# Supplementary material for: Bridged Pyrroloindole‐CAYC‐Gold Complexes: Harnessing Weak Secondary Intramolecular Au···H−C(sp3 ) Interactions in Gold(I) Catalysis
Source: Angew Chem Int Ed Engl. 2026 Mar 15;65(17):e26091. doi: 10.1002/anie.202526091 (PMC12994864; doi:10.1002/anie.202526091)
Supplement: Supplementary file 2 — Supporting File2: anie71581‐sup‐0002‐Data.zip. [file ANIE-65-e26091-s002.zip]

Archive with 5 entries (5 files):
- 9f-[Au].cif
- 9a-[Au].cif
- 9b-[Au].cif
- 9c-[Au].cif
- 9d-[Au].cif
