# Supplementary material for: Bridged Pyrroloindole‐CAYC‐Gold Complexes: Harnessing Weak Secondary Intramolecular Au···H−C(sp3 ) Interactions in Gold(I) Catalysis
Source: Angew Chem Int Ed Engl. 2026 Mar 15;65(17):e26091. doi: 10.1002/anie.202526091 (PMC12994864; doi:10.1002/anie.202526091)
Supplement: Supplementary file 2 — Supporting File2: anie71581‐sup‐0002‐Data.zip. [file ANIE-65-e26091-s002.zip › 9f-[Au].cif]

 
data_240327RAL_SSB-1064_Au_100K_auto
 
_audit_creation_method            'SHELXL-2019/1'
_shelx_SHELXL_version_number      '2019/1'
_chemical_name_systematic         ?
_chemical_name_common             ?
_chemical_melting_point           ?
_chemical_formula_moiety          'C39 H33 Au Cl N S' 
_chemical_formula_sum             'C39 H33 Au Cl N S' 
_chemical_formula_weight          780.14

loop_
 _atom_type_symbol
 _atom_type_description
 _atom_type_scat_dispersion_real
 _atom_type_scat_dispersion_imag
 _atom_type_scat_source
 'C'  'C'   0.0181   0.0091
 'International Tables Vol C Tables 4.2.6.8 and 6.1.1.4'
 'H'  'H'   0.0000   0.0000
 'International Tables Vol C Tables 4.2.6.8 and 6.1.1.4'
 'Au'  'Au'  -4.4197   7.2980
 'International Tables Vol C Tables 4.2.6.8 and 6.1.1.4'
 'Cl'  'Cl'   0.3639   0.7018
 'International Tables Vol C Tables 4.2.6.8 and 6.1.1.4'
 'N'  'N'   0.0311   0.0180
 'International Tables Vol C Tables 4.2.6.8 and 6.1.1.4'
 'S'  'S'   0.3331   0.5567
 'International Tables Vol C Tables 4.2.6.8 and 6.1.1.4'
 
_space_group_crystal_system       triclinic
_space_group_IT_number            2
_space_group_name_H-M_alt         'P -1'
_space_group_name_Hall            '-P 1'
 
_shelx_space_group_comment
;
The symmetry employed for this shelxl refinement is uniquely defined
by the following loop, which should always be used as a source of
symmetry information in preference to the above space-group names.
They are only intended as comments.
;
 
loop_
 _space_group_symop_operation_xyz
 'x, y, z'
 '-x, -y, -z'
 
_cell_length_a                    8.5735(2)
_cell_length_b                    9.7268(2)
_cell_length_c                    20.3196(3)
_cell_angle_alpha                 79.369(1)
_cell_angle_beta                  89.130(1)
_cell_angle_gamma                 72.389(2)
_cell_volume                      1585.87(6)
_cell_formula_units_Z             2
_cell_measurement_temperature     101(2)
_cell_measurement_reflns_used     21204
_cell_measurement_theta_min       2.216
_cell_measurement_theta_max       74.924
 
_exptl_crystal_description        plate
_exptl_crystal_colour             colourless
_exptl_crystal_density_meas       ?
_exptl_crystal_density_method     ?
_exptl_crystal_density_diffrn     1.634          
_exptl_crystal_F_000              772
_exptl_transmission_factor_min    ?
_exptl_transmission_factor_max    ?
_exptl_crystal_size_max           0.300
_exptl_crystal_size_mid           0.088
_exptl_crystal_size_min           0.024
_exptl_absorpt_coefficient_mu     10.317
_shelx_estimated_absorpt_T_min    ?
_shelx_estimated_absorpt_T_max    ?
_exptl_absorpt_correction_T_min                   0.37338
_exptl_absorpt_correction_T_max                   1.00000
_exptl_absorpt_correction_type            multi-scan
_exptl_absorpt_process_details
;
CrysAlisPro 1.171.43.115a (Rigaku Oxford Diffraction, 2024)
Empirical absorption correction using spherical harmonics,
implemented in SCALE3 ABSPACK scaling algorithm.
;
_oxdiff_exptl_absorpt_empirical_full_min           0.510
_oxdiff_exptl_absorpt_empirical_full_max           2.196
_oxdiff_exptl_absorpt_empirical_details
;
Empirical correction (ABSPACK) includes:
- Absorption correction using spherical harmonics
- Frame scaling
;
_diffrn_ambient_temperature       101(2)
_diffrn_source 'micro-focus sealed X-ray tube'
_diffrn_source_type 'PhotonJet (Cu) X-ray Source'
_diffrn_radiation_probe x-ray
_diffrn_radiation_type 'Cu K\a'
_diffrn_radiation_wavelength 1.54184
_diffrn_radiation_monochromator mirror
_diffrn_measurement_device 'four-circle diffractometer'
_diffrn_measurement_device_type 'XtaLAB Synergy, Dualflex, HyPix'
_diffrn_detector 'Hybrid Pixel Array Detector'
_diffrn_detector_type HyPix
_diffrn_detector_area_resol_mean 10.0000
_diffrn_reflns_number             35382
_diffrn_reflns_av_unetI/netI      0.0466
_diffrn_reflns_av_R_equivalents   0.0750
_diffrn_reflns_limit_h_min        -10
_diffrn_reflns_limit_h_max        10
_diffrn_reflns_limit_k_min        -12
_diffrn_reflns_limit_k_max        11
_diffrn_reflns_limit_l_min        -25
_diffrn_reflns_limit_l_max        24
_diffrn_reflns_theta_min          2.214
_diffrn_reflns_theta_max          75.763
_diffrn_reflns_theta_full         67.684
_diffrn_measured_fraction_theta_max   0.956
_diffrn_measured_fraction_theta_full  0.998
_diffrn_reflns_Laue_measured_fraction_max    0.956
_diffrn_reflns_Laue_measured_fraction_full   0.998
_diffrn_reflns_point_group_measured_fraction_max   0.956
_diffrn_reflns_point_group_measured_fraction_full  0.998
_reflns_number_total              6309
_reflns_number_gt                 5953
_reflns_threshold_expression      'I > 2\s(I)'
_reflns_Friedel_coverage          0.000
_reflns_Friedel_fraction_max      .
_reflns_Friedel_fraction_full     .
 
_reflns_special_details
;
 Reflections were merged by SHELXL according to the crystal
 class for the calculation of statistics and refinement.
 
 _reflns_Friedel_fraction is defined as the number of unique
 Friedel pairs measured divided by the number that would be
 possible theoretically, ignoring centric projections and
 systematic absences.
;
 
_computing_data_collection     'CrysAlisPro 1.171.42.58a (Rigaku OD, 2022)'
_computing_cell_refinement     'CrysAlisPro 1.171.42.58a (Rigaku OD, 2022)'
_computing_data_reduction      'CrysAlisPro 1.171.42.58a (Rigaku OD, 2022)'
_computing_structure_solution     'SHELXL-2018/3 (Sheldrick, 2018)'
_computing_structure_refinement 'SHELXL-2018/3 (Sheldrick, 2018)'
_computing_molecular_graphics     'SHELXTL'
_computing_publication_material   'SHELXTL'
_refine_ls_structure_factor_coef  Fsqd
_refine_ls_matrix_type            full
_refine_ls_weighting_scheme       calc
_refine_ls_weighting_details
'w=1/[\s^2^(Fo^2^)+(0.0613P)^2^+1.0855P] where P=(Fo^2^+2Fc^2^)/3'
_atom_sites_solution_primary      direct
_atom_sites_solution_secondary    difmap
_atom_sites_solution_hydrogens    geom
_refine_ls_hydrogen_treatment     constr
_refine_ls_extinction_method      none
_refine_ls_extinction_coef        .
_refine_ls_number_reflns          6309
_refine_ls_number_parameters      391
_refine_ls_number_restraints      0
_refine_ls_R_factor_all           0.0371
_refine_ls_R_factor_gt            0.0351
_refine_ls_wR_factor_ref          0.0946
_refine_ls_wR_factor_gt           0.0929
_refine_ls_goodness_of_fit_ref    1.074
_refine_ls_restrained_S_all       1.074
_refine_ls_shift/su_max           0.002
_refine_ls_shift/su_mean          0.000
 
loop_
 _atom_site_label
 _atom_site_type_symbol
 _atom_site_fract_x
 _atom_site_fract_y
 _atom_site_fract_z
 _atom_site_U_iso_or_equiv
 _atom_site_adp_type
 _atom_site_occupancy
 _atom_site_site_symmetry_order  
 _atom_site_calc_flag
 _atom_site_refinement_flags_posn
 _atom_site_refinement_flags_adp
 _atom_site_refinement_flags_occupancy
 _atom_site_disorder_assembly
 _atom_site_disorder_group
Au1 Au 0.49633(2) 0.72800(2) 0.84800(2) 0.01915(8) Uani 1 1 d . . . . .
S1 S 0.78892(12) 0.41242(10) 0.88191(5) 0.02054(19) Uani 1 1 d . . . . .
Cl1 Cl 0.36984(13) 0.83336(12) 0.93447(5) 0.0285(2) Uani 1 1 d . . . . .
N1 N 0.6205(4) 0.6476(4) 0.71004(17) 0.0200(7) Uani 1 1 d . . . . .
C11 C 0.5213(5) 0.7438(4) 0.6529(2) 0.0201(8) Uani 1 1 d . . . . .
C9 C 0.3072(5) 0.9222(4) 0.5829(2) 0.0215(8) Uani 1 1 d . . . . .
H9 H 0.207774 1.000903 0.578019 0.026 Uiso 1 1 calc R U . . .
C13 C 0.2986(5) 0.9351(4) 0.7050(2) 0.0201(8) Uani 1 1 d . . . . .
H13 H 0.352659 0.867349 0.747110 0.024 Uiso 1 1 calc R U . . .
C28 C 0.3245(5) 1.0838(4) 0.7072(2) 0.0226(8) Uani 1 1 d . . . . .
C6 C 0.5898(5) 0.6930(4) 0.5950(2) 0.0230(8) Uani 1 1 d . . . . .
C1 C 0.6196(5) 0.6217(4) 0.7792(2) 0.0183(8) Uani 1 1 d . . . . .
C2 C 0.7533(5) 0.4934(4) 0.7978(2) 0.0215(8) Uani 1 1 d . . . . .
C8 C 0.3716(6) 0.8716(4) 0.5255(2) 0.0238(9) Uani 1 1 d . . . . .
C15 C 0.9878(5) 0.4176(4) 0.9053(2) 0.0233(8) Uani 1 1 d . . . . .
C34 C 0.1187(5) 0.9421(4) 0.7070(2) 0.0219(8) Uani 1 1 d . . . . .
C38 C -0.1711(5) 1.0727(5) 0.7056(2) 0.0270(9) Uani 1 1 d . . . . .
H38 H -0.256903 1.162773 0.702121 0.032 Uiso 1 1 calc R U . . .
C10 C 0.3801(5) 0.8643(4) 0.6477(2) 0.0206(8) Uani 1 1 d . . . . .
C4 C 0.7475(5) 0.5401(4) 0.6871(2) 0.0215(8) Uani 1 1 d . . . . .
C39 C -0.0088(5) 1.0731(4) 0.7002(2) 0.0227(8) Uani 1 1 d . . . . .
H39 H 0.014896 1.163855 0.691828 0.027 Uiso 1 1 calc R U . . .
C21 C 0.8136(5) 0.2229(4) 0.8846(2) 0.0205(8) Uani 1 1 d . . . . .
C14 C -0.0824(5) 0.8107(5) 0.7217(2) 0.0274(9) Uani 1 1 d . . . . .
H14 H -0.107451 0.720599 0.728312 0.033 Uiso 1 1 calc R U . . .
C7 C 0.5175(5) 0.7554(4) 0.5336(2) 0.0249(8) Uani 1 1 d . . . . .
H7 H 0.566536 0.719656 0.495381 0.030 Uiso 1 1 calc R U . . .
C37 C -0.2070(5) 0.9417(5) 0.7161(2) 0.0272(9) Uani 1 1 d . . . . .
H37 H -0.317616 0.941630 0.719386 0.033 Uiso 1 1 calc R U . . .
C3 C 0.8332(5) 0.4421(4) 0.7411(2) 0.0230(8) Uani 1 1 d . . . . .
H3 H 0.925589 0.358368 0.740847 0.028 Uiso 1 1 calc R U . . .
C20 C 1.0410(6) 0.5315(5) 0.8713(2) 0.0280(9) Uani 1 1 d . . . . .
H20 H 0.979307 0.597228 0.833590 0.034 Uiso 1 1 calc R U . . .
C18 C 1.2747(6) 0.4522(5) 0.9478(2) 0.0300(9) Uani 1 1 d . . . . .
H18 H 1.373150 0.464443 0.962909 0.036 Uiso 1 1 calc R U . . .
C29 C 0.3362(5) 1.1851(5) 0.6506(2) 0.0284(9) Uani 1 1 d . . . . .
H29 H 0.335378 1.160473 0.607483 0.034 Uiso 1 1 calc R U . . .
C12 C 0.2873(6) 0.9416(5) 0.4576(2) 0.0307(10) Uani 1 1 d . . . . .
H12A H 0.174350 0.999712 0.463319 0.046 Uiso 1 1 calc R U . . .
H12B H 0.286868 0.864936 0.432488 0.046 Uiso 1 1 calc R U . . .
H12C H 0.346023 1.005815 0.433006 0.046 Uiso 1 1 calc R U . . .
C33 C 0.3270(6) 1.1230(5) 0.7697(2) 0.0293(9) Uani 1 1 d . . . . .
H33 H 0.319577 1.055094 0.808877 0.035 Uiso 1 1 calc R U . . .
C42 C 0.7371(7) 0.4286(5) 0.5845(2) 0.0302(10) Uani 1 1 d . . . . .
H42A H 0.638556 0.403913 0.600226 0.045 Uiso 1 1 calc R U . . .
H42B H 0.834260 0.345123 0.600410 0.045 Uiso 1 1 calc R U . . .
H42C H 0.732269 0.451052 0.535354 0.045 Uiso 1 1 calc R U . . .
C35 C 0.0802(6) 0.8104(4) 0.7178(2) 0.0264(9) Uani 1 1 d . . . . .
H35 H 0.165553 0.719777 0.722453 0.032 Uiso 1 1 calc R U . . .
C22 C 0.6718(6) 0.1835(5) 0.8990(2) 0.0283(9) Uani 1 1 d . . . . .
H22 H 0.574556 0.253536 0.908944 0.034 Uiso 1 1 calc R U . . .
C26 C 0.9578(6) 0.1237(5) 0.8706(2) 0.0266(9) Uani 1 1 d . . . . .
H26 H 1.052985 0.152949 0.860468 0.032 Uiso 1 1 calc R U . . .
C41 C 0.8965(6) 0.6085(5) 0.5845(2) 0.0298(10) Uani 1 1 d . . . . .
H41A H 0.888719 0.628185 0.535358 0.045 Uiso 1 1 calc R U . . .
H41B H 0.996781 0.528276 0.600254 0.045 Uiso 1 1 calc R U . . .
H41C H 0.899506 0.697027 0.600225 0.045 Uiso 1 1 calc R U . . .
C16 C 1.0748(6) 0.3215(5) 0.9606(2) 0.0306(9) Uani 1 1 d . . . . .
H16 H 1.035364 0.245833 0.984281 0.037 Uiso 1 1 calc R U . . .
C5 C 0.7469(5) 0.5644(4) 0.6120(2) 0.0234(8) Uani 1 1 d . . . . .
C25 C 0.9598(6) -0.0206(5) 0.8717(2) 0.0293(9) Uani 1 1 d . . . . .
H25 H 1.058467 -0.091942 0.864006 0.035 Uiso 1 1 calc R U . . .
C19 C 1.1853(6) 0.5479(5) 0.8932(3) 0.0319(10) Uani 1 1 d . . . . .
H19 H 1.222933 0.625536 0.870489 0.038 Uiso 1 1 calc R U . . .
C24 C 0.8191(6) -0.0603(5) 0.8839(2) 0.0306(10) Uani 1 1 d . . . . .
H24 H 0.821090 -0.157803 0.882291 0.037 Uiso 1 1 calc R U . . .
C31 C 0.3514(6) 1.3596(5) 0.7187(3) 0.0356(11) Uani 1 1 d . . . . .
H31 H 0.360716 1.452820 0.722472 0.043 Uiso 1 1 calc R U . . .
C32 C 0.3402(6) 1.2595(5) 0.7762(3) 0.0339(11) Uani 1 1 d . . . . .
H32 H 0.341439 1.284172 0.819294 0.041 Uiso 1 1 calc R U . . .
C30 C 0.3490(6) 1.3221(5) 0.6562(3) 0.0347(11) Uani 1 1 d . . . . .
H30 H 0.356142 1.389950 0.617031 0.042 Uiso 1 1 calc R U . . .
C23 C 0.6748(6) 0.0393(5) 0.8985(3) 0.0316(10) Uani 1 1 d . . . . .
H23 H 0.579577 0.009803 0.907944 0.038 Uiso 1 1 calc R U . . .
C17 C 1.2209(6) 0.3379(5) 0.9808(3) 0.0342(10) Uani 1 1 d . . . . .
H17 H 1.284703 0.270181 1.017515 0.041 Uiso 1 1 calc R U . . .
 
loop_
 _atom_site_aniso_label
 _atom_site_aniso_U_11
 _atom_site_aniso_U_22
 _atom_site_aniso_U_33
 _atom_site_aniso_U_23
 _atom_site_aniso_U_13
 _atom_site_aniso_U_12
Au1 0.01933(11) 0.02060(11) 0.01807(11) -0.00453(7) 0.00109(7) -0.00635(7)
S1 0.0225(4) 0.0190(4) 0.0194(5) -0.0028(3) 0.0003(4) -0.0057(3)
Cl1 0.0280(5) 0.0358(5) 0.0234(5) -0.0122(4) 0.0040(4) -0.0085(4)
N1 0.0232(16) 0.0189(15) 0.0180(17) -0.0042(13) 0.0009(13) -0.0058(13)
C11 0.024(2) 0.0163(16) 0.020(2) -0.0014(14) 0.0009(16) -0.0076(15)
C9 0.0236(19) 0.0206(18) 0.018(2) -0.0036(15) 0.0004(16) -0.0038(15)
C13 0.0180(18) 0.0195(18) 0.022(2) -0.0039(15) 0.0006(15) -0.0042(14)
C28 0.0159(18) 0.0219(19) 0.030(2) -0.0078(16) -0.0015(16) -0.0035(15)
C6 0.029(2) 0.0179(18) 0.023(2) -0.0044(15) 0.0009(17) -0.0080(16)
C1 0.0241(19) 0.0150(17) 0.0160(19) -0.0044(14) 0.0012(15) -0.0052(15)
C2 0.0229(19) 0.0202(18) 0.020(2) -0.0022(15) 0.0005(16) -0.0060(15)
C8 0.036(2) 0.0207(18) 0.016(2) -0.0032(15) -0.0028(17) -0.0097(17)
C15 0.0232(19) 0.0237(19) 0.024(2) -0.0082(16) 0.0010(16) -0.0071(16)
C34 0.026(2) 0.0214(19) 0.018(2) -0.0054(15) 0.0018(16) -0.0049(16)
C38 0.023(2) 0.029(2) 0.026(2) -0.0031(17) 0.0000(17) -0.0044(17)
C10 0.0176(18) 0.0214(18) 0.024(2) -0.0053(15) 0.0028(16) -0.0070(15)
C4 0.026(2) 0.0151(17) 0.024(2) -0.0059(15) 0.0040(17) -0.0044(15)
C39 0.0224(19) 0.0188(18) 0.027(2) -0.0066(15) -0.0008(16) -0.0048(15)
C21 0.025(2) 0.0189(17) 0.0191(19) -0.0028(14) 0.0001(16) -0.0096(15)
C14 0.032(2) 0.027(2) 0.030(2) -0.0054(17) 0.0054(18) -0.0186(18)
C7 0.029(2) 0.0252(19) 0.020(2) -0.0050(16) 0.0042(17) -0.0082(17)
C37 0.025(2) 0.034(2) 0.024(2) -0.0037(17) -0.0037(17) -0.0118(17)
C3 0.0243(19) 0.0205(18) 0.025(2) -0.0045(15) 0.0042(16) -0.0073(15)
C20 0.032(2) 0.0231(19) 0.030(2) -0.0006(17) -0.0011(18) -0.0116(17)
C18 0.027(2) 0.035(2) 0.033(2) -0.0131(19) 0.0024(19) -0.0124(18)
C29 0.027(2) 0.028(2) 0.032(2) -0.0080(18) 0.0062(18) -0.0094(17)
C12 0.039(2) 0.027(2) 0.021(2) -0.0024(17) -0.0071(19) -0.0033(18)
C33 0.031(2) 0.027(2) 0.029(2) -0.0085(18) -0.0023(18) -0.0060(17)
C42 0.044(3) 0.022(2) 0.021(2) -0.0082(17) -0.001(2) -0.0032(19)
C35 0.032(2) 0.0206(19) 0.026(2) -0.0033(16) -0.0004(18) -0.0068(17)
C22 0.026(2) 0.030(2) 0.029(2) -0.0058(18) 0.0034(18) -0.0102(18)
C26 0.029(2) 0.026(2) 0.025(2) -0.0041(17) 0.0036(18) -0.0109(17)
C41 0.028(2) 0.031(2) 0.027(2) -0.0038(18) 0.0060(19) -0.0062(18)
C16 0.031(2) 0.033(2) 0.028(2) 0.0036(18) 0.0010(19) -0.0165(18)
C5 0.028(2) 0.0187(18) 0.023(2) -0.0061(16) 0.0037(17) -0.0061(16)
C25 0.033(2) 0.0221(19) 0.030(2) -0.0034(17) 0.0002(19) -0.0051(17)
C19 0.030(2) 0.029(2) 0.040(3) -0.0047(19) 0.004(2) -0.0140(18)
C24 0.044(3) 0.022(2) 0.026(2) -0.0025(17) -0.001(2) -0.0124(19)
C31 0.032(2) 0.026(2) 0.051(3) -0.013(2) 0.000(2) -0.0080(18)
C32 0.034(2) 0.031(2) 0.040(3) -0.018(2) -0.003(2) -0.0081(19)
C30 0.035(2) 0.022(2) 0.048(3) -0.008(2) 0.002(2) -0.0089(18)
C23 0.033(2) 0.030(2) 0.034(3) -0.0007(18) 0.001(2) -0.0164(19)
C17 0.034(2) 0.040(2) 0.029(2) 0.0032(19) -0.007(2) -0.017(2)
 
_geom_special_details
;
 All esds (except the esd in the dihedral angle between two l.s. planes)
 are estimated using the full covariance matrix.  The cell esds are taken
 into account individually in the estimation of esds in distances, angles
 and torsion angles; correlations between esds in cell parameters are only
 used when they are defined by crystal symmetry.  An approximate (isotropic)
 treatment of cell esds is used for estimating esds involving l.s. planes.
;
 
loop_
 _geom_bond_atom_site_label_1
 _geom_bond_atom_site_label_2
 _geom_bond_distance
 _geom_bond_site_symmetry_2
 _geom_bond_publ_flag
Au1 C1 1.992(4) . ?
Au1 Cl1 2.2907(10) . ?
S1 C2 1.734(4) . ?
S1 C21 1.781(4) . ?
S1 C15 1.795(4) . ?
N1 C1 1.382(5) . ?
N1 C4 1.405(5) . ?
N1 C11 1.447(5) . ?
C11 C10 1.396(5) . ?
C11 C6 1.411(6) . ?
C9 C8 1.391(6) . ?
C9 C10 1.407(6) . ?
C9 H9 0.9500 . ?
C13 C10 1.517(6) . ?
C13 C34 1.523(6) . ?
C13 C28 1.538(6) . ?
C13 H13 1.0000 . ?
C28 C29 1.394(7) . ?
C28 C33 1.394(6) . ?
C6 C7 1.350(6) . ?
C6 C5 1.528(6) . ?
C1 C2 1.409(5) . ?
C2 C3 1.424(6) . ?
C8 C7 1.396(6) . ?
C8 C12 1.508(6) . ?
C15 C16 1.382(6) . ?
C15 C20 1.387(6) . ?
C34 C39 1.391(6) . ?
C34 C35 1.395(6) . ?
C38 C37 1.377(7) . ?
C38 C39 1.395(6) . ?
C38 H38 0.9500 . ?
C4 C3 1.366(6) . ?
C4 C5 1.500(6) . ?
C39 H39 0.9500 . ?
C21 C26 1.382(6) . ?
C21 C22 1.393(6) . ?
C14 C37 1.380(6) . ?
C14 C35 1.394(6) . ?
C14 H14 0.9500 . ?
C7 H7 0.9500 . ?
C37 H37 0.9500 . ?
C3 H3 0.9500 . ?
C20 C19 1.385(7) . ?
C20 H20 0.9500 . ?
C18 C19 1.378(7) . ?
C18 C17 1.387(7) . ?
C18 H18 0.9500 . ?
C29 C30 1.395(6) . ?
C29 H29 0.9500 . ?
C12 H12A 0.9800 . ?
C12 H12B 0.9800 . ?
C12 H12C 0.9800 . ?
C33 C32 1.396(6) . ?
C33 H33 0.9500 . ?
C42 C5 1.551(6) . ?
C42 H42A 0.9800 . ?
C42 H42B 0.9800 . ?
C42 H42C 0.9800 . ?
C35 H35 0.9500 . ?
C22 C23 1.397(7) . ?
C22 H22 0.9500 . ?
C26 C25 1.395(6) . ?
C26 H26 0.9500 . ?
C41 C5 1.538(6) . ?
C41 H41A 0.9800 . ?
C41 H41B 0.9800 . ?
C41 H41C 0.9800 . ?
C16 C17 1.387(7) . ?
C16 H16 0.9500 . ?
C25 C24 1.379(7) . ?
C25 H25 0.9500 . ?
C19 H19 0.9500 . ?
C24 C23 1.388(7) . ?
C24 H24 0.9500 . ?
C31 C30 1.388(8) . ?
C31 C32 1.399(8) . ?
C31 H31 0.9500 . ?
C32 H32 0.9500 . ?
C30 H30 0.9500 . ?
C23 H23 0.9500 . ?
C17 H17 0.9500 . ?
 
loop_
 _geom_angle_atom_site_label_1
 _geom_angle_atom_site_label_2
 _geom_angle_atom_site_label_3
 _geom_angle
 _geom_angle_site_symmetry_1
 _geom_angle_site_symmetry_3
 _geom_angle_publ_flag
C1 Au1 Cl1 174.68(11) . . ?
C2 S1 C21 105.10(19) . . ?
C2 S1 C15 106.5(2) . . ?
C21 S1 C15 104.74(19) . . ?
C1 N1 C4 111.4(3) . . ?
C1 N1 C11 139.5(3) . . ?
C4 N1 C11 108.8(3) . . ?
C10 C11 C6 120.5(4) . . ?
C10 C11 N1 132.2(4) . . ?
C6 C11 N1 107.3(3) . . ?
C8 C9 C10 124.1(4) . . ?
C8 C9 H9 117.9 . . ?
C10 C9 H9 117.9 . . ?
C10 C13 C34 111.0(3) . . ?
C10 C13 C28 114.1(3) . . ?
C34 C13 C28 112.7(3) . . ?
C10 C13 H13 106.1 . . ?
C34 C13 H13 106.1 . . ?
C28 C13 H13 106.1 . . ?
C29 C28 C33 118.1(4) . . ?
C29 C28 C13 124.2(4) . . ?
C33 C28 C13 117.6(4) . . ?
C7 C6 C11 121.2(4) . . ?
C7 C6 C5 127.2(4) . . ?
C11 C6 C5 111.7(4) . . ?
N1 C1 C2 102.9(3) . . ?
N1 C1 Au1 135.7(3) . . ?
C2 C1 Au1 121.0(3) . . ?
C1 C2 C3 112.1(4) . . ?
C1 C2 S1 118.7(3) . . ?
C3 C2 S1 129.0(3) . . ?
C9 C8 C7 117.2(4) . . ?
C9 C8 C12 120.8(4) . . ?
C7 C8 C12 122.0(4) . . ?
C16 C15 C20 121.5(4) . . ?
C16 C15 S1 120.3(3) . . ?
C20 C15 S1 117.8(3) . . ?
C39 C34 C35 118.4(4) . . ?
C39 C34 C13 123.2(4) . . ?
C35 C34 C13 118.3(4) . . ?
C37 C38 C39 120.0(4) . . ?
C37 C38 H38 120.0 . . ?
C39 C38 H38 120.0 . . ?
C11 C10 C9 115.9(4) . . ?
C11 C10 C13 126.1(4) . . ?
C9 C10 C13 118.0(3) . . ?
C3 C4 N1 108.9(4) . . ?
C3 C4 C5 139.2(4) . . ?
N1 C4 C5 111.9(3) . . ?
C34 C39 C38 120.8(4) . . ?
C34 C39 H39 119.6 . . ?
C38 C39 H39 119.6 . . ?
C26 C21 C22 122.2(4) . . ?
C26 C21 S1 123.5(3) . . ?
C22 C21 S1 114.2(3) . . ?
C37 C14 C35 120.1(4) . . ?
C37 C14 H14 119.9 . . ?
C35 C14 H14 119.9 . . ?
C6 C7 C8 121.0(4) . . ?
C6 C7 H7 119.5 . . ?
C8 C7 H7 119.5 . . ?
C38 C37 C14 120.0(4) . . ?
C38 C37 H37 120.0 . . ?
C14 C37 H37 120.0 . . ?
C4 C3 C2 104.8(3) . . ?
C4 C3 H3 127.6 . . ?
C2 C3 H3 127.6 . . ?
C19 C20 C15 119.0(4) . . ?
C19 C20 H20 120.5 . . ?
C15 C20 H20 120.5 . . ?
C19 C18 C17 119.9(4) . . ?
C19 C18 H18 120.0 . . ?
C17 C18 H18 120.0 . . ?
C28 C29 C30 121.0(4) . . ?
C28 C29 H29 119.5 . . ?
C30 C29 H29 119.5 . . ?
C8 C12 H12A 109.5 . . ?
C8 C12 H12B 109.5 . . ?
H12A C12 H12B 109.5 . . ?
C8 C12 H12C 109.5 . . ?
H12A C12 H12C 109.5 . . ?
H12B C12 H12C 109.5 . . ?
C28 C33 C32 121.6(5) . . ?
C28 C33 H33 119.2 . . ?
C32 C33 H33 119.2 . . ?
C5 C42 H42A 109.5 . . ?
C5 C42 H42B 109.5 . . ?
H42A C42 H42B 109.5 . . ?
C5 C42 H42C 109.5 . . ?
H42A C42 H42C 109.5 . . ?
H42B C42 H42C 109.5 . . ?
C14 C35 C34 120.6(4) . . ?
C14 C35 H35 119.7 . . ?
C34 C35 H35 119.7 . . ?
C21 C22 C23 118.9(4) . . ?
C21 C22 H22 120.5 . . ?
C23 C22 H22 120.5 . . ?
C21 C26 C25 118.1(4) . . ?
C21 C26 H26 120.9 . . ?
C25 C26 H26 120.9 . . ?
C5 C41 H41A 109.5 . . ?
C5 C41 H41B 109.5 . . ?
H41A C41 H41B 109.5 . . ?
C5 C41 H41C 109.5 . . ?
H41A C41 H41C 109.5 . . ?
H41B C41 H41C 109.5 . . ?
C15 C16 C17 118.6(4) . . ?
C15 C16 H16 120.7 . . ?
C17 C16 H16 120.7 . . ?
C4 C5 C6 100.0(3) . . ?
C4 C5 C41 112.0(4) . . ?
C6 C5 C41 110.9(4) . . ?
C4 C5 C42 112.4(3) . . ?
C6 C5 C42 111.6(4) . . ?
C41 C5 C42 109.7(4) . . ?
C24 C25 C26 120.3(4) . . ?
C24 C25 H25 119.8 . . ?
C26 C25 H25 119.8 . . ?
C18 C19 C20 120.4(4) . . ?
C18 C19 H19 119.8 . . ?
C20 C19 H19 119.8 . . ?
C25 C24 C23 121.4(4) . . ?
C25 C24 H24 119.3 . . ?
C23 C24 H24 119.3 . . ?
C30 C31 C32 119.6(4) . . ?
C30 C31 H31 120.2 . . ?
C32 C31 H31 120.2 . . ?
C33 C32 C31 119.4(5) . . ?
C33 C32 H32 120.3 . . ?
C31 C32 H32 120.3 . . ?
C31 C30 C29 120.3(5) . . ?
C31 C30 H30 119.8 . . ?
C29 C30 H30 119.8 . . ?
C24 C23 C22 119.0(4) . . ?
C24 C23 H23 120.5 . . ?
C22 C23 H23 120.5 . . ?
C16 C17 C18 120.6(4) . . ?
C16 C17 H17 119.7 . . ?
C18 C17 H17 119.7 . . ?
 
loop_
 _geom_torsion_atom_site_label_1
 _geom_torsion_atom_site_label_2
 _geom_torsion_atom_site_label_3
 _geom_torsion_atom_site_label_4
 _geom_torsion
 _geom_torsion_site_symmetry_1
 _geom_torsion_site_symmetry_2
 _geom_torsion_site_symmetry_3
 _geom_torsion_site_symmetry_4
 _geom_torsion_publ_flag
C1 N1 C11 C10 6.0(8) . . . . ?
C4 N1 C11 C10 178.2(4) . . . . ?
C1 N1 C11 C6 -172.2(5) . . . . ?
C4 N1 C11 C6 0.1(4) . . . . ?
C10 C13 C28 C29 33.9(5) . . . . ?
C34 C13 C28 C29 -93.9(5) . . . . ?
C10 C13 C28 C33 -150.0(4) . . . . ?
C34 C13 C28 C33 82.2(5) . . . . ?
C10 C11 C6 C7 -2.7(6) . . . . ?
N1 C11 C6 C7 175.7(4) . . . . ?
C10 C11 C6 C5 177.8(4) . . . . ?
N1 C11 C6 C5 -3.8(5) . . . . ?
C4 N1 C1 C2 0.4(4) . . . . ?
C11 N1 C1 C2 172.6(4) . . . . ?
C4 N1 C1 Au1 173.6(3) . . . . ?
C11 N1 C1 Au1 -14.2(8) . . . . ?
N1 C1 C2 C3 -0.3(5) . . . . ?
Au1 C1 C2 C3 -174.7(3) . . . . ?
N1 C1 C2 S1 -175.3(3) . . . . ?
Au1 C1 C2 S1 10.2(5) . . . . ?
C21 S1 C2 C1 130.9(3) . . . . ?
C15 S1 C2 C1 -118.4(3) . . . . ?
C21 S1 C2 C3 -43.2(4) . . . . ?
C15 S1 C2 C3 67.6(4) . . . . ?
C10 C9 C8 C7 0.3(7) . . . . ?
C10 C9 C8 C12 -178.9(4) . . . . ?
C2 S1 C15 C16 -158.3(4) . . . . ?
C21 S1 C15 C16 -47.3(4) . . . . ?
C2 S1 C15 C20 29.3(4) . . . . ?
C21 S1 C15 C20 140.4(3) . . . . ?
C10 C13 C34 C39 -119.4(4) . . . . ?
C28 C13 C34 C39 10.0(6) . . . . ?
C10 C13 C34 C35 62.3(5) . . . . ?
C28 C13 C34 C35 -168.3(4) . . . . ?
C6 C11 C10 C9 4.4(6) . . . . ?
N1 C11 C10 C9 -173.6(4) . . . . ?
C6 C11 C10 C13 -176.7(4) . . . . ?
N1 C11 C10 C13 5.4(7) . . . . ?
C8 C9 C10 C11 -3.3(6) . . . . ?
C8 C9 C10 C13 177.7(4) . . . . ?
C34 C13 C10 C11 -125.5(4) . . . . ?
C28 C13 C10 C11 105.9(5) . . . . ?
C34 C13 C10 C9 53.5(5) . . . . ?
C28 C13 C10 C9 -75.2(5) . . . . ?
C1 N1 C4 C3 -0.5(5) . . . . ?
C11 N1 C4 C3 -175.1(3) . . . . ?
C1 N1 C4 C5 178.3(3) . . . . ?
C11 N1 C4 C5 3.7(5) . . . . ?
C35 C34 C39 C38 1.4(6) . . . . ?
C13 C34 C39 C38 -176.9(4) . . . . ?
C37 C38 C39 C34 -1.7(7) . . . . ?
C2 S1 C21 C26 80.8(4) . . . . ?
C15 S1 C21 C26 -31.3(4) . . . . ?
C2 S1 C21 C22 -96.3(4) . . . . ?
C15 S1 C21 C22 151.7(3) . . . . ?
C11 C6 C7 C8 -0.5(7) . . . . ?
C5 C6 C7 C8 178.9(4) . . . . ?
C9 C8 C7 C6 1.7(6) . . . . ?
C12 C8 C7 C6 -179.2(4) . . . . ?
C39 C38 C37 C14 0.5(7) . . . . ?
C35 C14 C37 C38 0.8(7) . . . . ?
N1 C4 C3 C2 0.3(5) . . . . ?
C5 C4 C3 C2 -178.0(5) . . . . ?
C1 C2 C3 C4 0.0(5) . . . . ?
S1 C2 C3 C4 174.4(3) . . . . ?
C16 C15 C20 C19 0.6(7) . . . . ?
S1 C15 C20 C19 172.8(3) . . . . ?
C33 C28 C29 C30 -0.4(6) . . . . ?
C13 C28 C29 C30 175.8(4) . . . . ?
C29 C28 C33 C32 0.2(7) . . . . ?
C13 C28 C33 C32 -176.2(4) . . . . ?
C37 C14 C35 C34 -1.1(7) . . . . ?
C39 C34 C35 C14 -0.1(7) . . . . ?
C13 C34 C35 C14 178.3(4) . . . . ?
C26 C21 C22 C23 -0.8(7) . . . . ?
S1 C21 C22 C23 176.3(4) . . . . ?
C22 C21 C26 C25 -0.6(7) . . . . ?
S1 C21 C26 C25 -177.4(3) . . . . ?
C20 C15 C16 C17 -2.0(7) . . . . ?
S1 C15 C16 C17 -174.0(4) . . . . ?
C3 C4 C5 C6 172.7(5) . . . . ?
N1 C4 C5 C6 -5.5(4) . . . . ?
C3 C4 C5 C41 -69.7(6) . . . . ?
N1 C4 C5 C41 112.0(4) . . . . ?
C3 C4 C5 C42 54.3(7) . . . . ?
N1 C4 C5 C42 -124.0(4) . . . . ?
C7 C6 C5 C4 -173.9(4) . . . . ?
C11 C6 C5 C4 5.6(4) . . . . ?
C7 C6 C5 C41 67.8(6) . . . . ?
C11 C6 C5 C41 -112.7(4) . . . . ?
C7 C6 C5 C42 -54.8(6) . . . . ?
C11 C6 C5 C42 124.7(4) . . . . ?
C21 C26 C25 C24 2.5(7) . . . . ?
C17 C18 C19 C20 0.6(7) . . . . ?
C15 C20 C19 C18 0.2(7) . . . . ?
C26 C25 C24 C23 -3.1(7) . . . . ?
C28 C33 C32 C31 -0.1(7) . . . . ?
C30 C31 C32 C33 0.2(7) . . . . ?
C32 C31 C30 C29 -0.3(7) . . . . ?
C28 C29 C30 C31 0.4(7) . . . . ?
C25 C24 C23 C22 1.7(7) . . . . ?
C21 C22 C23 C24 0.2(7) . . . . ?
C15 C16 C17 C18 2.7(7) . . . . ?
C19 C18 C17 C16 -2.0(7) . . . . ?
 
_refine_diff_density_max    2.039
_refine_diff_density_min   -1.652
_refine_diff_density_rms    0.155

_shelx_res_file
;
TITL 240327ral_ssb-1064_au_100k_auto_a.res in P-1
    240327RAL_SSB-1064_Au_100K_auto.res
    created by SHELXL-2019/1 at 15:08:13 on 03-Feb-2025
CELL 1.54184 8.5735 9.7268 20.3196 79.369 89.13 72.389
ZERR 2 0.0002 0.0002 0.0003 0.001 0.001 0.002
LATT 1
SFAC C  H  Au Cl N  S
UNIT 78  66  2  2  2  2
OMIT -9 -7 6
OMIT -9 -7 7
OMIT -7 -5 16
OMIT -7 -4 17
OMIT -9 -6 8
L.S. 25
ACTA
BOND $H
FMAP 2
PLAN 5
MORE -1
CONF
TEMP -172
WGHT    0.061300    1.085500
FVAR       0.32160
AU1   3    0.496328    0.728005    0.848001    11.00000    0.01933    0.02060 =
         0.01807   -0.00453    0.00109   -0.00635
S1    6    0.788917    0.412419    0.881915    11.00000    0.02249    0.01898 =
         0.01942   -0.00275    0.00029   -0.00572
CL1   4    0.369843    0.833363    0.934473    11.00000    0.02801    0.03584 =
         0.02341   -0.01218    0.00400   -0.00851
N1    5    0.620479    0.647600    0.710044    11.00000    0.02317    0.01886 =
         0.01797   -0.00425    0.00093   -0.00582
C11   1    0.521316    0.743804    0.652883    11.00000    0.02443    0.01627 =
         0.01965   -0.00135    0.00087   -0.00756
C9    1    0.307237    0.922211    0.582883    11.00000    0.02359    0.02062 =
         0.01838   -0.00361    0.00038   -0.00382
AFIX  43
H9    2    0.207774    1.000903    0.578019    11.00000   -1.20000
AFIX   0
C13   1    0.298571    0.935064    0.705010    11.00000    0.01804    0.01953 =
         0.02167   -0.00387    0.00058   -0.00416
AFIX  13
H13   2    0.352659    0.867349    0.747110    11.00000   -1.20000
AFIX   0
C28   1    0.324539    1.083835    0.707200    11.00000    0.01589    0.02187 =
         0.02977   -0.00777   -0.00149   -0.00353
C6    1    0.589773    0.693044    0.594957    11.00000    0.02910    0.01785 =
         0.02280   -0.00439    0.00087   -0.00799
C1    1    0.619612    0.621659    0.779233    11.00000    0.02409    0.01497 =
         0.01599   -0.00437    0.00121   -0.00519
C2    1    0.753256    0.493390    0.797819    11.00000    0.02287    0.02019 =
         0.02038   -0.00222    0.00047   -0.00600
C8    1    0.371623    0.871572    0.525485    11.00000    0.03590    0.02067 =
         0.01557   -0.00317   -0.00283   -0.00975
C15   1    0.987803    0.417637    0.905281    11.00000    0.02324    0.02370 =
         0.02434   -0.00818    0.00100   -0.00713
C34   1    0.118664    0.942066    0.706967    11.00000    0.02577    0.02143 =
         0.01756   -0.00539    0.00179   -0.00488
C38   1   -0.171113    1.072681    0.705635    11.00000    0.02328    0.02859 =
         0.02593   -0.00311    0.00003   -0.00445
AFIX  43
H38   2   -0.256903    1.162773    0.702121    11.00000   -1.20000
AFIX   0
C10   1    0.380092    0.864268    0.647673    11.00000    0.01760    0.02137 =
         0.02398   -0.00530    0.00281   -0.00698
C4    1    0.747541    0.540104    0.687058    11.00000    0.02556    0.01509 =
         0.02351   -0.00592    0.00397   -0.00441
C39   1   -0.008814    1.073052    0.700221    11.00000    0.02236    0.01878 =
         0.02690   -0.00656   -0.00080   -0.00480
AFIX  43
H39   2    0.014896    1.163855    0.691828    11.00000   -1.20000
AFIX   0
C21   1    0.813563    0.222911    0.884581    11.00000    0.02518    0.01894 =
         0.01905   -0.00283    0.00008   -0.00963
C14   1   -0.082398    0.810736    0.721717    11.00000    0.03213    0.02705 =
         0.02957   -0.00539    0.00535   -0.01864
AFIX  43
H14   2   -0.107451    0.720599    0.728312    11.00000   -1.20000
AFIX   0
C7    1    0.517451    0.755388    0.533610    11.00000    0.02921    0.02520 =
         0.02022   -0.00496    0.00416   -0.00815
AFIX  43
H7    2    0.566536    0.719656    0.495381    11.00000   -1.20000
AFIX   0
C37   1   -0.207008    0.941747    0.716072    11.00000    0.02509    0.03359 =
         0.02435   -0.00369   -0.00371   -0.01180
AFIX  43
H37   2   -0.317616    0.941630    0.719386    11.00000   -1.20000
AFIX   0
C3    1    0.833170    0.442145    0.741082    11.00000    0.02426    0.02051 =
         0.02456   -0.00445    0.00416   -0.00727
AFIX  43
H3    2    0.925589    0.358368    0.740847    11.00000   -1.20000
AFIX   0
C20   1    1.040969    0.531507    0.871306    11.00000    0.03177    0.02311 =
         0.02961   -0.00061   -0.00105   -0.01158
AFIX  43
H20   2    0.979307    0.597228    0.833590    11.00000   -1.20000
AFIX   0
C18   1    1.274726    0.452152    0.947841    11.00000    0.02747    0.03467 =
         0.03257   -0.01307    0.00239   -0.01236
AFIX  43
H18   2    1.373150    0.464443    0.962909    11.00000   -1.20000
AFIX   0
C29   1    0.336190    1.185098    0.650570    11.00000    0.02665    0.02755 =
         0.03241   -0.00799    0.00624   -0.00943
AFIX  43
H29   2    0.335378    1.160473    0.607483    11.00000   -1.20000
AFIX   0
C12   1    0.287342    0.941639    0.457639    11.00000    0.03869    0.02678 =
         0.02142   -0.00238   -0.00705   -0.00335
AFIX 137
H12A  2    0.174350    0.999712    0.463319    11.00000   -1.50000
H12B  2    0.286868    0.864936    0.432488    11.00000   -1.50000
H12C  2    0.346023    1.005815    0.433006    11.00000   -1.50000
AFIX   0
C33   1    0.327016    1.122969    0.769742    11.00000    0.03111    0.02719 =
         0.02914   -0.00846   -0.00228   -0.00603
AFIX  43
H33   2    0.319577    1.055094    0.808877    11.00000   -1.20000
AFIX   0
C42   1    0.737094    0.428630    0.584460    11.00000    0.04443    0.02181 =
         0.02149   -0.00824   -0.00073   -0.00321
AFIX 137
H42A  2    0.638556    0.403913    0.600226    11.00000   -1.50000
H42B  2    0.834260    0.345123    0.600410    11.00000   -1.50000
H42C  2    0.732269    0.451052    0.535354    11.00000   -1.50000
AFIX   0
C35   1    0.080215    0.810420    0.717760    11.00000    0.03183    0.02061 =
         0.02568   -0.00328   -0.00045   -0.00683
AFIX  43
H35   2    0.165553    0.719777    0.722453    11.00000   -1.20000
AFIX   0
C22   1    0.671778    0.183478    0.898958    11.00000    0.02640    0.03015 =
         0.02949   -0.00582    0.00339   -0.01021
AFIX  43
H22   2    0.574556    0.253536    0.908944    11.00000   -1.20000
AFIX   0
C26   1    0.957839    0.123680    0.870571    11.00000    0.02914    0.02648 =
         0.02542   -0.00408    0.00363   -0.01086
AFIX  43
H26   2    1.052985    0.152949    0.860468    11.00000   -1.20000
AFIX   0
C41   1    0.896546    0.608476    0.584460    11.00000    0.02829    0.03101 =
         0.02728   -0.00376    0.00604   -0.00622
AFIX 137
H41A  2    0.888719    0.628185    0.535358    11.00000   -1.50000
H41B  2    0.996781    0.528276    0.600254    11.00000   -1.50000
H41C  2    0.899506    0.697027    0.600225    11.00000   -1.50000
AFIX   0
C16   1    1.074800    0.321497    0.960598    11.00000    0.03120    0.03299 =
         0.02827    0.00365    0.00095   -0.01646
AFIX  43
H16   2    1.035364    0.245833    0.984281    11.00000   -1.20000
AFIX   0
C5    1    0.746903    0.564450    0.611987    11.00000    0.02809    0.01874 =
         0.02333   -0.00611    0.00371   -0.00610
C25   1    0.959760   -0.020621    0.871690    11.00000    0.03327    0.02212 =
         0.02971   -0.00340    0.00021   -0.00510
AFIX  43
H25   2    1.058467   -0.091942    0.864006    11.00000   -1.20000
AFIX   0
C19   1    1.185320    0.547859    0.893234    11.00000    0.02982    0.02868 =
         0.03989   -0.00465    0.00396   -0.01399
AFIX  43
H19   2    1.222933    0.625536    0.870489    11.00000   -1.20000
AFIX   0
C24   1    0.819145   -0.060303    0.883890    11.00000    0.04429    0.02246 =
         0.02570   -0.00249   -0.00123   -0.01243
AFIX  43
H24   2    0.821090   -0.157803    0.882291    11.00000   -1.20000
AFIX   0
C31   1    0.351450    1.359650    0.718734    11.00000    0.03233    0.02558 =
         0.05074   -0.01304    0.00018   -0.00798
AFIX  43
H31   2    0.360716    1.452820    0.722472    11.00000   -1.20000
AFIX   0
C32   1    0.340167    1.259512    0.776235    11.00000    0.03405    0.03050 =
         0.04049   -0.01772   -0.00262   -0.00813
AFIX  43
H32   2    0.341439    1.284172    0.819294    11.00000   -1.20000
AFIX   0
C30   1    0.349024    1.322051    0.656207    11.00000    0.03467    0.02237 =
         0.04782   -0.00787    0.00175   -0.00891
AFIX  43
H30   2    0.356142    1.389950    0.617031    11.00000   -1.20000
AFIX   0
C23   1    0.674821    0.039263    0.898459    11.00000    0.03268    0.03022 =
         0.03438   -0.00074    0.00069   -0.01642
AFIX  43
H23   2    0.579577    0.009803    0.907944    11.00000   -1.20000
AFIX   0
C17   1    1.220918    0.337855    0.980792    11.00000    0.03410    0.03975 =
         0.02910    0.00320   -0.00747   -0.01705
AFIX  43
H17   2    1.284703    0.270181    1.017515    11.00000   -1.20000
AFIX   0
HKLF 4


REM  240327ral_ssb-1064_au_100k_auto_a.res in P-1
REM wR2 = 0.0945, GooF = S = 1.074, Restrained GooF = 1.074 for all data
REM R1 = 0.0351 for 5953 Fo > 4sig(Fo) and 0.0371 for all 6309 data
REM 391 parameters refined using 0 restraints

END

WGHT      0.0635      0.5499

REM Highest difference peak  2.039,  deepest hole -1.652,  1-sigma level  0.155
Q1    1   0.5021  0.7620  0.7875  11.00000  0.05    2.04
Q2    1   0.4925  0.6785  0.9096  11.00000  0.05    1.72
Q3    1   0.5961  0.6384  0.8509  11.00000  0.05    1.28
Q4    1   0.4471  0.8467  0.8713  11.00000  0.05    1.17
Q5    1   0.3762  0.8066  0.8418  11.00000  0.05    1.15
;
_shelx_res_checksum   86448

_shelx_hkl_file
;
 -10  -7  -5    8.87    4.13
 -10  -7  -5    4.03    4.03
 -10  -7  -4  274.02   21.68
 -10  -7  -4  272.35   21.92
 -10  -7  -3  217.93   17.84
 -10  -7  -3  188.84   17.68
 -10  -7  -2    5.10    4.11
 -10  -7  -2    0.66    4.68
 -10  -7   0   88.85    9.16
 -10  -7   0   66.27    8.49
 -10  -7   1   78.70    7.85
 -10  -7   1   51.89    7.25
 -10  -7   2   40.88    5.24
 -10  -7   2   38.72    5.37
 -10  -6  -6  181.17   15.10
 -10  -6  -6  170.72   14.98
 -10  -6  -5  166.91   15.19
 -10  -6  -4    2.78    3.86
 -10  -6  -4    8.98    3.82
 -10  -6  -3  132.27   13.67
 -10  -6  -3  123.98   13.45
 -10  -6  -2  263.18   22.51
 -10  -6  -1   -0.83    3.31
 -10  -6   0  106.79   11.88
 -10  -6   1  222.48   17.98
 -10  -6   1  188.58   17.66
 -10  -6   2  184.17   15.85
 -10  -6   3    6.81    2.88
 -10  -6   3    3.54    3.00
 -10  -5  -9   45.92    5.10
 -10  -5  -8   93.61    8.59
 -10  -5  -7  220.77   16.11
 -10  -5  -7  187.95   15.90
 -10  -5  -6   12.45    3.46
 -10  -5  -6   15.57    4.52
 -10  -5  -5   13.17    4.78
 -10  -5  -5   11.61    3.57
 -10  -5  -5    7.70    4.39
 -10  -5  -4  101.67   11.81
 -10  -5  -4   94.66    9.51
 -10  -5  -4  102.41   11.87
 -10  -5  -3   54.35    8.52
 -10  -5  -3   46.72    6.23
 -10  -5  -2   22.49    4.39
 -10  -5  -1  110.68   13.76
 -10  -5  -1  141.57   11.71
 -10  -5   0   41.89    7.80
 -10  -5   0   44.34    5.64
 -10  -5   1   19.74    5.28
 -10  -5   1   14.89    4.01
 -10  -5   2  283.01   24.07
 -10  -5   2  268.77   22.03
 -10  -5   3  179.64   14.54
 -10  -5   3  151.00   14.26
 -10  -5   3  131.79   12.65
 -10  -5   4    3.63    2.83
 -10  -5   4    2.56    2.44
 -10  -4  -9  205.05   15.44
 -10  -4  -7   17.25    3.96
 -10  -4  -5  105.42   11.63
 -10  -4  -5  116.01   10.70
 -10  -4  -4    3.96    3.79
 -10  -4  -4    5.26    3.51
 -10  -4  -3   86.62   11.49
 -10  -4  -3  102.91    9.71
 -10  -4  -2  159.83   13.54
 -10  -4   0   80.34   11.13
 -10  -4   1  272.45   23.89
 -10  -4   2   64.85    9.25
 -10  -4   3   40.68    6.97
 -10  -4   3   31.08    5.46
 -10  -4   4  136.15   13.19
 -10  -4   5  110.61   10.52
 -10  -4   6   -0.43    2.30
 -10  -3  -9   18.18    3.71
 -10  -3  -8   71.43    7.48
 -10  -3  -7  195.53   15.51
 -10  -3  -6    1.27    3.05
 -10  -3  -5  148.36   11.84
 -10  -3  -5  106.94   11.96
 -10  -3  -4  232.05   17.55
 -10  -3  -4  208.20   19.20
 -10  -3  -3   26.05    6.27
 -10  -3  -2  146.51   15.86
 -10  -3   0  120.56   14.47
 -10  -3   1   18.13    5.87
 -10  -3   2  333.44   27.68
 -10  -3   3  271.78   23.07
 -10  -3   4   32.94    6.15
 -10  -3   5  114.93   10.87
 -10  -3   6   93.40    9.58
 -10  -2  -7   13.23    3.65
 -10  -2  -6  127.91   11.19
 -10  -2  -5    6.71    3.22
 -10  -2  -4   16.40    4.51
 -10  -2  -4   36.65    5.14
 -10  -2  -3  139.56   15.50
 -10  -2  -3  189.38   14.11
 -10  -2  -2   68.19   10.01
 -10  -2   0  204.70   20.56
 -10  -2   1  159.03   17.30
 -10  -2   2   -2.99    4.32
 -10  -2   3  134.29   14.43
 -10  -2   4  221.24   19.28
 -10  -1  -5  134.83   11.17
 -10  -1  -4  235.38   17.45
 -10  -1  -3   21.91    3.94
 -10  -1  -2  109.93   12.83
 -10  -1  -2  127.69   10.49
 -10  -1   1   35.81    7.96
 -10  -1   2   56.01    9.49
 -10  -1   3   62.27    9.17
 -10   0  -2  172.16   12.87
 -10   0  -1   40.57    4.87
  -9  -9  -6  159.34   13.69
  -9  -9  -6  170.89   13.86
  -9  -9  -5   -4.66    4.72
  -9  -9  -5    4.07    3.65
  -9  -9  -4  243.68   20.77
  -9  -9  -4  264.20   18.75
  -9  -9  -4  280.30   21.15
  -9  -9  -3  375.01   29.80
  -9  -9  -3  424.75   28.02
  -9  -9  -3  407.18   30.04
  -9  -9  -2   30.56    4.37
  -9  -9  -1   76.31    8.48
  -9  -9   0  107.10    9.61
  -9  -9   0   87.19    9.26
  -9  -9   1   66.04    6.48
  -9  -9   1   55.00    6.38
  -9  -8  -8   44.84    6.30
  -9  -8  -8   47.73    6.51
  -9  -8  -7    0.58    3.62
  -9  -8  -7    3.56    3.83
  -9  -8  -6  223.90   19.16
  -9  -8  -6  215.31   19.04
  -9  -8  -6  210.47   19.14
  -9  -8  -6  251.72   19.71
  -9  -8  -6  207.55   16.02
  -9  -8  -5  168.87   16.45
  -9  -8  -5  149.33   15.94
  -9  -8  -5  172.96   16.78
  -9  -8  -5  177.53   13.38
  -9  -8  -5  158.85   16.64
  -9  -8  -4   12.05    4.83
  -9  -8  -4    7.16    6.07
  -9  -8  -4    7.86    3.00
  -9  -8  -4    6.09    5.70
  -9  -8  -3  178.03   17.93
  -9  -8  -3  164.04   17.83
  -9  -8  -2  377.18   29.29
  -9  -8  -2  330.82   28.22
  -9  -8  -2  316.39   27.94
  -9  -8  -2  330.18   27.93
  -9  -8  -1   79.83   10.61
  -9  -8  -1   75.32   10.21
  -9  -8   0    7.17    4.90
  -9  -8   0   13.52    4.62
  -9  -8   0   13.06    5.47
  -9  -8   0   18.23    4.88
  -9  -8   1  178.99   16.74
  -9  -8   1  187.18   16.64
  -9  -8   1  188.56   16.75
  -9  -8   1  171.63   16.15
  -9  -8   2  138.27   13.30
  -9  -8   2  136.05   13.11
  -9  -8   2  147.04   13.27
  -9  -8   3    7.52    3.10
  -9  -8   3    6.34    2.98
  -9  -7  -9   14.69    4.46
  -9  -7  -9   19.03    4.97
  -9  -7  -8   38.92    6.84
  -9  -7  -8   51.00    7.45
  -9  -7  -7  249.48   20.06
  -9  -7  -7  245.41   19.71
  -9  -7  -7  212.84   19.26
  -9  -7  -6  105.11   12.66
  -9  -7  -6  117.06   12.70
  -9  -7  -6  117.89   12.93
  -9  -7  -6   73.36   10.91
  -9  -7  -5   12.77    5.87
  -9  -7  -5    8.09    4.61
  -9  -7  -5   20.91    6.49
  -9  -7  -4  283.61   24.98
  -9  -7  -4  261.04   24.69
  -9  -7  -3  180.28   18.96
  -9  -7  -2    1.11    4.70
  -9  -7  -2    3.58    4.60
  -9  -7  -1   95.69   13.09
  -9  -7   0  173.68   18.23
  -9  -7   1    7.18    4.56
  -9  -7   1   -0.94    3.11
  -9  -7   1    0.97    3.61
  -9  -7   2  130.10   13.60
  -9  -7   2  129.66   13.24
  -9  -7   2  119.42   13.26
  -9  -7   2   98.75   12.33
  -9  -7   3   79.02    9.59
  -9  -7   3   69.49    8.99
  -9  -7   3   82.37    9.59
  -9  -7   3   60.72    8.73
  -9  -7   4   19.34    5.08
  -9  -7   4   17.31    4.32
  -9  -7   4   21.71    4.83
  -9  -7   4   31.51    4.56
  -9  -7   4   21.53    4.89
  -9  -7   5   63.68    6.76
  -9  -6 -13  104.50    8.51
  -9  -6 -12  302.04   21.43
  -9  -6 -11   44.31    5.74
  -9  -6 -10  134.66   12.08
  -9  -6  -9  281.31   22.96
  -9  -6  -9  328.59   22.84
  -9  -6  -9  267.63   23.05
  -9  -6  -8  118.76   12.00
  -9  -6  -8  143.56   14.08
  -9  -6  -7    2.65    3.73
  -9  -6  -7    1.15    2.88
  -9  -6  -7    1.65    4.50
  -9  -6  -6  362.55   30.69
  -9  -6  -6  353.84   27.84
  -9  -6  -6  431.21   31.52
  -9  -6  -5  511.12   39.39
  -9  -6  -5  468.82   35.18
  -9  -6  -5  521.27   39.01
  -9  -6  -4   89.94   12.58
  -9  -6  -4   77.77    9.07
  -9  -6  -4   86.46   12.52
  -9  -6  -3   48.70    6.74
  -9  -6  -2  282.38   21.91
  -9  -6  -1   67.43   11.23
  -9  -6  -1   61.44    7.49
  -9  -6   0    7.22    5.13
  -9  -6   0   12.44    4.11
  -9  -6   1  154.19   16.18
  -9  -6   1  148.58   16.47
  -9  -6   1  130.41   13.40
  -9  -6   2  150.50   14.85
  -9  -6   2  133.13   14.72
  -9  -6   2  105.96   11.80
  -9  -6   3   15.30    5.55
  -9  -6   3   21.08    5.77
  -9  -6   3   10.14    3.99
  -9  -6   4  287.48   22.70
  -9  -6   4  257.54   22.61
  -9  -6   4  245.64   20.76
  -9  -6   5  129.07   13.41
  -9  -6   5  125.99   13.49
  -9  -6   5  158.34   13.45
  -9  -6   6   -1.33    3.37
  -9  -6   6    2.10    2.86
  -9  -6   7  116.98   11.48
  -9  -5 -10   43.94    6.88
  -9  -5  -9   -0.64    3.68
  -9  -5  -9   -2.59    3.65
  -9  -5  -8  221.74   19.08
  -9  -5  -8  220.86   19.64
  -9  -5  -7  333.61   28.14
  -9  -5  -7  350.74   26.73
  -9  -5  -6   18.19    5.82
  -9  -5  -6   20.98    5.40
  -9  -5  -5  240.19   22.41
  -9  -5  -5  221.13   18.88
  -9  -5  -4  427.74   37.01
  -9  -5  -4  466.66   33.13
  -9  -5  -3   87.62    9.63
  -9  -5  -1  226.49   23.29
  -9  -5   0  127.34   16.01
  -9  -5   1    4.80    4.93
  -9  -5   2  479.14   38.35
  -9  -5   3  418.01   34.79
  -9  -5   3  455.89   33.09
  -9  -5   4   27.89    6.72
  -9  -5   4   43.13    6.75
  -9  -5   5  142.89   15.59
  -9  -5   5  181.91   15.63
  -9  -5   6  418.07   29.65
  -9  -5   6  335.92   29.00
  -9  -5   8    9.54    3.98
  -9  -5   9  176.88   14.63
  -9  -5   9  144.66   13.12
  -9  -5  10  141.99   13.21
  -9  -5  10  210.70   14.59
  -9  -4 -14    1.21    2.27
  -9  -4 -13  117.61   10.21
  -9  -4 -12  370.80   26.95
  -9  -4 -11   33.03    6.47
  -9  -4 -10  169.05   15.52
  -9  -4  -9  222.83   18.85
  -9  -4  -7   64.58    9.83
  -9  -4  -6  211.91   20.40
  -9  -4  -5  155.80   14.25
  -9  -4  -5  138.99   16.48
  -9  -4  -4    1.22    4.53
  -9  -4  -3  137.41   17.14
  -9  -4  -1    1.38    4.97
  -9  -4   0  154.80   18.46
  -9  -4   1  248.68   24.34
  -9  -4   2   44.61    9.10
  -9  -4   3  189.04   19.29
  -9  -4   4  398.24   32.53
  -9  -4   5   86.30   11.42
  -9  -4   6   18.49    5.39
  -9  -4   6   13.80    4.80
  -9  -4   7  238.53   19.88
  -9  -4   7  207.34   19.43
  -9  -4   8  248.04   20.96
  -9  -4   9    3.78    3.78
  -9  -4  10  211.71   17.48
  -9  -3 -13   36.80    4.85
  -9  -3 -12  159.63   13.62
  -9  -3 -11  582.54   40.90
  -9  -3 -10  122.47   12.69
  -9  -3  -9   43.17    7.45
  -9  -3  -8  420.60   31.61
  -9  -3  -7  513.69   33.72
  -9  -3  -7  376.60   33.51
  -9  -3  -6   25.31    5.63
  -9  -3  -6   15.58    5.46
  -9  -3  -5   59.38    9.96
  -9  -3  -4  264.04   25.09
  -9  -3  -3   40.13    9.45
  -9  -3   2  303.49   27.93
  -9  -3   3  237.38   23.01
  -9  -3   4    3.16    4.69
  -9  -3   5   90.75   11.77
  -9  -3   6   94.37   11.72
  -9  -3   7   -0.70    3.50
  -9  -3   7    0.83    3.51
  -9  -3   8  173.45   16.25
  -9  -3   9  261.52   21.50
  -9  -3  10    3.43    3.28
  -9  -3  11  177.30   14.77
  -9  -2 -12   85.75    8.08
  -9  -2 -11   15.38    4.83
  -9  -2 -10  175.23   15.72
  -9  -2  -9  181.11   16.45
  -9  -2  -8   41.58    7.00
  -9  -2  -7  202.81   17.71
  -9  -2  -6  430.69   28.21
  -9  -2  -6  288.99   28.16
  -9  -2   6   33.35    7.09
  -9  -2   7  127.70   13.71
  -9  -2   8   89.67   10.62
  -9  -2   9   77.62    9.31
  -9  -2  10  113.17   11.15
  -9  -1 -10  119.19   11.00
  -9  -1  -9    5.17    4.35
  -9  -1  -8   61.25    8.14
  -9  -1  -7  188.22   16.48
  -9  -1  -6    9.36    4.28
  -9  -1   8  109.12   11.72
  -9  -1   9  365.83   27.20
  -9  -1  10    1.38    2.76
  -9   0  -8    1.47    3.42
  -9   0  -7  205.01   16.55
  -9   0  -6  330.79   24.59
  -9   0  -5   28.36    5.20
  -9   1  -4  160.61   12.94
  -9   1  -3   10.91    3.21
  -8 -10  -8  136.30   11.15
  -8 -10  -7   -1.56    3.14
  -8 -10  -7    4.22    2.62
  -8 -10  -7    0.79    2.85
  -8 -10  -6   40.78    6.09
  -8 -10  -6   50.28    5.72
  -8 -10  -6   47.97    6.51
  -8 -10  -5   72.34    8.40
  -8 -10  -5   70.69    7.27
  -8 -10  -5   72.39    8.38
  -8 -10  -4   49.36    7.01
  -8 -10  -4   50.08    5.82
  -8 -10  -4   44.39    6.84
  -8 -10  -3    7.13    3.95
  -8 -10  -3    6.74    2.72
  -8 -10  -3    8.53    3.86
  -8 -10  -2  360.25   25.69
  -8 -10  -1  159.43   14.12
  -8 -10  -1  169.38   14.23
  -8 -10   0   24.24    4.12
  -8 -10   0   18.56    3.76
  -8 -10   1   75.11    7.16
  -8 -10   1   77.75    7.35
  -8  -9 -11   41.64    5.00
  -8  -9 -10  185.96   14.59
  -8  -9 -10  195.24   15.08
  -8  -9  -9  125.37   11.77
  -8  -9  -9  144.04   11.88
  -8  -9  -9  121.31   11.76
  -8  -9  -8    4.25    2.90
  -8  -9  -8   -0.59    3.78
  -8  -9  -8    0.58    3.72
  -8  -9  -8    1.20    2.55
  -8  -9  -8   -1.41    3.00
  -8  -9  -7   99.62   11.29
  -8  -9  -7   98.13   11.12
  -8  -9  -7  107.72   11.70
  -8  -9  -7  100.92   11.65
  -8  -9  -7  116.52   10.59
  -8  -9  -6   82.38   10.38
  -8  -9  -6   80.95   10.22
  -8  -9  -6   70.26   10.11
  -8  -9  -6   93.32    9.09
  -8  -9  -6   70.97   10.34
  -8  -9  -5   -0.95    3.55
  -8  -9  -5    0.93    4.89
  -8  -9  -5   -0.53    2.71
  -8  -9  -5   -0.94    3.51
  -8  -9  -5    0.91    5.02
  -8  -9  -4  101.04   13.03
  -8  -9  -4  105.77   13.45
  -8  -9  -3  150.14   17.30
  -8  -9  -3  204.05   19.13
  -8  -9  -3  172.59   18.08
  -8  -9  -3  175.37   18.15
  -8  -9  -2   38.23    7.74
  -8  -9  -2   34.86    7.43
  -8  -9  -1  315.99   26.75
  -8  -9  -1  314.08   26.96
  -8  -9   0  238.48   20.32
  -8  -9   0  223.19   20.30
  -8  -9   0  220.77   20.27
  -8  -9   0  216.06   19.91
  -8  -9   1   21.83    5.50
  -8  -9   1   28.22    5.53
  -8  -9   1   24.56    5.76
  -8  -9   1   37.32    6.28
  -8  -9   2   16.13    3.91
  -8  -9   2   14.08    4.24
  -8  -9   2   15.34    4.14
  -8  -9   2   23.53    4.56
  -8  -9   2   21.99    4.69
  -8  -9   3  133.50   12.02
  -8  -9   3  137.38   12.17
  -8  -9   3  134.08   12.19
  -8  -9   4   41.99    5.58
  -8  -8 -11  159.57   13.21
  -8  -8 -10    3.48    4.67
  -8  -8 -10   14.30    4.28
  -8  -8 -10   15.41    3.74
  -8  -8  -9  180.17   17.15
  -8  -8  -9  180.95   17.24
  -8  -8  -9  185.44   17.24
  -8  -8  -9  214.34   16.42
  -8  -8  -8  220.30   19.36
  -8  -8  -8  178.20   18.35
  -8  -8  -8  186.68   18.58
  -8  -8  -8  247.26   17.80
  -8  -8  -8  192.33   18.77
  -8  -8  -7    3.89    3.49
  -8  -8  -7    1.89    4.41
  -8  -8  -7    0.97    3.35
  -8  -8  -7    0.59    2.64
  -8  -8  -6  165.40   17.90
  -8  -8  -6  173.26   18.05
  -8  -8  -6  171.48   18.08
  -8  -8  -6  171.50   18.08
  -8  -8  -5  334.05   28.27
  -8  -8  -5  322.20   27.57
  -8  -8  -5  272.25   26.69
  -8  -8  -5  263.02   26.60
  -8  -8  -4  112.03   14.97
  -8  -8  -4  105.20   14.68
  -8  -8  -3  101.74   15.22
  -8  -8  -3  122.05   16.25
  -8  -8  -3  141.64   17.22
  -8  -8  -2  801.54   55.90
  -8  -8  -2  645.03   53.85
  -8  -8  -2  674.20   54.14
  -8  -8  -1  260.40   25.72
  -8  -8  -1  252.22   25.27
  -8  -8   0   24.11    7.12
  -8  -8   0   18.54    6.65
  -8  -8   0   11.19    5.82
  -8  -8   1  164.14   16.83
  -8  -8   1  128.83   15.32
  -8  -8   1  148.38   16.14
  -8  -8   1  118.64   14.89
  -8  -8   2  320.33   27.09
  -8  -8   2  328.10   27.10
  -8  -8   2  324.51   27.20
  -8  -8   2  305.88   26.65
  -8  -8   3    9.10    4.23
  -8  -8   3   10.57    4.39
  -8  -8   3    6.37    4.07
  -8  -8   3    6.83    4.20
  -8  -8   4   88.64   10.08
  -8  -8   4   74.31    9.55
  -8  -8   4   79.35    9.63
  -8  -8   4   87.04   10.02
  -8  -8   5  139.12   13.05
  -8  -8   5  130.63   12.76
  -8  -8   5  140.86   12.93
  -8  -8   6   13.97    3.56
  -8  -8   6   12.56    3.02
  -8  -8   7   17.03    3.38
  -8  -7 -15   18.16    2.69
  -8  -7 -14  143.34   11.15
  -8  -7 -13   65.30    6.58
  -8  -7 -12   21.93    3.88
  -8  -7 -11   25.96    4.35
  -8  -7 -10  162.69   16.33
  -8  -7 -10  193.41   15.05
  -8  -7 -10  164.27   16.56
  -8  -7  -9    1.84    3.55
  -8  -7  -9    4.44    4.06
  -8  -7  -9    2.76    3.90
  -8  -7  -9    9.47    4.54
  -8  -7  -9    4.49    3.02
  -8  -7  -9    3.74    2.78
  -8  -7  -8   77.72   11.83
  -8  -7  -8   86.84   12.13
  -8  -7  -8  105.97   12.90
  -8  -7  -8  110.55   10.96
  -8  -7  -8  109.55   13.37
  -8  -7  -7  330.46   28.91
  -8  -7  -7  284.52   25.14
  -8  -7  -7  339.85   28.82
  -8  -7  -6   44.73    8.97
  -8  -7  -6   28.56    5.60
  -8  -7  -6   50.10    9.20
  -8  -7  -5  134.63   16.78
  -8  -7  -5  106.99   11.94
  -8  -7  -4   90.30   11.70
  -8  -7  -4  585.66   30.71
  -8  -7  -3  247.90   25.81
  -8  -7  -2   14.27    7.32
  -8  -7  -2   22.28    8.18
  -8  -7  -1  347.63   32.81
  -8  -7   0  365.71   31.19
  -8  -7   0  292.55   25.55
  -8  -7   1    5.88    4.63
  -8  -7   1   -2.63    5.08
  -8  -7   1    6.13    5.18
  -8  -7   2  110.65   11.93
  -8  -7   2   98.44   13.59
  -8  -7   2  127.17   15.11
  -8  -7   3  202.39   16.93
  -8  -7   3  153.97   17.78
  -8  -7   3  194.67   18.77
  -8  -7   3  167.00   18.19
  -8  -7   4   81.71    9.16
  -8  -7   4   60.84    9.59
  -8  -7   4   54.86    9.07
  -8  -7   4   73.63   10.32
  -8  -7   4   59.01    9.51
  -8  -7   5   98.04   10.04
  -8  -7   5   92.67   10.94
  -8  -7   5   65.80    9.88
  -8  -7   5   71.97   10.28
  -8  -7   5   90.31   10.91
  -8  -7   6  425.49   33.81
  -8  -7   6  428.94   33.58
  -8  -7   6  396.19   33.51
  -8  -7   7  166.08   14.74
  -8  -7   7  167.83   14.15
  -8  -7   7  150.17   13.45
  -8  -7   8    1.96    2.45
  -8  -7   8    0.46    2.41
  -8  -7   8    1.25    2.32
  -8  -7   9  363.53   24.10
  -8  -7   9  298.79   23.28
  -8  -6 -16  272.20   19.10
  -8  -6 -15  332.90   23.47
  -8  -6 -14  148.04   12.58
  -8  -6 -13  110.09   10.72
  -8  -6 -12  541.56   38.53
  -8  -6 -11  115.47   11.98
  -8  -6 -10   24.47    5.96
  -8  -6 -10   33.94    6.83
  -8  -6  -9  159.35   15.96
  -8  -6  -9  109.01   12.97
  -8  -6  -9  153.13   15.35
  -8  -6  -8   61.87   10.33
  -8  -6  -8   84.42   10.06
  -8  -6  -8   88.02   11.55
  -8  -6  -7   -1.14    4.40
  -8  -6  -7    3.11    2.97
  -8  -6  -7    0.72    3.30
  -8  -6  -7    1.07    4.13
  -8  -6  -6  324.92   29.41
  -8  -6  -6  333.79   26.06
  -8  -6  -5  304.21   27.99
  -8  -6  -5  277.85   22.90
  -8  -6  -4    7.29    6.16
  -8  -6  -4    3.10    3.22
  -8  -6  -3  108.36   11.11
  -8  -6  -2  203.51   23.91
  -8  -6  -2  229.60   18.55
  -8  -6  -1   22.44    8.41
  -8  -6   0   39.67    9.99
  -8  -6   0   56.76    8.30
  -8  -6   1  296.52   28.92
  -8  -6   1  308.02   25.06
  -8  -6   2   64.56   11.17
  -8  -6   2   62.95    9.05
  -8  -6   3  176.75   18.11
  -8  -6   3  195.14   20.47
  -8  -6   4  348.88   29.65
  -8  -6   4  373.35   31.98
  -8  -6   4  456.39   32.80
  -8  -6   5  128.75   13.61
  -8  -6   5  120.74   14.55
  -8  -6   5  137.43   14.79
  -8  -6   6    9.62    4.34
  -8  -6   6   12.42    4.72
  -8  -6   6    8.58    4.69
  -8  -6   7  255.28   22.54
  -8  -6   7  253.51   22.24
  -8  -6   7  204.83   21.48
  -8  -6   7  272.97   22.09
  -8  -6   8  598.93   42.07
  -8  -6   9   67.18    8.11
  -8  -6  10  249.05   19.98
  -8  -6  10  269.49   20.49
  -8  -6  11  273.06   22.79
  -8  -6  11  377.35   23.99
  -8  -6  12   91.80    8.30
  -8  -6  12   83.40    8.21
  -8  -5 -17  217.03   15.41
  -8  -5 -16    2.76    2.23
  -8  -5 -14  222.86   20.38
  -8  -5 -13   48.57    8.43
  -8  -5 -12    6.59    4.79
  -8  -5 -11  259.13   22.06
  -8  -5 -11  234.64   23.22
  -8  -5 -10  310.68   26.06
  -8  -5 -10  317.00   26.37
  -8  -5  -9   17.26    5.44
  -8  -5  -9   15.35    5.33
  -8  -5  -8  491.85   38.95
  -8  -5  -8  488.42   36.99
  -8  -5  -7  457.81   39.90
  -8  -5  -7  551.84   38.30
  -8  -5  -6  127.95   16.90
  -8  -5  -6  168.68   15.24
  -8  -5  -5  262.92   26.17
  -8  -5  -5  273.94   22.18
  -8  -5  -4  787.95   60.35
  -8  -5  -1  282.84   28.82
  -8  -5   0  185.83   21.84
  -8  -5   1   42.43    9.91
  -8  -5   2  159.25   19.12
  -8  -5   3  170.32   19.11
  -8  -5   4   25.44    7.27
  -8  -5   5  218.72   22.35
  -8  -5   5  252.20   21.58
  -8  -5   6  405.98   33.23
  -8  -5   7   36.76    7.12
  -8  -5   7   30.85    6.91
  -8  -5   8    0.79    2.37
  -8  -5   8   14.90    5.08
  -8  -5   9  246.72   21.48
  -8  -5  10   84.06   10.26
  -8  -5  11   38.10    6.16
  -8  -5  12  179.59   15.00
  -8  -5  13   49.63    5.63
  -8  -5  13   37.82    5.64
  -8  -4 -17   -1.52    2.10
  -8  -4 -16  135.51   11.08
  -8  -4 -15  156.91   16.41
  -8  -4 -15  226.25   16.04
  -8  -4 -14    7.10    3.45
  -8  -4 -14    6.03    3.73
  -8  -4 -13  101.76   14.30
  -8  -4 -13  200.03   15.37
  -8  -4 -12   28.95    7.56
  -8  -4 -12   58.37    8.53
  -8  -4 -11   -1.19    3.56
  -8  -4 -11    0.84    4.20
  -8  -4 -10  162.66   17.92
  -8  -4  -9  285.80   25.36
  -8  -4  -9  287.82   26.18
  -8  -4  -8  158.63   17.23
  -8  -4  -8  155.36   17.00
  -8  -4  -7  176.71   18.98
  -8  -4  -6  647.97   49.91
  -8  -4  -5  225.49   22.74
  -8  -4  -5  190.66   25.32
  -8  -4  -5  200.51   25.79
  -8  -4  -4    1.42    5.09
  -8  -4  -4   -2.24    4.47
  -8  -4  -4    6.76    5.49
  -8  -4  -3  256.16   27.09
  -8  -4  -3  300.03   32.22
  -8  -4  -3  253.83   30.21
  -8  -4  -2  459.40   44.32
  -8  -4  -2  440.96   44.10
  -8  -4  -1    6.43    6.42
  -8  -4   0  276.46   28.24
  -8  -4   1  379.54   34.61
  -8  -4   2   60.96   11.25
  -8  -4   3  182.49   20.31
  -8  -4   4  494.49   39.86
  -8  -4   5  195.15   20.20
  -8  -4   6   37.85    8.11
  -8  -4   7  410.28   29.89
  -8  -4   7  304.73   28.93
  -8  -4   8  279.64   23.31
  -8  -4   8  231.76   22.27
  -8  -4   9   -1.71    5.10
  -8  -4  10  127.02   14.16
  -8  -4  11  255.46   21.57
  -8  -4  12   53.00    7.25
  -8  -4  13  132.78   11.74
  -8  -4  13  125.84   12.26
  -8  -4  14  209.20   16.66
  -8  -3 -16   72.37    6.76
  -8  -3 -15   57.28    6.73
  -8  -3 -14  239.22   23.44
  -8  -3 -14  346.64   23.25
  -8  -3 -13   73.05   11.24
  -8  -3 -13  122.64   11.63
  -8  -3 -12   15.97    5.71
  -8  -3 -12   26.71    6.62
  -8  -3 -11  238.12   26.03
  -8  -3 -11  364.80   26.12
  -8  -3 -10   87.00   12.37
  -8  -3 -10   86.08   11.17
  -8  -3  -9   -2.16    3.57
  -8  -3  -9    2.92    4.11
  -8  -3  -9   -0.81    4.19
  -8  -3  -8  317.63   28.85
  -8  -3  -8  362.50   27.68
  -8  -3  -7  631.93   48.30
  -8  -3  -5  245.43   29.89
  -8  -3  -5  294.67   32.00
  -8  -3  -4  299.71   33.03
  -8  -3  -4  300.90   33.19
  -8  -3  -3    2.27    3.93
  -8  -3  -3   11.41    7.19
  -8  -3  -2   89.17   16.13
  -8  -3  -2   64.27   13.93
  -8  -3  -1  226.52   27.88
  -8  -3  -1  211.40   27.11
  -8  -3   0   97.18   16.79
  -8  -3   0   77.15   15.43
  -8  -3   6  243.60   23.34
  -8  -3   7  137.81   15.72
  -8  -3   8   89.61   11.86
  -8  -3   9  356.10   29.43
  -8  -3  10   19.94    6.12
  -8  -3  11  164.02   15.89
  -8  -3  12  336.36   26.26
  -8  -3  13  153.30   13.44
  -8  -3  14    0.50    2.74
  -8  -2 -15   46.15    5.33
  -8  -2 -14   66.94    7.62
  -8  -2 -13  415.77   30.64
  -8  -2 -12  314.78   25.22
  -8  -2 -11    5.44    4.65
  -8  -2 -10  764.22   53.92
  -8  -2  -9  431.67   33.13
  -8  -2  -8  142.19   14.55
  -8  -2  -5  142.99   20.92
  -8  -2  -5  115.70   18.99
  -8  -2  -4   44.73   11.26
  -8  -2  -4   44.87   11.29
  -8  -2  -3  299.08   33.95
  -8  -2  -3  359.68   35.89
  -8  -2  -2  120.25   18.82
  -8  -2  -2  129.47   19.50
  -8  -2  -1   19.59    8.12
  -8  -2  -1    2.18    4.37
  -8  -2   0  411.58   41.14
  -8  -2   0  447.64   42.22
  -8  -2   1  617.10   50.84
  -8  -2   1  496.77   48.31
  -8  -2   9   52.18    8.90
  -8  -2  10  251.03   21.90
  -8  -2  11   51.11    8.06
  -8  -2  12   31.61    6.04
  -8  -2  13  208.44   17.00
  -8  -1 -14   97.39    8.24
  -8  -1 -13    8.23    3.26
  -8  -1 -12  351.42   26.35
  -8  -1 -11  234.90   19.91
  -8  -1 -10    5.09    4.30
  -8  -1  -9  166.99   15.97
  -8  -1  -8  242.79   20.62
  -8  -1  -2  454.17   43.45
  -8  -1  -2  515.01   45.14
  -8  -1  -1  780.86   64.70
  -8  -1  -1  829.68   65.30
  -8  -1  11   60.50    7.94
  -8  -1  12  307.16   23.62
  -8   0 -11   19.06    4.43
  -8   0 -10  225.51   18.67
  -8   0  -9  351.92   27.16
  -8   0  -8   69.82    8.98
  -8   0  -7   53.41    7.61
  -8   0  11  147.88   13.36
  -8   1  -7   57.96    7.61
  -8   1  -6   32.22    5.46
  -7 -11  -7  159.43   12.89
  -7 -11  -7  171.93   13.09
  -7 -11  -6  209.82   16.21
  -7 -11  -6  203.86   16.16
  -7 -11  -5   35.87    4.77
  -7 -11  -5   39.59    5.62
  -7 -11  -5   33.82    5.54
  -7 -11  -4   47.83    5.29
  -7 -11  -4   42.28    5.98
  -7 -11  -4   32.79    5.77
  -7 -11  -3  119.65   10.15
  -7 -11  -2   77.05    7.33
  -7 -11  -2   73.12    7.84
  -7 -11  -1    3.10    1.80
  -7 -11  -1    6.17    2.49
  -7 -11  -1    5.29    2.74
  -7 -10 -12  182.38   14.49
  -7 -10 -11  114.70   10.48
  -7 -10 -10    6.23    3.18
  -7 -10 -10    2.75    2.63
  -7 -10 -10    7.96    3.14
  -7 -10  -9  180.73   14.42
  -7 -10  -9  158.24   13.92
  -7 -10  -9  157.10   13.87
  -7 -10  -8  246.21   20.20
  -7 -10  -8  240.70   20.17
  -7 -10  -8  232.87   19.99
  -7 -10  -8  256.42   20.35
  -7 -10  -8  310.33   20.77
  -7 -10  -7   69.94    8.72
  -7 -10  -7   56.32    7.72
  -7 -10  -7   47.48    7.19
  -7 -10  -7   59.81    8.34
  -7 -10  -7   57.80    7.49
  -7 -10  -6  112.84   12.28
  -7 -10  -6   95.42   11.60
  -7 -10  -6  103.18   11.58
  -7 -10  -6  120.09   10.95
  -7 -10  -6  100.37   11.92
  -7 -10  -5  332.26   23.84
  -7 -10  -5  293.58   25.63
  -7 -10  -5  296.98   25.57
  -7 -10  -4   33.88    7.47
  -7 -10  -4   36.56    5.94
  -7 -10  -4   41.97    8.05
  -7 -10  -3   22.03    4.87
  -7 -10  -3   22.10    6.28
  -7 -10  -3   27.24    6.26
  -7 -10  -3   34.07    7.31
  -7 -10  -3    9.95    4.50
  -7 -10  -2  261.00   22.56
  -7 -10  -2  310.09   24.75
  -7 -10  -2  314.05   25.15
  -7 -10  -1  158.24   14.83
  -7 -10  -1  128.75   13.17
  -7 -10  -1  155.94   15.10
  -7 -10  -1  143.39   14.60
  -7 -10  -1  153.93   14.94
  -7 -10   0    1.14    2.34
  -7 -10   0    4.14    3.58
  -7 -10   0    4.62    3.02
  -7 -10   0    4.68    3.71
  -7 -10   0    3.51    3.21
  -7 -10   1  203.44   17.89
  -7 -10   1  227.74   18.52
  -7 -10   1  239.81   18.90
  -7 -10   1  224.90   18.77
  -7 -10   1  257.89   19.30
  -7 -10   2  350.85   25.86
  -7 -10   2  348.06   25.97
  -7 -10   2  361.00   25.98
  -7 -10   3   21.54    4.39
  -7  -9 -15    2.43    2.33
  -7  -9 -14  159.04   11.63
  -7  -9 -14  126.07   11.79
  -7  -9 -13  155.66   13.67
  -7  -9 -12    9.43    4.03
  -7  -9 -11   88.59    9.87
  -7  -9 -11   83.79    8.86
  -7  -9 -11   93.24    9.25
  -7  -9 -10  274.95   20.09
  -7  -9 -10  232.79   19.51
  -7  -9 -10  205.78   19.01
  -7  -9  -9  111.09   12.42
  -7  -9  -9  120.66   12.67
  -7  -9  -9   97.33   11.86
  -7  -9  -9  126.67   12.74
  -7  -9  -9  136.75   12.67
  -7  -9  -8    4.31    4.47
  -7  -9  -8    0.89    3.06
  -7  -9  -8    4.39    3.92
  -7  -9  -8    4.22    4.13
  -7  -9  -8    5.48    3.49
  -7  -9  -7  181.85   18.67
  -7  -9  -7  170.36   18.12
  -7  -9  -7  169.23   18.22
  -7  -9  -7  190.23   18.66
  -7  -9  -7  219.44   17.50
  -7  -9  -6   65.19   11.14
  -7  -9  -6   77.11   11.54
  -7  -9  -6   61.63   10.52
  -7  -9  -6   77.90   11.19
  -7  -9  -5   52.82    9.95
  -7  -9  -5   47.58    9.32
  -7  -9  -5   39.18    8.75
  -7  -9  -4  164.64   19.75
  -7  -9  -4  191.67   20.49
  -7  -9  -3   89.65   13.40
  -7  -9  -3   71.77   12.60
  -7  -9  -3   71.60   12.12
  -7  -9  -3   70.56   12.24
  -7  -9  -2   16.76    6.72
  -7  -9  -2   10.78    6.35
  -7  -9  -1  386.46   32.48
  -7  -9  -1  351.94   32.03
  -7  -9   0  298.79   26.69
  -7  -9   0  291.77   26.69
  -7  -9   0  318.13   26.87
  -7  -9   0  278.84   26.49
  -7  -9   1   85.45   11.17
  -7  -9   1   64.31   10.29
  -7  -9   1   83.87   11.07
  -7  -9   1   79.90   10.94
  -7  -9   2  108.03   12.58
  -7  -9   2   90.10   11.48
  -7  -9   2  102.49   12.22
  -7  -9   2  114.63   12.53
  -7  -9   2  114.30   10.80
  -7  -9   3  451.85   36.47
  -7  -9   3  533.21   36.89
  -7  -9   3  509.67   36.85
  -7  -9   3  461.39   36.59
  -7  -9   3  503.85   36.78
  -7  -9   3  525.43   35.77
  -7  -9   4  224.40   17.94
  -7  -9   4  197.83   17.34
  -7  -9   4  189.31   17.33
  -7  -9   4  202.13   17.19
  -7  -9   4  216.68   17.43
  -7  -9   4  202.32   17.35
  -7  -9   5   21.28    5.11
  -7  -9   5   20.68    4.40
  -7  -9   6  137.05   13.06
  -7  -9   6  152.80   13.10
  -7  -9   7  113.87   12.19
  -7  -9   7  166.87   12.51
  -7  -9   8    3.02    2.92
  -7  -9   9  104.79    9.16
  -7  -8 -17   49.60    5.36
  -7  -8 -15  215.59   16.49
  -7  -8 -14   86.37    9.16
  -7  -8 -13  104.79   10.78
  -7  -8 -12  253.47   20.81
  -7  -8 -11  120.93   13.23
  -7  -8 -11  152.96   13.77
  -7  -8 -11  130.85   13.57
  -7  -8 -10   -1.83    3.28
  -7  -8 -10   -1.77    3.85
  -7  -8 -10    0.91    3.51
  -7  -8 -10    4.34    4.23
  -7  -8 -10   -1.43    2.86
  -7  -8  -9  128.30   14.73
  -7  -8  -9  130.69   14.86
  -7  -8  -9  110.77   13.93
  -7  -8  -9  128.32   14.65
  -7  -8  -9  146.81   13.71
  -7  -8  -8  274.97   25.56
  -7  -8  -8  231.31   24.64
  -7  -8  -8  280.44   25.31
  -7  -8  -8  330.17   24.16
  -7  -8  -8  291.74   25.76
  -7  -8  -7    7.49    4.85
  -7  -8  -7    8.52    5.45
  -7  -8  -7   13.74    5.73
  -7  -8  -7   10.63    5.55
  -7  -8  -6   65.07   12.32
  -7  -8  -6   89.11   13.62
  -7  -8  -6  104.84   14.22
  -7  -8  -6  102.40   13.97
  -7  -8  -5  113.29   15.60
  -7  -8  -5   76.37   13.75
  -7  -8  -5  102.73   15.43
  -7  -8  -5  116.54   15.92
  -7  -8  -4   29.80    8.90
  -7  -8  -4    9.73    6.54
  -7  -8  -3   57.26   12.61
  -7  -8  -3   53.34   11.68
  -7  -8  -3   64.44   12.81
  -7  -8  -2  477.83   42.80
  -7  -8  -2  500.23   43.47
  -7  -8  -1  223.25   24.71
  -7  -8  -1  218.08   24.37
  -7  -8   0  132.19   17.30
  -7  -8   0  124.74   17.09
  -7  -8   0  146.15   17.97
  -7  -8   0  109.40   16.08
  -7  -8   1  200.00   21.71
  -7  -8   1  185.89   21.39
  -7  -8   1  233.60   22.37
  -7  -8   1  210.42   22.28
  -7  -8   2  266.79   25.95
  -7  -8   2  320.43   23.34
  -7  -8   2  268.01   25.75
  -7  -8   2  257.03   25.35
  -7  -8   2  250.53   25.09
  -7  -8   2  290.45   22.88
  -7  -8   3    6.38    4.54
  -7  -8   3   16.42    4.42
  -7  -8   3    8.73    4.91
  -7  -8   3    5.11    4.13
  -7  -8   3   16.83    5.48
  -7  -8   3   14.43    4.67
  -7  -8   4  149.25   15.72
  -7  -8   4  150.94   13.42
  -7  -8   4  148.98   15.57
  -7  -8   4  134.32   14.86
  -7  -8   4  117.03   14.30
  -7  -8   4  135.00   13.83
  -7  -8   5  114.92   10.52
  -7  -8   5  106.96   12.04
  -7  -8   5   85.94   11.06
  -7  -8   5   88.53   11.21
  -7  -8   5   92.78   11.54
  -7  -8   6    1.52    2.93
  -7  -8   6    1.97    2.55
  -7  -8   6    1.34    2.59
  -7  -8   6   -0.70    2.79
  -7  -8   7  197.37   15.82
  -7  -8   7  189.48   17.09
  -7  -8   8  220.41   16.10
  -7  -8   8  189.66   15.88
  -7  -8   8  191.08   16.63
  -7  -8   9   19.67    3.77
  -7  -8   9   15.45    3.21
  -7  -8   9   18.63    3.67
  -7  -8  10   66.89    6.77
  -7  -8  10   70.98    6.96
  -7  -8  11  207.88   16.19
  -7  -7 -18   89.03    7.51
  -7  -7 -18   79.97    6.89
  -7  -7 -17   77.12    6.91
  -7  -7 -16    9.71    2.87
  -7  -7 -15  140.96   11.83
  -7  -7 -14  365.00   26.30
  -7  -7 -13  295.70   19.57
  -7  -7 -13  191.50   18.90
  -7  -7 -12   -1.67    3.03
  -7  -7 -12   -0.68    3.19
  -7  -7 -11  440.66   30.72
  -7  -7 -11  424.24   31.30
  -7  -7 -11  390.84   32.36
  -7  -7 -11  375.85   32.35
  -7  -7 -10  374.82   32.95
  -7  -7 -10  316.36   32.03
  -7  -7 -10  423.42   33.40
  -7  -7 -10  502.95   32.19
  -7  -7 -10  424.81   30.65
  -7  -7 -10  391.56   33.39
  -7  -7  -9    1.14    5.19
  -7  -7  -9    5.84    4.80
  -7  -7  -9    3.30    4.77
  -7  -7  -9    1.36    3.02
  -7  -7  -9    6.14    3.90
  -7  -7  -9    2.34    4.03
  -7  -7  -8   60.04   10.85
  -7  -7  -8   67.23   10.71
  -7  -7  -8   64.08   10.69
  -7  -7  -8   48.75    7.90
  -7  -7  -8   65.25   10.61
  -7  -7  -7  595.07   42.58
  -7  -7  -7  666.37   44.07
  -7  -7  -6  252.47   22.54
  -7  -7  -6  224.81   22.03
  -7  -7  -5  106.12   15.10
  -7  -7  -5  136.02   23.28
  -7  -7  -5   84.64   10.56
  -7  -7  -5  131.47   22.16
  -7  -7  -5  117.01   16.64
  -7  -7  -4  697.16   61.68
  -7  -7  -4  629.87   61.09
  -7  -7  -4  706.12   51.16
  -7  -7  -4  548.40   42.63
  -7  -7  -3  449.35   39.46
  -7  -7  -3  407.85   47.36
  -7  -7  -2   -0.80    5.94
  -7  -7  -2    3.54    7.88
  -7  -7  -2    1.68    6.25
  -7  -7  -2   -3.44    6.84
  -7  -7  -2    1.79    6.17
  -7  -7  -1  323.53   40.23
  -7  -7  -1  280.85   25.36
  -7  -7  -1  367.83   33.20
  -7  -7   0  378.55   41.10
  -7  -7   0  339.45   39.74
  -7  -7   0  417.08   33.86
  -7  -7   1   23.55    6.38
  -7  -7   1   37.75    5.99
  -7  -7   1   34.74    9.37
  -7  -7   1   20.34    8.88
  -7  -7   1   31.37   11.51
  -7  -7   1   31.28    9.21
  -7  -7   2   54.33    7.84
  -7  -7   2   44.26    7.64
  -7  -7   2   58.54   10.95
  -7  -7   2   47.03    9.81
  -7  -7   3  392.83   30.81
  -7  -7   3  421.90   31.57
  -7  -7   3  394.03   33.80
  -7  -7   3  389.87   34.24
  -7  -7   4   99.81   13.75
  -7  -7   4   96.16   13.39
  -7  -7   4  112.51   12.06
  -7  -7   4  121.70   12.79
  -7  -7   4  111.00   13.93
  -7  -7   4  116.93   14.62
  -7  -7   5   76.11   11.74
  -7  -7   5   83.38   12.00
  -7  -7   5   99.95   11.31
  -7  -7   5  113.59   11.48
  -7  -7   5   91.85   12.48
  -7  -7   5   96.70   12.92
  -7  -7   6  199.01   19.85
  -7  -7   6  218.84   18.62
  -7  -7   6  248.77   18.98
  -7  -7   6  205.85   19.76
  -7  -7   6  184.69   19.58
  -7  -7   6  174.03   18.82
  -7  -7   7   47.73    6.99
  -7  -7   7   44.97    7.01
  -7  -7   7   32.57    6.53
  -7  -7   7   31.41    6.72
  -7  -7   8    5.93    3.44
  -7  -7   8   13.53    4.37
  -7  -7   8   11.68    3.82
  -7  -7   9  293.96   20.45
  -7  -7   9  251.37   19.81
  -7  -7  10  218.41   18.09
  -7  -7  10  254.89   18.88
  -7  -7  11   -0.45    2.67
  -7  -7  12   77.93    7.90
  -7  -6 -18  219.62   16.04
  -7  -6 -17    4.71    2.89
  -7  -6 -17    3.10    2.04
  -7  -6 -17    4.80    2.25
  -7  -6 -17    1.47    2.55
  -7  -6 -16  223.66   16.17
  -7  -6 -16  182.23   15.36
  -7  -6 -16  188.79   15.41
  -7  -6 -16  194.94   18.50
  -7  -6 -15  287.27   23.33
  -7  -6 -15  281.67   23.16
  -7  -6 -15  334.15   27.93
  -7  -6 -14   42.75    6.77
  -7  -6 -14   29.56    5.42
  -7  -6 -14   44.45    6.12
  -7  -6 -14   48.96    8.94
  -7  -6 -13   88.52   10.21
  -7  -6 -13   59.78   10.60
  -7  -6 -12  451.67   32.17
  -7  -6 -12  345.76   33.52
  -7  -6 -11  106.33   15.08
  -7  -6 -11  128.44   14.16
  -7  -6 -11  162.86   13.97
  -7  -6 -11  103.77   13.92
  -7  -6 -11  144.02   15.18
  -7  -6 -11  109.67   14.31
  -7  -6 -10   37.83    8.39
  -7  -6 -10   50.55    8.83
  -7  -6 -10   46.30    6.95
  -7  -6 -10   28.79    7.00
  -7  -6 -10   32.03    7.68
  -7  -6  -9  114.04   14.66
  -7  -6  -9  128.05   14.84
  -7  -6  -9  107.01   13.80
  -7  -6  -9  144.05   13.09
  -7  -6  -9   81.94   11.88
  -7  -6  -8   83.31   15.62
  -7  -6  -8   84.10   12.35
  -7  -6  -8   72.47   14.70
  -7  -6  -8   51.54   13.57
  -7  -6  -8   91.69   12.48
  -7  -6  -8   90.15   10.78
  -7  -6  -8   54.18   13.30
  -7  -6  -7    6.61    5.83
  -7  -6  -7    6.34    4.40
  -7  -6  -7    7.65    6.24
  -7  -6  -7    9.32    4.26
  -7  -6  -7    6.65    5.43
  -7  -6  -6  213.14   30.89
  -7  -6  -6  278.49   22.52
  -7  -6  -6  292.62   26.88
  -7  -6  -5  307.03   39.26
  -7  -6  -5  365.73   28.46
  -7  -6  -4    3.12    7.61
  -7  -6  -4    3.08    3.25
  -7  -6  -4    1.56    5.38
  -7  -6  -3  841.18   57.13
  -7  -6  -2  612.96   51.07
  -7  -6  -1   66.35   12.67
  -7  -6   0   58.34   11.89
  -7  -6   0   34.97   12.61
  -7  -6   1  288.72   28.96
  -7  -6   1  299.56   25.01
  -7  -6   1  315.14   37.35
  -7  -6   2  192.64   21.34
  -7  -6   2  197.44   18.27
  -7  -6   2  176.40   26.56
  -7  -6   3   66.91   11.58
  -7  -6   3   71.19    9.76
  -7  -6   3   58.00   14.15
  -7  -6   4  463.46   36.14
  -7  -6   4  319.04   39.41
  -7  -6   4  462.21   35.64
  -7  -6   4  440.06   42.37
  -7  -6   4  418.35   32.87
  -7  -6   5  171.04   20.75
  -7  -6   5  127.90   16.12
  -7  -6   5  139.72   15.09
  -7  -6   5  151.44   16.57
  -7  -6   6   16.81    5.95
  -7  -6   6   13.64    5.17
  -7  -6   6    6.92    4.28
  -7  -6   7  198.88   17.79
  -7  -6   7  160.85   17.67
  -7  -6   7  157.58   17.31
  -7  -6   7  168.13   17.99
  -7  -6   7  172.87   17.61
  -7  -6   8  192.70   25.00
  -7  -6   8  380.90   28.61
  -7  -6   9  150.37   14.68
  -7  -6   9  151.60   14.81
  -7  -6  10  102.38   11.38
  -7  -6  10  113.14   12.05
  -7  -6  11  502.62   36.32
  -7  -6  12  110.39   10.96
  -7  -6  13   35.22    5.33
  -7  -6  14  141.35   12.00
  -7  -6  14  160.42   12.71
  -7  -5 -19   -0.26    1.63
  -7  -5 -19    0.26    1.64
  -7  -5 -19   -0.72    2.04
  -7  -5 -18  256.92   16.75
  -7  -5 -18  250.36   17.17
  -7  -5 -18  196.50   18.54
  -7  -5 -18  228.15   17.20
  -7  -5 -18  197.24   16.88
  -7  -5 -17  461.91   39.17
  -7  -5 -17  592.55   37.33
  -7  -5 -16   25.10    5.90
  -7  -5 -15   96.27   12.70
  -7  -5 -14  231.03   23.01
  -7  -5 -13  221.45   22.71
  -7  -5 -12   13.43    5.89
  -7  -5 -12   12.59    5.68
  -7  -5 -11  325.42   29.27
  -7  -5 -11  358.82   28.19
  -7  -5 -11  269.00   26.45
  -7  -5 -10  480.51   38.32
  -7  -5 -10  442.06   45.02
  -7  -5 -10  427.97   44.46
  -7  -5 -10  472.77   39.30
  -7  -5 -10  490.93   38.02
  -7  -5 -10  501.02   37.74
  -7  -5  -9   13.86    6.00
  -7  -5  -9   -2.38    4.77
  -7  -5  -9   16.61    8.20
  -7  -5  -9   23.73    6.36
  -7  -5  -9    4.68    5.22
  -7  -5  -9   17.80    6.28
  -7  -5  -8  319.77   37.19
  -7  -5  -8  369.32   38.85
  -7  -5  -8  343.35   31.94
  -7  -5  -8  386.24   32.70
  -7  -5  -8  420.94   29.75
  -7  -5  -8  401.15   30.71
  -7  -5  -7  385.83   39.09
  -7  -5  -7  390.80   39.23
  -7  -5  -7  395.07   32.91
  -7  -5  -7  383.70   32.64
  -7  -5  -7  365.55   29.79
  -7  -5  -6  101.73   17.02
  -7  -5  -6   96.85   16.66
  -7  -5  -6   97.57   13.04
  -7  -5  -6  103.91   13.91
  -7  -5  -6   78.79   10.21
  -7  -5  -5  183.96   24.32
  -7  -5  -5  170.07   20.05
  -7  -5  -5  228.28   26.35
  -7  -5  -4  666.78   52.68
  -7  -5  -1  392.54   36.51
  -7  -5   0  190.95   22.81
  -7  -5   1   -1.49    5.16
  -7  -5   2  141.15   17.41
  -7  -5   3  232.50   23.62
  -7  -5   4    6.04    5.39
  -7  -5   5  334.60   27.19
  -7  -5   5  311.23   28.47
  -7  -5   6  400.75   32.44
  -7  -5   6  425.78   37.67
  -7  -5   7    2.18    4.47
  -7  -5   8  143.94   16.00
  -7  -5   8  155.44   16.39
  -7  -5   8  141.08   15.49
  -7  -5   9  603.70   45.06
  -7  -5  10  338.70   28.12
  -7  -5  11   51.46    8.21
  -7  -5  12  419.19   30.70
  -7  -5  12  381.53   30.14
  -7  -5  13  227.00   19.08
  -7  -5  13  232.50   18.89
  -7  -5  14   12.55    3.56
  -7  -5  14   16.02    4.14
  -7  -5  15  236.23   17.79
  -7  -5  15  221.09   17.00
  -7  -4 -19  198.17   15.27
  -7  -4 -19  175.95   14.94
  -7  -4 -18   98.65    8.68
  -7  -4 -18   86.48    9.91
  -7  -4 -17  162.29   12.94
  -7  -4 -17  127.73   14.22
  -7  -4 -16  378.00   26.00
  -7  -4 -16  288.85   27.73
  -7  -4 -15  148.25   13.79
  -7  -4 -15  116.15   15.07
  -7  -4 -14   17.80    5.73
  -7  -4 -14   15.47    5.83
  -7  -4 -13  262.90   21.64
  -7  -4 -13  184.84   22.06
  -7  -4 -12  217.96   19.90
  -7  -4 -12  170.39   20.62
  -7  -4 -11    2.77    4.14
  -7  -4 -10  260.54   22.40
  -7  -4 -10  226.21   22.72
  -7  -4 -10  215.02   27.79
  -7  -4  -9  487.15   36.43
  -7  -4  -9  389.28   41.69
  -7  -4  -9  421.16   35.87
  -7  -4  -9  378.64   41.15
  -7  -4  -8    9.18    5.14
  -7  -4  -8    9.31    6.58
  -7  -4  -8    7.19    4.81
  -7  -4  -8   11.68    6.60
  -7  -4  -7  173.61   18.31
  -7  -4  -7  160.08   22.64
  -7  -4  -7  147.63   17.24
  -7  -4  -7  162.92   23.04
  -7  -4  -6  893.79   64.39
  -7  -4  -6  862.86   63.40
  -7  -4  -5  621.02   48.63
  -7  -4  -5  628.56   47.56
  -7  -4  -4   10.82    4.46
  -7  -4  -4    2.17    4.34
  -7  -4  -4    6.54    5.76
  -7  -4  -3  695.18   60.47
  -7  -4  -3  753.02   61.56
  -7  -4  -2 1026.72   80.54
  -7  -4  -2 1019.92   80.39
  -7  -4  -1    6.69    5.44
  -7  -4  -1   -2.24    5.46
  -7  -4   0  259.21   29.85
  -7  -4   0  238.12   29.03
  -7  -4   3  258.94   25.35
  -7  -4   4  752.20   56.53
  -7  -4   5  497.74   39.88
  -7  -4   6   12.29    5.94
  -7  -4   7  384.98   32.70
  -7  -4   7  404.26   37.75
  -7  -4   8  224.71   23.17
  -7  -4   8  226.52   28.56
  -7  -4   9   34.32    8.11
  -7  -4  10  124.65   14.48
  -7  -4  11  124.10   14.29
  -7  -4  12   11.20    5.15
  -7  -4  13  139.32   13.88
  -7  -4  14  175.71   16.53
  -7  -4  14  224.58   17.85
  -7  -4  15    2.57    3.12
  -7  -4  15    4.09    2.65
  -7  -4  16   35.77    5.16
  -7  -3 -18  165.03   11.53
  -7  -3 -18  106.32   12.23
  -7  -3 -17  261.67   17.77
  -7  -3 -17  177.06   18.63
  -7  -3 -16   19.78    4.80
  -7  -3 -16   15.06    4.81
  -7  -3 -15   42.25    6.78
  -7  -3 -15   31.53    7.38
  -7  -3 -14  282.32   21.72
  -7  -3 -14  184.12   22.10
  -7  -3 -13   16.64    5.93
  -7  -3 -13   19.92    7.03
  -7  -3 -12   59.68    9.41
  -7  -3 -12   32.51    8.65
  -7  -3 -11  289.49   23.44
  -7  -3 -11  199.43   23.83
  -7  -3 -10   40.95   11.61
  -7  -3 -10   59.30   10.73
  -7  -3 -10   48.71    8.76
  -7  -3 -10   35.90   11.06
  -7  -3  -9   72.96   11.70
  -7  -3  -9   88.20   10.73
  -7  -3  -9   70.10   10.99
  -7  -3  -8  537.84   42.48
  -7  -3  -7  385.77   38.39
  -7  -3  -7  371.10   31.01
  -7  -3  -7  336.05   36.77
  -7  -3  -6    1.04    3.12
  -7  -3  -6    2.22    4.43
  -7  -3  -6    4.45    4.43
  -7  -3  -5  581.39   51.30
  -7  -3  -5  557.60   43.36
  -7  -3  -5  611.41   51.97
  -7  -3  -4  457.39   37.23
  -7  -3  -4  473.24   45.04
  -7  -3  -4  572.61   47.50
  -7  -3  -3   68.02   14.25
  -7  -3  -3   63.82   13.77
  -7  -3  -2  306.82   32.96
  -7  -3  -2  283.30   32.36
  -7  -3  -1  855.36   69.33
  -7  -3  -1  833.78   69.04
  -7  -3   0   26.65    9.27
  -7  -3   0   26.75    9.30
  -7  -3   1  133.92   20.30
  -7  -3   1  117.11   18.94
  -7  -3   7   64.75   10.52
  -7  -3   8  163.54   17.03
  -7  -3   8  131.38   18.67
  -7  -3   9  447.71   41.22
  -7  -3  10  221.25   21.04
  -7  -3  11   12.57    4.96
  -7  -3  12  223.99   20.58
  -7  -3  13  121.40   13.13
  -7  -3  14   15.84    4.69
  -7  -3  15  231.71   20.59
  -7  -3  15  277.59   20.07
  -7  -3  16  210.70   17.08
  -7  -2 -17   54.59    7.98
  -7  -2 -17   87.00    7.50
  -7  -2 -16  248.33   24.74
  -7  -2 -16  363.45   23.69
  -7  -2 -15  169.72   18.74
  -7  -2 -15  223.19   17.73
  -7  -2 -14    2.47    3.49
  -7  -2 -14    0.78    3.79
  -7  -2 -13  249.11   25.34
  -7  -2 -13  258.18   22.83
  -7  -2 -12  125.10   18.98
  -7  -2 -12  259.20   20.40
  -7  -2 -11   12.24    5.56
  -7  -2 -11   14.96    5.65
  -7  -2 -10  391.64   36.16
  -7  -2 -10  356.46   32.57
  -7  -2  -9  344.33   40.82
  -7  -2  -9  468.56   32.35
  -7  -2  -9  365.75   34.04
  -7  -2  -9  387.63   42.48
  -7  -2  -8  129.77   20.93
  -7  -2  -8  114.06   19.76
  -7  -2  -8  108.69   14.13
  -7  -2  -7  339.38   34.96
  -7  -2  -7  250.32   24.76
  -7  -2  -7  368.25   36.34
  -7  -2  -6  505.43   45.58
  -7  -2  -6  518.39   45.93
  -7  -2  -6  425.03   35.49
  -7  -2  -5  128.73   19.78
  -7  -2  -5  159.56   21.53
  -7  -2  -4   21.75    7.95
  -7  -2  -4   28.22    9.54
  -7  -2  -3  216.78   27.05
  -7  -2  -3  250.83   28.50
  -7  -2  -2  231.15   27.50
  -7  -2  -2  213.13   26.58
  -7  -2  -1  102.84   17.33
  -7  -2  -1   98.16   16.86
  -7  -2   0  495.91   47.85
  -7  -2   0  561.12   49.19
  -7  -2   1  270.78   30.60
  -7  -2   1  276.12   30.60
  -7  -2   2    7.98    6.59
  -7  -2   2    3.97    5.25
  -7  -2   8  104.74   15.36
  -7  -2  11  274.09   24.19
  -7  -2  12   -2.47    5.97
  -7  -2  13  352.23   28.19
  -7  -2  14  610.82   43.26
  -7  -2  15   46.92    6.05
  -7  -2  16  184.80   15.61
  -7  -1 -16   26.11    3.60
  -7  -1 -16   10.78    3.80
  -7  -1 -15  224.49   16.21
  -7  -1 -15  158.31   17.47
  -7  -1 -14  223.03   17.30
  -7  -1 -14  151.30   18.01
  -7  -1 -13    0.78    4.30
  -7  -1 -13   -1.29    3.63
  -7  -1 -12  366.88   27.53
  -7  -1 -12  260.81   28.56
  -7  -1 -11 1055.92   58.08
  -7  -1 -11  539.81   56.97
  -7  -1 -10   85.96   10.82
  -7  -1 -10   53.90   11.05
  -7  -1  -9  166.90   27.77
  -7  -1  -9  206.92   30.20
  -7  -1  -9  202.41   22.22
  -7  -1  -8  678.12   62.68
  -7  -1  -8  686.62   63.01
  -7  -1  -7  829.11   73.56
  -7  -1  -7  941.00   75.58
  -7  -1  -6   14.72    8.13
  -7  -1  -6    9.81    6.94
  -7  -1  -5  323.72   34.29
  -7  -1  -5  289.18   32.88
  -7  -1  -4  479.02   45.63
  -7  -1  -4  517.19   46.44
  -7  -1  -3   61.24   13.35
  -7  -1  -3   61.16   13.16
  -7  -1  -2  240.31   27.99
  -7  -1  -2  246.15   28.11
  -7  -1  -1  434.27   40.52
  -7  -1  -1  393.86   39.45
  -7  -1   0  124.95   18.42
  -7  -1   0  100.12   16.85
  -7  -1   1   59.40   12.60
  -7  -1   1   65.13   13.16
  -7  -1   2  627.27   53.37
  -7  -1   2  638.36   53.81
  -7  -1   3  168.24   20.88
  -7  -1   3  160.78   20.54
  -7  -1  12  237.21   20.96
  -7  -1  13   26.36    5.59
  -7   0 -14   75.21    9.73
  -7   0 -13  182.64   14.50
  -7   0 -13  131.39   15.93
  -7   0 -12   98.91   11.01
  -7   0 -11   29.63    6.66
  -7   0 -10  713.63   51.03
  -7   0  -9   97.86   11.54
  -7   0  -8   -3.21    7.15
  -7   0  -8    5.10    4.04
  -7   0  -8   16.07    9.60
  -7   0  -7  238.19   32.17
  -7   0  -7  278.86   33.69
  -7   0  -6  206.78   27.17
  -7   0  -6  193.64   26.53
  -7   0  -5   -2.32    4.01
  -7   0  -5    2.32    5.67
  -7   0  -4  128.40   19.04
  -7   0  -4  100.44   17.27
  -7   0  -3  294.21   31.81
  -7   0  -3  326.32   32.98
  -7   0  -2   13.78    7.17
  -7   0  -2   25.56    8.16
  -7   0  -1  267.21   27.96
  -7   0  -1  208.78   25.64
  -7   0   0 1287.13   99.77
  -7   0   0 1486.51  101.77
  -7   0   1  604.71   52.08
  -7   0   1  645.07   52.72
  -7   0  12    6.16    3.94
  -7   1  -9   52.96    7.99
  -7   1  -8  386.74   29.46
  -7   1  -7  131.54   12.96
  -7   1  -6  297.66   35.13
  -7   1  -6  333.62   36.41
  -7   1  -5  269.82   31.71
  -7   1  -5  319.61   33.66
  -7   1  -4  103.23   17.05
  -7   1  -4  125.81   18.58
  -7   1  -3   47.95   10.88
  -7   1  -3   47.88   10.86
  -7   1  -2  509.25   44.69
  -7   1  -2  501.10   44.43
  -6 -11  -9   90.69    8.87
  -6 -11  -9   98.06    9.18
  -6 -11  -9  102.85    8.92
  -6 -11  -8    6.51    3.12
  -6 -11  -8    1.75    2.06
  -6 -11  -8    3.49    2.79
  -6 -11  -7  155.40   13.43
  -6 -11  -7  162.89   13.58
  -6 -11  -7  161.65   13.60
  -6 -11  -7  136.25   12.62
  -6 -11  -7  145.02   13.32
  -6 -11  -6   92.37   10.07
  -6 -11  -6   97.39   10.41
  -6 -11  -6   98.52   10.20
  -6 -11  -6   90.13    9.27
  -6 -11  -6  103.40   10.52
  -6 -11  -5    8.88    4.57
  -6 -11  -5    4.97    2.76
  -6 -11  -5    7.09    4.08
  -6 -11  -4   61.99    8.31
  -6 -11  -4   67.50    8.33
  -6 -11  -4   64.15    8.73
  -6 -11  -4   66.57    7.37
  -6 -11  -4   67.42    8.74
  -6 -11  -3   72.80    8.69
  -6 -11  -3   67.79    7.69
  -6 -11  -3   88.27    9.51
  -6 -11  -2    5.43    2.99
  -6 -11  -2    7.36    3.37
  -6 -11  -2    4.64    2.80
  -6 -11  -2    9.12    2.87
  -6 -11  -1   46.48    5.95
  -6 -11  -1   58.01    6.99
  -6 -11  -1   48.49    6.69
  -6 -11  -1   51.50    6.57
  -6 -11  -1   55.19    6.93
  -6 -11  -1   62.79    6.52
  -6 -11   0  244.06   18.44
  -6 -11   0  243.54   18.26
  -6 -11   0  225.98   17.40
  -6 -11   0  233.50   17.68
  -6 -11   1   13.79    3.04
  -6 -11   1    7.50    2.55
  -6 -11   1   15.43    3.60
  -6 -11   2   72.96    7.28
  -6 -10 -15   62.91    6.71
  -6 -10 -14   66.35    7.51
  -6 -10 -13    2.11    2.84
  -6 -10 -12  233.58   19.23
  -6 -10 -11  218.83   18.46
  -6 -10 -11  217.92   17.07
  -6 -10 -11  216.96   17.03
  -6 -10 -10    1.29    3.15
  -6 -10 -10    0.55    2.77
  -6 -10 -10   -2.75    2.95
  -6 -10  -9  205.72   17.69
  -6 -10  -9  198.15   17.60
  -6 -10  -9  201.00   17.59
  -6 -10  -9  190.81   17.37
  -6 -10  -9  223.43   17.95
  -6 -10  -8  366.42   28.46
  -6 -10  -8  378.46   28.68
  -6 -10  -8  371.31   28.75
  -6 -10  -8  333.58   28.00
  -6 -10  -7   38.40    7.20
  -6 -10  -7   28.10    6.29
  -6 -10  -7   32.60    7.05
  -6 -10  -6   32.44    7.37
  -6 -10  -6   27.09    6.52
  -6 -10  -6   22.62    5.76
  -6 -10  -6   23.13    6.42
  -6 -10  -5  358.68   30.09
  -6 -10  -5  346.24   29.78
  -6 -10  -4  169.19   17.82
  -6 -10  -4  178.01   17.88
  -6 -10  -4  136.69   14.75
  -6 -10  -4  170.05   17.86
  -6 -10  -3    7.97    4.54
  -6 -10  -3    5.43    3.56
  -6 -10  -3    8.95    4.99
  -6 -10  -3    4.38    4.24
  -6 -10  -3    2.44    2.98
  -6 -10  -2  211.61   19.60
  -6 -10  -2  159.42   16.70
  -6 -10  -2  225.65   20.26
  -6 -10  -2  191.13   16.02
  -6 -10  -1   75.01   10.35
  -6 -10  -1   76.75   10.39
  -6 -10  -1   60.72    8.61
  -6 -10  -1   75.93   10.51
  -6 -10  -1   88.52   10.94
  -6 -10  -1   71.51    8.43
  -6 -10   0    2.59    3.44
  -6 -10   0    2.08    2.39
  -6 -10   0    5.11    3.60
  -6 -10   0    0.83    3.08
  -6 -10   0    4.90    3.36
  -6 -10   0    3.32    3.17
  -6 -10   1  146.74   14.46
  -6 -10   1  122.79   13.28
  -6 -10   1  155.44   14.42
  -6 -10   1  153.44   14.64
  -6 -10   1  149.99   14.41
  -6 -10   1  161.49   14.01
  -6 -10   2  187.58   16.13
  -6 -10   2  181.78   15.79
  -6 -10   2  178.75   15.70
  -6 -10   2  173.90   15.65
  -6 -10   2  190.33   16.04
  -6 -10   2  159.60   15.55
  -6 -10   3    4.38    2.58
  -6 -10   3    5.44    2.78
  -6 -10   3    9.85    4.41
  -6 -10   3    9.48    3.17
  -6 -10   3    3.07    2.47
  -6 -10   4   74.62    9.15
  -6 -10   5  159.10   15.18
  -6 -10   5  180.60   14.30
  -6 -10   6   32.26    5.97
  -6 -10   6   44.12    5.18
  -6 -10   7   18.70    4.23
  -6 -10   8  118.19   10.17
  -6  -9 -16   55.39    5.92
  -6  -9 -16   44.46    6.17
  -6  -9 -15   12.41    3.74
  -6  -9 -15    7.64    4.15
  -6  -9 -14   85.11    9.93
  -6  -9 -13  173.62   16.21
  -6  -9 -12    0.76    3.13
  -6  -9 -11  285.48   22.58
  -6  -9 -11  238.22   21.20
  -6  -9 -11  261.65   21.65
  -6  -9 -10  340.53   29.03
  -6  -9 -10  378.43   29.75
  -6  -9 -10  365.40   29.48
  -6  -9 -10  358.85   29.24
  -6  -9 -10  406.78   29.65
  -6  -9  -9  105.94   13.29
  -6  -9  -9  112.64   13.54
  -6  -9  -9  109.18   13.27
  -6  -9  -9  111.33   13.24
  -6  -9  -9  133.32   13.34
  -6  -9  -8   60.71   10.03
  -6  -9  -8   43.29    8.76
  -6  -9  -8   51.61    9.22
  -6  -9  -8   55.11    9.83
  -6  -9  -8   69.86    9.11
  -6  -9  -7  496.44   40.68
  -6  -9  -7  471.93   40.29
  -6  -9  -7  472.80   40.13
  -6  -9  -7  469.25   39.80
  -6  -9  -7  598.06   39.02
  -6  -9  -6  164.71   19.87
  -6  -9  -6  184.33   20.66
  -6  -9  -6  201.05   20.98
  -6  -9  -6  179.13   20.13
  -6  -9  -5   26.05    8.46
  -6  -9  -5   31.23    9.30
  -6  -9  -4  292.10   27.71
  -6  -9  -4  245.63   27.12
  -6  -9  -3  147.93   18.94
  -6  -9  -3  150.09   18.77
  -6  -9  -3  126.57   17.77
  -6  -9  -3  120.23   12.82
  -6  -9  -3  161.73   19.33
  -6  -9  -2    6.24    6.60
  -6  -9  -2    6.03    5.83
  -6  -9  -2    7.36    4.18
  -6  -9  -1  408.11   36.43
  -6  -9  -1  478.85   38.07
  -6  -9  -1  411.32   31.95
  -6  -9   0  455.85   36.93
  -6  -9   0  421.28   35.98
  -6  -9   0  441.57   36.75
  -6  -9   0  387.93   35.31
  -6  -9   0  452.28   32.90
  -6  -9   1  108.84   14.04
  -6  -9   1  112.37   14.04
  -6  -9   1  123.39   14.76
  -6  -9   1   96.26   13.36
  -6  -9   1  129.06   12.89
  -6  -9   2   83.02   11.48
  -6  -9   2   83.09   11.30
  -6  -9   2   86.24   11.66
  -6  -9   2   84.02   11.38
  -6  -9   2   89.41   10.61
  -6  -9   3  388.06   31.42
  -6  -9   3  406.54   31.37
  -6  -9   3  395.71   30.96
  -6  -9   3  353.91   30.86
  -6  -9   3  367.05   30.87
  -6  -9   3  451.50   31.47
  -6  -9   4  265.13   22.09
  -6  -9   4  253.37   21.64
  -6  -9   4  234.96   21.70
  -6  -9   4  267.23   22.13
  -6  -9   4  236.31   21.54
  -6  -9   4  292.06   22.74
  -6  -9   5   -0.67    2.41
  -6  -9   5    2.03    2.69
  -6  -9   5    0.63    2.59
  -6  -9   5    2.59    2.50
  -6  -9   5    3.76    3.35
  -6  -9   5   -1.54    4.19
  -6  -9   6  175.13   15.75
  -6  -9   6  165.26   16.50
  -6  -9   7  226.97   17.98
  -6  -9   7  196.00   18.79
  -6  -9   8    3.95    2.25
  -6  -9   8   -0.34    1.85
  -6  -9   8   -1.26    4.02
  -6  -9   9  128.14   10.31
  -6  -9   9   96.63   11.04
  -6  -9   9  110.64    9.48
  -6  -9  10   17.20    4.14
  -6  -9  11   -0.33    2.59
  -6  -8 -19   56.71    5.69
  -6  -8 -18  256.63   18.79
  -6  -8 -17   24.98    5.07
  -6  -8 -16  185.13   16.50
  -6  -8 -16  200.54   14.62
  -6  -8 -15   93.72   11.46
  -6  -8 -15   89.62   10.67
  -6  -8 -15  100.20    8.57
  -6  -8 -14   27.87    6.57
  -6  -8 -14   46.39    5.25
  -6  -8 -14   46.59    7.36
  -6  -8 -13  106.13   13.74
  -6  -8 -13  123.84   10.70
  -6  -8 -13  138.53   13.80
  -6  -8 -12  441.97   32.12
  -6  -8 -12  387.49   28.37
  -6  -8 -11  205.10   18.89
  -6  -8 -11  200.11   18.96
  -6  -8 -11  185.44   18.49
  -6  -8 -11  196.40   18.49
  -6  -8 -11  161.55   14.55
  -6  -8 -11  193.46   17.80
  -6  -8 -10   49.72    9.14
  -6  -8 -10   36.29    8.13
  -6  -8 -10   43.89    8.60
  -6  -8 -10   39.89    8.20
  -6  -8 -10   45.46    7.74
  -6  -8 -10   35.19    5.18
  -6  -8  -9  456.15   40.56
  -6  -8  -9  513.52   41.47
  -6  -8  -9  500.38   41.21
  -6  -8  -9  504.95   41.15
  -6  -8  -9  607.40   40.12
  -6  -8  -8  273.56   28.07
  -6  -8  -8  338.78   29.72
  -6  -8  -8  321.41   28.99
  -6  -8  -8  319.75   28.70
  -6  -8  -7   11.63    5.81
  -6  -8  -7   11.03    6.46
  -6  -8  -7    7.24    4.81
  -6  -8  -7    5.68    5.32
  -6  -8  -6  131.66   23.96
  -6  -8  -6  161.46   19.99
  -6  -8  -6  176.20   20.27
  -6  -8  -6  152.21   19.63
  -6  -8  -6  112.67   22.61
  -6  -8  -6  176.02   19.86
  -6  -8  -6  164.34   25.80
  -6  -8  -5  433.63   49.66
  -6  -8  -5  524.50   42.46
  -6  -8  -5  391.43   48.43
  -6  -8  -5  494.40   42.44
  -6  -8  -5  519.55   53.51
  -6  -8  -5  479.48   42.27
  -6  -8  -4   67.68   13.17
  -6  -8  -4   59.21   12.62
  -6  -8  -4   44.50   15.96
  -6  -8  -4   28.52   11.63
  -6  -8  -3   68.46   18.79
  -6  -8  -3   56.96   12.62
  -6  -8  -3   47.03   12.07
  -6  -8  -3   36.63   14.43
  -6  -8  -3   65.61   13.31
  -6  -8  -3   37.11   10.21
  -6  -8  -3   36.38   13.87
  -6  -8  -2  322.37   34.65
  -6  -8  -2  326.84   34.41
  -6  -8  -2  309.76   42.02
  -6  -8  -2  424.78   29.48
  -6  -8  -1  137.13   13.88
  -6  -8  -1  152.46   19.65
  -6  -8  -1  112.73   15.63
  -6  -8  -1  109.83   17.79
  -6  -8  -1  109.92   22.46
  -6  -8  -1  109.91   22.95
  -6  -8   0  136.41   13.84
  -6  -8   0  143.01   18.03
  -6  -8   0  130.02   12.89
  -6  -8   0  119.23   22.70
  -6  -8   0  111.59   17.13
  -6  -8   0  119.28   16.37
  -6  -8   0  100.11   20.67
  -6  -8   0  112.76   16.73
  -6  -8   0  133.93   17.56
  -6  -8   0  158.87   24.29
  -6  -8   1  317.51   31.14
  -6  -8   1  311.11   38.36
  -6  -8   1  400.46   27.46
  -6  -8   1  339.51   31.18
  -6  -8   1  311.75   30.47
  -6  -8   1  276.32   35.86
  -6  -8   1  306.61   37.12
  -6  -8   1  325.15   30.76
  -6  -8   1  343.89   27.47
  -6  -8   2  372.66   34.72
  -6  -8   2  350.39   34.15
  -6  -8   2  385.02   34.67
  -6  -8   2  418.37   35.85
  -6  -8   2  436.39   30.91
  -6  -8   2  477.50   32.15
  -6  -8   3    3.65    4.70
  -6  -8   3    2.58    3.21
  -6  -8   3    1.34    3.14
  -6  -8   3    1.15    4.13
  -6  -8   3   -1.17    3.70
  -6  -8   3    1.19    4.12
  -6  -8   4  189.68   18.99
  -6  -8   4  178.54   18.36
  -6  -8   4  193.34   16.23
  -6  -8   4  153.18   15.51
  -6  -8   4  135.41   16.93
  -6  -8   4  209.11   19.74
  -6  -8   5  239.88   22.78
  -6  -8   5  241.73   22.62
  -6  -8   5  278.51   20.99
  -6  -8   5  248.36   21.00
  -6  -8   5  257.39   23.15
  -6  -8   5  232.66   22.84
  -6  -8   6   25.92    6.18
  -6  -8   6   35.70    6.36
  -6  -8   6   39.87    6.08
  -6  -8   6   29.36    6.08
  -6  -8   6   29.71    6.54
  -6  -8   6   36.63    7.29
  -6  -8   6   32.63    6.65
  -6  -8   7  150.75   16.05
  -6  -8   7  183.11   15.41
  -6  -8   7  159.95   14.40
  -6  -8   8  252.98   21.98
  -6  -8   8  257.95   20.98
  -6  -8   8  277.41   20.77
  -6  -8   9   35.16    5.75
  -6  -8   9   27.52    4.62
  -6  -8   9   23.19    4.86
  -6  -8  10   61.80    6.95
  -6  -8  10   49.32    6.51
  -6  -8  10   52.79    6.38
  -6  -8  11  317.16   23.22
  -6  -8  11  334.22   23.60
  -6  -8  11  327.58   23.86
  -6  -8  12  163.58   13.10
  -6  -8  12  166.01   13.34
  -6  -7 -19   29.98    4.59
  -6  -7 -19   28.80    3.84
  -6  -7 -19   26.58    3.79
  -6  -7 -19   35.26    4.15
  -6  -7 -18   31.86    5.62
  -6  -7 -18   20.21    3.87
  -6  -7 -18   24.59    4.09
  -6  -7 -18   25.17    4.15
  -6  -7 -17  442.15   37.20
  -6  -7 -17  567.98   35.73
  -6  -7 -17  518.98   35.84
  -6  -7 -17  512.58   35.77
  -6  -7 -16   68.13   10.33
  -6  -7 -16  100.51   10.55
  -6  -7 -16  112.84    9.87
  -6  -7 -16   97.36    9.76
  -6  -7 -16   91.14    9.59
  -6  -7 -15  141.30   17.00
  -6  -7 -15  194.92   15.38
  -6  -7 -15  175.91   16.61
  -6  -7 -15  212.91   16.46
  -6  -7 -15  162.87   15.43
  -6  -7 -14  459.73   30.22
  -6  -7 -14  370.59   31.04
  -6  -7 -14  426.46   30.59
  -6  -7 -14  458.65   31.03
  -6  -7 -13  351.21   31.69
  -6  -7 -13  374.62   29.18
  -6  -7 -13  357.16   28.97
  -6  -7 -13  433.45   29.14
  -6  -7 -13  382.18   30.36
  -6  -7 -12   36.35    7.61
  -6  -7 -12   23.35    5.43
  -6  -7 -12   30.78    6.02
  -6  -7 -12   35.07    8.74
  -6  -7 -12   39.25    6.45
  -6  -7 -12   44.00    7.38
  -6  -7 -11  317.63   28.47
  -6  -7 -11  372.26   30.80
  -6  -7 -11  290.67   27.54
  -6  -7 -11  321.02   28.59
  -6  -7 -11  289.88   24.79
  -6  -7 -11  284.77   24.69
  -6  -7 -11  306.26   28.06
  -6  -7 -11  346.17   28.76
  -6  -7 -11  339.87   25.56
  -6  -7 -11  374.62   27.32
  -6  -7 -10 1109.18   77.95
  -6  -7 -10  961.82   76.69
  -6  -7 -10 1047.27   76.30
  -6  -7 -10 1045.90   77.31
  -6  -7 -10 1076.25   77.16
  -6  -7 -10 1247.61   75.62
  -6  -7 -10 1102.16   73.66
  -6  -7  -9  173.23   19.88
  -6  -7  -9  193.46   19.09
  -6  -7  -9  153.09   19.10
  -6  -7  -9  183.39   19.75
  -6  -7  -9  181.43   25.83
  -6  -7  -9  249.75   19.16
  -6  -7  -9  192.86   17.03
  -6  -7  -9  139.35   22.99
  -6  -7  -9  145.83   23.96
  -6  -7  -9  153.34   19.07
  -6  -7  -8  106.20   14.52
  -6  -7  -8   93.90   14.01
  -6  -7  -8   97.62   13.97
  -6  -7  -8   73.74   16.72
  -6  -7  -8   93.18   17.99
  -6  -7  -8   95.50   11.14
  -6  -7  -8  102.54   14.64
  -6  -7  -8   97.64   18.76
  -6  -7  -7  196.60   21.62
  -6  -7  -7  176.98   17.28
  -6  -7  -7  225.98   28.69
  -6  -7  -7  232.45   29.92
  -6  -7  -7  189.97   20.85
  -6  -7  -6   50.66   10.63
  -6  -7  -6   25.97    6.18
  -6  -7  -6   35.52   11.65
  -6  -7  -6   45.72   13.43
  -6  -7  -6   63.91   11.35
  -6  -7  -5   13.16    6.82
  -6  -7  -5   16.35   10.34
  -6  -7  -5   17.12    7.34
  -6  -7  -5   19.01   10.03
  -6  -7  -4  147.10   19.67
  -6  -7  -4  168.01   27.01
  -6  -7  -3  574.80   47.85
  -6  -7  -3  526.43   56.60
  -6  -7  -2   72.32   14.57
  -6  -7  -2   63.64   16.95
  -6  -7  -2   69.53   13.84
  -6  -7  -2   58.50   16.16
  -6  -7  -2   55.47    8.91
  -6  -7  -1 1049.77   74.74
  -6  -7  -1  917.65   84.06
  -6  -7  -1 1058.71   66.77
  -6  -7  -1  857.00   66.52
  -6  -7   0  158.99   16.24
  -6  -7   0  185.24   27.41
  -6  -7   0  165.16   19.87
  -6  -7   0  138.39   24.36
  -6  -7   0  147.44   19.70
  -6  -7   1    5.95    4.51
  -6  -7   1   14.08    4.36
  -6  -7   1    5.78    5.78
  -6  -7   1   14.01    7.27
  -6  -7   1    2.85    6.36
  -6  -7   1   11.98    6.86
  -6  -7   2   39.30    7.46
  -6  -7   2   42.97    7.10
  -6  -7   2   30.68    8.44
  -6  -7   2   43.08   12.80
  -6  -7   2   35.19    8.55
  -6  -7   2   42.45   12.06
  -6  -7   3  395.52   29.43
  -6  -7   3  414.94   30.10
  -6  -7   3  362.08   32.53
  -6  -7   3  374.78   36.40
  -6  -7   3  287.26   30.68
  -6  -7   3  380.39   32.81
  -6  -7   3  380.65   39.89
  -6  -7   3  302.39   36.95
  -6  -7   3  380.43   40.36
  -6  -7   3  366.00   32.54
  -6  -7   4   66.85   10.71
  -6  -7   4   43.52   13.06
  -6  -7   4   54.48    8.48
  -6  -7   4   50.51    8.14
  -6  -7   4   30.39    8.09
  -6  -7   4   43.05   10.77
  -6  -7   4   44.01    9.01
  -6  -7   4   39.58    8.83
  -6  -7   4   39.18   11.79
  -6  -7   4   63.39   14.03
  -6  -7   5  184.91   20.89
  -6  -7   5  197.89   21.23
  -6  -7   5  272.42   28.27
  -6  -7   5  244.86   20.02
  -6  -7   5  274.38   20.43
  -6  -7   5  186.69   20.67
  -6  -7   5  180.62   25.51
  -6  -7   5  175.05   25.42
  -6  -7   5  231.10   22.52
  -6  -7   5  153.96   24.42
  -6  -7   6  332.94   30.62
  -6  -7   6  351.13   30.81
  -6  -7   6  365.81   30.87
  -6  -7   6  350.60   30.94
  -6  -7   6  353.87   28.57
  -6  -7   6  394.41   28.87
  -6  -7   7    2.09    3.49
  -6  -7   7   13.04    4.54
  -6  -7   7   11.18    4.90
  -6  -7   7   10.77    4.81
  -6  -7   7   13.26    5.31
  -6  -7   8   98.83   11.05
  -6  -7   8   96.03   11.01
  -6  -7   8   97.81   12.26
  -6  -7   9  285.42   22.58
  -6  -7   9  282.89   22.59
  -6  -7   9  256.71   23.13
  -6  -7  10  166.35   15.21
  -6  -7  10  167.98   15.54
  -6  -7  11    1.74    3.06
  -6  -7  11    4.31    2.58
  -6  -7  13  364.74   26.26
  -6  -7  14   47.20    5.58
  -6  -6 -20    7.54    2.38
  -6  -6 -20    9.68    2.62
  -6  -6 -19   68.95    7.35
  -6  -6 -19   55.62    7.79
  -6  -6 -19   66.09    7.19
  -6  -6 -19   66.13    7.20
  -6  -6 -18   51.41    8.05
  -6  -6 -18   57.44    7.52
  -6  -6 -18   62.24    7.34
  -6  -6 -18   59.08    7.14
  -6  -6 -17    4.94    3.19
  -6  -6 -17    7.14    3.47
  -6  -6 -17    0.55    2.76
  -6  -6 -16  201.46   17.31
  -6  -6 -16  221.87   17.73
  -6  -6 -16  224.71   17.37
  -6  -6 -15  239.76   26.87
  -6  -6 -15  305.36   25.84
  -6  -6 -14   16.91    5.85
  -6  -6 -14   20.28    5.58
  -6  -6 -14   12.30    4.50
  -6  -6 -14   14.08    6.03
  -6  -6 -13  349.57   32.12
  -6  -6 -13  320.58   29.44
  -6  -6 -13  365.80   33.69
  -6  -6 -12   63.72   10.51
  -6  -6 -12   63.34    9.92
  -6  -6 -12   71.67    9.55
  -6  -6 -12   60.35    9.85
  -6  -6 -12   58.13   11.17
  -6  -6 -11   52.85    9.56
  -6  -6 -11   48.45   11.51
  -6  -6 -11   47.94    9.80
  -6  -6 -11   43.33    9.01
  -6  -6 -11   69.95   13.37
  -6  -6 -11   48.54    8.77
  -6  -6 -11   40.09    8.67
  -6  -6 -11   51.23    9.23
  -6  -6 -11   50.23    8.82
  -6  -6 -11   50.83    8.03
  -6  -6 -10   28.60    9.30
  -6  -6 -10   43.35    9.12
  -6  -6 -10   29.15    7.68
  -6  -6 -10   55.33   12.07
  -6  -6 -10   35.47    7.49
  -6  -6 -10   38.19    8.27
  -6  -6 -10   27.72    9.97
  -6  -6 -10   41.74    7.03
  -6  -6 -10   28.88    7.26
  -6  -6  -9  380.38   32.47
  -6  -6  -9  397.28   38.39
  -6  -6  -9  403.51   32.79
  -6  -6  -9  386.30   37.96
  -6  -6  -9  383.69   31.08
  -6  -6  -9  345.63   38.78
  -6  -6  -9  387.61   31.95
  -6  -6  -9  367.54   38.65
  -6  -6  -9  298.72   28.67
  -6  -6  -8  370.99   29.82
  -6  -6  -8  351.33   34.76
  -6  -6  -8  286.70   28.26
  -6  -6  -8  364.17   35.43
  -6  -6  -8  315.39   27.34
  -6  -6  -8  307.35   35.50
  -6  -6  -8  285.43   34.28
  -6  -6  -8  324.87   28.76
  -6  -6  -8  290.19   25.77
  -6  -6  -7  157.94   20.71
  -6  -6  -7  152.41   16.54
  -6  -6  -7  115.66   15.75
  -6  -6  -7  160.91   20.91
  -6  -6  -7  108.92   13.88
  -6  -6  -7  117.92   15.56
  -6  -6  -7  139.03   22.09
  -6  -6  -7  120.75   20.56
  -6  -6  -7  132.76   13.72
  -6  -6  -6  813.26   66.51
  -6  -6  -6  932.51   63.54
  -6  -6  -6  867.22   72.11
  -6  -6  -6  771.38   57.21
  -6  -6  -6  896.24   67.81
  -6  -6  -5  116.96   12.00
  -6  -6  -5  152.52   17.81
  -6  -6  -4    9.20    6.88
  -6  -6  -4   13.51    4.10
  -6  -6  -4   21.60    8.32
  -6  -6  -3  602.28   41.90
  -6  -6  -2 1310.22  111.62
  -6  -6  -2 1482.45  102.25
  -6  -6  -1  216.66   32.95
  -6  -6  -1  281.08   27.77
  -6  -6   0  830.01   75.01
  -6  -6   0  866.17   60.59
  -6  -6   0  932.52   67.29
  -6  -6   1 1106.32   90.02
  -6  -6   1 1100.84   75.61
  -6  -6   1 1151.96   81.10
  -6  -6   2  223.94   31.21
  -6  -6   2  266.24   22.28
  -6  -6   2  263.62   25.39
  -6  -6   3    2.44    4.87
  -6  -6   3   -0.80    4.22
  -6  -6   3   -1.26    4.84
  -6  -6   4   36.88    7.79
  -6  -6   4   49.09    9.09
  -6  -6   4   47.37   12.11
  -6  -6   4   43.98   11.63
  -6  -6   4   49.86    9.24
  -6  -6   5  469.08   36.80
  -6  -6   5  440.21   43.86
  -6  -6   5  434.49   43.19
  -6  -6   5  401.30   34.02
  -6  -6   5  478.59   37.22
  -6  -6   6    9.07    5.37
  -6  -6   6    4.80    4.65
  -6  -6   6   15.78    5.63
  -6  -6   6    4.66    6.15
  -6  -6   6    6.90    6.50
  -6  -6   7  413.27   30.31
  -6  -6   7  352.23   30.79
  -6  -6   7  309.41   29.73
  -6  -6   7  331.90   30.19
  -6  -6   7  375.23   31.41
  -6  -6   8  413.72   40.08
  -6  -6   8  467.28   31.58
  -6  -6   8  326.48   31.10
  -6  -6   8  354.60   31.21
  -6  -6   9    5.52    3.86
  -6  -6  10  102.51   12.08
  -6  -6  10   93.86   11.65
  -6  -6  11  222.96   18.99
  -6  -6  11  193.02   17.72
  -6  -6  12  186.33   16.73
  -6  -6  13    6.27    3.51
  -6  -6  13   15.41    4.34
  -6  -6  14  230.51   19.06
  -6  -6  14  262.69   19.90
  -6  -6  15   90.01    8.76
  -6  -6  15   96.27    9.36
  -6  -5 -21  127.32    9.34
  -6  -5 -21  105.74    9.38
  -6  -5 -21  111.76    9.42
  -6  -5 -20  117.03   12.00
  -6  -5 -20  131.09   10.71
  -6  -5 -20  131.21   11.39
  -6  -5 -20  128.57   11.34
  -6  -5 -19    2.98    3.12
  -6  -5 -19    7.37    3.40
  -6  -5 -19    3.92    2.85
  -6  -5 -19    1.57    2.86
  -6  -5 -18  136.29   12.18
  -6  -5 -17  297.69   20.82
  -6  -5 -17  204.52   21.02
  -6  -5 -16   59.58    9.69
  -6  -5 -16   73.81   11.32
  -6  -5 -15   90.86   13.09
  -6  -5 -15  117.44   15.20
  -6  -5 -14  235.59   26.47
  -6  -5 -14  415.45   31.68
  -6  -5 -13  278.87   26.58
  -6  -5 -13  266.51   27.25
  -6  -5 -12    0.81    2.54
  -6  -5 -12    3.21    5.11
  -6  -5 -12   -1.26    3.32
  -6  -5 -12    2.21    3.11
  -6  -5 -12    2.94    4.15
  -6  -5 -12   -2.20    4.38
  -6  -5 -11  347.74   30.31
  -6  -5 -11  295.15   34.99
  -6  -5 -11  300.83   34.97
  -6  -5 -11  374.03   32.39
  -6  -5 -11  408.43   31.32
  -6  -5 -11  289.10   28.60
  -6  -5 -11  397.83   28.71
  -6  -5 -10  237.77   22.60
  -6  -5 -10  223.06   21.51
  -6  -5 -10  214.93   27.20
  -6  -5 -10  213.93   27.30
  -6  -5 -10  223.33   22.75
  -6  -5 -10  132.51   23.46
  -6  -5 -10  269.01   22.91
  -6  -5 -10  235.87   19.91
  -6  -5 -10  219.12   21.16
  -6  -5  -9    9.43    5.25
  -6  -5  -9   -2.25    5.49
  -6  -5  -9    1.00    3.00
  -6  -5  -9    1.27    4.37
  -6  -5  -9   -2.24    5.91
  -6  -5  -9    7.07    6.21
  -6  -5  -9    7.11    3.61
  -6  -5  -9    5.62    4.38
  -6  -5  -8   50.84    8.37
  -6  -5  -8   41.01   11.25
  -6  -5  -8   51.56   12.00
  -6  -5  -8   36.43    8.17
  -6  -5  -8   80.85   11.56
  -6  -5  -8   74.98    9.53
  -6  -5  -7  629.27   51.46
  -6  -5  -7  509.61   42.07
  -6  -5  -7  630.62   51.43
  -6  -5  -7  579.70   44.73
  -6  -5  -7  614.01   45.26
  -6  -5  -7  566.16   41.62
  -6  -5  -6   -1.98    4.84
  -6  -5  -6    3.47    3.00
  -6  -5  -6    2.33    4.18
  -6  -5  -6    1.98    4.82
  -6  -5  -6   -1.22    4.20
  -6  -5  -5  692.13   57.60
  -6  -5  -5  710.90   52.56
  -6  -5  -5  710.13   57.87
  -6  -5  -5  690.93   53.53
  -6  -5  -4  762.35   63.41
  -6  -5  -4  836.83   64.53
  -6  -5  -4  849.13   59.20
  -6  -5  -4  750.68   59.80
  -6  -5  -1  505.58   42.39
  -6  -5   0  496.72   41.74
  -6  -5   1  127.31   16.63
  -6  -5   2  875.01   64.37
  -6  -5   3  648.53   49.64
  -6  -5   4   18.09    6.27
  -6  -5   5  435.15   34.82
  -6  -5   5  478.17   37.17
  -6  -5   6  551.80   44.73
  -6  -5   6  475.65   38.78
  -6  -5   6  429.61   44.08
  -6  -5   7  244.41   27.72
  -6  -5   7  229.17   22.62
  -6  -5   7  238.79   27.68
  -6  -5   7  229.92   22.12
  -6  -5   8   89.90   15.85
  -6  -5   8   81.81   11.47
  -6  -5   8   77.54   11.96
  -6  -5   9 1345.98   91.78
  -6  -5   9 1329.09  101.33
  -6  -5  10  520.35   38.69
  -6  -5  10  424.87   45.20
  -6  -5  11    9.24    5.24
  -6  -5  12  248.11   20.61
  -6  -5  12  197.31   19.60
  -6  -5  13  413.54   32.01
  -6  -5  13  432.94   32.51
  -6  -5  14  167.18   15.79
  -6  -5  14  176.71   15.37
  -6  -5  15  145.44   13.13
  -6  -5  15  154.34   13.89
  -6  -5  16  179.91   14.11
  -6  -5  16  146.16   12.99
  -6  -4 -21    5.60    2.43
  -6  -4 -20   93.70    8.54
  -6  -4 -19  354.03   24.20
  -6  -4 -19  293.27   26.25
  -6  -4 -18  118.05   11.41
  -6  -4 -18  130.81   14.34
  -6  -4 -17  219.43   17.73
  -6  -4 -17  181.45   19.86
  -6  -4 -16  846.52   54.22
  -6  -4 -16  659.80   56.54
  -6  -4 -15  404.51   30.71
  -6  -4 -15  350.94   33.38
  -6  -4 -14    0.96    5.22
  -6  -4 -14    3.01    4.24
  -6  -4 -13  206.38   20.73
  -6  -4 -13  272.55   29.14
  -6  -4 -13  215.70   23.83
  -6  -4 -13  211.02   26.47
  -6  -4 -12  501.30   47.87
  -6  -4 -12  489.46   42.50
  -6  -4 -12  568.07   49.66
  -6  -4 -11  109.68   12.97
  -6  -4 -11   92.09   16.85
  -6  -4 -11   85.32   13.70
  -6  -4 -11   87.62   16.56
  -6  -4 -10  246.68   21.77
  -6  -4 -10  194.15   21.22
  -6  -4 -10  191.89   25.91
  -6  -4 -10  171.60   24.71
  -6  -4  -9  676.90   50.60
  -6  -4  -9  644.63   50.74
  -6  -4  -9  730.00   58.68
  -6  -4  -9  634.61   56.83
  -6  -4  -8   81.76   15.04
  -6  -4  -8   90.10   12.28
  -6  -4  -8   83.63   12.17
  -6  -4  -8   93.49   10.87
  -6  -4  -8   86.21   15.36
  -6  -4  -7   71.84   13.87
  -6  -4  -7   43.75   11.16
  -6  -4  -7   61.67   10.04
  -6  -4  -7   72.54   10.82
  -6  -4  -6  748.15   62.06
  -6  -4  -6  822.82   57.53
  -6  -4  -6  820.30   63.34
  -6  -4  -6  742.15   57.24
  -6  -4  -5  698.30   51.74
  -6  -4  -4   41.29    7.96
  -6  -4  -3 1009.83   77.15
  -6  -4  -3 1038.71   71.71
  -6  -4  -3  989.26   76.97
  -6  -4  -2  529.77   45.64
  -6  -4  -2  503.63   45.12
  -6  -4  -1   73.93   14.12
  -6  -4  -1  100.89   15.85
  -6  -4   0   11.40    6.63
  -6  -4   0   22.89    7.90
  -6  -4   4  439.25   35.70
  -6  -4   5    8.34    4.79
  -6  -4   6  302.64   26.64
  -6  -4   7  444.25   35.79
  -6  -4   8  592.24   46.82
  -6  -4   8  524.65   38.56
  -6  -4   9   14.84    7.73
  -6  -4   9   27.91    7.08
  -6  -4  10  801.88   62.34
  -6  -4  10  642.07   50.46
  -6  -4  11  545.14   51.74
  -6  -4  11  566.28   43.04
  -6  -4  12   11.34    5.37
  -6  -4  13  328.68   27.14
  -6  -4  14  254.62   23.37
  -6  -4  14  304.01   23.51
  -6  -4  15   59.52    8.31
  -6  -4  15   57.46    7.82
  -6  -4  16   69.60    8.54
  -6  -4  16   70.47    7.95
  -6  -4  17  419.04   29.00
  -6  -4  17  389.38   27.97
  -6  -3 -21  135.64   10.56
  -6  -3 -21  117.34   10.32
  -6  -3 -20   42.02    4.95
  -6  -3 -20   35.43    5.99
  -6  -3 -19   46.73    5.90
  -6  -3 -19   36.79    6.69
  -6  -3 -18  397.04   26.42
  -6  -3 -18  284.81   28.09
  -6  -3 -17  392.99   26.78
  -6  -3 -17  269.78   28.06
  -6  -3 -16   34.50    6.72
  -6  -3 -16   10.29    5.42
  -6  -3 -15  306.93   24.07
  -6  -3 -15  217.88   24.81
  -6  -3 -14  688.44   49.10
  -6  -3 -14  610.00   51.55
  -6  -3 -13   83.87   12.10
  -6  -3 -13   85.92   16.27
  -6  -3 -13   81.61   13.56
  -6  -3 -13   88.30   16.44
  -6  -3 -12  133.07   15.10
  -6  -3 -12   95.98   15.38
  -6  -3 -12  126.34   20.34
  -6  -3 -11  364.08   42.43
  -6  -3 -11  419.13   38.46
  -6  -3 -11  398.91   43.50
  -6  -3 -10  126.98   21.09
  -6  -3 -10  134.84   17.52
  -6  -3 -10  195.33   18.09
  -6  -3 -10  176.23   16.53
  -6  -3 -10  136.65   21.63
  -6  -3  -9  101.18   14.11
  -6  -3  -9  111.04   18.38
  -6  -3  -9  118.82   14.16
  -6  -3  -9  113.44   12.32
  -6  -3  -9  106.58   18.11
  -6  -3  -8  813.55   58.88
  -6  -3  -8  818.47   65.78
  -6  -3  -8  762.42   64.76
  -6  -3  -7  649.50   48.72
  -6  -3  -6    3.09    2.91
  -6  -3  -5  798.79   64.75
  -6  -3  -5  934.67   60.45
  -6  -3  -5  712.99   63.60
  -6  -3  -4 1259.58   84.65
  -6  -3  -4 1282.42   91.15
  -6  -3  -4 1145.74   89.86
  -6  -3  -3  310.41   26.75
  -6  -3  -3  307.12   31.78
  -6  -3  -3  357.41   33.27
  -6  -3  -2   58.89   12.19
  -6  -3  -2   71.80    9.58
  -6  -3  -2   68.28   12.89
  -6  -3  -1 1128.57   82.17
  -6  -3  -1 1045.23   81.28
  -6  -3   0  274.03   29.87
  -6  -3   0  313.80   31.10
  -6  -3   1   27.21    8.61
  -6  -3   1   23.67    7.64
  -6  -3   2  689.14   56.48
  -6  -3   2  691.92   56.38
  -6  -3   8  189.53   19.83
  -6  -3   8  236.25   25.34
  -6  -3   9  514.63   46.04
  -6  -3  10   73.56   14.79
  -6  -3  10   82.21   11.69
  -6  -3  11   72.93   14.64
  -6  -3  11   66.34   10.47
  -6  -3  12  213.08   26.83
  -6  -3  12  247.92   22.59
  -6  -3  13   21.64    6.76
  -6  -3  14  180.35   17.60
  -6  -3  15  292.30   24.41
  -6  -3  15  293.38   23.84
  -6  -3  16  167.82   16.01
  -6  -3  16  187.81   15.46
  -6  -3  17    1.04    2.74
  -6  -3  18  352.52   25.25
  -6  -2 -19  434.32   27.95
  -6  -2 -19  342.92   30.23
  -6  -2 -18   95.74    9.21
  -6  -2 -18   80.27   10.78
  -6  -2 -17   78.17    8.86
  -6  -2 -17   58.70    9.90
  -6  -2 -16  286.11   21.97
  -6  -2 -16  205.83   22.88
  -6  -2 -15  183.02   17.13
  -6  -2 -15  126.98   17.19
  -6  -2 -14    7.40    5.57
  -6  -2 -14    1.52    4.53
  -6  -2 -13  221.46   28.34
  -6  -2 -13  199.40   21.02
  -6  -2 -13  194.20   22.94
  -6  -2 -13  270.74   30.61
  -6  -2 -12  141.41   22.11
  -6  -2 -12  180.03   17.12
  -6  -2 -12  128.49   21.36
  -6  -2 -11   21.53    9.47
  -6  -2 -11   42.81    8.14
  -6  -2 -11   16.20    8.70
  -6  -2 -11   36.10    9.03
  -6  -2 -10  355.20   41.46
  -6  -2 -10  353.57   41.52
  -6  -2 -10  401.17   36.67
  -6  -2  -9  200.18   18.60
  -6  -2  -9  215.18   21.83
  -6  -2  -8   -1.18    3.51
  -6  -2  -7  255.66   30.59
  -6  -2  -7  334.18   33.51
  -6  -2  -7  313.33   26.63
  -6  -2  -6  861.16   68.85
  -6  -2  -6  905.91   69.39
  -6  -2  -6  862.84   62.07
  -6  -2  -5  260.22   27.89
  -6  -2  -5  243.18   27.25
  -6  -2  -5  240.74   22.12
  -6  -2  -4  369.30   34.78
  -6  -2  -4  325.01   28.02
  -6  -2  -4  395.04   35.40
  -6  -2  -3  949.88   73.37
  -6  -2  -3 1055.40   74.70
  -6  -2  -3  926.19   66.26
  -6  -2  -2  411.25   38.86
  -6  -2  -2  438.07   39.42
  -6  -2  -1   80.18   13.80
  -6  -2  -1   83.62   14.47
  -6  -2   0  730.18   58.10
  -6  -2   0  710.40   57.79
  -6  -2   1  414.49   37.54
  -6  -2   1  388.95   36.83
  -6  -2   2   18.57    7.28
  -6  -2   2   30.28    8.67
  -6  -2   3 1243.93   90.79
  -6  -2   3 1263.93   90.95
  -6  -2   9    3.11    4.39
  -6  -2  10  361.94   35.33
  -6  -2  11  250.51   28.64
  -6  -2  11  295.99   25.60
  -6  -2  12   11.69    6.33
  -6  -2  13  227.50   21.63
  -6  -2  14  405.44   32.36
  -6  -2  15   28.47    6.15
  -6  -2  16  151.39   13.72
  -6  -2  17  445.71   32.57
  -6  -2  18   95.40    9.25
  -6  -1 -19   94.03   10.18
  -6  -1 -18  250.69   21.53
  -6  -1 -17  280.61   18.88
  -6  -1 -17  182.32   20.49
  -6  -1 -16    1.70    3.39
  -6  -1 -16    5.54    3.83
  -6  -1 -15  372.05   26.30
  -6  -1 -15  243.63   26.90
  -6  -1 -14  454.36   33.09
  -6  -1 -14  333.85   33.66
  -6  -1 -13   13.29    7.05
  -6  -1 -13    9.92    5.96
  -6  -1 -13   16.03    7.56
  -6  -1 -13   11.17    5.99
  -6  -1 -12  132.52   22.98
  -6  -1 -12  172.52   17.83
  -6  -1 -12  125.16   18.34
  -6  -1 -12  153.48   24.48
  -6  -1 -11  376.01   26.93
  -6  -1 -11  190.04   25.75
  -6  -1 -10   86.65   11.11
  -6  -1 -10   59.29   11.76
  -6  -1  -9  124.70   21.81
  -6  -1  -9  168.13   15.40
  -6  -1  -9  128.08   22.25
  -6  -1  -9  122.25   16.68
  -6  -1  -8 1278.23   97.25
  -6  -1  -8 1212.60   87.07
  -6  -1  -8 1272.92   97.43
  -6  -1  -7  665.98   56.22
  -6  -1  -7  594.84   46.95
  -6  -1  -7  661.49   56.33
  -6  -1  -6   18.19    5.41
  -6  -1  -6    8.65    5.79
  -6  -1  -5  530.35   44.46
  -6  -1  -5  424.23   35.32
  -6  -1  -5  539.96   44.67
  -6  -1  -4  291.44   30.72
  -6  -1  -4  303.39   31.17
  -6  -1  -3    1.87    3.72
  -6  -1  -3   -1.87    3.72
  -6  -1  -2  292.76   30.17
  -6  -1  -2  292.61   30.10
  -6  -1  -1  328.81   31.74
  -6  -1  -1  295.94   30.89
  -6  -1   0   82.21   14.17
  -6  -1   0   87.32   14.36
  -6  -1   1  192.15   22.70
  -6  -1   1  216.68   23.67
  -6  -1   2 1156.74   85.13
  -6  -1   2 1185.40   85.36
  -6  -1   3  204.46   22.77
  -6  -1   3  214.49   23.17
  -6  -1   4  482.62   42.43
  -6  -1   4  539.61   43.39
  -6  -1  12  770.98   56.30
  -6  -1  13   66.96   10.33
  -6  -1  14  146.15   15.17
  -6  -1  17   62.80    8.10
  -6   0 -18   -0.64    2.40
  -6   0 -17   56.74    8.16
  -6   0 -16  130.40   14.34
  -6   0 -15   43.08    8.30
  -6   0 -14  174.60   15.23
  -6   0 -14  130.26   16.96
  -6   0 -13  775.95   50.68
  -6   0 -13  582.59   52.92
  -6   0 -12   96.23   12.48
  -6   0 -12   84.46   14.37
  -6   0 -11  178.01   28.12
  -6   0 -11  228.90   20.37
  -6   0 -11  163.38   21.71
  -6   0 -11  179.13   28.64
  -6   0 -10  525.43   65.16
  -6   0 -10  573.57   57.83
  -6   0 -10  642.48   68.52
  -6   0  -9   80.43   19.28
  -6   0  -9  119.72   12.60
  -6   0  -9   94.82   14.53
  -6   0  -9   70.74   18.17
  -6   0  -8    3.08    6.87
  -6   0  -8    3.10    6.90
  -6   0  -8    1.36    4.87
  -6   0  -7  706.39   62.62
  -6   0  -7  661.55   51.46
  -6   0  -7  756.12   64.06
  -6   0  -6 1219.21   91.60
  -6   0  -6 1129.78   90.52
  -6   0  -5   -2.16    4.31
  -6   0  -5    4.34    5.72
  -6   0  -4  398.39   38.51
  -6   0  -4  415.45   39.13
  -6   0  -3  500.91   44.80
  -6   0  -3  517.57   45.11
  -6   0  -2  450.22   40.06
  -6   0  -2  416.06   39.30
  -6   0  -1  112.11   16.55
  -6   0  -1   89.01   15.27
  -6   0   0 1210.52   91.21
  -6   0   0 1318.23   92.23
  -6   0   1  752.69   58.22
  -6   0   1  725.85   57.97
  -6   0   2   33.11    8.07
  -6   0   2   18.02    6.52
  -6   0   3 1122.47   80.89
  -6   0   3 1118.03   80.88
  -6   0   4  600.74   49.36
  -6   0   4  673.60   50.40
  -6   0  12  103.45   11.96
  -6   0  13  251.73   21.75
  -6   1 -16   17.93    4.31
  -6   1 -15   28.76    6.09
  -6   1 -14  110.84   13.45
  -6   1 -13    4.96    4.11
  -6   1 -12  429.33   37.39
  -6   1 -11  576.75   47.94
  -6   1 -10    7.32    7.30
  -6   1 -10   12.26    5.05
  -6   1 -10   14.73    9.72
  -6   1 -10    5.04    4.46
  -6   1  -9  303.04   43.46
  -6   1  -9  323.63   44.58
  -6   1  -9  352.07   35.78
  -6   1  -8  102.14   22.35
  -6   1  -8  133.79   13.21
  -6   1  -8   95.57   21.32
  -6   1  -7  370.45   43.73
  -6   1  -7  453.37   47.05
  -6   1  -6   29.47   10.61
  -6   1  -6   56.44   14.12
  -6   1  -5  319.97   33.86
  -6   1  -5  272.25   32.41
  -6   1  -4  136.08   20.07
  -6   1  -4  157.22   21.15
  -6   1  -3  375.89   36.51
  -6   1  -3  390.17   37.00
  -6   1  -2  690.11   56.43
  -6   1  -2  695.95   56.36
  -6   1  -1   69.33   12.60
  -6   1  -1   81.48   13.73
  -6   1   0   16.57    6.86
  -6   1   0   11.59    5.78
  -6   1   1  292.75   29.60
  -6   1   1  335.60   30.72
  -6   2  -8    3.56    7.09
  -6   2  -8    7.14    7.96
  -6   2  -7  141.95   25.11
  -6   2  -7  216.88   29.72
  -6   2  -6  346.06   39.27
  -6   2  -6  355.37   39.64
  -6   2  -5   23.95    8.75
  -6   2  -5   28.81    9.70
  -6   2  -4   62.82   13.29
  -6   2  -4   83.98   14.87
  -6   2  -3  342.46   34.44
  -6   2  -3  358.80   35.02
  -6   2  -2   -1.77    3.93
  -6   2  -2    3.54    3.53
  -6   2  -1  471.73   41.38
  -5 -12  -6   23.64    4.10
  -5 -12  -6   25.52    4.12
  -5 -12  -5  191.95   15.48
  -5 -12  -5  208.49   15.63
  -5 -12  -4   97.65    9.01
  -5 -11 -13   75.31    7.40
  -5 -11 -12   16.25    3.54
  -5 -11 -11   23.73    4.28
  -5 -11 -10   90.61    8.76
  -5 -11 -10   81.17    8.95
  -5 -11 -10   98.59    9.04
  -5 -11  -9   53.24    6.66
  -5 -11  -9   51.22    7.14
  -5 -11  -9   61.76    6.85
  -5 -11  -9   47.08    6.66
  -5 -11  -9   48.55    6.88
  -5 -11  -8   46.50    6.54
  -5 -11  -8   42.25    6.80
  -5 -11  -8   38.54    5.94
  -5 -11  -8   41.12    5.89
  -5 -11  -8   49.56    7.00
  -5 -11  -7  274.39   21.98
  -5 -11  -7  329.67   24.73
  -5 -11  -7  332.64   24.65
  -5 -11  -7  341.91   24.75
  -5 -11  -7  296.76   23.15
  -5 -11  -7  310.51   24.32
  -5 -11  -6  157.35   14.57
  -5 -11  -6  206.03   17.48
  -5 -11  -6  195.35   17.26
  -5 -11  -6  200.35   15.89
  -5 -11  -6  200.46   17.39
  -5 -11  -5    5.28    2.95
  -5 -11  -5    3.05    4.38
  -5 -11  -5    7.33    3.17
  -5 -11  -5    4.66    4.65
  -5 -11  -4  180.39   15.81
  -5 -11  -4  191.11   18.08
  -5 -11  -4  200.45   18.00
  -5 -11  -4  223.56   18.73
  -5 -11  -4  208.95   16.64
  -5 -11  -4  202.06   18.33
  -5 -11  -3  262.92   21.78
  -5 -11  -3  304.42   24.12
  -5 -11  -3  323.66   22.78
  -5 -11  -3  302.26   24.40
  -5 -11  -2   56.96    7.53
  -5 -11  -2   65.95    8.54
  -5 -11  -2   70.01    8.50
  -5 -11  -2   62.14    7.23
  -5 -11  -1   67.45    8.36
  -5 -11  -1   59.86    8.16
  -5 -11  -1   63.06    7.90
  -5 -11  -1   73.12    8.57
  -5 -11  -1   70.31    8.04
  -5 -11   0  218.60   19.46
  -5 -11   0  259.62   19.07
  -5 -11   0  265.52   20.22
  -5 -11   0  229.59   19.36
  -5 -11   0  265.30   20.12
  -5 -11   0  262.47   19.82
  -5 -11   1   63.92    7.44
  -5 -11   1   76.24    7.87
  -5 -11   1   60.39    7.06
  -5 -11   1   63.86    7.40
  -5 -11   1   73.22    8.64
  -5 -11   1   72.96    7.29
  -5 -11   2    7.13    2.67
  -5 -11   2    4.82    2.16
  -5 -11   2    4.99    2.45
  -5 -11   2   11.20    4.13
  -5 -11   3  190.47   15.68
  -5 -11   4  278.36   20.84
  -5 -11   5    5.98    3.25
  -5 -10 -16    8.73    2.35
  -5 -10 -15  253.91   17.76
  -5 -10 -15  230.19   19.35
  -5 -10 -14  123.35   10.29
  -5 -10 -14  113.10   11.97
  -5 -10 -13   10.22    3.32
  -5 -10 -13   12.44    4.72
  -5 -10 -12  225.36   17.31
  -5 -10 -11  116.12   11.69
  -5 -10 -11  124.66   11.87
  -5 -10 -10    2.15    2.86
  -5 -10 -10    0.69    3.27
  -5 -10 -10   -2.81    2.62
  -5 -10 -10    1.39    2.85
  -5 -10  -9  105.66   11.76
  -5 -10  -9   96.43   11.39
  -5 -10  -9   87.22   10.78
  -5 -10  -9   92.44   11.13
  -5 -10  -9  100.06   11.33
  -5 -10  -8  570.60   43.50
  -5 -10  -8  619.44   44.10
  -5 -10  -8  592.15   43.60
  -5 -10  -8  564.01   43.18
  -5 -10  -8  592.24   42.69
  -5 -10  -7   71.23    8.62
  -5 -10  -7   73.47   10.83
  -5 -10  -7   89.39   11.52
  -5 -10  -7   86.53   11.28
  -5 -10  -7   77.14   10.91
  -5 -10  -7   81.40    9.94
  -5 -10  -6   75.22    8.81
  -5 -10  -6   83.57   11.69
  -5 -10  -6   59.78   10.46
  -5 -10  -6   84.89   11.51
  -5 -10  -6   68.75   10.86
  -5 -10  -6   78.86    9.62
  -5 -10  -5  283.75   26.11
  -5 -10  -5  339.98   24.13
  -5 -10  -5  278.70   25.88
  -5 -10  -5  248.15   22.22
  -5 -10  -4   58.05    8.54
  -5 -10  -4   68.35   11.41
  -5 -10  -4   64.72   10.84
  -5 -10  -4   69.08   11.04
  -5 -10  -4   69.04    8.69
  -5 -10  -3   15.80    6.57
  -5 -10  -3   18.90    4.97
  -5 -10  -3    7.19    5.39
  -5 -10  -3    8.17    5.13
  -5 -10  -3   13.49    4.62
  -5 -10  -2   60.34    9.35
  -5 -10  -2   93.90   12.04
  -5 -10  -2   92.61   12.30
  -5 -10  -2   93.35   10.58
  -5 -10  -1  141.87   15.11
  -5 -10  -1  100.99   12.36
  -5 -10  -1  130.73   14.35
  -5 -10  -1  133.10   14.99
  -5 -10  -1  133.23   14.74
  -5 -10  -1  119.69   12.64
  -5 -10   0    1.87    3.23
  -5 -10   0   -0.75    2.91
  -5 -10   0   -1.86    3.33
  -5 -10   0    0.90    3.11
  -5 -10   0    2.66    2.93
  -5 -10   0    2.13    3.54
  -5 -10   1  219.73   19.47
  -5 -10   1  206.43   18.32
  -5 -10   1  210.30   19.00
  -5 -10   1  208.88   19.15
  -5 -10   1  203.44   18.87
  -5 -10   1  221.76   18.93
  -5 -10   2  157.98   15.98
  -5 -10   2  176.01   16.04
  -5 -10   2  186.56   16.66
  -5 -10   2  182.58   16.47
  -5 -10   2  166.24   16.00
  -5 -10   2  209.98   17.48
  -5 -10   3    3.90    2.60
  -5 -10   3    5.02    3.37
  -5 -10   3    1.84    2.22
  -5 -10   3    5.04    2.75
  -5 -10   3    5.17    4.04
  -5 -10   3    6.49    2.90
  -5 -10   4  212.34   18.46
  -5 -10   4  247.79   18.96
  -5 -10   4  271.99   21.07
  -5 -10   4  236.32   18.76
  -5 -10   4  215.92   18.22
  -5 -10   5  266.25   22.59
  -5 -10   6   48.19    8.17
  -5 -10   6   57.11    6.61
  -5 -10   7   48.09    7.10
  -5 -10   7   38.40    5.29
  -5 -10   8  243.41   19.03
  -5 -10   9  100.44    9.24
  -5  -9 -16  122.16   10.95
  -5  -9 -16   99.72   11.47
  -5  -9 -15   -2.38    4.75
  -5  -9 -15   -0.75    3.42
  -5  -9 -14  173.39   14.03
  -5  -9 -14  126.30   14.63
  -5  -9 -13  239.68   21.44
  -5  -9 -12    6.33    4.13
  -5  -9 -12    2.08    3.09
  -5  -9 -12    2.09    2.87
  -5  -9 -11  261.93   23.28
  -5  -9 -11  282.29   23.91
  -5  -9 -11  271.83   23.51
  -5  -9 -11  265.05   23.30
  -5  -9 -11  304.73   24.67
  -5  -9 -10  396.62   33.64
  -5  -9 -10  416.76   34.18
  -5  -9 -10  438.39   34.28
  -5  -9 -10  403.93   33.62
  -5  -9 -10  503.85   34.84
  -5  -9  -9  139.52   15.11
  -5  -9  -9  117.78   14.30
  -5  -9  -9  108.62   13.90
  -5  -9  -9  116.22   14.39
  -5  -9  -8  154.69   17.53
  -5  -9  -8  166.74   18.08
  -5  -9  -8  137.54   16.82
  -5  -9  -8  154.96   17.33
  -5  -9  -7 1043.76   74.08
  -5  -9  -7 1152.31   75.09
  -5  -9  -7 1081.56   74.68
  -5  -9  -7 1092.81   74.23
  -5  -9  -7  905.42   68.54
  -5  -9  -6  477.16   39.94
  -5  -9  -6  514.02   40.49
  -5  -9  -6  456.79   39.47
  -5  -9  -6  418.03   34.14
  -5  -9  -6  519.94   40.70
  -5  -9  -5    8.35    4.25
  -5  -9  -5   10.89    7.29
  -5  -9  -5   10.60    7.41
  -5  -9  -4  243.04   21.16
  -5  -9  -4  221.74   25.24
  -5  -9  -4  258.97   26.47
  -5  -9  -3  390.04   35.96
  -5  -9  -3  389.55   35.45
  -5  -9  -3  354.28   35.12
  -5  -9  -3  395.25   30.76
  -5  -9  -3  398.40   35.53
  -5  -9  -2   45.37   10.16
  -5  -9  -2   39.58    7.49
  -5  -9  -2   36.19    8.85
  -5  -9  -1   56.38   11.48
  -5  -9  -1   72.17   11.91
  -5  -9  -1   72.98    9.96
  -5  -9   0  388.05   32.05
  -5  -9   0  333.30   30.67
  -5  -9   0  334.45   31.03
  -5  -9   0  372.12   31.54
  -5  -9   0  346.76   28.63
  -5  -9   1  106.72   14.33
  -5  -9   1  123.59   13.82
  -5  -9   1  113.55   14.41
  -5  -9   1  128.33   15.32
  -5  -9   1  109.96   14.30
  -5  -9   1  135.62   14.07
  -5  -9   2  107.86   13.86
  -5  -9   2  114.19   13.84
  -5  -9   2  133.79   14.92
  -5  -9   2  100.16   13.30
  -5  -9   2  150.99   14.78
  -5  -9   3  345.94   28.23
  -5  -9   3  334.47   28.03
  -5  -9   3  326.31   27.70
  -5  -9   3  300.10   27.26
  -5  -9   3  354.67   28.17
  -5  -9   4   82.04   10.69
  -5  -9   4   80.16    8.81
  -5  -9   4   86.18   10.89
  -5  -9   4   74.85   10.31
  -5  -9   4   87.19   10.71
  -5  -9   4   87.54   11.66
  -5  -9   5    6.97    3.88
  -5  -9   5    8.32    3.95
  -5  -9   5    7.55    3.12
  -5  -9   5    4.67    3.49
  -5  -9   5    5.90    3.96
  -5  -9   5    7.50    3.60
  -5  -9   5    5.84    3.28
  -5  -9   5    2.77    4.79
  -5  -9   6   52.03    8.60
  -5  -9   6   48.48    7.45
  -5  -9   6   48.72    5.72
  -5  -9   6   50.80    6.77
  -5  -9   6   23.53    4.82
  -5  -9   7  151.30   14.25
  -5  -9   7  145.16   15.66
  -5  -9   7  126.17   12.87
  -5  -9   7  151.18   12.55
  -5  -9   8   -1.23    3.76
  -5  -9   8   -0.79    4.01
  -5  -9   8    2.11    2.62
  -5  -9   8    0.42    2.11
  -5  -9   9  199.23   15.65
  -5  -9   9  189.71   17.24
  -5  -9   9  171.89   14.22
  -5  -9   9  174.00   14.87
  -5  -9  10   51.99    5.93
  -5  -9  10   47.87    5.89
  -5  -9  10   39.56    7.31
  -5  -8 -20    1.84    3.01
  -5  -8 -19   90.16    8.47
  -5  -8 -19   85.19    7.55
  -5  -8 -19   73.87    7.31
  -5  -8 -18  159.29   15.40
  -5  -8 -18  186.65   13.74
  -5  -8 -18  157.96   13.38
  -5  -8 -18  196.85   14.99
  -5  -8 -18  149.20   12.79
  -5  -8 -17   21.97    5.62
  -5  -8 -17   39.49    5.67
  -5  -8 -17   31.71    5.15
  -5  -8 -17   32.26    6.48
  -5  -8 -17   41.20    6.52
  -5  -8 -17   30.96    4.65
  -5  -8 -16   45.88    8.14
  -5  -8 -16   48.76    5.86
  -5  -8 -16   51.97    8.25
  -5  -8 -16   45.03    6.72
  -5  -8 -16   58.90    7.16
  -5  -8 -15   96.90   13.05
  -5  -8 -15  106.52   12.48
  -5  -8 -15  108.28    9.92
  -5  -8 -15  102.43   11.15
  -5  -8 -15  117.71   11.48
  -5  -8 -14   26.20    6.96
  -5  -8 -14   25.10    6.51
  -5  -8 -14   17.33    4.27
  -5  -8 -14   25.33    5.46
  -5  -8 -14   26.86    5.50
  -5  -8 -13  121.66   14.80
  -5  -8 -13  101.54   10.00
  -5  -8 -13  131.25   14.03
  -5  -8 -13  103.50   11.68
  -5  -8 -13  106.15   11.68
  -5  -8 -12  362.35   29.72
  -5  -8 -12  389.10   31.39
  -5  -8 -12  376.02   29.94
  -5  -8 -12  416.81   32.08
  -5  -8 -12  416.15   32.02
  -5  -8 -12  417.38   33.93
  -5  -8 -12  411.42   31.65
  -5  -8 -12  367.49   28.18
  -5  -8 -12  486.10   33.20
  -5  -8 -11  130.56   12.98
  -5  -8 -11  138.27   15.39
  -5  -8 -11  136.62   13.16
  -5  -8 -11  175.44   16.96
  -5  -8 -11  122.30   15.05
  -5  -8 -11  113.30   15.21
  -5  -8 -11  152.14   15.90
  -5  -8 -11  122.57   11.76
  -5  -8 -11  151.29   15.51
  -5  -8 -10   43.12    6.42
  -5  -8 -10   39.91    6.44
  -5  -8 -10   58.85    9.84
  -5  -8 -10   56.59    9.75
  -5  -8 -10   58.67    9.78
  -5  -8 -10   55.94    9.58
  -5  -8 -10   40.22    8.63
  -5  -8 -10   38.26   11.31
  -5  -8 -10   61.01    9.13
  -5  -8  -9  262.88   34.68
  -5  -8  -9  322.37   29.71
  -5  -8  -9  369.79   30.90
  -5  -8  -9  326.88   29.18
  -5  -8  -9  353.26   30.60
  -5  -8  -9  320.61   36.43
  -5  -8  -9  299.07   29.11
  -5  -8  -9  319.53   36.52
  -5  -8  -9  399.54   29.16
  -5  -8  -8  406.27   34.15
  -5  -8  -8  382.50   33.55
  -5  -8  -8  392.23   41.85
  -5  -8  -8  342.01   39.78
  -5  -8  -8  346.74   40.68
  -5  -8  -8  379.75   33.59
  -5  -8  -8  399.20   34.22
  -5  -8  -7   -3.06    5.28
  -5  -8  -7    5.92    6.25
  -5  -8  -7    4.53    5.82
  -5  -8  -7    4.31    5.16
  -5  -8  -7   -1.50    4.48
  -5  -8  -7    5.91    6.58
  -5  -8  -7    8.86    7.78
  -5  -8  -6  283.82   37.39
  -5  -8  -6  355.49   31.11
  -5  -8  -6  297.45   29.85
  -5  -8  -6  328.49   30.58
  -5  -8  -6  321.78   38.17
  -5  -8  -6  283.10   36.65
  -5  -8  -6  285.76   29.14
  -5  -8  -6  269.26   23.56
  -5  -8  -5  541.40   45.44
  -5  -8  -5  552.38   45.49
  -5  -8  -5  490.05   53.74
  -5  -8  -5  495.90   53.70
  -5  -8  -5  551.92   56.66
  -5  -8  -5  573.50   45.93
  -5  -8  -5  487.21   38.15
  -5  -8  -4    3.71    7.39
  -5  -8  -4    5.39    6.46
  -5  -8  -4   -3.55    8.67
  -5  -8  -4   26.09    8.67
  -5  -8  -4    8.13    4.52
  -5  -8  -3  311.99   30.79
  -5  -8  -3  276.99   38.14
  -5  -8  -3  258.40   28.65
  -5  -8  -3  274.29   29.57
  -5  -8  -3  271.28   37.26
  -5  -8  -3  257.29   36.78
  -5  -8  -3  264.43   28.67
  -5  -8  -3  295.06   24.26
  -5  -8  -2  334.17   32.02
  -5  -8  -2  382.32   36.12
  -5  -8  -2  330.53   34.89
  -5  -8  -2  381.45   44.89
  -5  -8  -2  441.85   31.19
  -5  -8  -1   98.66   12.00
  -5  -8  -1   97.72   15.48
  -5  -8  -1   84.03   12.84
  -5  -8  -1  102.65   20.54
  -5  -8  -1   91.70   15.37
  -5  -8  -1   96.97   20.18
  -5  -8   0   88.89   11.34
  -5  -8   0   66.00   16.51
  -5  -8   0   80.45   14.02
  -5  -8   0   88.30    9.76
  -5  -8   0   68.32   12.80
  -5  -8   0   80.30   13.05
  -5  -8   0  100.73   14.69
  -5  -8   0   85.13   18.54
  -5  -8   0   93.35   14.32
  -5  -8   0   86.43   18.56
  -5  -8   1  544.60   39.09
  -5  -8   1  514.16   38.17
  -5  -8   1  553.19   44.25
  -5  -8   1  558.99   44.44
  -5  -8   1  531.44   45.30
  -5  -8   1  561.01   44.21
  -5  -8   1  509.57   51.85
  -5  -8   1  532.58   51.85
  -5  -8   1  540.98   53.15
  -5  -8   1  554.80   44.53
  -5  -8   2  166.81   26.25
  -5  -8   2  224.48   22.35
  -5  -8   2  212.52   18.31
  -5  -8   2  215.91   18.63
  -5  -8   2  201.13   21.90
  -5  -8   2  219.92   22.13
  -5  -8   2  219.38   24.04
  -5  -8   2  200.47   27.07
  -5  -8   2  255.05   22.96
  -5  -8   2  156.51   25.21
  -5  -8   3    3.66    4.70
  -5  -8   3    5.06    5.04
  -5  -8   3    2.01    2.91
  -5  -8   3    0.72    3.84
  -5  -8   3    1.24    3.90
  -5  -8   3    1.80    4.38
  -5  -8   3    2.36    5.26
  -5  -8   3    1.19    4.29
  -5  -8   3    4.71    4.69
  -5  -8   3    2.42    4.18
  -5  -8   4  354.05   26.77
  -5  -8   4  299.97   26.73
  -5  -8   4  378.78   30.55
  -5  -8   4  356.99   30.16
  -5  -8   4  325.30   34.14
  -5  -8   4  352.40   36.75
  -5  -8   4  324.77   35.58
  -5  -8   4  374.44   30.36
  -5  -8   4  328.34   36.36
  -5  -8   4  348.47   30.19
  -5  -8   5  546.45   41.24
  -5  -8   5  580.81   40.60
  -5  -8   5  569.17   43.77
  -5  -8   5  582.91   43.60
  -5  -8   5  600.56   44.38
  -5  -8   5  526.50   43.01
  -5  -8   5  573.85   43.75
  -5  -8   6   56.51    8.63
  -5  -8   6   52.18    7.68
  -5  -8   6   70.25    9.88
  -5  -8   6   58.22    9.83
  -5  -8   6   66.13    9.48
  -5  -8   6   70.96    9.74
  -5  -8   6   56.36    9.10
  -5  -8   7   61.36   10.07
  -5  -8   7   65.36    8.08
  -5  -8   7   84.46    9.63
  -5  -8   7   63.50    8.78
  -5  -8   7   65.26    8.92
  -5  -8   8  391.78   28.66
  -5  -8   8  385.90   29.28
  -5  -8   8  369.36   30.39
  -5  -8   9   23.81    4.96
  -5  -8   9   23.48    4.70
  -5  -8   9   15.23    4.79
  -5  -8  10   57.18    7.02
  -5  -8  10   49.60    6.90
  -5  -8  10   48.93    7.30
  -5  -8  11  209.81   17.51
  -5  -8  11  221.78   18.11
  -5  -8  11  233.46   18.02
  -5  -8  12   79.32    8.44
  -5  -8  12   73.09    7.49
  -5  -7 -21  136.52   10.23
  -5  -7 -21  116.94   10.03
  -5  -7 -21  125.58    9.99
  -5  -7 -20  347.16   23.06
  -5  -7 -20  325.93   22.80
  -5  -7 -20  298.64   22.78
  -5  -7 -20  305.14   22.82
  -5  -7 -19   97.12    9.87
  -5  -7 -19   83.46    8.82
  -5  -7 -19   89.74    9.20
  -5  -7 -19  102.31    9.45
  -5  -7 -19   79.41   10.06
  -5  -7 -18   -3.75    5.29
  -5  -7 -18    2.73    3.01
  -5  -7 -18    3.20    2.86
  -5  -7 -18    5.30    2.85
  -5  -7 -18    0.45    2.64
  -5  -7 -17  378.27   31.32
  -5  -7 -17  405.49   28.64
  -5  -7 -17  393.69   28.53
  -5  -7 -17  399.66   30.99
  -5  -7 -17  364.65   27.32
  -5  -7 -17  313.33   28.69
  -5  -7 -16  151.59   14.56
  -5  -7 -16  157.89   14.80
  -5  -7 -16  180.24   17.89
  -5  -7 -16  159.46   16.01
  -5  -7 -16  156.11   13.53
  -5  -7 -15    1.30    3.45
  -5  -7 -15    8.37    4.10
  -5  -7 -15   12.87    4.73
  -5  -7 -15   14.38    5.84
  -5  -7 -15    6.84    3.08
  -5  -7 -15    4.91    4.28
  -5  -7 -14  190.73   20.95
  -5  -7 -14  196.18   18.37
  -5  -7 -14  182.34   18.00
  -5  -7 -14  195.09   21.40
  -5  -7 -14  199.99   16.86
  -5  -7 -14  199.94   19.47
  -5  -7 -13  500.69   40.79
  -5  -7 -13  498.18   37.68
  -5  -7 -13  463.91   37.35
  -5  -7 -13  515.09   41.90
  -5  -7 -13  486.35   35.77
  -5  -7 -13  523.60   38.90
  -5  -7 -12   10.22    4.54
  -5  -7 -12   19.20    6.80
  -5  -7 -12   25.71    6.72
  -5  -7 -12   18.88    4.73
  -5  -7 -12   11.78    4.88
  -5  -7 -12   17.53    5.80
  -5  -7 -12   13.42    4.89
  -5  -7 -12   13.36    5.21
  -5  -7 -11  479.70   38.99
  -5  -7 -11  445.54   35.99
  -5  -7 -11  421.33   36.01
  -5  -7 -11  515.10   39.53
  -5  -7 -11  477.61   39.00
  -5  -7 -11  466.59   39.01
  -5  -7 -11  504.26   39.06
  -5  -7 -11  451.60   45.40
  -5  -7 -11  559.91   38.22
  -5  -7 -11  507.00   35.47
  -5  -7 -10  159.90   24.39
  -5  -7 -10  172.92   16.50
  -5  -7 -10  188.70   20.08
  -5  -7 -10  165.75   16.52
  -5  -7 -10  181.42   19.90
  -5  -7 -10  178.76   19.25
  -5  -7 -10  205.53   20.61
  -5  -7 -10  192.98   19.93
  -5  -7 -10  169.71   24.53
  -5  -7 -10  204.45   18.37
  -5  -7 -10  173.28   16.17
  -5  -7 -10  158.59   24.28
  -5  -7  -9   42.44    6.86
  -5  -7  -9   58.11   10.44
  -5  -7  -9   43.59   13.13
  -5  -7  -9   59.88    7.72
  -5  -7  -9   55.38   10.57
  -5  -7  -9   56.97    9.70
  -5  -7  -9   52.59    9.85
  -5  -7  -9   44.84   13.00
  -5  -7  -9   51.14    9.65
  -5  -7  -9   49.50   13.11
  -5  -7  -9   53.60    7.58
  -5  -7  -8   35.58    9.02
  -5  -7  -8   67.52   15.69
  -5  -7  -8   55.93   10.84
  -5  -7  -8   54.28    9.46
  -5  -7  -8   46.56   12.92
  -5  -7  -8   52.90   10.30
  -5  -7  -8   61.52   11.19
  -5  -7  -8   64.46   14.53
  -5  -7  -8   54.67    7.78
  -5  -7  -7  280.55   26.72
  -5  -7  -7  278.78   34.45
  -5  -7  -7  255.55   26.22
  -5  -7  -7  254.03   26.17
  -5  -7  -7  285.69   25.23
  -5  -7  -7  302.92   34.88
  -5  -7  -7  236.48   25.28
  -5  -7  -7  284.02   34.10
  -5  -7  -7  258.48   21.76
  -5  -7  -6   30.94   11.61
  -5  -7  -6   16.64    6.71
  -5  -7  -6   20.01    7.48
  -5  -7  -6   24.00    6.58
  -5  -7  -6   30.24   11.75
  -5  -7  -6   18.96    7.10
  -5  -7  -6   26.19    8.09
  -5  -7  -6   26.58   11.09
  -5  -7  -5  140.87   24.64
  -5  -7  -5  127.07   17.81
  -5  -7  -5  126.66   17.21
  -5  -7  -5  131.45   23.53
  -5  -7  -5  134.36   23.83
  -5  -7  -5  123.92   17.67
  -5  -7  -4  260.31   22.14
  -5  -7  -4  248.09   34.45
  -5  -7  -4  300.46   28.75
  -5  -7  -3   23.16   10.56
  -5  -7  -3   26.23    8.66
  -5  -7  -3   30.70    6.49
  -5  -7  -2  110.80   11.94
  -5  -7  -2   85.99   10.52
  -5  -7  -2   98.17   15.33
  -5  -7  -2   69.69   17.85
  -5  -7  -2  100.60   20.52
  -5  -7  -2   97.77   15.64
  -5  -7  -1 1322.83   94.26
  -5  -7  -1 1388.14  105.89
  -5  -7  -1 1278.05   87.41
  -5  -7   0  451.06   42.34
  -5  -7   0  500.12   42.34
  -5  -7   0  552.18   52.45
  -5  -7   0  484.41   51.00
  -5  -7   0  489.37   42.64
  -5  -7   0  537.83   38.64
  -5  -7   0  527.32   36.66
  -5  -7   1    2.87    5.78
  -5  -7   1   19.56    7.67
  -5  -7   1   11.76    4.59
  -5  -7   1   24.52    6.01
  -5  -7   1    9.99    6.09
  -5  -7   1   14.71    6.71
  -5  -7   1   10.91    8.19
  -5  -7   1   19.55    7.00
  -5  -7   1   16.20    8.55
  -5  -7   2  828.24   51.09
  -5  -7   2  686.81   49.44
  -5  -7   2  647.05   53.19
  -5  -7   2  722.56   55.98
  -5  -7   2  666.33   53.50
  -5  -7   2  629.01   60.56
  -5  -7   2  696.57   62.12
  -5  -7   2  673.22   52.90
  -5  -7   2  698.42   63.37
  -5  -7   2  692.27   54.05
  -5  -7   3 1417.89   96.21
  -5  -7   3 1731.40   97.55
  -5  -7   3 1392.04  100.00
  -5  -7   3 1521.91  104.25
  -5  -7   3 1272.65   99.38
  -5  -7   3 1392.21  108.45
  -5  -7   3 1258.76  107.67
  -5  -7   3 1396.47   99.49
  -5  -7   3 1374.31  109.05
  -5  -7   3 1500.82  100.45
  -5  -7   4   58.59   13.89
  -5  -7   4   45.85    9.75
  -5  -7   4   65.18    9.07
  -5  -7   4   54.38    8.49
  -5  -7   4   59.45   10.62
  -5  -7   4   71.52   13.60
  -5  -7   4   53.03   13.42
  -5  -7   4   69.17   11.17
  -5  -7   4   62.02   10.50
  -5  -7   4   41.26   12.37
  -5  -7   5  280.85   20.92
  -5  -7   5  251.69   20.66
  -5  -7   5  195.87   21.69
  -5  -7   5  235.64   27.21
  -5  -7   5  203.50   21.83
  -5  -7   5  203.84   21.74
  -5  -7   5  193.97   26.69
  -5  -7   5  204.76   27.18
  -5  -7   5  215.19   22.55
  -5  -7   5  228.03   28.92
  -5  -7   6  403.52   42.39
  -5  -7   6  436.31   35.90
  -5  -7   6  463.18   33.61
  -5  -7   6  469.57   33.38
  -5  -7   6  445.45   36.15
  -5  -7   6  394.98   35.11
  -5  -7   6  433.04   42.12
  -5  -7   6  418.02   42.43
  -5  -7   6  428.09   35.53
  -5  -7   6  398.69   35.06
  -5  -7   7  346.76   29.99
  -5  -7   7  396.22   30.89
  -5  -7   7  392.98   28.56
  -5  -7   7  366.28   28.36
  -5  -7   7  352.29   29.76
  -5  -7   7  273.76   28.98
  -5  -7   7  366.25   37.81
  -5  -7   8   17.92    8.08
  -5  -7   8   11.36    5.11
  -5  -7   8    9.73    5.12
  -5  -7   8   17.91    5.05
  -5  -7   8   13.15    4.73
  -5  -7   9  440.28   36.63
  -5  -7   9  429.40   36.57
  -5  -7   9  542.35   36.22
  -5  -7   9  498.31   35.87
  -5  -7  10  286.50   25.07
  -5  -7  10  325.18   25.00
  -5  -7  11   46.98    7.47
  -5  -7  12  183.99   15.86
  -5  -7  13  377.63   27.86
  -5  -7  14   79.27    8.84
  -5  -7  14   80.80    8.46
  -5  -7  15   67.00    7.32
  -5  -7  15   62.67    6.79
  -5  -6 -21  104.15    8.93
  -5  -6 -20   27.59    5.66
  -5  -6 -20   48.53    6.08
  -5  -6 -20   43.32    6.24
  -5  -6 -20   45.54    6.35
  -5  -6 -20   29.75    5.62
  -5  -6 -19  211.52   21.79
  -5  -6 -19  292.88   20.80
  -5  -6 -19  269.47   21.09
  -5  -6 -19  271.74   21.20
  -5  -6 -19  258.98   22.42
  -5  -6 -18  105.46   13.94
  -5  -6 -18  143.95   12.43
  -5  -6 -18  118.62   12.74
  -5  -6 -18  138.48   13.17
  -5  -6 -18  122.30   14.07
  -5  -6 -17   11.16    5.53
  -5  -6 -17    0.81    3.32
  -5  -6 -17    7.85    3.30
  -5  -6 -17    4.97    3.94
  -5  -6 -17    4.24    4.11
  -5  -6 -17    2.27    3.59
  -5  -6 -16  717.08   53.34
  -5  -6 -16  634.71   50.24
  -5  -6 -16  585.14   52.32
  -5  -6 -15  200.44   20.30
  -5  -6 -15  188.38   15.86
  -5  -6 -15  150.83   16.73
  -5  -6 -14   12.13    6.25
  -5  -6 -14   10.17    5.44
  -5  -6 -14    5.35    4.55
  -5  -6 -14    8.69    4.62
  -5  -6 -13  602.92   49.40
  -5  -6 -13  632.12   45.82
  -5  -6 -13  647.09   47.50
  -5  -6 -12  781.39   58.66
  -5  -6 -12  731.29   56.35
  -5  -6 -12  669.59   55.49
  -5  -6 -12  877.62   57.11
  -5  -6 -12  843.37   55.81
  -5  -6 -11  315.62   29.15
  -5  -6 -11  320.45   33.13
  -5  -6 -11  284.64   28.47
  -5  -6 -11  337.78   33.64
  -5  -6 -11  378.52   31.03
  -5  -6 -11  297.87   28.83
  -5  -6 -11  341.27   29.45
  -5  -6 -11  304.64   35.28
  -5  -6 -11  369.67   28.37
  -5  -6 -11  410.46   29.33
  -5  -6 -10  119.84   21.07
  -5  -6 -10  121.58   16.01
  -5  -6 -10  139.41   19.53
  -5  -6 -10  141.47   16.66
  -5  -6 -10  140.58   16.74
  -5  -6 -10  127.97   15.77
  -5  -6 -10  120.81   18.34
  -5  -6 -10  151.25   16.74
  -5  -6 -10  131.77   21.37
  -5  -6 -10  144.76   15.09
  -5  -6 -10  151.32   15.11
  -5  -6 -10  142.34   21.53
  -5  -6  -9 1221.42   79.73
  -5  -6  -9 1331.46   86.26
  -5  -6  -9 1283.86   80.24
  -5  -6  -9 1142.98   84.21
  -5  -6  -9 1117.33   78.18
  -5  -6  -9 1259.07   79.52
  -5  -6  -9 1115.84   87.87
  -5  -6  -9 1252.08   88.74
  -5  -6  -8  503.65   38.72
  -5  -6  -8  611.42   45.53
  -5  -6  -8  531.06   39.72
  -5  -6  -8  598.23   45.27
  -5  -6  -8  478.29   37.91
  -5  -6  -8  488.63   46.30
  -5  -6  -8  565.80   40.02
  -5  -6  -8  484.85   46.64
  -5  -6  -7    3.55    4.68
  -5  -6  -7    2.32    3.27
  -5  -6  -7    2.54    5.07
  -5  -6  -7    5.36    3.98
  -5  -6  -7   -1.10    3.63
  -5  -6  -7    7.57    7.10
  -5  -6  -7    1.21    4.95
  -5  -6  -7    4.45    3.76
  -5  -6  -7    7.27    7.24
  -5  -6  -6  442.74   35.08
  -5  -6  -6  465.84   36.85
  -5  -6  -6  463.93   36.33
  -5  -6  -6  414.28   43.10
  -5  -6  -6  406.22   42.39
  -5  -6  -6  358.93   31.15
  -5  -6  -6  491.40   35.48
  -5  -6  -5 1047.20   69.40
  -5  -6  -5  954.93   78.10
  -5  -6  -5  952.84   77.11
  -5  -6  -5 1046.24   69.13
  -5  -6  -5  922.78   65.82
  -5  -6  -5  825.46   61.98
  -5  -6  -4   60.96    9.55
  -5  -6  -4   54.58    7.03
  -5  -6  -4   63.44   11.69
  -5  -6  -3   82.39    9.48
  -5  -6  -2  610.92   62.33
  -5  -6  -2  689.88   48.48
  -5  -6  -2  752.82   55.31
  -5  -6  -1  231.34   31.47
  -5  -6  -1  243.16   21.03
  -5  -6  -1  299.69   27.21
  -5  -6   0  352.02   39.00
  -5  -6   0  340.09   27.61
  -5  -6   0  398.58   32.99
  -5  -6   1  157.90   23.18
  -5  -6   1  155.23   23.62
  -5  -6   1  165.90   18.87
  -5  -6   1  155.54   15.36
  -5  -6   1  170.64   18.78
  -5  -6   2  422.60   40.89
  -5  -6   2  429.21   33.69
  -5  -6   2  384.65   39.66
  -5  -6   2  361.97   29.82
  -5  -6   2  392.29   33.30
  -5  -6   3    8.34    4.31
  -5  -6   3    7.01    5.10
  -5  -6   3    9.04    6.78
  -5  -6   3   15.37    6.40
  -5  -6   3   13.24    6.97
  -5  -6   4  222.00   24.05
  -5  -6   4  237.52   22.15
  -5  -6   4  205.96   20.83
  -5  -6   4  235.01   27.77
  -5  -6   4  226.26   26.93
  -5  -6   4  187.43   18.78
  -5  -6   5  135.39   15.01
  -5  -6   5  136.02   16.53
  -5  -6   5  141.57   19.35
  -5  -6   5  144.70   21.40
  -5  -6   5  140.05   21.78
  -5  -6   5  145.71   16.63
  -5  -6   5  159.87   16.28
  -5  -6   6   62.00   13.65
  -5  -6   6   38.53    8.66
  -5  -6   6   63.05    9.48
  -5  -6   6   72.98    9.64
  -5  -6   6   47.61    9.35
  -5  -6   6   79.71   14.62
  -5  -6   6   53.76    9.74
  -5  -6   6   31.89   10.93
  -5  -6   6   43.02    8.94
  -5  -6   6   63.40   13.39
  -5  -6   6   70.89   10.15
  -5  -6   7  319.87   34.34
  -5  -6   7  323.50   27.74
  -5  -6   7  323.10   25.44
  -5  -6   7  349.03   26.34
  -5  -6   7  268.06   26.49
  -5  -6   7  258.96   26.15
  -5  -6   7  339.22   34.06
  -5  -6   7  326.82   34.13
  -5  -6   7  256.73   25.86
  -5  -6   7  261.55   25.86
  -5  -6   8   35.65    8.12
  -5  -6   8   67.28    9.21
  -5  -6   8   52.04    9.00
  -5  -6   8   60.64    9.75
  -5  -6   9    5.68    4.80
  -5  -6   9    8.07    4.62
  -5  -6  10  414.67   33.21
  -5  -6  11  863.94   54.45
  -5  -6  11  670.23   53.35
  -5  -6  12   47.35    7.64
  -5  -6  12   47.49    7.98
  -5  -6  12   41.82    6.84
  -5  -6  13  163.96   15.43
  -5  -6  13  150.93   14.60
  -5  -6  14  415.77   31.30
  -5  -6  14  443.65   32.18
  -5  -6  15  184.97   15.33
  -5  -6  15  175.87   15.77
  -5  -6  16   -0.49    2.64
  -5  -6  16    0.41    2.19
  -5  -5 -22    4.43    2.74
  -5  -5 -22    3.39    2.51
  -5  -5 -22   -1.08    2.48
  -5  -5 -21  114.40   12.00
  -5  -5 -21  133.57   11.06
  -5  -5 -20   91.58   10.90
  -5  -5 -20  112.25    9.76
  -5  -5 -20   80.76   10.58
  -5  -5 -20  102.29    9.76
  -5  -5 -19    1.92    3.17
  -5  -5 -19   -0.49    4.19
  -5  -5 -19    0.50    2.84
  -5  -5 -19    0.94    2.81
  -5  -5 -18   84.28   12.50
  -5  -5 -18  107.78   10.66
  -5  -5 -18   90.84   12.39
  -5  -5 -17  202.43   22.55
  -5  -5 -17  261.91   23.68
  -5  -5 -16   38.23    9.13
  -5  -5 -16   26.67    6.15
  -5  -5 -16   38.83    8.74
  -5  -5 -15  187.72   22.96
  -5  -5 -15  247.15   21.44
  -5  -5 -14  409.09   38.43
  -5  -5 -14  476.14   36.13
  -5  -5 -13  150.92   19.60
  -5  -5 -13  153.80   21.13
  -5  -5 -13  192.02   18.47
  -5  -5 -13  197.49   18.72
  -5  -5 -13  186.77   22.57
  -5  -5 -12  110.68   15.60
  -5  -5 -12  129.99   19.36
  -5  -5 -12  127.53   14.87
  -5  -5 -12  148.45   15.27
  -5  -5 -12  134.38   17.32
  -5  -5 -12  129.45   18.88
  -5  -5 -11  723.41   53.32
  -5  -5 -11  529.48   54.39
  -5  -5 -11  776.78   51.85
  -5  -5 -11  623.76   56.20
  -5  -5 -11  760.26   52.92
  -5  -5 -11  638.85   57.46
  -5  -5 -11  532.02   48.59
  -5  -5 -11  842.16   50.88
  -5  -5 -10  563.98   44.64
  -5  -5 -10  468.91   47.40
  -5  -5 -10  636.24   44.61
  -5  -5 -10  543.38   43.68
  -5  -5 -10  571.54   49.65
  -5  -5 -10  494.04   49.13
  -5  -5 -10  561.13   50.24
  -5  -5 -10  584.89   43.69
  -5  -5 -10  708.48   43.41
  -5  -5 -10  474.29   41.44
  -5  -5  -9   13.43    6.37
  -5  -5  -9    4.77    3.81
  -5  -5  -9    9.89    4.93
  -5  -5  -9   13.49    6.40
  -5  -5  -9   15.38    5.40
  -5  -5  -9   17.45    7.86
  -5  -5  -9    8.65    4.76
  -5  -5  -8  298.10   26.28
  -5  -5  -8  291.73   30.27
  -5  -5  -8  333.85   27.23
  -5  -5  -8  295.52   25.95
  -5  -5  -8  314.90   30.95
  -5  -5  -8  234.99   30.06
  -5  -5  -8  287.87   24.19
  -5  -5  -7  511.72   39.99
  -5  -5  -7  501.74   44.41
  -5  -5  -7  590.10   41.78
  -5  -5  -7  513.27   44.64
  -5  -5  -7  526.50   40.64
  -5  -5  -7  501.21   37.65
  -5  -5  -6    2.89    3.19
  -5  -5  -6   -1.65    3.30
  -5  -5  -6    5.58    4.45
  -5  -5  -6    9.37    4.76
  -5  -5  -6    4.93    4.02
  -5  -5  -6    7.76    3.48
  -5  -5  -5  344.35   32.75
  -5  -5  -5  345.19   28.66
  -5  -5  -5  392.40   31.19
  -5  -5  -5  368.42   33.21
  -5  -5  -5  315.15   28.52
  -5  -5  -4 1117.48   75.18
  -5  -5  -4 1039.77   79.79
  -5  -5  -4 1067.16   77.51
  -5  -5  -4 1096.89   80.24
  -5  -5  -4 1114.18   76.13
  -5  -5  -3  899.59   64.89
  -5  -5  -3  933.37   70.40
  -5  -5  -3 1009.29   66.61
  -5  -5  -3  896.87   69.93
  -5  -5  -2  322.24   30.17
  -5  -5  -2  272.09   28.66
  -5  -5  -1 2555.34  169.43
  -5  -5   0  523.15   42.03
  -5  -5   1    3.39    5.17
  -5  -5   2  154.68   16.90
  -5  -5   3  744.92   54.40
  -5  -5   4   68.47    9.19
  -5  -5   4   66.40   10.05
  -5  -5   5  309.79   27.61
  -5  -5   5  265.34   32.30
  -5  -5   5  349.96   26.41
  -5  -5   6  481.19   43.10
  -5  -5   6  473.29   36.64
  -5  -5   6  391.77   41.31
  -5  -5   6  462.32   36.66
  -5  -5   6  469.90   40.72
  -5  -5   7   11.76    5.55
  -5  -5   7    7.31    6.06
  -5  -5   7   10.11    5.71
  -5  -5   7   14.37    6.79
  -5  -5   7    2.01    3.64
  -5  -5   8   75.72   14.58
  -5  -5   8   66.47   10.55
  -5  -5   8   92.01   15.35
  -5  -5   9  304.47   26.47
  -5  -5   9  298.42   33.39
  -5  -5  10  322.47   25.70
  -5  -5  10  226.55   30.60
  -5  -5  10  268.93   24.83
  -5  -5  11    0.94    4.38
  -5  -5  11    7.25    4.95
  -5  -5  11    0.91    3.63
  -5  -5  11    7.31    6.86
  -5  -5  12  505.02   36.73
  -5  -5  12  470.37   36.47
  -5  -5  12  413.95   43.86
  -5  -5  13  330.55   27.05
  -5  -5  13  324.89   26.52
  -5  -5  14    1.54    4.07
  -5  -5  14    2.76    3.70
  -5  -5  15  318.85   25.31
  -5  -5  15  314.08   24.45
  -5  -5  16   57.99    7.38
  -5  -5  16   63.75    8.03
  -5  -5  17    1.98    2.93
  -5  -5  17    5.81    2.87
  -5  -4 -22  290.11   20.79
  -5  -4 -22  262.80   20.52
  -5  -4 -22  297.06   20.31
  -5  -4 -21   80.94    9.52
  -5  -4 -21   71.83    8.18
  -5  -4 -21   79.22    9.02
  -5  -4 -21   89.62    9.30
  -5  -4 -20   51.93    8.20
  -5  -4 -20   66.28    9.27
  -5  -4 -20   77.36    8.20
  -5  -4 -19  225.34   23.20
  -5  -4 -19  317.37   21.82
  -5  -4 -19  274.76   24.76
  -5  -4 -19  276.52   21.55
  -5  -4 -18   29.97    7.41
  -5  -4 -18   30.30    5.81
  -5  -4 -17   93.24   13.92
  -5  -4 -17  116.22   11.97
  -5  -4 -16  446.66   42.02
  -5  -4 -16  566.38   38.88
  -5  -4 -15  323.07   33.92
  -5  -4 -15  434.76   31.44
  -5  -4 -14    9.38    5.62
  -5  -4 -14    7.71    5.44
  -5  -4 -14    3.15    4.45
  -5  -4 -14    1.92    4.30
  -5  -4 -14    5.64    4.50
  -5  -4 -13  342.07   33.58
  -5  -4 -13  277.39   28.63
  -5  -4 -13  290.41   29.40
  -5  -4 -13  324.98   32.90
  -5  -4 -12  568.01   44.72
  -5  -4 -12  491.51   47.92
  -5  -4 -12  471.68   47.46
  -5  -4 -12  538.18   45.04
  -5  -4 -12  600.76   41.38
  -5  -4 -11  196.47   19.99
  -5  -4 -11  168.88   22.79
  -5  -4 -11  149.62   21.78
  -5  -4 -11  193.54   20.48
  -5  -4 -11  124.96   19.95
  -5  -4 -11  210.09   17.73
  -5  -4 -10  139.37   20.60
  -5  -4 -10  170.35   18.65
  -5  -4 -10  188.48   17.68
  -5  -4 -10  180.96   16.28
  -5  -4 -10  139.64   20.53
  -5  -4 -10  146.56   17.17
  -5  -4  -9  398.62   37.48
  -5  -4  -9  337.22   31.57
  -5  -4  -9  417.94   32.46
  -5  -4  -9  386.46   30.27
  -5  -4  -9  396.95   32.09
  -5  -4  -9  426.21   38.19
  -5  -4  -8   93.07   14.43
  -5  -4  -8   66.96   10.48
  -5  -4  -8   80.35   11.14
  -5  -4  -8   92.52   10.00
  -5  -4  -8   73.95   13.12
  -5  -4  -8   74.59   10.61
  -5  -4  -7  134.31   14.32
  -5  -4  -7  106.82   16.41
  -5  -4  -7  134.02   14.72
  -5  -4  -7  127.81   17.55
  -5  -4  -7  142.06   15.09
  -5  -4  -6  952.20   67.21
  -5  -4  -6 1038.44   73.11
  -5  -4  -6  947.04   72.14
  -5  -4  -6  961.39   68.12
  -5  -4  -6  991.41   68.63
  -5  -4  -5  298.62   27.98
  -5  -4  -5  265.74   23.21
  -5  -4  -5  251.06   26.74
  -5  -4  -5  317.26   24.87
  -5  -4  -5  274.08   24.97
  -5  -4  -4  261.57   21.13
  -5  -4  -4  222.80   23.50
  -5  -4  -4  193.15   18.66
  -5  -4  -4  219.08   23.37
  -5  -4  -3 1475.26   92.34
  -5  -4  -3 1283.05   90.04
  -5  -4  -2  626.50   45.70
  -5  -4  -1    3.10    4.89
  -5  -4  -1    1.56    3.80
  -5  -4   0  993.27   74.40
  -5  -4   0 1008.92   74.59
  -5  -4   2   88.92   11.77
  -5  -4   3  214.11   20.27
  -5  -4   4  667.78   48.77
  -5  -4   5  228.22   20.96
  -5  -4   6  329.34   27.90
  -5  -4   7 1010.06   77.24
  -5  -4   7 1129.47   72.03
  -5  -4   7  971.77   71.84
  -5  -4   8  695.06   57.07
  -5  -4   8  695.79   50.62
  -5  -4   9    6.22    7.16
  -5  -4   9    1.93    4.92
  -5  -4  10  679.89   55.05
  -5  -4  10  539.34   43.35
  -5  -4  11  810.54   74.00
  -5  -4  11  959.88   65.31
  -5  -4  12  193.58   27.84
  -5  -4  12  250.44   22.08
  -5  -4  13   76.15   15.52
  -5  -4  13  101.11   12.41
  -5  -4  13   83.00   11.16
  -5  -4  14  609.34   44.27
  -5  -4  14  609.48   44.95
  -5  -4  15  102.66   11.86
  -5  -4  15   94.21   10.92
  -5  -4  16  208.82   17.83
  -5  -4  16  214.05   18.62
  -5  -4  17   80.99    8.91
  -5  -4  17   93.33    9.81
  -5  -4  18  106.92   10.00
  -5  -4  18  123.63   11.05
  -5  -3 -22   25.95    4.49
  -5  -3 -22   33.06    4.86
  -5  -3 -22   38.44    4.33
  -5  -3 -21  180.97   14.17
  -5  -3 -21  146.56   15.25
  -5  -3 -20  144.88   11.62
  -5  -3 -20   93.40   11.36
  -5  -3 -19   -0.54    3.20
  -5  -3 -19    0.88    2.47
  -5  -3 -18  503.91   32.58
  -5  -3 -18  345.07   33.50
  -5  -3 -17  737.01   45.91
  -5  -3 -17  622.28   49.42
  -5  -3 -17  573.50   49.27
  -5  -3 -17  547.85   47.86
  -5  -3 -16   14.72    5.60
  -5  -3 -16    1.54    6.70
  -5  -3 -16    2.92    4.85
  -5  -3 -16   11.16    5.74
  -5  -3 -15  394.09   28.47
  -5  -3 -15  320.43   31.83
  -5  -3 -15  347.12   34.27
  -5  -3 -15  359.57   31.96
  -5  -3 -15  239.19   28.77
  -5  -3 -15  326.38   33.76
  -5  -3 -14  451.82   31.68
  -5  -3 -14  405.55   35.07
  -5  -3 -14  350.29   34.20
  -5  -3 -14  437.61   39.63
  -5  -3 -14  365.52   37.48
  -5  -3 -13  128.85   15.05
  -5  -3 -13  144.69   18.26
  -5  -3 -13  178.68   22.91
  -5  -3 -13  127.03   17.80
  -5  -3 -13  158.11   21.63
  -5  -3 -13  122.12   17.00
  -5  -3 -12   30.81    7.10
  -5  -3 -12   33.14    8.39
  -5  -3 -12   31.36    8.32
  -5  -3 -12   18.31    8.39
  -5  -3 -12   20.57    7.04
  -5  -3 -12   34.23   10.05
  -5  -3 -11  760.24   50.23
  -5  -3 -11  689.55   53.25
  -5  -3 -11  626.33   57.83
  -5  -3 -11  724.71   54.07
  -5  -3 -11  527.01   55.82
  -5  -3 -11  715.01   52.70
  -5  -3 -10  652.74   48.09
  -5  -3 -10  600.05   47.69
  -5  -3 -10  540.66   51.96
  -5  -3 -10  661.34   46.03
  -5  -3 -10  623.54   44.36
  -5  -3 -10  535.33   51.70
  -5  -3 -10  622.58   46.85
  -5  -3  -9  151.36   20.28
  -5  -3  -9  135.55   16.10
  -5  -3  -9  141.40   15.26
  -5  -3  -9  153.40   14.21
  -5  -3  -9  141.62   19.91
  -5  -3  -9  151.43   15.87
  -5  -3  -8  374.22   34.91
  -5  -3  -8  347.02   29.78
  -5  -3  -8  349.14   34.27
  -5  -3  -8  368.99   29.26
  -5  -3  -7  232.15   24.50
  -5  -3  -7  215.63   20.01
  -5  -3  -7  192.51   23.02
  -5  -3  -6   19.86    5.23
  -5  -3  -5  884.22   61.84
  -5  -3  -4 1310.93   88.34
  -5  -3  -3  116.14   12.59
  -5  -3  -3  102.40   14.86
  -5  -3  -3  133.96   16.24
  -5  -3  -2  619.77   49.42
  -5  -3  -2  629.72   44.85
  -5  -3  -2  620.04   49.47
  -5  -3  -1  788.43   61.73
  -5  -3  -1  805.93   56.84
  -5  -3  -1  907.48   63.10
  -5  -3   0  204.38   22.15
  -5  -3   0  206.53   22.25
  -5  -3   1   84.68   13.53
  -5  -3   1   87.94   13.34
  -5  -3   2  794.12   62.89
  -5  -3   2  885.90   64.06
  -5  -3   7   27.04    6.18
  -5  -3   8  469.91   39.28
  -5  -3   8  405.26   33.07
  -5  -3   9 1724.48  110.28
  -5  -3   9 1523.73  116.73
  -5  -3  10  144.68   15.79
  -5  -3  10  157.53   21.75
  -5  -3  11  174.60   18.68
  -5  -3  11  245.24   28.14
  -5  -3  12  552.67   40.30
  -5  -3  12  436.73   46.42
  -5  -3  13  346.28   28.34
  -5  -3  13  296.04   34.03
  -5  -3  14   70.53    9.94
  -5  -3  14   61.85   12.87
  -5  -3  15  481.24   38.01
  -5  -3  15  520.71   37.70
  -5  -3  16  227.86   19.83
  -5  -3  16  252.17   21.30
  -5  -3  17   17.97    4.82
  -5  -3  17   12.08    3.80
  -5  -3  18  236.29   19.15
  -5  -2 -22   78.09    7.48
  -5  -2 -22   77.41    7.45
  -5  -2 -21    1.09    2.49
  -5  -2 -20  134.42   11.76
  -5  -2 -19  178.77   19.17
  -5  -2 -19  153.43   17.77
  -5  -2 -18   26.14    5.42
  -5  -2 -18   31.20    7.05
  -5  -2 -18   26.79    6.64
  -5  -2 -17  250.27   27.65
  -5  -2 -17  330.17   30.56
  -5  -2 -17  358.06   31.40
  -5  -2 -16  652.26   43.21
  -5  -2 -16  506.65   45.39
  -5  -2 -16  533.84   46.02
  -5  -2 -15   93.69   16.06
  -5  -2 -15  113.36   12.88
  -5  -2 -15   78.84   13.42
  -5  -2 -15   77.95   13.38
  -5  -2 -15   78.45   15.33
  -5  -2 -14   16.55    7.84
  -5  -2 -14    8.21    5.36
  -5  -2 -14    8.11    6.09
  -5  -2 -14   23.75    8.88
  -5  -2 -14   12.64    6.53
  -5  -2 -13  271.58   30.02
  -5  -2 -13  188.42   19.57
  -5  -2 -13  259.06   24.80
  -5  -2 -13  147.49   20.99
  -5  -2 -13  228.74   27.76
  -5  -2 -12  135.20   20.96
  -5  -2 -12  176.49   16.49
  -5  -2 -12  148.24   21.76
  -5  -2 -12   96.59   15.39
  -5  -2 -12  100.50   15.56
  -5  -2 -11   59.72   13.53
  -5  -2 -11   80.90   10.51
  -5  -2 -11   59.52   11.04
  -5  -2 -11   60.82   10.93
  -5  -2 -11   31.20   10.78
  -5  -2 -10  627.48   63.67
  -5  -2 -10  921.73   57.19
  -5  -2 -10  833.87   60.23
  -5  -2 -10  729.68   65.65
  -5  -2 -10  799.21   60.47
  -5  -2  -9  467.53   43.45
  -5  -2  -9  471.17   34.13
  -5  -2  -9  459.46   36.96
  -5  -2  -9  482.07   38.12
  -5  -2  -9  432.15   42.41
  -5  -2  -8   90.30   11.73
  -5  -2  -8   91.15   12.00
  -5  -2  -7  817.14   58.33
  -5  -2  -6 1567.15  104.55
  -5  -2  -5  376.92   33.31
  -5  -2  -5  337.25   28.30
  -5  -2  -5  388.75   33.64
  -5  -2  -4  166.11   19.40
  -5  -2  -4  188.46   20.44
  -5  -2  -4  164.72   16.10
  -5  -2  -3 2024.62  141.71
  -5  -2  -3 2157.94  136.87
  -5  -2  -3 2064.41  141.91
  -5  -2  -2 1333.25   93.06
  -5  -2  -2 1302.32   87.47
  -5  -2  -2 1336.72   93.12
  -5  -2  -1   29.74    5.42
  -5  -2  -1   42.98    9.03
  -5  -2   0  855.52   61.33
  -5  -2   0  769.27   60.29
  -5  -2   1 1027.23   72.07
  -5  -2   1  948.07   71.26
  -5  -2   2   35.00    8.03
  -5  -2   2   25.49    7.18
  -5  -2   3  316.60   29.22
  -5  -2   3  301.78   28.81
  -5  -2   9   15.22    7.01
  -5  -2  10  554.74   47.53
  -5  -2  11  161.33   21.23
  -5  -2  11  158.16   16.77
  -5  -2  12   11.58    6.11
  -5  -2  12    8.57    5.40
  -5  -2  13  397.70   40.00
  -5  -2  13  488.01   36.37
  -5  -2  14  195.12   23.41
  -5  -2  14  237.88   21.32
  -5  -2  15   15.29    5.16
  -5  -2  16  275.41   21.62
  -5  -2  16  236.81   22.08
  -5  -2  17  518.20   38.28
  -5  -2  18   91.93    9.90
  -5  -1 -21  297.43   23.56
  -5  -1 -20   64.29    8.98
  -5  -1 -19   44.82    8.07
  -5  -1 -19   70.70   10.59
  -5  -1 -18  493.85   40.50
  -5  -1 -18  379.30   37.67
  -5  -1 -17  183.67   21.38
  -5  -1 -17  221.50   23.13
  -5  -1 -16    5.19    4.38
  -5  -1 -16    3.74    4.65
  -5  -1 -16    1.38    3.89
  -5  -1 -15  244.95   30.89
  -5  -1 -15  363.73   26.49
  -5  -1 -15  247.02   26.81
  -5  -1 -15  270.00   32.15
  -5  -1 -15  304.40   28.78
  -5  -1 -14  567.86   54.60
  -5  -1 -14  560.23   48.79
  -5  -1 -14  599.05   55.29
  -5  -1 -14  505.69   47.88
  -5  -1 -13   93.37   17.48
  -5  -1 -13   95.72   12.99
  -5  -1 -13   65.32   14.89
  -5  -1 -13   69.81   12.66
  -5  -1 -13   84.39   13.65
  -5  -1 -12   74.29   15.55
  -5  -1 -12   63.54   10.14
  -5  -1 -12   56.13   13.73
  -5  -1 -12   46.10   10.20
  -5  -1 -12   43.82   10.18
  -5  -1 -11  339.56   38.30
  -5  -1 -11  281.60   31.08
  -5  -1 -11  323.44   37.75
  -5  -1 -11  317.86   31.40
  -5  -1 -10   79.70   12.30
  -5  -1 -10   63.02   11.75
  -5  -1  -9   90.03   12.88
  -5  -1  -9   85.62   11.50
  -5  -1  -8  694.11   58.56
  -5  -1  -8  718.65   52.51
  -5  -1  -8  668.82   58.35
  -5  -1  -7  142.51   19.26
  -5  -1  -7  118.49   18.00
  -5  -1  -7  133.09   14.70
  -5  -1  -6  129.82   18.58
  -5  -1  -6  165.41   20.14
  -5  -1  -6  148.38   15.18
  -5  -1  -5 1002.30   74.67
  -5  -1  -5 1019.35   68.92
  -5  -1  -5  971.72   74.72
  -5  -1  -4  756.60   55.42
  -5  -1  -4  723.37   55.00
  -5  -1  -4  651.17   48.64
  -5  -1  -3    7.53    5.42
  -5  -1  -3    4.54    4.28
  -5  -1  -3    7.58    3.17
  -5  -1  -2  335.43   30.42
  -5  -1  -2  306.33   29.73
  -5  -1  -1  727.18   53.18
  -5  -1  -1  631.06   52.03
  -5  -1   0    9.42    5.06
  -5  -1   0   13.45    5.57
  -5  -1   1  868.12   62.76
  -5  -1   1  829.84   62.30
  -5  -1   2 1402.20   95.47
  -5  -1   2 1349.43   95.20
  -5  -1   3  237.67   23.68
  -5  -1   3  230.75   23.32
  -5  -1   4  377.60   33.36
  -5  -1   4  392.79   33.71
  -5  -1   9  389.91   34.33
  -5  -1  10  142.57   18.13
  -5  -1  11   41.52    9.42
  -5  -1  12  309.99   26.90
  -5  -1  13    8.42    4.87
  -5  -1  14   67.72   10.14
  -5  -1  15  475.67   35.90
  -5  -1  17   46.27    7.55
  -5   0 -20  337.44   26.67
  -5   0 -19  212.19   19.62
  -5   0 -18    5.17    4.38
  -5   0 -17  250.57   23.15
  -5   0 -17  225.99   21.00
  -5   0 -16  598.04   48.20
  -5   0 -16  509.40   45.57
  -5   0 -15   35.46    8.47
  -5   0 -15   24.73    6.73
  -5   0 -14   87.19   17.00
  -5   0 -14  100.38   18.34
  -5   0 -14  128.23   16.24
  -5   0 -14   86.36   13.75
  -5   0 -13  432.67   46.63
  -5   0 -13  573.01   38.68
  -5   0 -13  403.66   39.28
  -5   0 -13  481.51   40.90
  -5   0 -13  452.46   47.24
  -5   0 -12  131.57   15.50
  -5   0 -12  155.07   18.91
  -5   0 -11  106.11   12.66
  -5   0 -11   64.73   12.57
  -5   0 -10  643.01   70.67
  -5   0 -10  740.11   64.99
  -5   0 -10  677.92   71.81
  -5   0  -9  449.97   53.13
  -5   0  -9  509.54   47.42
  -5   0  -9  492.75   54.42
  -5   0  -8   73.22   16.05
  -5   0  -8   78.85   16.74
  -5   0  -8  104.57   13.92
  -5   0  -7  672.32   56.93
  -5   0  -7  688.31   57.43
  -5   0  -7  635.84   49.21
  -5   0  -6  913.83   70.36
  -5   0  -6  924.17   70.60
  -5   0  -6  870.36   62.95
  -5   0  -5  143.26   19.02
  -5   0  -5  135.71   14.33
  -5   0  -5  179.79   20.84
  -5   0  -4  160.56   19.48
  -5   0  -4  140.11   18.44
  -5   0  -3  516.77   43.19
  -5   0  -3  509.01   43.15
  -5   0  -2  435.83   37.32
  -5   0  -2  413.34   36.88
  -5   0  -1  239.78   25.00
  -5   0  -1  259.74   25.61
  -5   0   0  647.41   51.13
  -5   0   0  673.25   51.65
  -5   0   1   21.54    6.57
  -5   0   1   21.52    6.57
  -5   0   2    8.23    4.27
  -5   0   2   14.08    5.39
  -5   0   3  908.37   66.90
  -5   0   3  960.93   67.32
  -5   0   4  367.47   32.51
  -5   0   4  416.19   33.42
  -5   0   5   56.52    9.68
  -5   0   5   60.81   10.15
  -5   0   8   45.51    8.49
  -5   0  12  319.96   26.79
  -5   0  13  826.56   58.45
  -5   1 -19  138.07   13.63
  -5   1 -18   86.19   10.94
  -5   1 -17   15.95    5.16
  -5   1 -16   15.52    5.27
  -5   1 -15  252.69   24.32
  -5   1 -14  135.90   16.69
  -5   1 -13   54.17   10.49
  -5   1 -12  491.82   51.13
  -5   1 -12  470.64   50.71
  -5   1 -12  550.98   43.90
  -5   1 -11  358.32   40.59
  -5   1 -11  278.93   25.54
  -5   1 -11  336.72   40.18
  -5   1 -11  346.66   31.48
  -5   1 -10   16.55   10.02
  -5   1 -10   29.48    6.43
  -5   1 -10   36.78   13.00
  -5   1 -10   24.98    7.95
  -5   1  -9  736.04   83.68
  -5   1  -9  757.98   75.45
  -5   1  -9  803.19   85.41
  -5   1  -8 1222.47   97.90
  -5   1  -8 1111.90   85.95
  -5   1  -7  341.92   38.32
  -5   1  -7  350.52   30.81
  -5   1  -7  325.53   37.86
  -5   1  -6  520.65   50.54
  -5   1  -6  605.57   44.09
  -5   1  -6  548.10   51.17
  -5   1  -5  940.20   74.76
  -5   1  -5 1002.58   75.75
  -5   1  -4  329.13   31.37
  -5   1  -4  283.26   30.12
  -5   1  -3    1.63    3.63
  -5   1  -3    1.64    4.00
  -5   1  -2  318.27   29.23
  -5   1  -2  262.45   27.73
  -5   1  -1  650.23   51.98
  -5   1  -1  673.16   52.42
  -5   1   0   28.30    7.56
  -5   1   0   32.64    8.09
  -5   1   1  725.12   56.52
  -5   1   1  794.54   57.38
  -5   1   2 1721.02  117.63
  -5   1   2 1772.86  117.94
  -5   1   3  129.30   14.59
  -5   1   3  113.46   13.89
  -5   1   4  216.58   20.84
  -5   1   4  231.84   21.16
  -5   2 -17   97.10   11.06
  -5   2 -16  225.52   20.65
  -5   2 -15    2.04    3.05
  -5   2 -14  152.59   17.00
  -5   2 -13  236.98   23.47
  -5   2 -12   28.83    8.17
  -5   2 -11  279.38   34.86
  -5   2 -11  232.11   32.85
  -5   2 -11  264.09   26.54
  -5   2 -10  447.29   50.93
  -5   2 -10  491.47   42.46
  -5   2 -10  552.77   55.09
  -5   2  -9    7.17    7.98
  -5   2  -9   10.87    8.84
  -5   2  -9    1.66    4.39
  -5   2  -8   10.47    7.77
  -5   2  -8   -1.61    4.23
  -5   2  -8   10.58   10.53
  -5   2  -7  408.79   44.09
  -5   2  -7  324.42   31.64
  -5   2  -7  377.25   42.52
  -5   2  -6  416.15   42.83
  -5   2  -6  375.73   41.65
  -5   2  -5  142.04   21.04
  -5   2  -5  127.13   20.05
  -5   2  -4  573.17   49.11
  -5   2  -4  557.19   48.84
  -5   2  -3  344.77   32.54
  -5   2  -3  312.54   31.75
  -5   2  -2   -1.59    3.54
  -5   2  -2   -1.60    3.19
  -5   2  -1  555.75   45.95
  -5   2  -1  566.25   46.37
  -5   2   0 1331.77   97.36
  -5   2   0 1458.61   98.35
  -5   2   1  231.10   22.03
  -5   2   1  171.55   20.18
  -5   3 -15  267.83   22.36
  -5   3 -14   71.43    9.59
  -5   3 -13   49.68    8.50
  -5   3 -12  410.72   34.03
  -5   3 -11  231.32   23.23
  -5   3 -10    2.77    4.78
  -5   3  -9  249.20   34.96
  -5   3  -9  273.41   26.71
  -5   3  -9  244.52   35.03
  -5   3  -8  111.12   22.32
  -5   3  -8  101.48   21.65
  -5   3  -7  114.05   22.14
  -5   3  -7  108.25   21.78
  -5   3  -6   94.32   18.61
  -5   3  -6   63.26   15.87
  -5   3  -5  244.96   29.94
  -5   3  -5  244.03   29.98
  -5   3  -4   12.40    6.88
  -5   3  -4   14.55    7.22
  -5   3  -3  286.40   30.54
  -5   3  -3  328.29   32.02
  -5   3  -2  342.05   32.33
  -5   3  -2  319.25   31.68
  -5   3  -1  155.01   18.72
  -5   3  -1  135.52   17.80
  -5   4  -6  285.82   35.00
  -5   4  -6  322.86   36.78
  -4 -12  -7   44.25    5.84
  -4 -12  -7   38.90    5.53
  -4 -12  -6    7.68    3.53
  -4 -12  -6   13.37    3.96
  -4 -12  -5  171.75   13.88
  -4 -12  -5  153.84   12.51
  -4 -12  -5  160.53   13.71
  -4 -12  -4   95.33    8.71
  -4 -12  -3    3.63    3.04
  -4 -12  -2   80.18    7.95
  -4 -12  -2   80.15    7.83
  -4 -12  -2   83.00    8.09
  -4 -12  -1  110.20    9.59
  -4 -11 -13  170.56   13.92
  -4 -11 -12   44.73    5.86
  -4 -11 -11  105.14    9.59
  -4 -11 -11   90.38    9.76
  -4 -11 -11  107.69    9.71
  -4 -11 -10  300.40   24.52
  -4 -11 -10  330.50   24.50
  -4 -11 -10  322.77   24.05
  -4 -11 -10  361.52   24.82
  -4 -11  -9   76.93    8.85
  -4 -11  -9  102.54   10.13
  -4 -11  -9  100.10    9.91
  -4 -11  -9   95.69   10.06
  -4 -11  -9   70.54    8.85
  -4 -11  -9   93.02    9.91
  -4 -11  -8   11.33    4.27
  -4 -11  -8   16.41    4.48
  -4 -11  -8   14.00    4.16
  -4 -11  -8    8.52    3.94
  -4 -11  -8    9.10    3.70
  -4 -11  -8   17.24    4.95
  -4 -11  -7  198.66   17.51
  -4 -11  -7  233.99   19.45
  -4 -11  -7  233.81   19.40
  -4 -11  -7  228.43   19.22
  -4 -11  -7  200.10   17.62
  -4 -11  -7  221.85   19.14
  -4 -11  -6  410.44   29.89
  -4 -11  -6  444.37   32.22
  -4 -11  -6  414.58   31.69
  -4 -11  -6  372.37   29.53
  -4 -11  -6  415.39   31.71
  -4 -11  -5   14.87    3.76
  -4 -11  -5   18.20    5.72
  -4 -11  -5   11.89    4.78
  -4 -11  -5   16.00    5.25
  -4 -11  -4  294.66   24.13
  -4 -11  -4  244.63   22.92
  -4 -11  -4  288.52   23.85
  -4 -11  -4  283.44   21.98
  -4 -11  -4  286.02   23.85
  -4 -11  -3  332.35   26.87
  -4 -11  -3  322.62   25.14
  -4 -11  -3  334.84   26.71
  -4 -11  -2  149.14   14.76
  -4 -11  -2  162.42   14.88
  -4 -11  -2  143.12   13.76
  -4 -11  -1   29.72    5.58
  -4 -11  -1   29.45    5.90
  -4 -11  -1   30.72    5.58
  -4 -11  -1   28.36    5.62
  -4 -11  -1   26.08    5.38
  -4 -11   0  121.61   12.36
  -4 -11   0  142.02   12.93
  -4 -11   0  138.27   12.95
  -4 -11   0  125.92   12.38
  -4 -11   0  135.34   12.97
  -4 -11   1   63.49    7.35
  -4 -11   1   50.69    6.61
  -4 -11   1   50.26    6.95
  -4 -11   1   58.84    7.93
  -4 -11   1   61.18    6.57
  -4 -11   2    4.61    2.54
  -4 -11   2    8.67    2.66
  -4 -11   2    3.50    4.28
  -4 -11   2    4.92    2.54
  -4 -11   3   63.64    8.12
  -4 -11   3   55.89    6.09
  -4 -11   4   80.83    8.85
  -4 -10 -17   50.30    5.13
  -4 -10 -16   16.56    3.53
  -4 -10 -15  194.64   15.15
  -4 -10 -14  177.60   14.32
  -4 -10 -13    1.54    3.18
  -4 -10 -13    5.19    3.02
  -4 -10 -12   99.40    9.73
  -4 -10 -12   78.76   10.48
  -4 -10 -12   86.98    9.53
  -4 -10 -12   85.82    8.92
  -4 -10 -11   40.58    5.93
  -4 -10 -11   36.52    6.92
  -4 -10 -11   49.12    6.93
  -4 -10 -11   46.56    6.97
  -4 -10 -11   33.96    6.33
  -4 -10 -11   49.68    7.12
  -4 -10 -10   30.27    6.12
  -4 -10 -10   30.83    6.24
  -4 -10 -10   32.50    6.37
  -4 -10 -10   48.55    7.25
  -4 -10 -10   34.08    6.57
  -4 -10 -10   40.57    6.83
  -4 -10  -9  133.70   14.52
  -4 -10  -9  160.10   15.88
  -4 -10  -9  162.77   15.83
  -4 -10  -9  155.32   15.62
  -4 -10  -9  150.25   15.42
  -4 -10  -9  175.40   16.25
  -4 -10  -8  151.06   15.41
  -4 -10  -8  155.54   16.70
  -4 -10  -8  186.04   17.46
  -4 -10  -8  163.14   16.67
  -4 -10  -8  171.47   16.18
  -4 -10  -8  169.92   16.94
  -4 -10  -7    3.74    4.15
  -4 -10  -7   -1.05    3.90
  -4 -10  -7    5.33    4.25
  -4 -10  -7    1.04    3.88
  -4 -10  -7    6.16    5.01
  -4 -10  -7    3.94    3.24
  -4 -10  -6  251.03   22.30
  -4 -10  -6  253.87   24.44
  -4 -10  -6  274.67   24.95
  -4 -10  -6  271.82   24.68
  -4 -10  -6  269.23   24.67
  -4 -10  -6  274.13   22.54
  -4 -10  -5  636.85   47.62
  -4 -10  -5  654.86   44.57
  -4 -10  -5  588.78   46.87
  -4 -10  -5  576.90   44.07
  -4 -10  -4   79.38   10.31
  -4 -10  -4   68.26   11.42
  -4 -10  -4   66.34    8.99
  -4 -10  -4   76.67   11.94
  -4 -10  -4   82.23   12.00
  -4 -10  -4   78.57   11.75
  -4 -10  -4   90.97   10.17
  -4 -10  -3  143.70   16.21
  -4 -10  -3  130.16   13.74
  -4 -10  -3  148.39   13.79
  -4 -10  -3  138.66   15.59
  -4 -10  -3   95.88   12.16
  -4 -10  -2  238.16   21.71
  -4 -10  -2  288.43   24.53
  -4 -10  -2  250.45   23.94
  -4 -10  -2  265.58   22.49
  -4 -10  -1  194.84   19.73
  -4 -10  -1  206.17   18.39
  -4 -10  -1  184.71   19.38
  -4 -10  -1  231.90   20.40
  -4 -10  -1  204.88   19.90
  -4 -10  -1  195.82   18.69
  -4 -10   0   31.44    6.93
  -4 -10   0   33.04    6.54
  -4 -10   0   21.74    5.91
  -4 -10   0   24.81    6.11
  -4 -10   0   25.30    6.02
  -4 -10   0   35.59    7.21
  -4 -10   1  180.40   17.11
  -4 -10   1  170.03   15.99
  -4 -10   1  179.29   17.00
  -4 -10   1  149.13   15.87
  -4 -10   1  168.61   16.50
  -4 -10   1  193.90   17.37
  -4 -10   2  313.46   25.48
  -4 -10   2  325.51   24.90
  -4 -10   2  318.27   25.54
  -4 -10   2  273.86   24.64
  -4 -10   2  313.74   25.35
  -4 -10   2  341.18   26.62
  -4 -10   3   45.69    6.99
  -4 -10   3   43.42    6.61
  -4 -10   3   39.99    6.62
  -4 -10   3   49.33    6.98
  -4 -10   3   40.33    6.48
  -4 -10   3   54.39    8.66
  -4 -10   4  181.09   17.98
  -4 -10   4  223.42   18.70
  -4 -10   4  218.87   18.39
  -4 -10   4  234.18   18.80
  -4 -10   4  258.43   19.11
  -4 -10   4  254.14   21.08
  -4 -10   5  408.19   31.97
  -4 -10   7   36.07    5.13
  -4 -10   8  218.72   16.77
  -4 -10   9  150.76   12.72
  -4 -10  10   -0.58    1.95
  -4  -9 -19  105.73    8.86
  -4  -9 -19  116.79    9.03
  -4  -9 -18   20.85    3.58
  -4  -9 -18   14.26    3.24
  -4  -9 -17  277.30   21.29
  -4  -9 -17  281.05   21.26
  -4  -9 -17  268.05   22.95
  -4  -9 -17  322.21   22.07
  -4  -9 -16  348.49   25.01
  -4  -9 -16  290.33   24.50
  -4  -9 -16  325.91   26.90
  -4  -9 -16  389.81   25.57
  -4  -9 -15    5.07    2.92
  -4  -9 -15    5.70    3.21
  -4  -9 -15   -0.54    4.12
  -4  -9 -15   -0.87    3.35
  -4  -9 -14  136.67   15.97
  -4  -9 -14  127.72   12.74
  -4  -9 -14  134.03   12.84
  -4  -9 -14  167.16   13.57
  -4  -9 -14  107.99   13.96
  -4  -9 -13  201.84   21.55
  -4  -9 -13  235.82   19.06
  -4  -9 -13  228.85   18.77
  -4  -9 -13  219.24   18.79
  -4  -9 -12   46.13    8.76
  -4  -9 -12   45.67    7.29
  -4  -9 -12   38.63    6.87
  -4  -9 -12   47.62    6.67
  -4  -9 -12   41.56    7.07
  -4  -9 -12   48.67    6.81
  -4  -9 -12   55.33    8.07
  -4  -9 -11   47.89    7.95
  -4  -9 -11   35.43    6.73
  -4  -9 -11   31.37    6.18
  -4  -9 -11   41.55    7.17
  -4  -9 -11   44.08    7.58
  -4  -9 -11   29.96    5.35
  -4  -9 -11   45.60    7.98
  -4  -9 -11   29.04    5.30
  -4  -9 -10  207.13   19.01
  -4  -9 -10  162.00   15.04
  -4  -9 -10  169.59   15.27
  -4  -9 -10  194.27   18.61
  -4  -9 -10  217.49   19.19
  -4  -9 -10  193.93   18.51
  -4  -9 -10  177.29   17.00
  -4  -9  -9  115.18   13.61
  -4  -9  -9  126.48   15.44
  -4  -9  -9  121.49   15.20
  -4  -9  -9  162.05   16.52
  -4  -9  -9  146.10   15.90
  -4  -9  -9  185.78   16.67
  -4  -9  -8   94.17   11.76
  -4  -9  -8   99.64   13.58
  -4  -9  -8  109.90   14.28
  -4  -9  -8  122.91   14.29
  -4  -9  -8   93.06   13.02
  -4  -9  -8  107.49   12.78
  -4  -9  -7  299.26   25.66
  -4  -9  -7  248.57   33.40
  -4  -9  -7  329.33   29.03
  -4  -9  -7  293.43   28.44
  -4  -9  -7  354.62   29.51
  -4  -9  -7  290.10   24.84
  -4  -9  -7  319.68   28.82
  -4  -9  -7  307.44   35.69
  -4  -9  -7  300.49   34.85
  -4  -9  -7  374.72   27.50
  -4  -9  -6   78.04   10.79
  -4  -9  -6   86.91   18.16
  -4  -9  -6   93.20   13.63
  -4  -9  -6  100.36   14.10
  -4  -9  -6   79.25   10.65
  -4  -9  -6   91.09   13.64
  -4  -9  -6  140.46   21.60
  -4  -9  -6   85.84   13.15
  -4  -9  -6   95.88   19.01
  -4  -9  -5    3.00    6.68
  -4  -9  -5    7.59    4.24
  -4  -9  -5    2.89    5.59
  -4  -9  -5    8.23    4.56
  -4  -9  -5   15.43    9.23
  -4  -9  -5   -1.48    5.33
  -4  -9  -4  175.38   26.58
  -4  -9  -4  159.46   26.46
  -4  -9  -4  140.90   19.32
  -4  -9  -4  195.14   21.36
  -4  -9  -4  186.63   17.80
  -4  -9  -3  272.84   26.93
  -4  -9  -3  229.53   21.23
  -4  -9  -3  319.35   28.53
  -4  -9  -3  202.83   31.40
  -4  -9  -3  250.31   23.40
  -4  -9  -3  289.78   26.89
  -4  -9  -3  291.44   34.70
  -4  -9  -3  252.86   33.11
  -4  -9  -3  290.78   27.45
  -4  -9  -3  319.83   24.45
  -4  -9  -3  218.80   21.02
  -4  -9  -2    5.89    5.30
  -4  -9  -2    3.00    2.71
  -4  -9  -2   11.00    5.09
  -4  -9  -2    2.80    6.24
  -4  -9  -2    1.41    4.68
  -4  -9  -2    8.30    3.46
  -4  -9  -2    6.73    4.89
  -4  -9  -1  149.67   24.77
  -4  -9  -1  186.36   20.30
  -4  -9  -1  166.64   17.64
  -4  -9  -1  183.37   19.89
  -4  -9  -1  184.23   25.64
  -4  -9  -1  206.11   27.40
  -4  -9  -1  149.49   18.99
  -4  -9  -1  213.14   19.05
  -4  -9   0  212.88   18.90
  -4  -9   0  162.86   18.57
  -4  -9   0  186.88   25.28
  -4  -9   0  188.64   19.61
  -4  -9   0  192.09   19.52
  -4  -9   0  157.31   17.13
  -4  -9   0  164.09   23.57
  -4  -9   0  179.42   19.38
  -4  -9   0  124.73   21.68
  -4  -9   1    2.89    4.50
  -4  -9   1   -3.45    3.97
  -4  -9   1    4.77    5.31
  -4  -9   1   -1.14    3.94
  -4  -9   1    2.82    3.24
  -4  -9   1    1.10    3.46
  -4  -9   1    2.21    4.12
  -4  -9   1    9.20    6.48
  -4  -9   2  259.69   22.75
  -4  -9   2  194.80   17.98
  -4  -9   2  244.62   19.47
  -4  -9   2  230.24   21.87
  -4  -9   2  242.72   21.84
  -4  -9   2  193.81   20.23
  -4  -9   2  229.50   21.57
  -4  -9   2  305.63   23.44
  -4  -9   3  502.21   37.33
  -4  -9   3  485.29   35.07
  -4  -9   3  391.31   33.28
  -4  -9   3  489.43   37.05
  -4  -9   3  422.00   35.76
  -4  -9   3  527.82   37.35
  -4  -9   3  486.82   36.84
  -4  -9   3  582.75   38.85
  -4  -9   4   86.38   10.80
  -4  -9   4   71.70    9.61
  -4  -9   4   63.32    8.41
  -4  -9   4   71.68   10.00
  -4  -9   4   84.62   10.51
  -4  -9   4   78.40   10.34
  -4  -9   4  105.13   12.90
  -4  -9   5  142.06   15.32
  -4  -9   5  109.69   12.68
  -4  -9   5  109.04   11.39
  -4  -9   5  105.35   12.27
  -4  -9   5  121.92   14.28
  -4  -9   5  133.05   13.17
  -4  -9   5  133.28   13.15
  -4  -9   5  118.44   12.93
  -4  -9   6  533.18   38.28
  -4  -9   6  444.44   39.13
  -4  -9   6  616.43   39.86
  -4  -9   6  527.75   38.47
  -4  -9   6  520.42   37.10
  -4  -9   6  504.18   37.85
  -4  -9   6  550.11   41.57
  -4  -9   7  254.49   23.97
  -4  -9   7  274.88   21.89
  -4  -9   7  285.37   23.24
  -4  -9   8    3.04    3.40
  -4  -9   8    5.31    3.39
  -4  -9   8    7.50    3.01
  -4  -9   8    8.52    3.71
  -4  -9   9  140.99   12.75
  -4  -9   9  125.08   12.28
  -4  -9  10  268.41   19.60
  -4  -9  10  230.53   20.41
  -4  -9  10  240.90   19.29
  -4  -9  11   21.44    3.87
  -4  -9  11   25.26    4.40
  -4  -9  11   21.97    4.98
  -4  -9  12   89.06    8.61
  -4  -8 -21  100.39    8.08
  -4  -8 -21   82.23    7.51
  -4  -8 -21   86.94    7.59
  -4  -8 -20  139.72   11.03
  -4  -8 -20  116.72   10.22
  -4  -8 -20  120.92   10.31
  -4  -8 -20  106.65   11.20
  -4  -8 -19  237.67   20.74
  -4  -8 -19  232.32   18.95
  -4  -8 -19  263.34   19.31
  -4  -8 -19  303.20   20.11
  -4  -8 -19  227.11   18.01
  -4  -8 -18  201.83   19.16
  -4  -8 -18  225.57   17.28
  -4  -8 -18  201.66   16.94
  -4  -8 -18  235.64   17.64
  -4  -8 -18  179.75   15.67
  -4  -8 -17   -1.07    3.19
  -4  -8 -17   -1.65    3.29
  -4  -8 -17    0.82    2.52
  -4  -8 -17    0.61    2.76
  -4  -8 -17   -0.61    2.85
  -4  -8 -16  134.93   16.79
  -4  -8 -16  154.47   16.13
  -4  -8 -16  157.36   13.30
  -4  -8 -16  150.95   14.79
  -4  -8 -16  169.92   15.25
  -4  -8 -15  259.34   25.89
  -4  -8 -15  288.77   21.26
  -4  -8 -15  240.46   23.84
  -4  -8 -15  312.05   23.82
  -4  -8 -15  275.07   23.27
  -4  -8 -14   24.50    7.08
  -4  -8 -14   30.59    7.13
  -4  -8 -14   18.65    4.40
  -4  -8 -14   33.73    6.86
  -4  -8 -14   25.87    6.27
  -4  -8 -13  127.66   15.78
  -4  -8 -13   93.97   10.31
  -4  -8 -13  128.49   14.28
  -4  -8 -13  123.04   13.13
  -4  -8 -13  112.48   12.78
  -4  -8 -12  394.78   30.89
  -4  -8 -12  444.33   32.26
  -4  -8 -12  352.24   30.40
  -4  -8 -12  422.66   32.24
  -4  -8 -12  422.01   32.03
  -4  -8 -12  479.11   36.03
  -4  -8 -12  440.56   32.16
  -4  -8 -12  439.75   33.24
  -4  -8 -12  337.94   28.29
  -4  -8 -11  265.88   22.19
  -4  -8 -11  254.10   21.99
  -4  -8 -11  249.02   23.50
  -4  -8 -11  308.73   25.13
  -4  -8 -11  270.29   25.56
  -4  -8 -11  267.11   23.96
  -4  -8 -11  240.53   28.52
  -4  -8 -11  264.42   23.85
  -4  -8 -11  276.49   23.88
  -4  -8 -10   77.26    9.49
  -4  -8 -10   84.65   11.53
  -4  -8 -10   70.23    8.84
  -4  -8 -10   54.10    8.30
  -4  -8 -10   67.32   14.19
  -4  -8 -10   76.12   11.28
  -4  -8 -10   70.23   11.35
  -4  -8 -10   90.35   11.76
  -4  -8 -10   62.06   13.43
  -4  -8 -10   62.05   10.27
  -4  -8 -10   69.76   13.98
  -4  -8 -10   91.74   11.35
  -4  -8  -9  650.44   59.20
  -4  -8  -9  641.88   46.77
  -4  -8  -9  749.99   52.28
  -4  -8  -9  623.43   46.73
  -4  -8  -9  716.01   51.92
  -4  -8  -9  730.88   51.98
  -4  -8  -9  775.31   52.80
  -4  -8  -9  588.48   57.56
  -4  -8  -9  700.28   51.45
  -4  -8  -9  742.05   60.67
  -4  -8  -9  653.21   48.01
  -4  -8  -8  924.98   64.39
  -4  -8  -8 1014.91   70.45
  -4  -8  -8  939.03   79.39
  -4  -8  -8  855.30   64.15
  -4  -8  -8 1052.73   71.05
  -4  -8  -8 1046.67   70.70
  -4  -8  -8 1067.50   70.52
  -4  -8  -8  953.16   78.91
  -4  -8  -8 1039.44   70.48
  -4  -8  -8 1026.03   79.90
  -4  -8  -8  959.67   66.33
  -4  -8  -7   56.03    8.33
  -4  -8  -7   60.17   14.62
  -4  -8  -7   52.76   10.38
  -4  -8  -7   55.00   10.71
  -4  -8  -7   44.52    9.20
  -4  -8  -7   49.35   13.48
  -4  -8  -7   43.23    9.67
  -4  -8  -7   55.97   10.45
  -4  -8  -7   49.76   13.58
  -4  -8  -6  357.87   33.16
  -4  -8  -6  373.35   33.54
  -4  -8  -6  357.17   41.03
  -4  -8  -6  348.08   32.88
  -4  -8  -6  390.65   42.43
  -4  -8  -6  369.89   29.16
  -4  -8  -6  342.65   40.97
  -4  -8  -6  351.92   33.07
  -4  -8  -5  471.74   42.18
  -4  -8  -5  415.05   50.20
  -4  -8  -5  536.25   43.39
  -4  -8  -5  443.84   49.63
  -4  -8  -5  466.51   50.48
  -4  -8  -5  509.94   42.50
  -4  -8  -5  541.10   38.38
  -4  -8  -4   53.67    7.99
  -4  -8  -4   82.41   18.41
  -4  -8  -4   85.18   13.69
  -4  -8  -4   86.00   19.18
  -4  -8  -4   67.97   12.70
  -4  -8  -4   54.80    8.06
  -4  -8  -4   76.90   10.46
  -4  -8  -3   47.83    8.18
  -4  -8  -3   24.78    5.34
  -4  -8  -3   23.96    8.77
  -4  -8  -3   36.90    6.13
  -4  -8  -3   46.35   14.14
  -4  -8  -3   52.28   14.70
  -4  -8  -3   33.37    9.77
  -4  -8  -3   34.16    9.81
  -4  -8  -3   33.64    9.55
  -4  -8  -3   31.23   12.63
  -4  -8  -2  386.33   36.56
  -4  -8  -2  370.19   36.34
  -4  -8  -2  406.21   45.02
  -4  -8  -2  445.46   33.41
  -4  -8  -1  114.06   13.74
  -4  -8  -1  106.26   16.27
  -4  -8  -1  107.14   15.68
  -4  -8  -1  120.99   21.39
  -4  -8  -1  159.85   24.53
  -4  -8   0   45.23    8.11
  -4  -8   0   53.57   10.63
  -4  -8   0   38.44    5.89
  -4  -8   0   28.46    8.32
  -4  -8   0   29.44   11.28
  -4  -8   0   51.54    9.57
  -4  -8   0   57.33   13.85
  -4  -8   0   41.86    9.38
  -4  -8   0   48.03    9.64
  -4  -8   0   55.92   14.17
  -4  -8   1  562.72   43.20
  -4  -8   1  531.27   37.93
  -4  -8   1  508.19   37.42
  -4  -8   1  533.68   42.78
  -4  -8   1  523.41   51.53
  -4  -8   1  483.42   43.32
  -4  -8   1  519.81   42.48
  -4  -8   1  487.50   49.37
  -4  -8   1  473.36   48.77
  -4  -8   1  560.53   42.82
  -4  -8   1  567.20   40.90
  -4  -8   2  194.50   19.14
  -4  -8   2  163.77   15.14
  -4  -8   2  156.06   14.64
  -4  -8   2  162.32   18.18
  -4  -8   2  140.14   22.52
  -4  -8   2  118.93   17.88
  -4  -8   2  141.39   17.20
  -4  -8   2  170.24   23.63
  -4  -8   2  152.09   17.31
  -4  -8   2  148.34   22.03
  -4  -8   2  175.97   17.25
  -4  -8   3   12.89    5.48
  -4  -8   3    5.15    3.58
  -4  -8   3    6.79    4.06
  -4  -8   3    2.40    4.16
  -4  -8   3    6.96    4.63
  -4  -8   3    3.32    3.71
  -4  -8   3    4.49    4.48
  -4  -8   3    3.37    3.55
  -4  -8   3    8.87    5.85
  -4  -8   3    2.30    4.60
  -4  -8   3    7.33    4.43
  -4  -8   4  281.84   25.02
  -4  -8   4  245.58   22.35
  -4  -8   4  260.97   21.72
  -4  -8   4  280.64   25.09
  -4  -8   4  261.87   30.89
  -4  -8   4  198.33   25.86
  -4  -8   4  300.18   25.16
  -4  -8   4  218.77   28.41
  -4  -8   4  310.88   25.45
  -4  -8   4  307.59   31.37
  -4  -8   4  313.67   25.57
  -4  -8   5  594.31   42.24
  -4  -8   5  498.21   39.56
  -4  -8   5  529.75   38.74
  -4  -8   5  569.29   41.99
  -4  -8   5  512.16   48.23
  -4  -8   5  567.46   42.07
  -4  -8   5  611.92   42.13
  -4  -8   5  454.38   44.67
  -4  -8   5  541.34   41.43
  -4  -8   5  454.65   46.32
  -4  -8   5  573.33   42.42
  -4  -8   6   15.74    5.22
  -4  -8   6   16.70    5.51
  -4  -8   6   20.10    4.73
  -4  -8   6   10.94    5.19
  -4  -8   6   10.09    6.11
  -4  -8   6   10.28    5.00
  -4  -8   6   15.67    4.84
  -4  -8   6   18.76    5.12
  -4  -8   6   16.61    5.04
  -4  -8   7  115.79   12.51
  -4  -8   7  104.35   11.25
  -4  -8   7   94.30   13.15
  -4  -8   7  111.38   13.47
  -4  -8   7  116.82   12.07
  -4  -8   7  110.06   12.07
  -4  -8   8  463.61   33.39
  -4  -8   8  475.66   34.60
  -4  -8   8  524.17   36.34
  -4  -8   9   27.38    6.03
  -4  -8   9   35.53    5.90
  -4  -8   9   24.72    6.13
  -4  -8   9   33.91    6.36
  -4  -8  10   95.85   10.50
  -4  -8  10   85.07    9.42
  -4  -8  10   73.06   10.19
  -4  -8  10   98.25   10.45
  -4  -8  11  111.56   11.01
  -4  -8  11  103.60   11.14
  -4  -8  11  104.13   11.35
  -4  -8  11  116.88   11.29
  -4  -8  12   43.46    6.43
  -4  -8  12   55.99    6.64
  -4  -8  13    1.48    2.05
  -4  -8  14  102.33    9.91
  -4  -8  15   80.12    7.44
  -4  -7 -21  207.01   14.71
  -4  -7 -21  177.55   14.42
  -4  -7 -21  160.30   15.42
  -4  -7 -20  305.36   21.49
  -4  -7 -20  277.35   21.10
  -4  -7 -20  252.39   22.81
  -4  -7 -19   44.00    6.92
  -4  -7 -19   43.29    6.61
  -4  -7 -19   43.65    6.69
  -4  -7 -19   31.00    5.30
  -4  -7 -19   36.44    7.35
  -4  -7 -18    6.72    4.48
  -4  -7 -18    3.45    3.97
  -4  -7 -18    4.63    3.44
  -4  -7 -18    4.65    3.69
  -4  -7 -18    3.34    3.65
  -4  -7 -17  257.12   24.70
  -4  -7 -17  242.80   20.98
  -4  -7 -17  239.35   21.03
  -4  -7 -17  237.93   19.38
  -4  -7 -17  218.00   21.98
  -4  -7 -17  269.26   23.17
  -4  -7 -16   45.25   10.12
  -4  -7 -16   72.24    9.89
  -4  -7 -16   66.00    9.73
  -4  -7 -16   59.73   10.14
  -4  -7 -16   62.36    7.78
  -4  -7 -16   48.83    9.24
  -4  -7 -15    1.53    4.57
  -4  -7 -15   -0.89    4.14
  -4  -7 -15    6.23    4.16
  -4  -7 -15    3.28    4.75
  -4  -7 -15    4.64    2.78
  -4  -7 -15    6.66    4.97
  -4  -7 -14  279.98   29.84
  -4  -7 -14  339.42   27.55
  -4  -7 -14  331.83   27.46
  -4  -7 -14  307.37   24.52
  -4  -7 -14  316.27   27.92
  -4  -7 -14  383.92   31.53
  -4  -7 -13  217.35   24.24
  -4  -7 -13  225.34   21.50
  -4  -7 -13  242.28   22.03
  -4  -7 -13  252.92   22.42
  -4  -7 -13  231.47   19.13
  -4  -7 -13  236.30   24.33
  -4  -7 -12  137.95   16.97
  -4  -7 -12  119.27   13.95
  -4  -7 -12  130.67   14.37
  -4  -7 -12  143.03   17.07
  -4  -7 -12  129.70   14.10
  -4  -7 -12  118.84   13.78
  -4  -7 -12  114.16   11.88
  -4  -7 -12  118.19   14.12
  -4  -7 -11  799.93   56.24
  -4  -7 -11  816.99   58.21
  -4  -7 -11  773.27   55.80
  -4  -7 -11  743.64   53.91
  -4  -7 -11  727.29   53.83
  -4  -7 -11  775.77   57.54
  -4  -7 -11  814.06   56.29
  -4  -7 -11  708.10   54.93
  -4  -7 -11  810.41   63.96
  -4  -7 -11  692.08   51.64
  -4  -7 -11  824.07   55.31
  -4  -7 -10  282.19   26.38
  -4  -7 -10  313.55   27.48
  -4  -7 -10  272.76   26.16
  -4  -7 -10  280.25   26.52
  -4  -7 -10  338.46   25.62
  -4  -7 -10  290.45   22.67
  -4  -7 -10  288.53   32.20
  -4  -7 -10  274.04   25.68
  -4  -7 -10  290.74   32.51
  -4  -7 -10  265.86   23.47
  -4  -7 -10  304.64   33.83
  -4  -7 -10  268.80   26.04
  -4  -7 -10  307.60   24.27
  -4  -7  -9   -1.21    4.35
  -4  -7  -9    2.49    6.07
  -4  -7  -9    5.37    3.28
  -4  -7  -9   -0.67    2.77
  -4  -7  -9    1.23    4.26
  -4  -7  -9    1.21    3.81
  -4  -7  -9   -1.18    4.38
  -4  -7  -9    2.40    4.77
  -4  -7  -9    1.22    4.40
  -4  -7  -9   -1.80    2.69
  -4  -7  -9   -2.39    5.32
  -4  -7  -9    2.31    3.05
  -4  -7  -8  351.46   27.80
  -4  -7  -8  349.25   27.18
  -4  -7  -8  344.35   38.83
  -4  -7  -8  344.00   27.16
  -4  -7  -8  377.77   32.23
  -4  -7  -8  364.49   31.68
  -4  -7  -8  396.16   31.54
  -4  -7  -8  355.18   31.77
  -4  -7  -8  373.55   31.77
  -4  -7  -8  371.48   39.00
  -4  -7  -8  347.40   38.32
  -4  -7  -8  371.50   27.14
  -4  -7  -7 1354.21   90.74
  -4  -7  -7 1424.23  107.03
  -4  -7  -7 1293.73   90.56
  -4  -7  -7 1499.16   97.71
  -4  -7  -7 1428.50   97.24
  -4  -7  -7 1407.23   97.19
  -4  -7  -7 1547.39   96.56
  -4  -7  -7 1356.15  105.78
  -4  -7  -7 1384.06   96.59
  -4  -7  -7 1337.60  105.11
  -4  -7  -7 1406.27   92.20
  -4  -7  -6  209.56   29.22
  -4  -7  -6  222.32   23.76
  -4  -7  -6  197.67   22.38
  -4  -7  -6  265.75   22.69
  -4  -7  -6  230.10   23.54
  -4  -7  -6  164.72   26.63
  -4  -7  -6  203.46   28.38
  -4  -7  -6  217.82   22.80
  -4  -7  -6  219.00   19.39
  -4  -7  -5   69.32    9.97
  -4  -7  -5   59.21   12.47
  -4  -7  -5   79.04   13.48
  -4  -7  -5   97.25   19.26
  -4  -7  -5   83.61   11.68
  -4  -7  -5   75.00   13.09
  -4  -7  -5   85.55   17.78
  -4  -7  -5   81.62   13.21
  -4  -7  -5   93.14   18.72
  -4  -7  -4  708.91   57.31
  -4  -7  -4 1122.36   61.22
  -4  -7  -4  743.73   57.57
  -4  -7  -4  914.57   65.28
  -4  -7  -4 1011.67   77.61
  -4  -7  -4  957.52   66.21
  -4  -7  -4 1017.82   78.90
  -4  -7  -3  377.92   37.00
  -4  -7  -3  380.55   36.32
  -4  -7  -3  354.74   43.72
  -4  -7  -3  442.71   46.51
  -4  -7  -3  434.35   47.16
  -4  -7  -3  439.52   37.96
  -4  -7  -3  474.78   33.73
  -4  -7  -2   14.53    6.54
  -4  -7  -2   19.15   10.09
  -4  -7  -2   11.16    6.21
  -4  -7  -2   14.12    7.38
  -4  -7  -2   15.22    8.62
  -4  -7  -2   15.08    9.05
  -4  -7  -1  449.69   40.69
  -4  -7  -1  484.03   41.63
  -4  -7  -1  448.45   48.47
  -4  -7  -1  514.62   35.45
  -4  -7   0  781.60   66.17
  -4  -7   0  760.31   55.74
  -4  -7   0  688.23   49.48
  -4  -7   0  732.69   48.79
  -4  -7   0  642.94   54.06
  -4  -7   0  671.82   54.41
  -4  -7   0  684.85   53.35
  -4  -7   0  720.00   54.79
  -4  -7   0  659.63   62.44
  -4  -7   0  660.83   63.25
  -4  -7   0  781.81   51.81
  -4  -7   1  103.52   14.67
  -4  -7   1   96.65   19.01
  -4  -7   1   98.69   10.63
  -4  -7   1  119.06   11.93
  -4  -7   1  101.74   14.26
  -4  -7   1  104.35   14.61
  -4  -7   1   81.50   13.04
  -4  -7   1   93.16   13.52
  -4  -7   1   93.39   18.00
  -4  -7   1   99.06   12.29
  -4  -7   1  141.99   21.31
  -4  -7   2  506.37   42.48
  -4  -7   2  561.56   51.68
  -4  -7   2  626.27   39.60
  -4  -7   2  508.08   38.47
  -4  -7   2  541.74   42.74
  -4  -7   2  459.86   41.36
  -4  -7   2  564.44   44.66
  -4  -7   2  483.05   48.35
  -4  -7   2  531.48   42.30
  -4  -7   2  477.58   48.63
  -4  -7   2  545.39   40.29
  -4  -7   3  733.47   62.12
  -4  -7   3  682.61   53.18
  -4  -7   3  847.17   50.66
  -4  -7   3  638.69   49.47
  -4  -7   3  688.49   53.05
  -4  -7   3  713.22   56.40
  -4  -7   3  705.99   53.12
  -4  -7   3  668.88   59.54
  -4  -7   3  648.56   59.86
  -4  -7   3  678.13   52.66
  -4  -7   3  725.43   51.45
  -4  -7   4  173.92   24.60
  -4  -7   4  156.72   18.90
  -4  -7   4  203.73   17.61
  -4  -7   4  184.35   17.38
  -4  -7   4  195.98   19.91
  -4  -7   4  209.48   24.14
  -4  -7   4  193.30   19.94
  -4  -7   4  184.81   19.38
  -4  -7   4  217.71   26.28
  -4  -7   4  204.49   25.39
  -4  -7   4  180.04   18.41
  -4  -7   5    3.38    4.49
  -4  -7   5    2.32    4.00
  -4  -7   5    0.78    3.57
  -4  -7   5    4.18    3.74
  -4  -7   5    1.14    3.78
  -4  -7   5    5.83    6.42
  -4  -7   5    4.29    5.24
  -4  -7   5    1.09    3.76
  -4  -7   5    4.40    4.25
  -4  -7   5    2.22    4.41
  -4  -7   5    5.12    3.95
  -4  -7   6  116.79   18.16
  -4  -7   6   93.91   12.81
  -4  -7   6  114.78   11.87
  -4  -7   6   95.63   11.56
  -4  -7   6  111.11   13.52
  -4  -7   6   98.75   12.96
  -4  -7   6  111.36   13.97
  -4  -7   6   96.49   16.71
  -4  -7   6  108.10   13.21
  -4  -7   6   92.60   16.54
  -4  -7   6   94.43   12.64
  -4  -7   7  323.08   27.53
  -4  -7   7  341.81   25.88
  -4  -7   7  315.64   26.15
  -4  -7   7  358.40   28.11
  -4  -7   7  278.43   32.38
  -4  -7   7  324.76   28.21
  -4  -7   7  350.91   27.81
  -4  -7   7  275.46   27.34
  -4  -7   8    3.09    4.08
  -4  -7   8    0.70    3.12
  -4  -7   8    2.18    3.61
  -4  -7   8   -2.04    4.06
  -4  -7   8    2.05    4.08
  -4  -7   9  339.80   25.49
  -4  -7   9  317.95   25.71
  -4  -7   9  245.47   26.04
  -4  -7   9  364.40   34.26
  -4  -7   9  348.00   27.42
  -4  -7  10   14.07    5.16
  -4  -7  10    8.61    4.08
  -4  -7  11    6.53    3.79
  -4  -7  11   17.45    4.65
  -4  -7  12  138.89   14.57
  -4  -7  12  188.04   15.44
  -4  -7  13  254.35   19.04
  -4  -7  13  241.93   18.20
  -4  -7  13  218.61   17.55
  -4  -7  14   16.57    4.63
  -4  -7  14    8.41    3.58
  -4  -7  15  152.28   13.61
  -4  -7  16  336.98   24.59
  -4  -6 -23  123.54   10.26
  -4  -6 -23  135.60   10.40
  -4  -6 -22  309.03   22.74
  -4  -6 -22  350.34   24.18
  -4  -6 -22  349.31   24.19
  -4  -6 -21  114.97   10.01
  -4  -6 -21  120.98   11.12
  -4  -6 -21  115.63   11.02
  -4  -6 -20   41.09    6.32
  -4  -6 -20   39.75    7.47
  -4  -6 -19  272.02   25.49
  -4  -6 -19  307.28   22.27
  -4  -6 -19  225.43   22.88
  -4  -6 -19  301.29   22.21
  -4  -6 -18  305.01   28.76
  -4  -6 -18  317.61   24.07
  -4  -6 -18  294.06   26.51
  -4  -6 -17   30.24    8.90
  -4  -6 -17   50.99    8.31
  -4  -6 -17   45.81    8.24
  -4  -6 -17   37.52    6.39
  -4  -6 -17   44.92    8.70
  -4  -6 -17   42.58    8.40
  -4  -6 -16  374.06   37.68
  -4  -6 -16  424.47   34.04
  -4  -6 -16  478.04   34.98
  -4  -6 -16  407.40   35.55
  -4  -6 -16  459.62   32.54
  -4  -6 -16  423.31   36.54
  -4  -6 -15  140.23   16.18
  -4  -6 -15  144.23   13.75
  -4  -6 -15  108.16   17.18
  -4  -6 -15  135.14   17.13
  -4  -6 -14   21.97    5.81
  -4  -6 -14   26.40    6.74
  -4  -6 -14   24.42    8.09
  -4  -6 -14   28.40    8.16
  -4  -6 -13  202.72   17.76
  -4  -6 -13  197.92   19.60
  -4  -6 -13  188.89   21.92
  -4  -6 -13  178.45   21.23
  -4  -6 -12  708.54   55.60
  -4  -6 -12  846.85   60.54
  -4  -6 -12  827.23   60.21
  -4  -6 -12  700.62   55.45
  -4  -6 -12  932.81   57.93
  -4  -6 -12  783.47   54.67
  -4  -6 -11  203.85   20.75
  -4  -6 -11  216.82   22.38
  -4  -6 -11  208.87   20.85
  -4  -6 -11  236.25   23.03
  -4  -6 -11  223.56   26.05
  -4  -6 -11  204.69   25.51
  -4  -6 -11  221.95   19.38
  -4  -6 -11  238.35   20.63
  -4  -6 -10  191.97   19.64
  -4  -6 -10  185.69   21.50
  -4  -6 -10  234.93   21.33
  -4  -6 -10  202.31   25.45
  -4  -6 -10  166.69   19.30
  -4  -6 -10  191.19   19.69
  -4  -6 -10  183.33   19.91
  -4  -6 -10  188.58   21.50
  -4  -6 -10  174.09   23.73
  -4  -6 -10  142.35   22.11
  -4  -6 -10  195.17   19.75
  -4  -6 -10  247.76   19.39
  -4  -6 -10  185.90   17.36
  -4  -6  -9  672.44   52.77
  -4  -6  -9  767.75   53.81
  -4  -6  -9  833.75   54.78
  -4  -6  -9  710.94   53.13
  -4  -6  -9  707.21   50.09
  -4  -6  -9  705.16   52.81
  -4  -6  -9  686.93   59.64
  -4  -6  -9  708.10   60.40
  -4  -6  -9  693.62   53.09
  -4  -6  -9  650.40   59.52
  -4  -6  -8  402.80   39.11
  -4  -6  -8  405.13   31.45
  -4  -6  -8  359.23   30.65
  -4  -6  -8  344.61   30.14
  -4  -6  -8  368.97   31.01
  -4  -6  -8  356.34   36.72
  -4  -6  -8  350.52   36.63
  -4  -6  -8  339.74   29.94
  -4  -6  -8  340.13   27.43
  -4  -6  -7    3.27    2.37
  -4  -6  -7    2.17    2.76
  -4  -6  -7    3.25    3.24
  -4  -6  -7   -1.16    4.32
  -4  -6  -7    2.27    5.06
  -4  -6  -7    3.30    3.95
  -4  -6  -7    1.97    3.01
  -4  -6  -7    2.20    6.57
  -4  -6  -6  327.12   24.84
  -4  -6  -6  269.64   24.63
  -4  -6  -6  303.89   32.27
  -4  -6  -6  302.93   31.87
  -4  -6  -6  277.86   24.53
  -4  -6  -5  208.46   20.97
  -4  -6  -5  263.07   23.85
  -4  -6  -5  208.88   28.08
  -4  -6  -5  254.26   29.37
  -4  -6  -5  261.54   23.41
  -4  -6  -5  220.42   19.11
  -4  -6  -4  103.58   11.10
  -4  -6  -4  112.97   13.17
  -4  -6  -4  105.71   14.65
  -4  -6  -4  108.95   14.27
  -4  -6  -4  126.12   20.24
  -4  -6  -3  261.82   22.88
  -4  -6  -3  246.75   24.48
  -4  -6  -3  232.31   29.81
  -4  -6  -3  258.77   21.10
  -4  -6  -2  221.19   21.18
  -4  -6  -2  210.48   26.75
  -4  -6  -2  178.59   25.61
  -4  -6  -2  153.18   15.27
  -4  -6  -2  198.51   20.62
  -4  -6  -1   27.35   10.10
  -4  -6  -1   25.33    5.74
  -4  -6  -1   36.87    5.38
  -4  -6  -1   34.82    8.26
  -4  -6   0  799.02   49.16
  -4  -6   0  594.52   48.72
  -4  -6   0  743.59   53.77
  -4  -6   0  698.87   61.19
  -4  -6   0  757.92   50.51
  -4  -6   0  676.31   53.31
  -4  -6   1  449.35   37.85
  -4  -6   1  598.12   38.81
  -4  -6   1  573.80   42.33
  -4  -6   1  486.96   48.56
  -4  -6   1  617.83   50.48
  -4  -6   1  527.33   39.01
  -4  -6   1  553.64   42.43
  -4  -6   2  224.33   18.49
  -4  -6   2  194.44   17.70
  -4  -6   2  204.18   20.69
  -4  -6   2  203.52   26.03
  -4  -6   2  208.81   20.44
  -4  -6   2  225.04   26.84
  -4  -6   2  186.08   17.71
  -4  -6   3  160.58   15.16
  -4  -6   3  152.15   14.79
  -4  -6   3  163.58   17.12
  -4  -6   3  151.13   18.04
  -4  -6   3  126.24   19.70
  -4  -6   3  148.97   21.31
  -4  -6   3  151.13   16.48
  -4  -6   3  155.14   14.95
  -4  -6   4 1179.96   85.85
  -4  -6   4 1219.37   93.95
  -4  -6   4 1415.61   84.53
  -4  -6   4 1377.12   84.05
  -4  -6   4 1170.16   85.78
  -4  -6   4 1296.41   89.88
  -4  -6   4 1144.71   85.55
  -4  -6   4 1191.66   92.86
  -4  -6   4 1179.80   85.38
  -4  -6   4 1239.25   93.17
  -4  -6   4 1217.35   83.99
  -4  -6   5  533.22   47.47
  -4  -6   5  446.31   38.81
  -4  -6   5  575.78   37.81
  -4  -6   5  599.29   38.21
  -4  -6   5  435.77   38.61
  -4  -6   5  404.36   38.08
  -4  -6   5  501.45   43.28
  -4  -6   5  491.78   45.51
  -4  -6   5  476.24   38.92
  -4  -6   5  477.83   45.30
  -4  -6   5  551.01   38.63
  -4  -6   6   52.25   10.00
  -4  -6   6   88.91   15.98
  -4  -6   6   78.85    9.73
  -4  -6   6   77.09    9.76
  -4  -6   6   56.38    9.90
  -4  -6   6   66.75   12.95
  -4  -6   6   68.25   10.35
  -4  -6   6   53.38    9.80
  -4  -6   6   77.45   14.39
  -4  -6   6   68.19   13.67
  -4  -6   6   74.51   10.29
  -4  -6   7  571.52   54.02
  -4  -6   7  640.42   48.23
  -4  -6   7  657.54   46.10
  -4  -6   7  778.34   47.12
  -4  -6   7  576.76   47.27
  -4  -6   7  706.11   55.81
  -4  -6   7  590.92   47.55
  -4  -6   7  593.10   47.26
  -4  -6   7  630.24   54.51
  -4  -6   7  624.95   47.53
  -4  -6   8  435.82   38.12
  -4  -6   8  574.22   37.89
  -4  -6   8  408.76   43.90
  -4  -6   8  512.90   38.74
  -4  -6   9   -1.08    5.03
  -4  -6   9    6.84    4.46
  -4  -6   9    2.17    4.84
  -4  -6  10  283.11   27.05
  -4  -6  10  384.89   36.09
  -4  -6  10  340.43   27.40
  -4  -6  11  666.41   53.01
  -4  -6  11  845.38   53.21
  -4  -6  11  740.52   52.65
  -4  -6  11  722.97   52.87
  -4  -6  12  163.73   17.02
  -4  -6  12  200.50   17.67
  -4  -6  12  204.11   18.19
  -4  -6  12  197.26   17.60
  -4  -6  13   51.15    8.44
  -4  -6  13   76.50    8.98
  -4  -6  13   62.29    8.11
  -4  -6  14  668.53   47.05
  -4  -6  14  678.96   47.89
  -4  -6  15  310.97   25.20
  -4  -6  15  331.36   24.70
  -4  -6  16    2.43    2.57
  -4  -6  16    8.13    3.67
  -4  -6  17   95.82    9.60
  -4  -5 -23   96.49    8.52
  -4  -5 -23   93.35    8.46
  -4  -5 -23   83.26    7.97
  -4  -5 -22    5.01    2.87
  -4  -5 -22    1.86    3.59
  -4  -5 -22   13.92    4.60
  -4  -5 -22    6.21    3.79
  -4  -5 -21  139.63   14.91
  -4  -5 -21  191.71   14.21
  -4  -5 -21  125.77   15.56
  -4  -5 -21  161.76   14.09
  -4  -5 -21  207.41   16.22
  -4  -5 -21  180.86   15.48
  -4  -5 -20  180.74   17.72
  -4  -5 -20  202.79   15.89
  -4  -5 -20  140.53   17.61
  -4  -5 -20  180.33   15.56
  -4  -5 -20  213.82   17.94
  -4  -5 -20  197.20   17.60
  -4  -5 -19    8.12    4.44
  -4  -5 -19   11.85    4.24
  -4  -5 -19   11.49    4.95
  -4  -5 -19    5.71    3.58
  -4  -5 -19    4.79    4.93
  -4  -5 -18  135.36   17.22
  -4  -5 -18  124.23   15.15
  -4  -5 -17  416.02   37.84
  -4  -5 -17  434.54   34.84
  -4  -5 -17  426.03   36.03
  -4  -5 -16    4.97    4.95
  -4  -5 -16   -1.16    3.65
  -4  -5 -16   -2.80    4.18
  -4  -5 -15  384.13   38.21
  -4  -5 -15  419.60   35.78
  -4  -5 -15  503.41   39.13
  -4  -5 -14  684.37   61.78
  -4  -5 -14  791.40   59.76
  -4  -5 -14  929.83   58.41
  -4  -5 -14  824.81   62.58
  -4  -5 -13  229.23   24.99
  -4  -5 -13  272.58   22.27
  -4  -5 -13  245.86   22.89
  -4  -5 -13  213.99   24.33
  -4  -5 -12  223.88   25.52
  -4  -5 -12  255.17   27.54
  -4  -5 -12  290.83   23.95
  -4  -5 -12  235.96   26.87
  -4  -5 -12  271.64   26.65
  -4  -5 -11  806.46   62.63
  -4  -5 -11  752.26   56.91
  -4  -5 -11  745.42   61.68
  -4  -5 -11  680.82   56.41
  -4  -5 -11  876.69   60.61
  -4  -5 -11  764.37   63.45
  -4  -5 -11  825.34   56.91
  -4  -5 -10  726.56   52.47
  -4  -5 -10  644.41   46.50
  -4  -5 -10  573.20   49.98
  -4  -5 -10  650.84   48.22
  -4  -5 -10  620.56   52.88
  -4  -5 -10  638.57   52.37
  -4  -5 -10  462.35   43.75
  -4  -5 -10  820.22   46.91
  -4  -5  -9   29.03    7.59
  -4  -5  -9   39.18    7.33
  -4  -5  -9   21.79    6.12
  -4  -5  -9   33.76    8.21
  -4  -5  -9   16.90    6.64
  -4  -5  -9   22.73    5.98
  -4  -5  -9   15.82    4.85
  -4  -5  -9   23.48    7.77
  -4  -5  -8  623.12   47.34
  -4  -5  -8  672.49   44.51
  -4  -5  -8  639.49   44.74
  -4  -5  -8  605.78   47.17
  -4  -5  -8  626.51   49.66
  -4  -5  -8  521.28   48.53
  -4  -5  -8  580.89   43.07
  -4  -5  -8  481.22   40.58
  -4  -5  -7  920.73   65.03
  -4  -5  -7  900.34   61.71
  -4  -5  -7  860.09   61.61
  -4  -5  -7  911.81   62.45
  -4  -5  -7  952.32   65.45
  -4  -5  -7  845.12   67.70
  -4  -5  -7  794.66   58.55
  -4  -5  -6   85.47   12.51
  -4  -5  -6   84.83   10.61
  -4  -5  -6   80.37   10.88
  -4  -5  -6   83.24   12.14
  -4  -5  -6   74.06   10.35
  -4  -5  -6   78.27   14.51
  -4  -5  -6   66.86    8.07
  -4  -5  -5  150.93   17.49
  -4  -5  -5  139.39   15.20
  -4  -5  -5  159.66   16.58
  -4  -5  -5  149.10   17.41
  -4  -5  -5  164.18   15.96
  -4  -5  -4  624.53   44.84
  -4  -5  -4  570.47   46.81
  -4  -5  -4  617.85   45.92
  -4  -5  -4  566.23   43.95
  -4  -5  -4  666.65   48.15
  -4  -5  -3  287.86   25.11
  -4  -5  -3  258.94   21.92
  -4  -5  -3  202.82   20.19
  -4  -5  -3  267.06   24.51
  -4  -5  -2   13.32    4.62
  -4  -5  -1 2514.13  165.19
  -4  -5   0  540.29   41.42
  -4  -5   1   45.18    8.35
  -4  -5   1   38.94    6.12
  -4  -5   2  564.19   39.50
  -4  -5   2  477.70   43.72
  -4  -5   2  472.09   36.04
  -4  -5   2  516.73   36.00
  -4  -5   3  705.46   47.61
  -4  -5   3  656.77   53.25
  -4  -5   3  585.94   44.69
  -4  -5   3  663.17   44.99
  -4  -5   4    0.89    3.44
  -4  -5   4   -0.84    3.02
  -4  -5   4    1.71    3.81
  -4  -5   4    1.30    2.42
  -4  -5   4    1.67    3.32
  -4  -5   4    6.37    3.91
  -4  -5   5  212.64   19.88
  -4  -5   5  214.89   24.14
  -4  -5   5  245.76   19.99
  -4  -5   5  207.61   24.35
  -4  -5   5  206.34   18.11
  -4  -5   5  178.54   17.85
  -4  -5   6  343.91   28.49
  -4  -5   6  344.24   34.45
  -4  -5   6  347.47   28.32
  -4  -5   6  318.69   33.08
  -4  -5   6  357.98   27.49
  -4  -5   6  327.98   27.02
  -4  -5   7   27.23    6.77
  -4  -5   7   24.58    8.95
  -4  -5   7   14.33    7.06
  -4  -5   7   24.07    6.35
  -4  -5   7   22.49    5.78
  -4  -5   7   24.01    5.46
  -4  -5   7   23.24    7.69
  -4  -5   7   24.75    6.31
  -4  -5   8  290.63   26.19
  -4  -5   8  322.36   31.42
  -4  -5   8  331.73   32.61
  -4  -5   9  381.56   36.54
  -4  -5   9  447.44   44.02
  -4  -5  10   63.50   10.77
  -4  -5  10  107.21   12.37
  -4  -5  10  109.43   12.03
  -4  -5  10   60.59   14.18
  -4  -5  10   95.15   11.66
  -4  -5  11   69.88    9.87
  -4  -5  11   83.38   10.20
  -4  -5  11   44.62    8.28
  -4  -5  11   47.60   12.38
  -4  -5  12  850.20   56.44
  -4  -5  12  780.00   56.39
  -4  -5  12  743.33   64.56
  -4  -5  12  782.60   55.95
  -4  -5  13  374.47   30.07
  -4  -5  13  414.56   31.23
  -4  -5  13  383.04   29.81
  -4  -5  13  389.61   37.78
  -4  -5  14    3.49    3.42
  -4  -5  14    8.01    4.45
  -4  -5  15  457.28   32.86
  -4  -5  15  424.88   33.33
  -4  -5  16  212.59   17.87
  -4  -5  16  190.47   16.82
  -4  -5  17   53.69    6.86
  -4  -5  17   54.25    7.45
  -4  -5  18   98.41    9.76
  -4  -4 -23  167.20   13.20
  -4  -4 -23  167.18   13.34
  -4  -4 -23  164.65   13.30
  -4  -4 -22  511.73   33.90
  -4  -4 -22  541.41   34.92
  -4  -4 -22  498.75   34.56
  -4  -4 -21   77.00   10.07
  -4  -4 -21   63.56    9.96
  -4  -4 -21   72.89    8.51
  -4  -4 -21   96.91   10.30
  -4  -4 -21   96.57   10.37
  -4  -4 -20   64.60   10.86
  -4  -4 -20   84.34    8.86
  -4  -4 -20   73.66   10.56
  -4  -4 -20   91.29    9.39
  -4  -4 -19  226.24   23.41
  -4  -4 -19  271.04   19.93
  -4  -4 -19  230.25   24.28
  -4  -4 -19  232.74   22.42
  -4  -4 -19  215.32   18.95
  -4  -4 -18   66.56   11.90
  -4  -4 -18   91.58   13.88
  -4  -4 -18   89.30   12.61
  -4  -4 -18   84.06    9.63
  -4  -4 -17    1.35    4.02
  -4  -4 -17    1.58    4.45
  -4  -4 -17    0.69    3.93
  -4  -4 -16  312.66   31.16
  -4  -4 -16  350.03   30.83
  -4  -4 -16  295.23   26.89
  -4  -4 -16  335.97   26.14
  -4  -4 -15  105.93   16.78
  -4  -4 -15  133.37   17.07
  -4  -4 -15  150.76   14.47
  -4  -4 -15  119.09   14.55
  -4  -4 -14   79.88   13.50
  -4  -4 -14   83.41   14.12
  -4  -4 -14   79.78   13.68
  -4  -4 -14  103.48   14.81
  -4  -4 -14  101.25   12.51
  -4  -4 -13  417.23   42.30
  -4  -4 -13  521.71   44.55
  -4  -4 -13  489.31   42.27
  -4  -4 -13  570.10   39.88
  -4  -4 -12  277.98   32.33
  -4  -4 -12  336.27   33.87
  -4  -4 -12  357.29   32.24
  -4  -4 -11  109.71   15.76
  -4  -4 -11   71.28   13.37
  -4  -4 -11   91.37   12.84
  -4  -4 -11   81.08   13.69
  -4  -4 -11   99.75   11.13
  -4  -4 -10  387.00   30.65
  -4  -4 -10  362.33   31.84
  -4  -4 -10  373.16   35.24
  -4  -4 -10  382.29   35.43
  -4  -4 -10  383.96   32.39
  -4  -4 -10  374.61   32.41
  -4  -4 -10  361.90   35.12
  -4  -4 -10  369.10   29.93
  -4  -4 -10  489.87   31.31
  -4  -4  -9  502.00   41.44
  -4  -4  -9  525.21   44.84
  -4  -4  -9  575.58   42.45
  -4  -4  -9  545.38   45.28
  -4  -4  -9  502.69   41.49
  -4  -4  -9  623.03   41.43
  -4  -4  -9  562.24   39.77
  -4  -4  -8   98.84   13.69
  -4  -4  -8   88.11   11.45
  -4  -4  -8   93.03   13.52
  -4  -4  -8   92.22   11.56
  -4  -4  -8  103.09   11.60
  -4  -4  -8   89.45    9.83
  -4  -4  -7  321.28   29.37
  -4  -4  -7  354.68   28.04
  -4  -4  -7  311.83   26.75
  -4  -4  -7  350.10   30.05
  -4  -4  -7  365.99   27.44
  -4  -4  -7  315.97   24.64
  -4  -4  -6  852.32   65.54
  -4  -4  -6  883.91   63.06
  -4  -4  -6  946.15   63.77
  -4  -4  -6  885.15   65.88
  -4  -4  -6  984.59   64.28
  -4  -4  -5  132.57   13.41
  -4  -4  -5  120.23   14.90
  -4  -4  -5  124.95   13.72
  -4  -4  -5  132.46   15.44
  -4  -4  -5  142.81   14.19
  -4  -4  -4  334.55   29.36
  -4  -4  -4  363.14   27.21
  -4  -4  -4  336.27   27.66
  -4  -4  -4  326.99   26.60
  -4  -4  -4  334.55   29.34
  -4  -4  -3 1508.87   99.57
  -4  -4  -3 1659.95  103.85
  -4  -4  -3 1425.46  100.62
  -4  -4  -3 1544.04  103.18
  -4  -4  -3 1453.97   98.78
  -4  -4  -2 1793.98  115.97
  -4  -4  -2 1749.97  111.82
  -4  -4  -2 1583.09  110.42
  -4  -4  -2 1774.31  115.93
  -4  -4  -1  156.80   14.56
  -4  -4  -1  151.88   15.53
  -4  -4  -1  132.19   13.23
  -4  -4   0 2813.94  182.35
  -4  -4   1  942.29   65.61
  -4  -4   2  416.85   32.02
  -4  -4   3  161.61   15.72
  -4  -4   4  645.81   46.92
  -4  -4   5  186.50   17.38
  -4  -4   6   41.79    7.12
  -4  -4   7  599.86   39.93
  -4  -4   7  447.58   43.79
  -4  -4   7  514.03   39.97
  -4  -4   7  565.34   44.17
  -4  -4   8  382.72   33.22
  -4  -4   8  310.92   26.53
  -4  -4   8  359.44   31.97
  -4  -4   8  300.64   30.87
  -4  -4   9   16.25    5.47
  -4  -4   9   14.59    6.37
  -4  -4  10  541.19   40.62
  -4  -4  10  532.75   47.97
  -4  -4  11  550.28   43.73
  -4  -4  11  512.29   51.39
  -4  -4  12   53.15    9.16
  -4  -4  12   40.40    7.80
  -4  -4  12   47.79   12.57
  -4  -4  13   81.44   10.38
  -4  -4  13   66.89   10.30
  -4  -4  13   85.00   15.20
  -4  -4  14  325.21   27.78
  -4  -4  14  367.08   27.64
  -4  -4  14  336.33   34.39
  -4  -4  15  209.84   18.19
  -4  -4  15  170.34   16.44
  -4  -4  16  221.83   18.79
  -4  -4  16  229.49   19.72
  -4  -4  17  144.02   13.92
  -4  -4  17  150.33   13.55
  -4  -4  18   86.42    8.93
  -4  -4  18   78.06    8.96
  -4  -4  19  120.34   11.01
  -4  -3 -23  138.18   11.37
  -4  -3 -23  134.74   11.28
  -4  -3 -22   39.68    6.95
  -4  -3 -22   54.61    7.20
  -4  -3 -22   52.43    7.03
  -4  -3 -22   43.75    7.07
  -4  -3 -22   63.30    6.98
  -4  -3 -21  240.53   21.75
  -4  -3 -21  243.33   22.58
  -4  -3 -21  295.78   19.80
  -4  -3 -20  110.59   14.38
  -4  -3 -20  164.04   16.97
  -4  -3 -20  130.06   15.17
  -4  -3 -20  135.77   12.71
  -4  -3 -19   34.17    8.19
  -4  -3 -19   32.72    7.70
  -4  -3 -19   43.16    6.65
  -4  -3 -18  302.22   29.65
  -4  -3 -18  309.32   29.33
  -4  -3 -18  346.40   25.70
  -4  -3 -17  464.49   40.53
  -4  -3 -17  499.75   40.48
  -4  -3 -17  478.73   35.50
  -4  -3 -16   51.06   10.96
  -4  -3 -16   71.94    9.29
  -4  -3 -15  535.85   47.11
  -4  -3 -15  439.64   45.20
  -4  -3 -15  597.20   46.34
  -4  -3 -15  589.38   40.88
  -4  -3 -14  621.79   52.77
  -4  -3 -14  578.71   52.09
  -4  -3 -14  541.50   48.63
  -4  -3 -14  698.77   46.01
  -4  -3 -13  147.04   19.33
  -4  -3 -13  139.81   19.20
  -4  -3 -13   88.25   14.35
  -4  -3 -13  132.73   13.74
  -4  -3 -12   48.82   11.21
  -4  -3 -12   55.86   10.03
  -4  -3 -12   45.10   10.55
  -4  -3 -12   50.52   10.01
  -4  -3 -12   40.40    7.37
  -4  -3 -11  351.09   34.22
  -4  -3 -11  375.70   30.24
  -4  -3 -11  359.36   30.78
  -4  -3 -11  244.97   31.18
  -4  -3 -11  280.30   29.28
  -4  -3 -11  396.70   27.47
  -4  -3 -11  341.27   27.00
  -4  -3 -10  498.43   36.00
  -4  -3 -10  539.08   36.23
  -4  -3 -10  482.78   39.08
  -4  -3 -10  463.94   38.07
  -4  -3 -10  455.72   42.38
  -4  -3 -10  464.68   42.42
  -4  -3  -9   34.96    8.83
  -4  -3  -9   33.63    6.84
  -4  -3  -9   36.67    9.13
  -4  -3  -9   41.78    7.87
  -4  -3  -9   37.82    6.57
  -4  -3  -8  437.24   37.17
  -4  -3  -8  421.95   33.52
  -4  -3  -8  420.17   33.71
  -4  -3  -8  425.16   37.10
  -4  -3  -8  464.92   33.20
  -4  -3  -7  453.76   39.24
  -4  -3  -7  547.81   37.34
  -4  -3  -7  478.82   36.51
  -4  -3  -7  474.05   36.27
  -4  -3  -7  461.90   39.21
  -4  -3  -6   63.77    8.52
  -4  -3  -6   39.64    8.25
  -4  -3  -6   44.56    7.16
  -4  -3  -6   51.61    9.07
  -4  -3  -6   49.27    7.45
  -4  -3  -5  875.62   61.47
  -4  -3  -5  892.94   64.59
  -4  -3  -5  855.72   64.26
  -4  -3  -5  954.05   61.94
  -4  -3  -4  979.03   66.44
  -4  -3  -3   -0.66    2.17
  -4  -3  -2 1458.65   95.85
  -4  -3  -1 2448.42  164.58
  -4  -3  -1 2659.20  169.20
  -4  -3  -1 2734.00  169.53
  -4  -3   0  315.72   27.77
  -4  -3   0  308.74   27.71
  -4  -3   1  318.41   28.38
  -4  -3   1  322.06   28.53
  -4  -3   2  765.20   55.88
  -4  -3   2  719.76   55.29
  -4  -3   6  754.27   52.43
  -4  -3   7   17.20    4.91
  -4  -3   8  320.61   25.29
  -4  -3   8  316.64   29.45
  -4  -3   9  809.85   56.38
  -4  -3   9  800.13   62.09
  -4  -3  10  294.00   26.27
  -4  -3  10  442.95   36.02
  -4  -3  11  191.18   18.32
  -4  -3  11  194.41   24.33
  -4  -3  12  812.20   52.92
  -4  -3  12  582.06   58.05
  -4  -3  13  347.49   27.83
  -4  -3  13  322.62   34.23
  -4  -3  14   -1.74    5.48
  -4  -3  14    2.30    3.67
  -4  -3  14    3.75    5.59
  -4  -3  15  490.71   36.36
  -4  -3  15  520.75   37.59
  -4  -3  15  444.98   41.91
  -4  -3  16  102.89   10.99
  -4  -3  16   96.07   11.66
  -4  -3  17   25.37    5.49
  -4  -3  17   23.80    4.93
  -4  -3  18  189.75   16.26
  -4  -3  18  181.84   15.48
  -4  -3  19  386.39   28.06
  -4  -2 -23   69.32    7.04
  -4  -2 -23   81.85    7.29
  -4  -2 -22  144.41   11.34
  -4  -2 -22  113.43   12.84
  -4  -2 -21    0.84    2.51
  -4  -2 -21   -8.72    5.01
  -4  -2 -21    0.95    2.84
  -4  -2 -21   -0.98    3.50
  -4  -2 -20  307.17   21.93
  -4  -2 -20  258.57   24.91
  -4  -2 -20  246.07   24.72
  -4  -2 -19  178.30   15.00
  -4  -2 -19  135.02   17.07
  -4  -2 -19  168.61   18.45
  -4  -2 -18    4.42    3.34
  -4  -2 -18    1.32    3.72
  -4  -2 -17  444.65   45.84
  -4  -2 -17  534.33   44.73
  -4  -2 -17  482.30   46.75
  -4  -2 -16  867.33   72.52
  -4  -2 -16 1044.88   64.73
  -4  -2 -16  898.15   68.87
  -4  -2 -16  800.76   71.44
  -4  -2 -15  150.62   22.14
  -4  -2 -15  223.90   18.48
  -4  -2 -15  191.08   24.18
  -4  -2 -15  166.55   20.85
  -4  -2 -15  182.56   20.98
  -4  -2 -14  143.91   21.69
  -4  -2 -14  204.55   17.79
  -4  -2 -14  157.62   22.31
  -4  -2 -14  180.80   20.52
  -4  -2 -14  156.06   19.29
  -4  -2 -13 1533.21  101.72
  -4  -2 -13 1269.50   89.85
  -4  -2 -13 1450.65   95.69
  -4  -2 -13 1167.30   92.92
  -4  -2 -13 1520.22  101.84
  -4  -2 -12  927.79   68.16
  -4  -2 -12  757.09   57.24
  -4  -2 -12  719.84   59.81
  -4  -2 -12  929.68   68.49
  -4  -2 -12  949.65   63.15
  -4  -2 -11   17.88    7.20
  -4  -2 -11   19.95    4.92
  -4  -2 -11   13.84    5.23
  -4  -2 -11   12.94    5.56
  -4  -2 -11   15.99    7.77
  -4  -2 -10  303.66   31.75
  -4  -2 -10  348.00   25.39
  -4  -2 -10  294.33   31.59
  -4  -2 -10  318.99   28.75
  -4  -2 -10  333.29   28.00
  -4  -2  -9  797.83   63.31
  -4  -2  -9  798.93   55.27
  -4  -2  -9  842.62   64.07
  -4  -2  -9  871.38   58.44
  -4  -2  -9  809.63   59.18
  -4  -2  -8  118.50   15.83
  -4  -2  -8   96.54   15.03
  -4  -2  -8  130.37   13.51
  -4  -2  -8  101.47   11.76
  -4  -2  -7  177.41   20.38
  -4  -2  -7  203.34   18.18
  -4  -2  -7  172.90   20.36
  -4  -2  -7  217.65   17.96
  -4  -2  -6 2338.55  156.32
  -4  -2  -6 2496.81  156.39
  -4  -2  -5  559.91   40.57
  -4  -2  -5  576.37   40.84
  -4  -2  -4  267.15   21.61
  -4  -2  -3  656.72   49.46
  -4  -2  -3  667.47   49.55
  -4  -2  -2  586.54   44.99
  -4  -2  -2  605.58   45.16
  -4  -2  -1   12.36    4.66
  -4  -2  -1   13.38    4.87
  -4  -2   0   36.82    7.23
  -4  -2   0   24.50    6.62
  -4  -2   1  661.29   47.55
  -4  -2   1  602.69   46.91
  -4  -2   2   14.88    5.26
  -4  -2   2   12.71    5.34
  -4  -2   3 1321.35   90.47
  -4  -2   3 1297.50   90.33
  -4  -2   8  594.29   45.79
  -4  -2   9  100.03   14.21
  -4  -2  10 1889.40  133.88
  -4  -2  10 1999.19  128.00
  -4  -2  11  374.67   34.69
  -4  -2  11  343.70   27.93
  -4  -2  12    3.57    5.07
  -4  -2  12   21.71    5.76
  -4  -2  13  517.30   46.31
  -4  -2  13  557.10   40.67
  -4  -2  14  483.26   44.48
  -4  -2  14  558.53   39.70
  -4  -2  15    7.60    5.04
  -4  -2  15    7.76    4.13
  -4  -2  16  334.99   25.08
  -4  -2  16  367.61   26.94
  -4  -2  17  394.62   29.61
  -4  -2  17  371.27   28.10
  -4  -2  18  126.35   12.47
  -4  -1 -22   19.16    4.57
  -4  -1 -21  138.00   14.65
  -4  -1 -21  149.50   15.24
  -4  -1 -20   22.38    4.73
  -4  -1 -20   16.98    5.22
  -4  -1 -19   83.77    8.81
  -4  -1 -19   69.77   10.85
  -4  -1 -18  488.61   32.96
  -4  -1 -18  382.73   35.89
  -4  -1 -17  194.13   16.13
  -4  -1 -17  161.21   18.63
  -4  -1 -17  146.87   19.08
  -4  -1 -16  121.48   19.62
  -4  -1 -16  168.26   15.09
  -4  -1 -16  163.84   22.32
  -4  -1 -16  133.82   17.18
  -4  -1 -16  148.90   18.40
  -4  -1 -15  166.97   23.88
  -4  -1 -15  192.45   17.06
  -4  -1 -15  139.08   22.74
  -4  -1 -15  152.86   18.75
  -4  -1 -15  183.87   20.40
  -4  -1 -14  261.04   30.11
  -4  -1 -14  272.23   22.61
  -4  -1 -14  236.58   25.34
  -4  -1 -14  243.96   24.95
  -4  -1 -14  227.09   28.76
  -4  -1 -13    2.25    4.48
  -4  -1 -13    6.02    5.28
  -4  -1 -13    2.73    3.84
  -4  -1 -13    2.27    4.52
  -4  -1 -13    1.44    4.53
  -4  -1 -12  363.97   35.97
  -4  -1 -12  308.76   26.79
  -4  -1 -12  376.20   36.46
  -4  -1 -12  283.53   28.90
  -4  -1 -12  368.20   31.15
  -4  -1 -11  743.68   64.37
  -4  -1 -11  949.42   56.56
  -4  -1 -11  817.35   60.07
  -4  -1 -11  932.07   67.85
  -4  -1 -10    1.98    4.01
  -4  -1 -10   14.29    4.03
  -4  -1 -10   16.01    6.34
  -4  -1 -10   20.43    6.49
  -4  -1 -10   17.05    5.46
  -4  -1  -9  902.82   77.07
  -4  -1  -9  964.80   77.79
  -4  -1  -9  883.13   72.10
  -4  -1  -9 1075.89   72.26
  -4  -1  -8  595.38   42.53
  -4  -1  -8  567.09   43.53
  -4  -1  -7   66.85    8.51
  -4  -1  -7   75.67    9.68
  -4  -1  -6  145.40   16.96
  -4  -1  -6  122.68   15.85
  -4  -1  -6  124.27   12.37
  -4  -1  -6  144.30   13.58
  -4  -1  -5 2262.07  154.20
  -4  -1  -5 2381.56  154.74
  -4  -1  -5 2325.21  149.90
  -4  -1  -4 1823.40  121.00
  -4  -1  -4 1761.64  120.77
  -4  -1  -3    4.50    3.39
  -4  -1  -3   10.20    4.67
  -4  -1  -2 1325.09   92.61
  -4  -1  -2 1380.66   93.09
  -4  -1  -1 1660.51  111.03
  -4  -1  -1 1638.62  110.93
  -4  -1   0  740.30   53.31
  -4  -1   0  726.78   53.18
  -4  -1   1   65.03    9.30
  -4  -1   1   53.66    8.71
  -4  -1   2 1947.61  128.24
  -4  -1   2 1927.42  128.17
  -4  -1   3  312.38   26.73
  -4  -1   3  313.49   26.86
  -4  -1   4  343.98   28.35
  -4  -1   4  307.86   27.59
  -4  -1   9 1435.62   98.16
  -4  -1  10   76.12   12.05
  -4  -1  11  332.82   33.22
  -4  -1  11  413.86   29.87
  -4  -1  12  207.58   23.90
  -4  -1  12  253.01   20.99
  -4  -1  13    5.88    5.08
  -4  -1  13    5.36    4.53
  -4  -1  14  157.32   19.37
  -4  -1  14  191.30   17.05
  -4  -1  15  295.06   23.75
  -4  -1  17  198.22   17.76
  -4   0 -21   23.72    5.18
  -4   0 -20  247.65   21.77
  -4   0 -19  380.54   30.59
  -4   0 -19  311.93   27.86
  -4   0 -18   13.72    5.34
  -4   0 -18   17.06    6.06
  -4   0 -17  523.67   33.59
  -4   0 -17  462.61   39.21
  -4   0 -16  477.85   48.02
  -4   0 -16  434.95   41.45
  -4   0 -16  552.47   44.65
  -4   0 -16  506.83   48.85
  -4   0 -15   41.15   11.34
  -4   0 -15   62.45    7.98
  -4   0 -15   43.77    8.98
  -4   0 -15   46.13   11.66
  -4   0 -15   41.67    9.87
  -4   0 -14    4.64    4.63
  -4   0 -14    8.23    4.24
  -4   0 -14    6.45    4.82
  -4   0 -14    7.13    5.14
  -4   0 -14    4.69    5.73
  -4   0 -13  208.27   28.21
  -4   0 -13  270.47   22.27
  -4   0 -13  227.85   23.95
  -4   0 -13  251.05   24.88
  -4   0 -13  265.00   30.50
  -4   0 -12   70.37   15.04
  -4   0 -12   56.96    9.44
  -4   0 -12   77.61   11.86
  -4   0 -12   76.56   11.96
  -4   0 -12   85.52   16.28
  -4   0 -11   67.35   14.06
  -4   0 -11   54.81    8.14
  -4   0 -11   45.54    8.97
  -4   0 -11   59.30   10.34
  -4   0 -11   39.99   11.46
  -4   0 -10  414.92   27.23
  -4   0 -10  367.05   30.79
  -4   0  -9  124.78   11.59
  -4   0  -9   99.29   13.77
  -4   0  -9  117.27   13.74
  -4   0  -8  114.26   17.47
  -4   0  -8   90.18   12.49
  -4   0  -8  102.15   17.01
  -4   0  -8  132.94   13.28
  -4   0  -7 1039.99   77.77
  -4   0  -7 1057.24   78.14
  -4   0  -7 1033.43   71.98
  -4   0  -6 1119.84   78.46
  -4   0  -6 1040.05   72.62
  -4   0  -6 1072.89   78.03
  -4   0  -5   62.16   10.90
  -4   0  -5   56.78    7.82
  -4   0  -5   73.49   11.47
  -4   0  -4  690.17   50.75
  -4   0  -4  619.72   45.79
  -4   0  -4  746.97   51.59
  -4   0  -3 2303.44  153.92
  -4   0  -3 2345.26  154.20
  -4   0  -2  134.31   15.63
  -4   0  -2  145.69   16.24
  -4   0  -1 1775.15  116.31
  -4   0  -1 1674.51  115.92
  -4   0   0  963.28   70.54
  -4   0   0 1060.08   71.37
  -4   0   1   54.41    8.73
  -4   0   1   39.46    7.62
  -4   0   2    4.38    3.49
  -4   0   2    3.50    3.03
  -4   0   3 1584.98  103.50
  -4   0   3 1510.48  103.20
  -4   0   4 2683.86  175.64
  -4   0   4 2718.51  175.72
  -4   0   5    4.59    3.77
  -4   0   5    0.92    3.29
  -4   0   8  103.43   12.27
  -4   0   9   96.46   12.59
  -4   0  10  751.29   55.83
  -4   0  11  379.35   32.96
  -4   0  12   50.59    7.55
  -4   0  13  748.26   52.43
  -4   1 -20    3.50    3.02
  -4   1 -19  203.66   20.03
  -4   1 -19  311.12   24.18
  -4   1 -18  384.51   30.02
  -4   1 -18  278.17   25.77
  -4   1 -17   94.96   12.74
  -4   1 -17  144.54   16.13
  -4   1 -16   24.00    6.05
  -4   1 -16   21.48    6.96
  -4   1 -15  459.68   44.48
  -4   1 -15  406.81   36.35
  -4   1 -15  560.69   40.54
  -4   1 -15  457.58   44.57
  -4   1 -14  461.92   44.79
  -4   1 -14  460.00   38.71
  -4   1 -14  429.54   37.00
  -4   1 -14  531.27   46.85
  -4   1 -13   11.99    7.55
  -4   1 -13    2.43    5.93
  -4   1 -13    1.22    3.66
  -4   1 -13   10.84    5.23
  -4   1 -12  448.22   38.24
  -4   1 -12  481.84   39.08
  -4   1 -11  458.57   40.56
  -4   1 -11  574.67   42.56
  -4   1 -10   41.21   12.16
  -4   1 -10   66.00    8.10
  -4   1 -10   38.12    8.70
  -4   1 -10   36.58   12.32
  -4   1 -10   54.14    9.85
  -4   1  -9  260.70   35.45
  -4   1  -9  341.76   30.99
  -4   1  -9  308.41   37.04
  -4   1  -8  669.49   60.51
  -4   1  -8  727.12   53.47
  -4   1  -8  720.31   61.77
  -4   1  -7  322.05   33.97
  -4   1  -7  279.73   26.52
  -4   1  -7  386.19   35.69
  -4   1  -6  173.27   21.08
  -4   1  -6  131.80   15.06
  -4   1  -6  180.90   21.75
  -4   1  -5 1175.02   79.45
  -4   1  -5  982.65   72.34
  -4   1  -5 1174.79   79.59
  -4   1  -4  266.75   24.46
  -4   1  -4  214.72   23.23
  -4   1  -4  230.53   19.45
  -4   1  -3    1.24    2.76
  -4   1  -3    1.25    3.30
  -4   1  -2   70.89   10.92
  -4   1  -2   76.32   11.44
  -4   1  -1  475.65   37.93
  -4   1  -1  467.74   37.98
  -4   1   0   87.01   11.69
  -4   1   0   84.22   11.64
  -4   1   1  945.38   65.03
  -4   1   1  892.60   64.66
  -4   1   2  732.18   54.43
  -4   1   2  817.54   55.19
  -4   1   3   39.92    6.58
  -4   1   3   31.13    6.19
  -4   1   4 1157.57   78.54
  -4   1   4 1161.59   78.50
  -4   1   5 1806.69  120.35
  -4   1   5 1869.02  120.54
  -4   2 -19  112.54   12.82
  -4   2 -18   12.35    4.65
  -4   2 -17  229.23   22.52
  -4   2 -16  117.21   14.89
  -4   2 -15    5.55    3.82
  -4   2 -15    7.58    4.72
  -4   2 -14  121.92   15.51
  -4   2 -13  201.47   21.21
  -4   2 -12    2.52    5.02
  -4   2 -12   -2.56    5.69
  -4   2 -12   -1.29    4.08
  -4   2 -11  349.41   37.81
  -4   2 -11  322.39   36.79
  -4   2 -11  298.54   28.43
  -4   2 -10 1159.16   92.09
  -4   2 -10 1103.02   80.53
  -4   2 -10 1189.08   92.91
  -4   2  -9   26.13   11.07
  -4   2  -9   38.34   12.68
  -4   2  -9   45.54    9.01
  -4   2  -8   54.33   14.67
  -4   2  -8   37.73   13.71
  -4   2  -8   70.47   11.32
  -4   2  -7 1347.12   95.27
  -4   2  -7 1048.08   81.78
  -4   2  -7 1354.88   95.48
  -4   2  -6  780.09   60.60
  -4   2  -6  914.73   63.34
  -4   2  -5   89.45   14.84
  -4   2  -5   80.91   14.12
  -4   2  -5   69.98   10.17
  -4   2  -4  712.47   54.37
  -4   2  -4  644.83   53.50
  -4   2  -3  739.96   55.48
  -4   2  -3  705.08   55.15
  -4   2  -2   22.45    6.79
  -4   2  -2   16.38    5.73
  -4   2  -1  620.46   48.14
  -4   2  -1  645.44   48.60
  -4   2   0  817.54   62.35
  -4   2   0  923.17   63.44
  -4   2   1  200.70   19.86
  -4   2   1  206.07   19.99
  -4   2   2   49.09    7.84
  -4   2   2   62.63    8.76
  -4   2   3 1625.17  109.50
  -4   2   3 1705.01  109.74
  -4   3 -18  161.14   15.58
  -4   3 -17   37.02    6.97
  -4   3 -16   39.34    7.55
  -4   3 -15  281.77   25.46
  -4   3 -14   48.65    8.85
  -4   3 -13   88.21   12.36
  -4   3 -12  389.29   42.32
  -4   3 -12  439.95   35.93
  -4   3 -12  444.48   44.02
  -4   3 -11  294.13   33.88
  -4   3 -11  247.70   24.98
  -4   3 -11  309.38   35.10
  -4   3 -10  137.09   23.51
  -4   3 -10  203.02   27.55
  -4   3 -10  157.82   18.16
  -4   3  -9  692.13   65.70
  -4   3  -9  807.55   68.62
  -4   3  -9  699.18   54.50
  -4   3  -8   90.03   19.21
  -4   3  -8   62.99   16.74
  -4   3  -8  120.51   14.91
  -4   3  -7   53.59   14.53
  -4   3  -7   30.17   12.38
  -4   3  -7   56.69   10.10
  -4   3  -6  424.22   39.66
  -4   3  -6  450.80   41.26
  -4   3  -5  390.84   40.30
  -4   3  -5  440.50   41.86
  -4   3  -4  112.68   17.26
  -4   3  -4  132.50   18.27
  -4   3  -3  376.20   35.65
  -4   3  -3  446.35   37.38
  -4   3  -2  689.26   53.86
  -4   3  -2  716.37   54.40
  -4   3  -1  202.65   21.67
  -4   3  -1  243.24   22.93
  -4   3   0  106.31   13.86
  -4   3   0  108.36   14.21
  -4   3   1 1554.88  106.27
  -4   3   1 1580.12  106.57
  -4   4 -16  197.75   17.64
  -4   4 -15   64.05    8.96
  -4   4 -14  274.27   24.04
  -4   4 -13  289.33   25.46
  -4   4 -12    1.07    3.19
  -4   4 -11  384.58   32.32
  -4   4 -10  544.39   52.64
  -4   4 -10  518.42   42.48
  -4   4 -10  609.09   54.37
  -4   4  -9  107.70   20.79
  -4   4  -9  126.03   15.43
  -4   4  -9  112.17   20.84
  -4   4  -8   15.24    8.66
  -4   4  -8   21.63   10.72
  -4   4  -8   19.02    6.29
  -4   4  -7  169.01   27.34
  -4   4  -7  256.65   23.18
  -4   4  -7  171.18   28.11
  -4   4  -6  354.22   38.72
  -4   4  -6  296.29   36.55
  -4   4  -5   24.29    9.48
  -4   4  -5   22.08    9.57
  -4   4  -4  227.58   26.66
  -4   4  -4  215.32   26.38
  -4   4  -3   62.58   12.50
  -4   4  -3   63.20   12.24
  -4   4  -2   42.54    9.29
  -4   4  -2   52.22   10.33
  -4   5 -13  186.99   16.84
  -4   5 -12  276.36   23.26
  -4   5 -11   81.22   10.48
  -4   5  -7    2.80    3.95
  -4   5  -7    2.84    5.65
  -4   5  -6  314.22   37.10
  -4   5  -6  344.20   38.30
  -3 -12  -8   44.80    5.63
  -3 -12  -8   48.61    5.82
  -3 -12  -7    3.69    3.37
  -3 -12  -7    1.39    3.07
  -3 -12  -7    1.25    2.99
  -3 -12  -6   31.33    5.08
  -3 -12  -6   23.84    4.50
  -3 -12  -6   28.63    5.03
  -3 -12  -5  124.77   11.18
  -3 -12  -5  111.88   10.26
  -3 -12  -5  111.00   10.95
  -3 -12  -4   87.39    8.62
  -3 -12  -3   50.06    6.24
  -3 -12  -2  313.96   21.36
  -3 -12  -2  296.49   21.32
  -3 -12  -2  263.64   21.08
  -3 -12  -1  162.56   12.88
  -3 -12  -1  152.00   12.29
  -3 -11 -12  176.99   14.84
  -3 -11 -12  199.21   15.75
  -3 -11 -11   -0.89    2.96
  -3 -11 -11    4.25    4.07
  -3 -11 -11    3.56    2.90
  -3 -11 -10  180.07   15.84
  -3 -11 -10  207.33   16.28
  -3 -11 -10  178.24   16.37
  -3 -11 -10  185.39   15.89
  -3 -11  -9   74.98    8.78
  -3 -11  -9   75.62    9.03
  -3 -11  -9   65.85    8.89
  -3 -11  -9   66.99    8.53
  -3 -11  -8    4.14    3.51
  -3 -11  -8    2.10    2.42
  -3 -11  -8    6.92    4.02
  -3 -11  -8    4.89    3.69
  -3 -11  -7   97.21   11.48
  -3 -11  -7  106.22   11.87
  -3 -11  -7   89.59   10.82
  -3 -11  -7  110.72   11.91
  -3 -11  -6  101.80   11.57
  -3 -11  -6   85.94   10.14
  -3 -11  -6   84.35   10.90
  -3 -11  -5   16.90    5.84
  -3 -11  -5   14.93    4.66
  -3 -11  -5   12.04    4.77
  -3 -11  -4  149.84   15.35
  -3 -11  -4  145.08   14.93
  -3 -11  -4  132.30   14.72
  -3 -11  -4  148.43   14.05
  -3 -11  -4  158.18   15.60
  -3 -11  -3  197.00   18.10
  -3 -11  -3  196.03   16.93
  -3 -11  -3  180.41   17.56
  -3 -11  -2    6.58    4.52
  -3 -11  -2   11.03    3.84
  -3 -11  -2    6.76    3.99
  -3 -11  -1  129.67   12.57
  -3 -11  -1  118.77   12.18
  -3 -11  -1  107.23   11.69
  -3 -11  -1  113.61   12.13
  -3 -11   0  155.66   14.50
  -3 -11   0  171.99   15.30
  -3 -11   0  141.84   14.01
  -3 -11   0  168.80   14.75
  -3 -11   1   16.30    3.76
  -3 -11   1   27.75    4.79
  -3 -11   1   17.91    4.27
  -3 -11   2   23.52    4.11
  -3 -11   2   19.81    3.80
  -3 -11   2   21.36    4.09
  -3 -11   3  170.41   13.42
  -3 -11   4   88.19    9.27
  -3 -11   5   39.06    5.27
  -3 -11   6  160.05   12.50
  -3 -10 -17    7.50    2.74
  -3 -10 -16  157.59   12.49
  -3 -10 -16  157.09   12.49
  -3 -10 -16  147.71   12.45
  -3 -10 -15  271.42   19.31
  -3 -10 -15  247.02   20.80
  -3 -10 -15  254.75   19.44
  -3 -10 -15  246.05   19.26
  -3 -10 -14   91.53    9.06
  -3 -10 -14   86.81    9.00
  -3 -10 -14   94.36   10.57
  -3 -10 -14  108.94    9.54
  -3 -10 -14   66.55    9.28
  -3 -10 -13   15.83    4.00
  -3 -10 -13   13.51    3.69
  -3 -10 -13   15.06    4.36
  -3 -10 -13   12.59    4.68
  -3 -10 -13   23.68    4.57
  -3 -10 -12  278.03   21.46
  -3 -10 -12  294.82   21.69
  -3 -10 -12  282.14   22.34
  -3 -10 -12  261.01   21.30
  -3 -10 -12  273.17   23.45
  -3 -10 -12  280.39   22.42
  -3 -10 -12  314.06   23.96
  -3 -10 -11  253.63   18.24
  -3 -10 -11   88.61   12.29
  -3 -10 -11  116.92   12.96
  -3 -10 -11  258.09   17.42
  -3 -10 -11  227.80   17.01
  -3 -10 -11  251.07   17.60
  -3 -10 -11  248.46   17.39
  -3 -10 -11  175.74   16.22
  -3 -10 -10    0.81    4.10
  -3 -10 -10    0.79    3.03
  -3 -10 -10    0.81    2.68
  -3 -10 -10    1.57    2.83
  -3 -10 -10    2.33    3.62
  -3 -10 -10    4.06    3.43
  -3 -10  -9  187.55   18.26
  -3 -10  -9  190.12   18.31
  -3 -10  -9  224.71   19.20
  -3 -10  -9  202.12   18.67
  -3 -10  -9  200.27   18.68
  -3 -10  -9  178.61   17.65
  -3 -10  -8  290.38   23.74
  -3 -10  -8  256.52   23.65
  -3 -10  -8  296.84   24.69
  -3 -10  -8  264.14   23.76
  -3 -10  -8  268.10   23.86
  -3 -10  -8  252.15   22.36
  -3 -10  -7   16.40    5.94
  -3 -10  -7   29.91    7.16
  -3 -10  -7   27.39    6.59
  -3 -10  -7   26.39    6.83
  -3 -10  -7   30.75    6.97
  -3 -10  -7   32.36    6.22
  -3 -10  -6  351.65   27.50
  -3 -10  -6  305.04   28.40
  -3 -10  -6  320.48   28.54
  -3 -10  -6  335.67   28.71
  -3 -10  -6  328.50   26.27
  -3 -10  -5  503.51   41.13
  -3 -10  -5  603.12   41.60
  -3 -10  -5  615.63   45.40
  -3 -10  -5  648.75   45.39
  -3 -10  -5  616.05   42.91
  -3 -10  -5  509.03   41.10
  -3 -10  -4  184.64   17.28
  -3 -10  -4  145.19   15.59
  -3 -10  -4  202.63   20.02
  -3 -10  -4  145.07   15.52
  -3 -10  -4  179.64   19.06
  -3 -10  -4  161.39   18.32
  -3 -10  -4  186.36   19.32
  -3 -10  -4  194.44   16.42
  -3 -10  -3   48.57    8.59
  -3 -10  -3   43.48    7.18
  -3 -10  -3   41.67    6.93
  -3 -10  -3   42.18    8.83
  -3 -10  -3   38.41    6.49
  -3 -10  -3   40.33    8.41
  -3 -10  -3   50.60    7.13
  -3 -10  -2  225.63   20.61
  -3 -10  -2  291.32   22.95
  -3 -10  -2  228.44   22.97
  -3 -10  -2  229.56   20.69
  -3 -10  -2  234.13   20.42
  -3 -10  -2  249.21   23.09
  -3 -10  -2  269.31   20.85
  -3 -10  -1  362.96   19.90
  -3 -10  -1  462.56   23.50
  -3 -10  -1  419.06   23.99
  -3 -10  -1  368.50   19.97
  -3 -10  -1  410.54   23.67
  -3 -10  -1  434.29   21.02
  -3 -10  -1  427.47   23.64
  -3 -10  -1  439.78   24.20
  -3 -10   0    0.94    3.63
  -3 -10   0   -0.72    2.76
  -3 -10   0   -1.87    3.09
  -3 -10   0    1.42    2.73
  -3 -10   0    0.91    3.27
  -3 -10   0    0.89    2.95
  -3 -10   0    1.44    2.78
  -3 -10   0    2.68    4.08
  -3 -10   1  137.82   14.29
  -3 -10   1  114.36   12.53
  -3 -10   1  133.77   14.17
  -3 -10   1  149.84   13.47
  -3 -10   1  125.29   13.65
  -3 -10   1  135.43   14.21
  -3 -10   1  116.24   12.52
  -3 -10   1  147.48   15.24
  -3 -10   2   89.12   10.60
  -3 -10   2   59.43    8.41
  -3 -10   2   94.38    9.98
  -3 -10   2   92.76   10.60
  -3 -10   2   85.54   10.24
  -3 -10   2   92.08   10.72
  -3 -10   2  105.85   12.19
  -3 -10   2   70.97    8.99
  -3 -10   3   17.24    4.26
  -3 -10   3   17.22    4.50
  -3 -10   3   13.32    4.12
  -3 -10   3   13.65    4.07
  -3 -10   3   14.35    4.56
  -3 -10   4   79.37    9.07
  -3 -10   4   65.15    8.44
  -3 -10   4   67.97    8.77
  -3 -10   4   84.94    8.88
  -3 -10   5  187.33   15.83
  -3 -10   6   63.90    8.99
  -3 -10   7   18.20    4.74
  -3 -10   8  292.68   21.62
  -3 -10   8  296.70   22.55
  -3 -10   9  115.24   10.18
  -3  -9 -20  146.62   11.47
  -3  -9 -20  154.11   11.53
  -3  -9 -19   77.79    7.56
  -3  -9 -19   79.75    7.61
  -3  -9 -18   69.95    8.97
  -3  -9 -18   87.56    8.43
  -3  -9 -18   71.43    7.99
  -3  -9 -17  163.80   16.80
  -3  -9 -17  188.20   15.54
  -3  -9 -17  181.63   15.46
  -3  -9 -17  190.43   15.44
  -3  -9 -16  196.33   19.83
  -3  -9 -16  208.72   17.86
  -3  -9 -16  219.23   18.08
  -3  -9 -16  219.26   17.67
  -3  -9 -15   -2.24    4.32
  -3  -9 -15   -0.68    3.08
  -3  -9 -15    0.67    3.46
  -3  -9 -15    2.28    3.40
  -3  -9 -14  163.81   14.02
  -3  -9 -14  146.55   14.15
  -3  -9 -14  138.74   13.94
  -3  -9 -14  159.03   17.17
  -3  -9 -14  132.64   15.06
  -3  -9 -14  112.88   13.65
  -3  -9 -13  219.74   17.89
  -3  -9 -13  197.96   17.92
  -3  -9 -13  199.56   17.93
  -3  -9 -13  214.66   21.22
  -3  -9 -13  176.90   19.05
  -3  -9 -13  202.07   18.83
  -3  -9 -12    7.69    4.51
  -3  -9 -12    7.97    3.73
  -3  -9 -12    6.60    4.27
  -3  -9 -12    4.18    3.19
  -3  -9 -12    0.70    3.15
  -3  -9 -12   -0.77    3.25
  -3  -9 -12    7.36    4.24
  -3  -9 -12    0.78    3.20
  -3  -9 -12    4.55    3.86
  -3  -9 -12    6.07    4.28
  -3  -9 -11  295.92   25.03
  -3  -9 -11  297.66   25.10
  -3  -9 -11  289.85   23.46
  -3  -9 -11  280.22   23.16
  -3  -9 -11  285.85   23.28
  -3  -9 -11  281.01   24.61
  -3  -9 -11  345.41   27.93
  -3  -9 -11  308.76   25.01
  -3  -9 -11  282.13   24.36
  -3  -9 -11  271.62   25.14
  -3  -9 -10  199.84   19.18
  -3  -9 -10  204.04   18.04
  -3  -9 -10  189.94   19.41
  -3  -9 -10  210.23   17.57
  -3  -9 -10  188.37   17.23
  -3  -9 -10  195.54   19.43
  -3  -9 -10  203.69   19.43
  -3  -9 -10  214.69   19.60
  -3  -9 -10  237.76   20.35
  -3  -9  -9   32.39    7.09
  -3  -9  -9   29.26    7.34
  -3  -9  -9   22.63    5.31
  -3  -9  -9   26.22    5.22
  -3  -9  -9   28.31    5.17
  -3  -9  -9   34.75    7.47
  -3  -9  -9   33.60    7.02
  -3  -9  -9   25.10    6.48
  -3  -9  -9   24.63    6.21
  -3  -9  -8  199.76   18.83
  -3  -9  -8  207.51   20.21
  -3  -9  -8  203.54   16.83
  -3  -9  -8  140.98   22.71
  -3  -9  -8  192.71   16.24
  -3  -9  -8  185.81   19.46
  -3  -9  -8  173.09   15.82
  -3  -9  -8  176.04   18.87
  -3  -9  -8  191.50   24.71
  -3  -9  -8  201.27   25.34
  -3  -9  -8  190.08   19.49
  -3  -9  -8  215.64   18.93
  -3  -9  -7  539.22   37.36
  -3  -9  -7  507.28   38.97
  -3  -9  -7  480.76   33.70
  -3  -9  -7  367.28   43.27
  -3  -9  -7  473.42   38.40
  -3  -9  -7  401.60   32.98
  -3  -9  -7  419.34   33.14
  -3  -9  -7  528.03   39.13
  -3  -9  -7  436.85   45.14
  -3  -9  -7  489.41   46.06
  -3  -9  -7  514.75   38.86
  -3  -9  -7  589.69   37.53
  -3  -9  -6  268.12   23.65
  -3  -9  -6  224.61   22.35
  -3  -9  -6  259.90   25.67
  -3  -9  -6  243.18   22.63
  -3  -9  -6  242.15   31.87
  -3  -9  -6  281.75   26.14
  -3  -9  -6  288.17   26.12
  -3  -9  -6  233.64   31.41
  -3  -9  -6  265.23   31.80
  -3  -9  -6  287.44   26.37
  -3  -9  -6  309.72   23.59
  -3  -9  -5   35.71    6.77
  -3  -9  -5   20.39    5.68
  -3  -9  -5   24.99    5.99
  -3  -9  -5   34.89    7.59
  -3  -9  -5   28.87    6.31
  -3  -9  -5   25.00   10.14
  -3  -9  -5   44.28    9.15
  -3  -9  -5   51.34   13.45
  -3  -9  -5   31.54    8.40
  -3  -9  -4  746.71   54.71
  -3  -9  -4  707.82   54.35
  -3  -9  -4  991.84   58.11
  -3  -9  -4  799.20   58.99
  -3  -9  -4  647.80   54.09
  -3  -9  -4  857.72   60.00
  -3  -9  -4  782.70   69.18
  -3  -9  -4  828.78   59.50
  -3  -9  -4  767.94   69.28
  -3  -9  -3  322.17   38.38
  -3  -9  -3  339.12   30.96
  -3  -9  -3  311.13   26.54
  -3  -9  -3  357.45   31.36
  -3  -9  -3  362.67   31.02
  -3  -9  -3  289.01   26.81
  -3  -9  -3  294.80   37.29
  -3  -9  -3  311.32   30.21
  -3  -9  -3  325.88   37.20
  -3  -9  -3  309.46   26.58
  -3  -9  -3  427.08   29.86
  -3  -9  -2    9.29    3.94
  -3  -9  -2   20.51    6.99
  -3  -9  -2   11.49    4.74
  -3  -9  -2   10.37    7.35
  -3  -9  -2   22.22    6.81
  -3  -9  -2   13.29    5.90
  -3  -9  -2   12.73    4.99
  -3  -9  -1  190.02   20.23
  -3  -9  -1  198.00   26.75
  -3  -9  -1  174.10   16.78
  -3  -9  -1  186.82   19.97
  -3  -9  -1  151.75   16.86
  -3  -9  -1  186.58   19.47
  -3  -9  -1  164.98   19.10
  -3  -9  -1  178.99   24.43
  -3  -9  -1  175.69   25.33
  -3  -9  -1  210.17   19.47
  -3  -9  -1  166.44   16.66
  -3  -9   0  466.44   37.33
  -3  -9   0  415.37   43.80
  -3  -9   0  454.02   37.14
  -3  -9   0  448.57   34.60
  -3  -9   0  527.91   37.87
  -3  -9   0  418.65   34.90
  -3  -9   0  382.25   41.79
  -3  -9   0  456.54   37.02
  -3  -9   0  422.10   43.74
  -3  -9   0  554.89   37.91
  -3  -9   0  433.73   34.48
  -3  -9   1   24.85    9.20
  -3  -9   1   28.15    7.24
  -3  -9   1   41.45    8.21
  -3  -9   1   31.76    5.53
  -3  -9   1   26.41    5.77
  -3  -9   1   35.07    6.96
  -3  -9   1   33.09    9.63
  -3  -9   1   35.27    7.11
  -3  -9   1   32.64    7.21
  -3  -9   1   19.68    8.08
  -3  -9   1   28.98    5.96
  -3  -9   1   30.96    7.58
  -3  -9   2   44.78    7.44
  -3  -9   2   69.25   10.66
  -3  -9   2   58.29    9.22
  -3  -9   2   37.81   11.12
  -3  -9   2   51.57    8.71
  -3  -9   2   53.06    7.53
  -3  -9   2   55.20    8.17
  -3  -9   2   36.56    7.26
  -3  -9   2   58.67    9.11
  -3  -9   2   50.05    8.35
  -3  -9   2   52.99   11.91
  -3  -9   2   53.64    9.10
  -3  -9   3  336.21   29.13
  -3  -9   3  462.50   33.36
  -3  -9   3  385.22   30.93
  -3  -9   3  412.42   31.46
  -3  -9   3  382.11   29.74
  -3  -9   3  317.80   28.89
  -3  -9   3  375.32   30.07
  -3  -9   3  402.71   30.97
  -3  -9   3  367.03   30.43
  -3  -9   3  443.90   32.58
  -3  -9   4  124.07   14.08
  -3  -9   4  120.84   13.59
  -3  -9   4  137.75   14.51
  -3  -9   4  139.32   14.18
  -3  -9   4  149.54   14.53
  -3  -9   4  113.99   13.41
  -3  -9   4  141.01   15.81
  -3  -9   5   34.15    6.44
  -3  -9   5   38.64    6.96
  -3  -9   5   26.35    5.77
  -3  -9   5   32.53    6.44
  -3  -9   5   34.99    6.60
  -3  -9   5   52.28    8.73
  -3  -9   6  307.27   26.15
  -3  -9   6  334.31   28.09
  -3  -9   6  352.66   26.20
  -3  -9   6  316.98   25.64
  -3  -9   7  422.34   32.10
  -3  -9   7  343.29   32.31
  -3  -9   7  457.62   34.65
  -3  -9   7  467.54   32.25
  -3  -9   8    1.97    3.35
  -3  -9   8    3.41    3.99
  -3  -9   8    3.41    4.07
  -3  -9   8    2.62    2.70
  -3  -9   9  121.67   12.72
  -3  -9   9  135.33   13.94
  -3  -9   9  135.21   14.33
  -3  -9   9  168.49   13.68
  -3  -9  10  255.65   21.49
  -3  -9  10  265.04   22.26
  -3  -9  10  299.65   22.91
  -3  -9  10  313.62   22.02
  -3  -9  11   56.59    6.59
  -3  -9  11   53.92    6.77
  -3  -9  11   46.11    6.76
  -3  -9  12   58.41    6.52
  -3  -9  12   63.64    6.78
  -3  -8 -21  155.22   12.47
  -3  -8 -20   37.52    6.17
  -3  -8 -20   50.34    6.67
  -3  -8 -19  400.41   35.06
  -3  -8 -19  477.85   33.95
  -3  -8 -19  510.98   34.22
  -3  -8 -19  506.01   34.11
  -3  -8 -18  333.65   25.23
  -3  -8 -18  314.75   24.88
  -3  -8 -18  322.43   27.59
  -3  -8 -17   17.45    5.43
  -3  -8 -17   14.29    3.92
  -3  -8 -17   18.36    5.56
  -3  -8 -17   20.53    5.31
  -3  -8 -17   28.11    5.67
  -3  -8 -16  172.97   17.59
  -3  -8 -16  155.85   14.16
  -3  -8 -16  187.17   16.93
  -3  -8 -16  174.97   16.59
  -3  -8 -15  402.43   30.73
  -3  -8 -15  411.75   34.28
  -3  -8 -15  426.54   33.54
  -3  -8 -15  392.69   33.11
  -3  -8 -14  170.53   16.75
  -3  -8 -14  157.54   16.28
  -3  -8 -14  154.94   14.05
  -3  -8 -14  171.15   15.75
  -3  -8 -14  151.89   16.23
  -3  -8 -13    6.58    3.28
  -3  -8 -13    7.85    4.61
  -3  -8 -13    3.51    4.03
  -3  -8 -13    8.82    4.76
  -3  -8 -13    6.50    3.55
  -3  -8 -13    7.16    4.29
  -3  -8 -12  357.54   28.29
  -3  -8 -12  344.58   28.12
  -3  -8 -12  336.65   27.99
  -3  -8 -12  346.98   28.40
  -3  -8 -12  360.26   28.30
  -3  -8 -12  345.79   28.20
  -3  -8 -12  349.29   28.90
  -3  -8 -11  148.67   14.23
  -3  -8 -11  149.81   15.08
  -3  -8 -11  129.45   13.71
  -3  -8 -11  125.49   14.38
  -3  -8 -11  123.66   14.23
  -3  -8 -11  121.40   14.08
  -3  -8 -11  139.51   19.15
  -3  -8 -11  123.22   14.17
  -3  -8 -10   33.09    6.88
  -3  -8 -10   34.70    7.28
  -3  -8 -10   37.32    6.54
  -3  -8 -10   41.97    6.59
  -3  -8 -10   33.97    9.92
  -3  -8 -10   20.82    6.32
  -3  -8 -10   27.46    6.97
  -3  -8 -10   22.23    8.32
  -3  -8 -10   35.15    9.89
  -3  -8 -10   48.04    8.00
  -3  -8 -10   44.09    7.67
  -3  -8  -9  222.21   20.86
  -3  -8  -9  236.80   20.00
  -3  -8  -9  260.53   23.17
  -3  -8  -9  196.67   19.15
  -3  -8  -9  269.04   29.77
  -3  -8  -9  259.62   23.13
  -3  -8  -9  231.22   22.26
  -3  -8  -9  236.44   28.03
  -3  -8  -9  219.66   27.45
  -3  -8  -9  237.97   22.36
  -3  -8  -9  297.39   22.84
  -3  -8  -8  433.74   33.64
  -3  -8  -8  483.44   36.38
  -3  -8  -8  356.28   31.07
  -3  -8  -8  447.62   35.80
  -3  -8  -8  385.72   41.83
  -3  -8  -8  401.51   31.47
  -3  -8  -8  471.98   36.13
  -3  -8  -8  484.29   36.29
  -3  -8  -8  448.93   43.10
  -3  -8  -8  399.82   42.00
  -3  -8  -8  527.42   35.18
  -3  -8  -7    2.65    3.93
  -3  -8  -7    0.94    2.81
  -3  -8  -7    3.82    4.20
  -3  -8  -7    0.93    2.94
  -3  -8  -7    6.27    5.45
  -3  -8  -7    3.57    3.02
  -3  -8  -7    7.77    5.77
  -3  -8  -7    2.35    2.49
  -3  -8  -7   -2.46    4.90
  -3  -8  -7   -1.23    4.40
  -3  -8  -7    3.74    4.48
  -3  -8  -7    4.51    3.59
  -3  -8  -7    2.51    5.00
  -3  -8  -6  336.12   31.07
  -3  -8  -6  338.44   28.20
  -3  -8  -6  423.74   41.83
  -3  -8  -6  336.24   26.09
  -3  -8  -6  328.92   26.02
  -3  -8  -6  352.89   31.54
  -3  -8  -6  351.94   31.50
  -3  -8  -6  386.43   32.12
  -3  -8  -6  375.49   39.49
  -3  -8  -6  345.13   38.85
  -3  -8  -6  320.07   27.98
  -3  -8  -6  408.00   29.60
  -3  -8  -5  595.61   44.17
  -3  -8  -5  494.71   51.42
  -3  -8  -5  567.56   40.25
  -3  -8  -5  446.77   38.11
  -3  -8  -5  588.88   44.03
  -3  -8  -5  561.93   52.96
  -3  -8  -5  607.12   54.58
  -3  -8  -5  464.44   38.23
  -3  -8  -4   20.92    5.26
  -3  -8  -4   27.01   10.86
  -3  -8  -4   34.31   12.11
  -3  -8  -4   24.20    7.95
  -3  -8  -4   20.59    8.14
  -3  -8  -4   17.68    4.94
  -3  -8  -4   30.24    7.34
  -3  -8  -3   77.34   10.14
  -3  -8  -3  105.78   12.49
  -3  -8  -3   74.34   13.16
  -3  -8  -3   66.30    9.49
  -3  -8  -3   75.72   18.21
  -3  -8  -3  100.87   14.60
  -3  -8  -3   78.64   13.52
  -3  -8  -3   85.59   13.58
  -3  -8  -3   97.14   18.99
  -3  -8  -3   81.66   18.52
  -3  -8  -2  219.16   19.52
  -3  -8  -2  224.67   23.97
  -3  -8  -2  239.82   24.19
  -3  -8  -2  230.57   30.33
  -3  -8  -2  260.74   21.97
  -3  -8  -2  188.60   18.87
  -3  -8  -1  121.67   13.71
  -3  -8  -1   84.98   10.62
  -3  -8  -1  118.18   15.28
  -3  -8  -1   86.26   10.62
  -3  -8  -1   88.84   13.44
  -3  -8  -1   72.24   16.55
  -3  -8  -1   72.04   17.51
  -3  -8   0  172.38   16.22
  -3  -8   0  108.64   12.70
  -3  -8   0  110.67   19.96
  -3  -8   0  127.92   16.02
  -3  -8   0  132.20   16.12
  -3  -8   0  100.84   11.41
  -3  -8   0  123.56   13.27
  -3  -8   0  145.29   14.84
  -3  -8   0  176.03   17.70
  -3  -8   0   96.38   18.37
  -3  -8   0  130.06   15.97
  -3  -8   0  123.63   14.29
  -3  -8   0   97.81   18.83
  -3  -8   1  226.44   21.40
  -3  -8   1  312.38   24.71
  -3  -8   1  282.55   31.97
  -3  -8   1  243.08   24.20
  -3  -8   1  287.05   25.26
  -3  -8   1  268.10   21.42
  -3  -8   1  233.76   20.16
  -3  -8   1  260.76   22.13
  -3  -8   1  276.89   23.42
  -3  -8   1  279.95   25.00
  -3  -8   1  246.47   30.11
  -3  -8   1  215.19   28.46
  -3  -8   1  252.93   24.43
  -3  -8   1  280.10   23.80
  -3  -8   2  399.25   28.79
  -3  -8   2  315.71   25.52
  -3  -8   2  344.94   35.22
  -3  -8   2  308.79   27.56
  -3  -8   2  320.80   27.84
  -3  -8   2  307.36   25.03
  -3  -8   2  257.97   23.51
  -3  -8   2  270.42   24.81
  -3  -8   2  326.82   26.74
  -3  -8   2  333.86   27.76
  -3  -8   2  300.92   33.17
  -3  -8   2  322.19   27.63
  -3  -8   2  315.22   34.07
  -3  -8   2  335.92   27.22
  -3  -8   3   25.07    5.47
  -3  -8   3   21.19    6.32
  -3  -8   3   10.97    7.05
  -3  -8   3   35.23    7.35
  -3  -8   3   13.38    4.72
  -3  -8   3   20.89    5.13
  -3  -8   3   25.94    5.66
  -3  -8   3   17.35    6.01
  -3  -8   3   31.75    7.91
  -3  -8   3   31.89    6.79
  -3  -8   3   30.13    8.83
  -3  -8   3   30.59    6.58
  -3  -8   3   10.57    6.12
  -3  -8   3   44.59    8.19
  -3  -8   4  872.22   58.90
  -3  -8   4  761.21   55.54
  -3  -8   4  772.35   56.92
  -3  -8   4  818.64   58.59
  -3  -8   4  854.75   66.93
  -3  -8   4  876.17   58.54
  -3  -8   4  778.74   60.99
  -3  -8   4  765.53   64.16
  -3  -8   4  864.68   58.71
  -3  -8   4  728.11   64.36
  -3  -8   4  825.65   58.88
  -3  -8   5  434.33   32.36
  -3  -8   5  348.28   30.63
  -3  -8   5  377.60   29.62
  -3  -8   5  403.34   38.18
  -3  -8   5  384.24   31.64
  -3  -8   5  385.98   34.41
  -3  -8   5  402.59   31.59
  -3  -8   5  390.99   31.45
  -3  -8   5  451.31   39.11
  -3  -8   5  411.64   32.94
  -3  -8   6    5.12    3.19
  -3  -8   6    1.94    3.17
  -3  -8   6    4.28    4.51
  -3  -8   6    1.10    4.37
  -3  -8   6    0.94    4.78
  -3  -8   6    5.38    4.24
  -3  -8   6    0.81    3.01
  -3  -8   6    4.98    3.41
  -3  -8   6    5.98    3.61
  -3  -8   7  218.55   18.43
  -3  -8   7  206.71   19.51
  -3  -8   7  199.92   20.67
  -3  -8   7  255.37   20.90
  -3  -8   7  209.74   18.76
  -3  -8   7  204.27   18.76
  -3  -8   8  299.40   23.07
  -3  -8   8  294.42   24.23
  -3  -8   8  345.70   25.40
  -3  -8   9   87.30   11.54
  -3  -8   9   80.12    9.34
  -3  -8   9   67.52    9.65
  -3  -8   9  108.61   11.22
  -3  -8  10   79.42   10.49
  -3  -8  10   71.85    8.85
  -3  -8  10   87.14   10.17
  -3  -8  10   87.25    9.95
  -3  -8  11  302.72   26.01
  -3  -8  11  363.13   26.07
  -3  -8  12   26.72    5.44
  -3  -8  12   40.37    5.61
  -3  -8  13   42.36    6.29
  -3  -8  13   38.46    5.80
  -3  -8  14  138.48   12.03
  -3  -8  14  122.32   11.92
  -3  -7 -22    3.41    2.65
  -3  -7 -22    4.51    2.93
  -3  -7 -22    4.12    3.14
  -3  -7 -21  168.84   14.04
  -3  -7 -21  162.63   13.93
  -3  -7 -21  151.05   13.49
  -3  -7 -20  312.17   24.15
  -3  -7 -20  345.33   24.66
  -3  -7 -19    5.61    3.36
  -3  -7 -19    8.83    3.00
  -3  -7 -19    4.43    3.05
  -3  -7 -19    8.11    4.06
  -3  -7 -18  120.24   12.18
  -3  -7 -18  122.56   12.33
  -3  -7 -18  121.23   12.34
  -3  -7 -18  163.28   13.93
  -3  -7 -17  482.46   32.81
  -3  -7 -17  465.53   32.52
  -3  -7 -17  397.43   29.55
  -3  -7 -17  336.86   31.71
  -3  -7 -17  316.08   29.31
  -3  -7 -17  511.92   31.91
  -3  -7 -17  379.55   30.01
  -3  -7 -16   77.56   11.08
  -3  -7 -16   84.29   11.41
  -3  -7 -16   93.94   11.05
  -3  -7 -16   88.65   10.10
  -3  -7 -16   79.96    9.16
  -3  -7 -16   68.62   10.98
  -3  -7 -16   80.66    9.89
  -3  -7 -15   39.79    8.18
  -3  -7 -15   34.57    7.44
  -3  -7 -15   33.44    7.58
  -3  -7 -15   30.41    6.20
  -3  -7 -15   28.97    5.54
  -3  -7 -15   26.20    7.08
  -3  -7 -15   38.23    6.42
  -3  -7 -14  382.86   30.58
  -3  -7 -14  351.85   27.99
  -3  -7 -14  357.53   28.13
  -3  -7 -14  302.65   25.32
  -3  -7 -14  287.26   26.93
  -3  -7 -14  305.49   24.28
  -3  -7 -14  288.84   25.15
  -3  -7 -13  110.28   13.20
  -3  -7 -13   90.42   12.03
  -3  -7 -13   83.24    9.64
  -3  -7 -13   96.88   12.45
  -3  -7 -13  116.35   14.49
  -3  -7 -12   46.38    8.31
  -3  -7 -12   55.63    8.34
  -3  -7 -12   82.42   11.51
  -3  -7 -12   41.33    6.82
  -3  -7 -12   61.92    9.24
  -3  -7 -12   47.16   10.31
  -3  -7 -12   56.01    8.41
  -3  -7 -12   53.53    9.18
  -3  -7 -12   52.34    9.00
  -3  -7 -11  416.55   33.94
  -3  -7 -11  450.18   34.97
  -3  -7 -11  450.67   34.37
  -3  -7 -11  482.80   42.32
  -3  -7 -11  443.64   34.25
  -3  -7 -11  483.77   35.48
  -3  -7 -11  496.20   35.56
  -3  -7 -11  436.58   34.60
  -3  -7 -11  399.06   39.97
  -3  -7 -11  411.17   40.07
  -3  -7 -11  408.33   31.49
  -3  -7 -11  444.17   34.59
  -3  -7 -10  618.76   41.57
  -3  -7 -10  536.47   40.35
  -3  -7 -10  580.06   40.76
  -3  -7 -10  545.50   49.47
  -3  -7 -10  574.79   42.63
  -3  -7 -10  560.96   42.44
  -3  -7 -10  561.45   42.33
  -3  -7 -10  541.18   42.01
  -3  -7 -10  520.58   48.34
  -3  -7 -10  597.68   49.73
  -3  -7 -10  492.74   38.18
  -3  -7  -9   40.43    7.18
  -3  -7  -9   47.42    8.60
  -3  -7  -9   34.28    6.37
  -3  -7  -9   48.74   11.72
  -3  -7  -9   33.09    6.17
  -3  -7  -9   38.34    7.80
  -3  -7  -9   39.19    8.22
  -3  -7  -9   35.83   10.36
  -3  -7  -9   48.29    8.65
  -3  -7  -9   45.37    8.35
  -3  -7  -9   38.35   10.89
  -3  -7  -8  507.58   39.22
  -3  -7  -8  503.69   35.32
  -3  -7  -8  457.29   34.92
  -3  -7  -8  466.59   38.43
  -3  -7  -8  475.65   45.69
  -3  -7  -8  506.23   39.13
  -3  -7  -8  476.75   38.57
  -3  -7  -8  461.55   44.92
  -3  -7  -8  522.91   46.36
  -3  -7  -8  488.99   38.62
  -3  -7  -8  479.09   36.34
  -3  -7  -7 1310.73   85.58
  -3  -7  -7 1142.87   81.79
  -3  -7  -7 1262.89   84.99
  -3  -7  -7 1190.20   79.90
  -3  -7  -7 1319.76   94.85
  -3  -7  -7 1130.19   79.69
  -3  -7  -7 1318.91   85.54
  -3  -7  -7 1283.21   84.63
  -3  -7  -7 1248.95   93.39
  -3  -7  -7 1240.99   93.22
  -3  -7  -7 1221.04   84.60
  -3  -7  -7 1267.13   81.76
  -3  -7  -7 1082.55   81.53
  -3  -7  -6  292.22   26.99
  -3  -7  -6  266.90   23.34
  -3  -7  -6  322.98   27.97
  -3  -7  -6  252.98   21.54
  -3  -7  -6  268.38   21.70
  -3  -7  -6  321.55   34.97
  -3  -7  -6  312.64   27.24
  -3  -7  -6  310.80   26.10
  -3  -7  -6  319.18   34.52
  -3  -7  -6  298.33   33.72
  -3  -7  -6  324.78   27.95
  -3  -7  -6  313.46   24.05
  -3  -7  -6  235.41   22.81
  -3  -7  -5   36.39    6.38
  -3  -7  -5   47.75    7.56
  -3  -7  -5   44.50    9.49
  -3  -7  -5   23.86    5.51
  -3  -7  -5   44.69   12.96
  -3  -7  -5   41.09    9.84
  -3  -7  -5   46.43    8.78
  -3  -7  -5   53.40   13.76
  -3  -7  -5   45.19    9.92
  -3  -7  -5   41.31    9.10
  -3  -7  -5   37.55   12.18
  -3  -7  -4  589.30   47.85
  -3  -7  -4  800.80   50.29
  -3  -7  -4  608.10   48.00
  -3  -7  -4  843.84   53.06
  -3  -7  -4  708.07   53.75
  -3  -7  -4  685.67   62.18
  -3  -7  -4  762.93   64.84
  -3  -7  -4  700.19   53.93
  -3  -7  -3  525.53   37.50
  -3  -7  -3  642.09   40.02
  -3  -7  -3  467.08   36.99
  -3  -7  -3  451.47   37.91
  -3  -7  -3  467.62   41.89
  -3  -7  -3  518.93   51.14
  -3  -7  -3  569.61   43.45
  -3  -7  -3  441.30   49.00
  -3  -7  -3  585.53   53.98
  -3  -7  -3  531.11   43.14
  -3  -7  -2    5.97    7.87
  -3  -7  -2    4.46    5.13
  -3  -7  -2    2.09    2.50
  -3  -7  -2    1.86    2.62
  -3  -7  -2   -2.81    6.86
  -3  -7  -2    1.45    5.21
  -3  -7  -2   -0.87    4.33
  -3  -7  -2    2.79    2.20
  -3  -7  -1  192.49   18.41
  -3  -7  -1  282.47   21.80
  -3  -7  -1  217.42   23.30
  -3  -7  -1  223.65   17.52
  -3  -7  -1  227.99   17.70
  -3  -7  -1  211.87   18.74
  -3  -7  -1  213.36   20.98
  -3  -7  -1  213.77   22.98
  -3  -7  -1  211.20   29.21
  -3  -7  -1  268.17   21.29
  -3  -7   0  285.94   23.89
  -3  -7   0  355.84   37.68
  -3  -7   0  339.52   29.28
  -3  -7   0  301.92   28.39
  -3  -7   0  305.61   23.22
  -3  -7   0  300.77   23.13
  -3  -7   0  283.74   23.85
  -3  -7   0  283.08   27.68
  -3  -7   0  311.02   27.34
  -3  -7   0  329.16   35.92
  -3  -7   0  275.59   33.47
  -3  -7   0  322.13   28.92
  -3  -7   0  356.62   26.45
  -3  -7   1    3.38    2.14
  -3  -7   1    6.08    5.68
  -3  -7   1    2.49    6.56
  -3  -7   1    3.70    4.08
  -3  -7   1    2.28    2.90
  -3  -7   1    1.17    2.85
  -3  -7   1    2.71    2.44
  -3  -7   1    1.25    4.30
  -3  -7   1    3.51    4.95
  -3  -7   1    4.62    5.14
  -3  -7   1   -1.19    4.27
  -3  -7   1    2.64    3.04
  -3  -7   1    2.36    5.26
  -3  -7   2  520.84   39.90
  -3  -7   2  653.98   53.42
  -3  -7   2  585.57   43.92
  -3  -7   2  596.62   44.03
  -3  -7   2  537.20   39.61
  -3  -7   2  550.38   40.03
  -3  -7   2  550.39   40.17
  -3  -7   2  540.37   44.92
  -3  -7   2  579.18   43.46
  -3  -7   2  618.47   51.35
  -3  -7   2  518.91   49.87
  -3  -7   2  561.66   43.40
  -3  -7   2  578.43   41.84
  -3  -7   3  279.00   32.83
  -3  -7   3  317.66   27.83
  -3  -7   3  330.54   25.11
  -3  -7   3  309.93   25.37
  -3  -7   3  350.85   28.39
  -3  -7   3  303.28   30.06
  -3  -7   3  338.18   27.98
  -3  -7   3  314.19   27.70
  -3  -7   3  343.64   33.94
  -3  -7   3  312.51   33.63
  -3  -7   3  296.59   26.10
  -3  -7   4   21.22    7.97
  -3  -7   4   12.40    5.34
  -3  -7   4   21.38    5.97
  -3  -7   4   14.86    5.04
  -3  -7   4   23.98    6.13
  -3  -7   4   15.99    6.44
  -3  -7   4    6.00    4.67
  -3  -7   4   21.46    7.83
  -3  -7   4   11.99    4.56
  -3  -7   4   22.66    5.88
  -3  -7   4   22.32    7.89
  -3  -7   5   77.97   11.41
  -3  -7   5  103.41   17.02
  -3  -7   5   93.69   10.57
  -3  -7   5   80.85   10.69
  -3  -7   5  104.23   12.48
  -3  -7   5   65.16   13.08
  -3  -7   5  108.95   12.40
  -3  -7   5  101.43   12.33
  -3  -7   5  127.95   17.28
  -3  -7   5   88.90   11.70
  -3  -7   5   87.55   15.10
  -3  -7   5   91.84   12.16
  -3  -7   6  437.83   34.37
  -3  -7   6  440.87   41.00
  -3  -7   6  412.52   33.05
  -3  -7   6  427.50   32.22
  -3  -7   6  427.19   33.96
  -3  -7   6  414.16   34.23
  -3  -7   6  368.85   37.70
  -3  -7   6  476.77   34.37
  -3  -7   6  434.78   34.00
  -3  -7   6  441.45   39.37
  -3  -7   6  449.62   40.28
  -3  -7   6  450.52   34.99
  -3  -7   7  180.53   19.17
  -3  -7   7  205.26   23.50
  -3  -7   7  176.07   18.75
  -3  -7   7  190.36   17.21
  -3  -7   7  210.04   18.55
  -3  -7   7  201.46   18.15
  -3  -7   7  198.26   18.19
  -3  -7   8   76.50    9.89
  -3  -7   8   70.91    8.89
  -3  -7   8   52.22    9.61
  -3  -7   8   70.40   10.37
  -3  -7   8   57.30   11.50
  -3  -7   9  391.06   29.69
  -3  -7   9  431.72   31.09
  -3  -7   9  452.30   37.76
  -3  -7   9  441.66   32.02
  -3  -7  10  113.58   14.36
  -3  -7  10  144.91   18.35
  -3  -7  10  161.14   15.03
  -3  -7  11   34.46    7.50
  -3  -7  11   65.71    8.30
  -3  -7  12  424.50   30.17
  -3  -7  12  322.14   28.94
  -3  -7  12  404.64   29.20
  -3  -7  13  297.77   22.29
  -3  -7  13  306.64   23.29
  -3  -7  13  241.04   21.93
  -3  -7  13  267.12   21.61
  -3  -7  14    2.33    2.80
  -3  -7  14   11.20    4.21
  -3  -7  15  144.39   13.45
  -3  -7  15  190.92   15.24
  -3  -7  16  532.32   37.11
  -3  -6 -23  153.95   12.80
  -3  -6 -23  166.92   12.93
  -3  -6 -22  317.72   28.91
  -3  -6 -22  350.64   27.06
  -3  -6 -22  412.23   27.15
  -3  -6 -22  475.11   28.89
  -3  -6 -22  478.86   28.87
  -3  -6 -22  327.04   26.82
  -3  -6 -21   76.08   10.41
  -3  -6 -21   85.44    8.79
  -3  -6 -21   61.13    7.91
  -3  -6 -21  107.56   10.35
  -3  -6 -21   97.45    9.93
  -3  -6 -21   68.63    8.12
  -3  -6 -20   56.50    7.67
  -3  -6 -20   59.83    9.77
  -3  -6 -20   61.65    8.03
  -3  -6 -20   63.99    8.57
  -3  -6 -20   73.49    9.30
  -3  -6 -20   63.18    7.93
  -3  -6 -19  148.63   13.69
  -3  -6 -19  147.82   17.17
  -3  -6 -19  128.68   12.89
  -3  -6 -19  123.07   13.92
  -3  -6 -19  146.69   14.80
  -3  -6 -18  189.46   22.43
  -3  -6 -18  232.60   18.98
  -3  -6 -18  215.09   18.08
  -3  -6 -18  194.77   19.98
  -3  -6 -17   21.35    7.90
  -3  -6 -17    9.12    5.64
  -3  -6 -17   15.40    4.25
  -3  -6 -17   17.28    5.81
  -3  -6 -16  178.23   23.12
  -3  -6 -16  208.36   21.26
  -3  -6 -16  225.91   18.04
  -3  -6 -16  179.48   20.11
  -3  -6 -15  129.37   18.12
  -3  -6 -15  124.85   14.18
  -3  -6 -15  139.95   14.88
  -3  -6 -15  155.77   17.01
  -3  -6 -15  112.50   11.70
  -3  -6 -14   22.28    7.68
  -3  -6 -14   17.76    5.79
  -3  -6 -14   22.61    6.48
  -3  -6 -14   20.72    6.93
  -3  -6 -14   10.66    4.14
  -3  -6 -14    6.48    4.11
  -3  -6 -13  102.21   15.98
  -3  -6 -13  116.81   13.65
  -3  -6 -13  129.02   14.15
  -3  -6 -13  140.44   16.14
  -3  -6 -13   88.29   12.30
  -3  -6 -13   98.34   11.07
  -3  -6 -12  592.48   44.34
  -3  -6 -12  661.02   48.45
  -3  -6 -12  600.43   45.46
  -3  -6 -12  634.13   45.89
  -3  -6 -12  660.39   50.25
  -3  -6 -12  622.94   44.66
  -3  -6 -12  651.60   50.70
  -3  -6 -12  572.87   42.78
  -3  -6 -12  610.85   45.34
  -3  -6 -11   49.15    8.29
  -3  -6 -11   43.69    8.98
  -3  -6 -11   49.11    8.22
  -3  -6 -11   60.97    9.09
  -3  -6 -11   62.08   12.15
  -3  -6 -11   50.28    9.77
  -3  -6 -11   45.91   10.52
  -3  -6 -11   37.22    7.16
  -3  -6 -11   47.71   10.96
  -3  -6 -11   43.11    6.74
  -3  -6 -11   50.69    8.00
  -3  -6 -10  785.28   53.47
  -3  -6 -10  857.40   54.98
  -3  -6 -10  702.85   51.40
  -3  -6 -10  678.82   51.22
  -3  -6 -10  711.88   59.57
  -3  -6 -10  659.51   52.33
  -3  -6 -10  788.89   53.54
  -3  -6 -10  843.18   55.83
  -3  -6 -10  698.67   58.79
  -3  -6 -10  652.12   51.95
  -3  -6 -10  747.12   59.70
  -3  -6 -10  779.92   51.97
  -3  -6 -10  688.28   49.70
  -3  -6  -9  962.32   65.60
  -3  -6  -9  931.77   67.50
  -3  -6  -9 1095.34   68.79
  -3  -6  -9  939.96   65.25
  -3  -6  -9  947.89   74.78
  -3  -6  -9  930.37   65.29
  -3  -6  -9  858.78   66.92
  -3  -6  -9  989.01   67.96
  -3  -6  -9 1024.88   69.37
  -3  -6  -9  932.76   74.06
  -3  -6  -9  913.50   67.14
  -3  -6  -9  879.99   73.23
  -3  -6  -9 1072.73   66.40
  -3  -6  -9  962.80   64.37
  -3  -6  -8  375.14   28.11
  -3  -6  -8  359.87   27.31
  -3  -6  -8  380.62   27.72
  -3  -6  -8  346.32   35.72
  -3  -6  -8  364.94   30.25
  -3  -6  -8  322.98   29.63
  -3  -6  -8  421.47   30.64
  -3  -6  -8  347.10   29.99
  -3  -6  -8  375.40   30.67
  -3  -6  -8  344.66   35.45
  -3  -6  -8  373.25   30.17
  -3  -6  -8  311.34   34.39
  -3  -6  -8  353.98   26.98
  -3  -6  -7  175.16   15.37
  -3  -6  -7  165.06   15.58
  -3  -6  -7  169.39   14.29
  -3  -6  -7  180.27   22.81
  -3  -6  -7  153.29   14.02
  -3  -6  -7  137.39   16.27
  -3  -6  -7  171.36   17.55
  -3  -6  -7  186.83   17.22
  -3  -6  -7  147.11   15.18
  -3  -6  -7  157.29   16.91
  -3  -6  -7  186.81   17.74
  -3  -6  -7  171.46   17.39
  -3  -6  -7  162.91   21.73
  -3  -6  -7  153.98   21.34
  -3  -6  -7  143.63   14.11
  -3  -6  -6  861.05   62.05
  -3  -6  -6  953.85   70.92
  -3  -6  -6  915.13   57.66
  -3  -6  -6  830.25   57.35
  -3  -6  -6  810.92   61.53
  -3  -6  -6 1043.63   62.16
  -3  -6  -6  771.94   58.47
  -3  -6  -6  777.12   61.35
  -3  -6  -6 1024.69   62.48
  -3  -6  -6  815.41   68.19
  -3  -6  -6  814.67   61.32
  -3  -6  -6  859.25   69.24
  -3  -6  -6  748.40   58.30
  -3  -6  -6  916.80   58.90
  -3  -6  -5  447.12   37.39
  -3  -6  -5  421.00   33.73
  -3  -6  -5  465.38   37.62
  -3  -6  -5  518.10   45.98
  -3  -6  -5  462.77   37.73
  -3  -6  -5  536.01   37.13
  -3  -6  -5  478.37   37.67
  -3  -6  -5  455.68   44.28
  -3  -6  -5  525.79   45.50
  -3  -6  -5  556.38   34.92
  -3  -6  -5  388.03   33.39
  -3  -6  -4    4.68    6.16
  -3  -6  -4    0.62    2.16
  -3  -6  -4   -0.93    4.25
  -3  -6  -4   -0.63    2.34
  -3  -6  -4    0.65    2.58
  -3  -6  -4    1.17    4.22
  -3  -6  -4   -2.45    5.47
  -3  -6  -4    3.65    4.02
  -3  -6  -3  492.63   36.77
  -3  -6  -3  487.91   34.89
  -3  -6  -3  488.87   46.13
  -3  -6  -3  452.57   38.35
  -3  -6  -3  433.19   38.14
  -3  -6  -3  486.50   46.55
  -3  -6  -2  896.59   74.13
  -3  -6  -2  903.27   65.64
  -3  -6  -2  842.25   65.15
  -3  -6  -2  774.31   64.52
  -3  -6  -2  935.78   65.50
  -3  -6  -2  961.54   74.26
  -3  -6  -2  840.05   72.78
  -3  -6  -2  975.35   62.09
  -3  -6  -1   22.55    4.69
  -3  -6  -1   28.94    4.33
  -3  -6  -1   18.61    6.95
  -3  -6  -1   30.64   10.61
  -3  -6  -1   25.59    7.55
  -3  -6  -1   25.94    5.25
  -3  -6   0  454.98   38.24
  -3  -6   0  470.31   33.44
  -3  -6   0  483.86   34.52
  -3  -6   0  473.20   38.57
  -3  -6   0  466.46   38.46
  -3  -6   0  476.67   38.19
  -3  -6   0  469.85   45.02
  -3  -6   0  491.16   45.07
  -3  -6   0  510.44   35.78
  -3  -6   1 1105.69   78.27
  -3  -6   1 1209.63   87.43
  -3  -6   1 1148.09   74.04
  -3  -6   1 1209.63   75.03
  -3  -6   1 1034.89   77.93
  -3  -6   1 1088.05   77.20
  -3  -6   1 1056.95   77.79
  -3  -6   1 1181.75   86.28
  -3  -6   1 1093.19   78.21
  -3  -6   1 1039.37   84.35
  -3  -6   1 1112.50   75.43
  -3  -6   2  354.36   29.76
  -3  -6   2  356.69   36.29
  -3  -6   2  431.73   28.08
  -3  -6   2  363.09   27.10
  -3  -6   2  347.24   29.84
  -3  -6   2  390.87   31.03
  -3  -6   2  332.07   29.55
  -3  -6   2  301.72   34.12
  -3  -6   2  264.19   32.85
  -3  -6   2  342.58   29.57
  -3  -6   2  360.83   27.83
  -3  -6   3   66.15   13.43
  -3  -6   3   86.14   11.05
  -3  -6   3   91.89    9.69
  -3  -6   3   68.24    8.83
  -3  -6   3   56.36    9.77
  -3  -6   3   82.14   11.87
  -3  -6   3   71.65   13.67
  -3  -6   3   78.06   10.66
  -3  -6   3   70.36   10.27
  -3  -6   3   74.13    9.21
  -3  -6   3   64.50   13.35
  -3  -6   4 1109.84   78.96
  -3  -6   4 1262.85   87.51
  -3  -6   4 1176.41   76.98
  -3  -6   4 1326.76   77.24
  -3  -6   4 1104.00   78.89
  -3  -6   4 1229.65   83.05
  -3  -6   4 1011.32   78.26
  -3  -6   4 1157.33   85.61
  -3  -6   4 1076.36   78.50
  -3  -6   4 1095.56   84.95
  -3  -6   4 1098.86   77.36
  -3  -6   5  857.69   61.54
  -3  -6   5  863.19   68.45
  -3  -6   5  955.92   59.57
  -3  -6   5  896.17   59.84
  -3  -6   5  830.03   61.15
  -3  -6   5  814.06   60.90
  -3  -6   5  970.26   67.20
  -3  -6   5  822.53   60.93
  -3  -6   5  797.99   66.56
  -3  -6   5  837.90   67.43
  -3  -6   5  855.03   60.46
  -3  -6   6    1.86    3.74
  -3  -6   6   10.06    4.58
  -3  -6   6   12.24    4.73
  -3  -6   6    7.84    3.94
  -3  -6   6    9.22    4.34
  -3  -6   6    6.94    5.21
  -3  -6   6   10.59    4.51
  -3  -6   6    5.12    4.53
  -3  -6   6   10.57    4.42
  -3  -6   6   19.46    7.07
  -3  -6   6    7.09    5.24
  -3  -6   7  155.44   16.46
  -3  -6   7  127.37   19.21
  -3  -6   7  172.29   16.81
  -3  -6   7  164.26   14.89
  -3  -6   7  148.98   15.10
  -3  -6   7  156.81   15.75
  -3  -6   7  175.16   20.50
  -3  -6   7  169.91   20.79
  -3  -6   7  149.00   15.65
  -3  -6   8  559.74   45.05
  -3  -6   8  642.30   52.42
  -3  -6   8  637.90   45.42
  -3  -6   9   12.19    5.02
  -3  -6   9   10.03    4.95
  -3  -6   9   22.65    8.23
  -3  -6  10   78.90   11.40
  -3  -6  10   95.49   15.40
  -3  -6  10  105.98   11.93
  -3  -6  11  154.30   19.62
  -3  -6  11  157.22   14.78
  -3  -6  11  121.46   14.35
  -3  -6  11  125.09   13.72
  -3  -6  11  145.48   14.70
  -3  -6  12   63.21   12.04
  -3  -6  12   73.43    9.00
  -3  -6  12   56.05    8.76
  -3  -6  12   65.64    9.50
  -3  -6  12   62.71    8.94
  -3  -6  13   10.88    3.69
  -3  -6  13    5.53    3.39
  -3  -6  13   14.25    4.96
  -3  -6  13   10.36    4.60
  -3  -6  14  393.26   28.18
  -3  -6  14  391.67   28.74
  -3  -6  14  422.02   29.93
  -3  -6  15  151.47   13.54
  -3  -6  15  158.30   14.44
  -3  -6  15  116.32   12.47
  -3  -6  16   26.22    5.31
  -3  -6  17  155.65   13.75
  -3  -5 -23   71.93    9.30
  -3  -5 -23   73.93    7.99
  -3  -5 -23   87.88    8.39
  -3  -5 -23   95.20    8.66
  -3  -5 -23   73.18    8.00
  -3  -5 -22  109.24    9.40
  -3  -5 -22   77.35    9.22
  -3  -5 -22  117.62   10.85
  -3  -5 -22  100.61   10.46
  -3  -5 -22   89.63   11.55
  -3  -5 -21  737.64   49.98
  -3  -5 -21  724.18   50.29
  -3  -5 -21  824.98   52.34
  -3  -5 -21  879.74   52.76
  -3  -5 -20  492.67   43.87
  -3  -5 -20  636.24   42.66
  -3  -5 -20  512.42   46.24
  -3  -5 -20  587.08   42.63
  -3  -5 -20  751.05   45.78
  -3  -5 -20  720.75   45.52
  -3  -5 -19   16.75    6.33
  -3  -5 -19   21.72    5.09
  -3  -5 -19   20.60    6.16
  -3  -5 -19   23.09    6.31
  -3  -5 -19   14.26    4.90
  -3  -5 -18   46.00   10.07
  -3  -5 -18   51.69    7.86
  -3  -5 -18   48.93    8.88
  -3  -5 -18   50.47    8.84
  -3  -5 -18   33.25    8.06
  -3  -5 -17  852.48   68.76
  -3  -5 -17  974.12   66.76
  -3  -5 -17  904.24   66.52
  -3  -5 -16  165.42   21.33
  -3  -5 -16  168.37   18.73
  -3  -5 -16  181.84   19.69
  -3  -5 -15   92.06   15.11
  -3  -5 -15   94.16   10.76
  -3  -5 -15   70.63   11.42
  -3  -5 -15   96.27   13.70
  -3  -5 -14  632.67   55.00
  -3  -5 -14  663.08   51.55
  -3  -5 -14  737.38   49.38
  -3  -5 -14  730.57   54.39
  -3  -5 -13  270.53   28.60
  -3  -5 -13  277.84   25.47
  -3  -5 -13  319.62   24.21
  -3  -5 -13  304.30   28.11
  -3  -5 -12  127.05   16.95
  -3  -5 -12  134.03   14.64
  -3  -5 -12  143.32   13.97
  -3  -5 -12  149.29   17.04
  -3  -5 -11  398.58   39.00
  -3  -5 -11  449.00   37.56
  -3  -5 -11  460.54   37.07
  -3  -5 -11  435.94   34.69
  -3  -5 -11  439.42   34.79
  -3  -5 -11  457.92   37.77
  -3  -5 -11  484.99   38.82
  -3  -5 -11  444.21   39.75
  -3  -5 -11  440.91   39.62
  -3  -5 -11  518.40   35.36
  -3  -5 -11  481.75   34.13
  -3  -5 -10  529.33   47.07
  -3  -5 -10  583.10   44.38
  -3  -5 -10  654.46   43.97
  -3  -5 -10  500.57   41.06
  -3  -5 -10  592.62   44.54
  -3  -5 -10  499.54   41.05
  -3  -5 -10  554.52   43.68
  -3  -5 -10  554.00   46.63
  -3  -5 -10  534.68   46.61
  -3  -5 -10  675.00   41.58
  -3  -5 -10  532.77   39.99
  -3  -5  -9  142.09   19.14
  -3  -5  -9  175.31   17.43
  -3  -5  -9  163.08   15.85
  -3  -5  -9  118.15   14.12
  -3  -5  -9  170.61   17.28
  -3  -5  -9  169.25   16.64
  -3  -5  -9  137.19   14.81
  -3  -5  -9  155.94   19.21
  -3  -5  -9  133.40   18.23
  -3  -5  -9  128.24   13.26
  -3  -5  -8  313.01   25.22
  -3  -5  -8  270.66   22.64
  -3  -5  -8  266.93   22.76
  -3  -5  -8  308.28   25.03
  -3  -5  -8  213.55   21.59
  -3  -5  -8  273.35   23.82
  -3  -5  -8  219.77   25.45
  -3  -5  -8  251.48   26.95
  -3  -5  -8  262.55   27.46
  -3  -5  -7  775.77   53.96
  -3  -5  -7  722.44   52.89
  -3  -5  -7  736.97   52.39
  -3  -5  -7  613.30   56.12
  -3  -5  -7  780.68   58.05
  -3  -5  -7  739.00   53.58
  -3  -5  -7  739.26   52.00
  -3  -5  -6   23.32    5.87
  -3  -5  -6   34.71    6.15
  -3  -5  -6   22.59    5.80
  -3  -5  -6   31.61    6.65
  -3  -5  -6   25.17    6.05
  -3  -5  -6   25.43    7.92
  -3  -5  -6   32.69    8.31
  -3  -5  -5  337.63   26.82
  -3  -5  -5  305.92   25.36
  -3  -5  -5  290.80   25.49
  -3  -5  -5  291.68   29.89
  -3  -5  -5  267.61   29.81
  -3  -5  -5  336.61   26.87
  -3  -5  -4  501.53   42.37
  -3  -5  -4  421.29   41.19
  -3  -5  -4  408.63   35.77
  -3  -5  -4  548.55   36.22
  -3  -5  -3   52.82   11.60
  -3  -5  -3   36.79    6.66
  -3  -5  -2  152.32   19.58
  -3  -5  -2  140.29   13.16
  -3  -5  -1 1379.26   98.30
  -3  -5  -1 1195.13   87.06
  -3  -5  -1 1380.51   91.53
  -3  -5   0  256.18   27.86
  -3  -5   0  217.53   18.69
  -3  -5   0  287.18   22.72
  -3  -5   1   41.50    6.42
  -3  -5   1   52.34   11.60
  -3  -5   1   70.62   12.44
  -3  -5   1   65.48    9.08
  -3  -5   2 1415.70   85.04
  -3  -5   2 1482.18   91.88
  -3  -5   2 1392.53   91.21
  -3  -5   3  701.64   51.39
  -3  -5   3  787.25   57.72
  -3  -5   3  833.03   58.39
  -3  -5   3  687.77   49.47
  -3  -5   4   39.75    6.23
  -3  -5   4   26.92    6.07
  -3  -5   4   40.48    8.07
  -3  -5   4   33.93    8.40
  -3  -5   4   33.55    5.48
  -3  -5   4   35.02    8.71
  -3  -5   5  267.32   29.56
  -3  -5   5  357.16   24.79
  -3  -5   5  300.80   23.81
  -3  -5   5  279.28   24.86
  -3  -5   5  345.90   28.68
  -3  -5   5  296.04   25.17
  -3  -5   5  318.04   29.98
  -3  -5   5  281.04   29.11
  -3  -5   5  291.09   23.86
  -3  -5   6  628.76   50.90
  -3  -5   6  721.63   57.21
  -3  -5   6  807.39   50.62
  -3  -5   6  853.40   51.03
  -3  -5   6  840.65   57.24
  -3  -5   6  562.11   50.03
  -3  -5   6  700.74   51.27
  -3  -5   6  753.20   57.06
  -3  -5   6  657.29   50.74
  -3  -5   6  696.21   56.11
  -3  -5   6  799.52   51.12
  -3  -5   7   50.16   10.30
  -3  -5   7   58.16    8.46
  -3  -5   7   79.99   12.39
  -3  -5   7   54.49   11.01
  -3  -5   7   73.08   12.26
  -3  -5   8  303.98   25.32
  -3  -5   8  331.13   25.36
  -3  -5   8  255.28   29.44
  -3  -5   8  295.63   28.48
  -3  -5   8  272.50   28.45
  -3  -5   9  911.39   62.89
  -3  -5   9 1047.81   62.78
  -3  -5   9  937.53   62.32
  -3  -5  10   43.17    7.67
  -3  -5  10   62.36    8.67
  -3  -5  10   54.51    7.94
  -3  -5  10   42.17    8.30
  -3  -5  11   51.75    7.98
  -3  -5  11   52.20    8.18
  -3  -5  11   63.06    8.37
  -3  -5  11   41.58    7.80
  -3  -5  12  613.33   43.65
  -3  -5  12  632.35   44.28
  -3  -5  12  642.17   43.75
  -3  -5  12  529.18   44.03
  -3  -5  13  458.59   42.68
  -3  -5  13  501.45   36.14
  -3  -5  13  554.41   36.82
  -3  -5  13  521.16   37.29
  -3  -5  13  408.93   36.10
  -3  -5  14    6.55    4.89
  -3  -5  14   -1.25    2.56
  -3  -5  14    0.75    2.69
  -3  -5  14    3.96    4.17
  -3  -5  14    5.52    3.82
  -3  -5  15  396.38   28.03
  -3  -5  15  421.27   29.26
  -3  -5  16  349.46   26.51
  -3  -5  16  318.65   25.26
  -3  -5  17   84.24    9.34
  -3  -5  17   66.94    8.16
  -3  -5  18   47.12    6.47
  -3  -4 -24    3.05    2.34
  -3  -4 -24    0.67    2.11
  -3  -4 -24    1.02    2.14
  -3  -4 -24    3.02    2.17
  -3  -4 -23  102.89    9.36
  -3  -4 -23   79.41    9.07
  -3  -4 -23   97.73    9.46
  -3  -4 -23   86.96   10.73
  -3  -4 -22  194.76   17.26
  -3  -4 -22  242.60   18.56
  -3  -4 -22  245.07   18.70
  -3  -4 -22  199.19   20.27
  -3  -4 -21   11.53    4.45
  -3  -4 -21   11.61    4.94
  -3  -4 -21    6.25    3.41
  -3  -4 -21    7.75    4.31
  -3  -4 -21   11.32    4.86
  -3  -4 -20  186.57   15.13
  -3  -4 -20  162.72   14.94
  -3  -4 -20  149.28   16.81
  -3  -4 -19  215.07   17.81
  -3  -4 -19  224.34   17.97
  -3  -4 -19  165.95   19.41
  -3  -4 -18   51.10    7.62
  -3  -4 -18   49.89    9.29
  -3  -4 -17   53.87    8.34
  -3  -4 -17   60.70   10.64
  -3  -4 -16  846.13   56.00
  -3  -4 -16  725.69   57.95
  -3  -4 -16  816.94   62.15
  -3  -4 -16  822.48   60.74
  -3  -4 -15   94.80   13.07
  -3  -4 -15  121.10   16.35
  -3  -4 -15  112.80   15.13
  -3  -4 -14   61.92    9.85
  -3  -4 -14   56.04   11.01
  -3  -4 -14   64.33   11.00
  -3  -4 -13 1333.08   97.15
  -3  -4 -13 1373.44   94.06
  -3  -4 -13 1373.04   97.44
  -3  -4 -13 1466.73   98.22
  -3  -4 -13 1424.69   97.53
  -3  -4 -12  685.01   54.88
  -3  -4 -12  764.76   51.65
  -3  -4 -12  779.16   55.02
  -3  -4 -12  721.23   54.47
  -3  -4 -12  624.82   54.04
  -3  -4 -11   -1.33    2.95
  -3  -4 -11    6.61    3.94
  -3  -4 -11    0.72    2.28
  -3  -4 -11    1.29    2.88
  -3  -4 -11   -1.13    3.56
  -3  -4 -11    5.29    3.49
  -3  -4 -11    4.59    3.79
  -3  -4 -10 1033.06   69.62
  -3  -4 -10  956.30   70.70
  -3  -4 -10 1186.07   70.85
  -3  -4 -10 1122.00   67.17
  -3  -4 -10 1068.49   71.62
  -3  -4 -10 1028.92   72.37
  -3  -4 -10 1032.91   71.83
  -3  -4 -10  960.06   71.73
  -3  -4  -9 1744.88  108.57
  -3  -4  -9 1794.74  106.92
  -3  -4  -9 1715.04  106.50
  -3  -4  -9 1835.86  105.17
  -3  -4  -9 1597.45  107.77
  -3  -4  -9 1769.59  109.97
  -3  -4  -9 1560.00  109.21
  -3  -4  -8  696.70   50.20
  -3  -4  -8  671.49   47.47
  -3  -4  -8  719.64   52.15
  -3  -4  -8  657.83   51.96
  -3  -4  -8  715.99   49.06
  -3  -4  -8  606.53   49.24
  -3  -4  -7   29.09    6.37
  -3  -4  -7   48.13    7.36
  -3  -4  -7   33.06    6.03
  -3  -4  -7   28.45    7.73
  -3  -4  -7   43.80    6.94
  -3  -4  -7   37.70    7.36
  -3  -4  -6 1394.09   92.98
  -3  -4  -6 1431.90   92.23
  -3  -4  -6 1291.69   90.80
  -3  -4  -6 1412.86   93.02
  -3  -4  -5  246.90   22.15
  -3  -4  -5  251.35   21.33
  -3  -4  -5  271.28   21.42
  -3  -4  -5  258.63   22.33
  -3  -4  -5  245.68   20.73
  -3  -4  -4   44.52    6.83
  -3  -4  -4   32.16    6.87
  -3  -4  -4   45.84    7.42
  -3  -4  -4   57.64    8.57
  -3  -4  -4   49.35    6.80
  -3  -4  -3  233.30   19.91
  -3  -4  -3  201.52   17.34
  -3  -4  -3  177.67   17.65
  -3  -4  -3  216.33   19.50
  -3  -4  -3  203.69   17.50
  -3  -4  -2 1205.99   84.66
  -3  -4  -2 1380.95   88.55
  -3  -4  -2 1363.67   88.34
  -3  -4  -2 1285.65   85.44
  -3  -4  -1  396.01   30.24
  -3  -4  -1  486.13   34.29
  -3  -4  -1  459.34   34.01
  -3  -4  -1  374.14   31.21
  -3  -4   0 2367.99  153.39
  -3  -4   1 1382.99   91.76
  -3  -4   2  261.55   21.48
  -3  -4   3  383.68   27.62
  -3  -4   3  395.45   29.45
  -3  -4   4  777.91   58.14
  -3  -4   4  802.33   52.74
  -3  -4   4  759.85   53.78
  -3  -4   5  281.16   26.11
  -3  -4   5  272.38   22.30
  -3  -4   6   23.53    6.56
  -3  -4   6   30.44    7.51
  -3  -4   6   35.55    6.09
  -3  -4   7  266.55   27.89
  -3  -4   7  311.47   24.68
  -3  -4   8  191.25   17.17
  -3  -4   8  197.04   21.70
  -3  -4   8  207.41   17.23
  -3  -4   8  148.24   18.64
  -3  -4   8  183.51   19.89
  -3  -4   8  185.45   20.32
  -3  -4   9  152.43   16.27
  -3  -4   9  208.95   17.15
  -3  -4   9  170.60   21.38
  -3  -4  10  470.34   47.85
  -3  -4  10  897.75   50.30
  -3  -4  10  863.40   50.11
  -3  -4  10  671.42   48.62
  -3  -4  10  645.20   55.60
  -3  -4  11  305.89   29.97
  -3  -4  11  503.39   31.41
  -3  -4  11  470.73   31.45
  -3  -4  11  375.12   36.78
  -3  -4  11  333.78   29.18
  -3  -4  12   22.55    5.95
  -3  -4  12   24.25    6.24
  -3  -4  12   27.72    5.94
  -3  -4  12   29.73    5.69
  -3  -4  12   20.23    8.54
  -3  -4  13  412.72   30.54
  -3  -4  13  429.34   31.48
  -3  -4  13  384.29   37.47
  -3  -4  13  371.45   29.52
  -3  -4  14  593.23   44.38
  -3  -4  14  667.86   45.76
  -3  -4  14  630.95   52.16
  -3  -4  15   96.80   10.74
  -3  -4  15  101.87   11.63
  -3  -4  15   93.53   14.88
  -3  -4  16  117.75   12.10
  -3  -4  16  122.59   12.78
  -3  -4  17  266.11   20.60
  -3  -4  17  225.66   19.41
  -3  -4  18   98.02   10.02
  -3  -4  18  101.70   10.55
  -3  -4  19   43.04    6.20
  -3  -3 -23  206.33   15.76
  -3  -3 -23  185.30   15.40
  -3  -3 -23  188.32   15.50
  -3  -3 -23  194.19   18.03
  -3  -3 -22    7.33    4.32
  -3  -3 -22    7.63    3.59
  -3  -3 -22   14.66    4.58
  -3  -3 -22    3.70    3.83
  -3  -3 -21  216.17   17.99
  -3  -3 -21  198.17   21.24
  -3  -3 -21  248.03   21.50
  -3  -3 -20  235.39   18.44
  -3  -3 -20  209.89   22.24
  -3  -3 -20  197.16   20.89
  -3  -3 -19    1.22    3.32
  -3  -3 -19    2.77    4.14
  -3  -3 -19   -1.23    4.23
  -3  -3 -18  214.16   17.50
  -3  -3 -18  210.80   17.86
  -3  -3 -18  197.25   21.04
  -3  -3 -18  162.44   20.60
  -3  -3 -17   44.13    7.16
  -3  -3 -17   49.92   10.14
  -3  -3 -17   51.95    9.74
  -3  -3 -16   11.80    4.77
  -3  -3 -16   11.78    6.11
  -3  -3 -16   21.72    6.26
  -3  -3 -15  528.64   51.39
  -3  -3 -15  591.73   48.74
  -3  -3 -15  771.61   48.55
  -3  -3 -15  763.57   54.07
  -3  -3 -15  846.94   54.58
  -3  -3 -15  608.07   52.64
  -3  -3 -14  458.05   41.52
  -3  -3 -14  542.47   36.98
  -3  -3 -14  434.22   36.94
  -3  -3 -14  494.69   42.34
  -3  -3 -14  473.49   40.63
  -3  -3 -14  547.56   41.50
  -3  -3 -13   46.14    9.75
  -3  -3 -13   38.09    7.16
  -3  -3 -13   25.19    5.89
  -3  -3 -13   37.68    8.26
  -3  -3 -13   33.58    8.55
  -3  -3 -13   41.18    8.64
  -3  -3 -12  388.18   34.88
  -3  -3 -12  340.95   29.04
  -3  -3 -12  420.72   30.07
  -3  -3 -12  385.68   32.35
  -3  -3 -12  395.29   33.07
  -3  -3 -12  356.87   34.37
  -3  -3 -11 1075.26   79.62
  -3  -3 -11 1256.11   73.99
  -3  -3 -11 1167.26   80.53
  -3  -3 -11 1308.73   77.58
  -3  -3 -11 1064.98   76.06
  -3  -3 -10  318.31   27.80
  -3  -3 -10  298.87   27.46
  -3  -3 -10  267.94   23.88
  -3  -3 -10  239.62   24.61
  -3  -3 -10  295.24   25.08
  -3  -3  -9  313.78   25.97
  -3  -3  -9  316.47   28.66
  -3  -3  -9  338.69   29.15
  -3  -3  -8  718.47   54.97
  -3  -3  -8  751.24   52.49
  -3  -3  -8  780.90   55.49
  -3  -3  -7  777.02   53.58
  -3  -3  -7  786.23   55.85
  -3  -3  -7  770.94   53.63
  -3  -3  -7  758.00   55.66
  -3  -3  -6   19.79    4.53
  -3  -3  -6   14.39    4.81
  -3  -3  -6   10.67    3.29
  -3  -3  -6   11.68    4.28
  -3  -3  -5  934.40   67.83
  -3  -3  -5 1011.80   66.23
  -3  -3  -5 1005.05   68.29
  -3  -3  -4 2152.41  139.07
  -3  -3  -4 2098.21  138.91
  -3  -3  -3  138.25   14.30
  -3  -3  -3  141.82   14.46
  -3  -3   1  874.16   60.98
  -3  -3   1  853.78   60.92
  -3  -3   7    2.13    2.86
  -3  -3   7    3.11    3.58
  -3  -3   8  399.41   30.65
  -3  -3   8  360.73   33.02
  -3  -3   8  419.78   33.48
  -3  -3   9  793.84   55.10
  -3  -3   9  685.91   48.13
  -3  -3   9  630.39   49.82
  -3  -3  10  186.21   16.57
  -3  -3  10  173.84   21.23
  -3  -3  10  167.86   15.41
  -3  -3  11  155.02   20.49
  -3  -3  11  138.39   14.02
  -3  -3  12 1256.83   81.40
  -3  -3  12 1110.19   87.87
  -3  -3  13  227.09   19.22
  -3  -3  13  217.48   19.78
  -3  -3  13  206.16   24.30
  -3  -3  14    7.67    4.28
  -3  -3  14    6.10    3.85
  -3  -3  14   13.29    5.99
  -3  -3  15  584.54   42.58
  -3  -3  15  635.52   43.90
  -3  -3  15  580.91   49.34
  -3  -3  16  244.34   20.69
  -3  -3  16  257.01   21.66
  -3  -3  16  293.24   27.55
  -3  -3  17    3.28    3.58
  -3  -3  17    2.26    2.82
  -3  -3  18  112.54   11.54
  -3  -3  18  142.16   12.77
  -3  -2 -23  230.66   21.94
  -3  -2 -23  274.16   23.06
  -3  -2 -23  265.71   19.86
  -3  -2 -23  294.99   20.13
  -3  -2 -22  308.12   27.09
  -3  -2 -22  284.19   25.54
  -3  -2 -22  336.78   23.56
  -3  -2 -21    2.34    3.69
  -3  -2 -21    2.14    3.37
  -3  -2 -20  185.85   20.86
  -3  -2 -20  185.46   20.04
  -3  -2 -20  197.07   16.67
  -3  -2 -19  317.11   29.95
  -3  -2 -19  323.75   29.72
  -3  -2 -19  333.17   25.24
  -3  -2 -18   30.70    7.85
  -3  -2 -18   28.68    7.45
  -3  -2 -18   32.70    6.08
  -3  -2 -17   88.79   13.56
  -3  -2 -17  102.26   14.17
  -3  -2 -17   87.83   10.25
  -3  -2 -16  607.40   48.13
  -3  -2 -16  632.74   48.23
  -3  -2 -16  531.67   49.27
  -3  -2 -16  677.17   43.56
  -3  -2 -16  500.42   48.47
  -3  -2 -15  204.85   21.41
  -3  -2 -15  162.81   22.43
  -3  -2 -15  234.10   22.32
  -3  -2 -15  199.00   17.67
  -3  -2 -15  170.32   22.65
  -3  -2 -14  193.27   25.02
  -3  -2 -14  242.17   24.38
  -3  -2 -14  271.89   25.13
  -3  -2 -14  275.95   21.60
  -3  -2 -14  224.90   25.97
  -3  -2 -13  569.98   44.77
  -3  -2 -13  555.48   48.16
  -3  -2 -13  589.17   41.60
  -3  -2 -13  539.26   47.57
  -3  -2 -12  380.20   34.85
  -3  -2 -12  346.01   30.49
  -3  -2 -12  343.00   27.97
  -3  -2 -12  415.30   35.50
  -3  -2 -11   71.10   10.06
  -3  -2 -11   57.22   11.16
  -3  -2 -11   57.14    7.98
  -3  -2 -11   59.90   11.19
  -3  -2 -10  245.18   21.26
  -3  -2 -10  223.14   21.66
  -3  -2 -10  210.48   23.75
  -3  -2 -10  253.33   19.50
  -3  -2 -10  223.34   23.99
  -3  -2  -9  652.88   46.42
  -3  -2  -9  655.20   45.35
  -3  -2  -9  593.80   48.65
  -3  -2  -9  589.30   48.61
  -3  -2  -8   24.03    4.96
  -3  -2  -8   22.14    6.42
  -3  -2  -8   22.63    5.30
  -3  -2  -8   24.32    6.27
  -3  -2  -7  507.66   36.12
  -3  -2  -7  553.07   39.34
  -3  -2  -7  442.02   34.88
  -3  -2  -7  511.54   38.61
  -3  -2  -6  368.79   27.75
  -3  -2  -6  349.99   29.59
  -3  -2  -6  394.33   30.35
  -3  -2  -5    1.72    2.71
  -3  -2  -5    3.42    2.96
  -3  -2  -1  591.21   43.30
  -3  -2  -1  611.59   43.47
  -3  -2   0 4012.08  257.13
  -3  -2   0 4045.47  257.22
  -3  -2   1  268.34   22.76
  -3  -2   1  277.91   22.93
  -3  -2   2   62.14    8.72
  -3  -2   2   54.39    8.22
  -3  -2   7 2052.78  134.68
  -3  -2   8  290.45   25.36
  -3  -2   9  203.84   17.58
  -3  -2   9  230.13   21.77
  -3  -2  10 1121.67   79.10
  -3  -2  10 1392.21   86.70
  -3  -2  11 1726.00  105.38
  -3  -2  11 1366.76  109.80
  -3  -2  12   34.79    6.55
  -3  -2  12   45.14    9.84
  -3  -2  13  436.84   32.19
  -3  -2  13  411.11   37.52
  -3  -2  14  584.09   40.72
  -3  -2  14  529.72   46.12
  -3  -2  15   97.03   10.49
  -3  -2  15  100.59   11.55
  -3  -2  15   96.44   14.45
  -3  -2  16  395.83   29.44
  -3  -2  16  401.93   30.58
  -3  -2  16  394.71   35.28
  -3  -2  17  130.50   12.11
  -3  -2  17  135.39   13.08
  -3  -2  17  112.89   15.69
  -3  -2  18  188.99   16.38
  -3  -1 -23    1.46    2.51
  -3  -1 -22  125.37   13.71
  -3  -1 -22  109.99   12.68
  -3  -1 -21  208.69   21.13
  -3  -1 -21  200.09   20.80
  -3  -1 -21  238.11   17.50
  -3  -1 -20   17.03    5.82
  -3  -1 -20   13.73    5.83
  -3  -1 -20    9.75    3.54
  -3  -1 -20    1.03    1.88
  -3  -1 -19  180.69   20.86
  -3  -1 -19  203.71   21.88
  -3  -1 -19  221.48   17.57
  -3  -1 -18  490.23   42.97
  -3  -1 -18  551.99   44.33
  -3  -1 -18  562.23   38.60
  -3  -1 -17  396.51   39.89
  -3  -1 -17  454.26   37.53
  -3  -1 -17  447.75   37.93
  -3  -1 -17  465.31   32.49
  -3  -1 -17  387.57   39.73
  -3  -1 -16  117.87   15.08
  -3  -1 -16  107.93   16.77
  -3  -1 -16  106.48   11.41
  -3  -1 -16   75.83   14.72
  -3  -1 -15 1111.82   89.64
  -3  -1 -15 1198.89   85.52
  -3  -1 -15 1268.36   81.01
  -3  -1 -15 1167.26   89.87
  -3  -1 -14  901.33   70.27
  -3  -1 -14  886.57   65.29
  -3  -1 -14  915.96   61.59
  -3  -1 -14  847.40   69.38
  -3  -1 -13   69.02   10.74
  -3  -1 -13   62.61   12.41
  -3  -1 -13   53.40    8.25
  -3  -1 -13   49.13   11.30
  -3  -1 -12  250.42   26.94
  -3  -1 -12  296.45   24.48
  -3  -1 -12  263.84   23.40
  -3  -1 -12  202.75   19.71
  -3  -1 -12  233.35   26.02
  -3  -1 -11  920.35   63.72
  -3  -1 -11 1060.34   65.58
  -3  -1 -11  929.61   68.93
  -3  -1 -11  764.89   60.05
  -3  -1 -11  978.89   69.19
  -3  -1 -10  411.90   36.75
  -3  -1 -10  513.70   34.53
  -3  -1 -10  440.30   36.95
  -3  -1  -9  409.91   35.96
  -3  -1  -9  453.18   32.50
  -3  -1  -9  375.66   32.27
  -3  -1  -9  436.62   36.25
  -3  -1  -8  583.75   44.82
  -3  -1  -8  626.88   48.49
  -3  -1  -8  651.49   44.48
  -3  -1  -8  647.62   48.54
  -3  -1  -7  393.98   32.89
  -3  -1  -7  406.27   30.35
  -3  -1  -7  395.87   32.79
  -3  -1  -4  777.55   56.15
  -3  -1  -4  824.59   56.46
  -3  -1  -3   13.51    4.32
  -3  -1  -3   10.25    3.91
  -3  -1  -2  939.19   64.23
  -3  -1  -2  930.11   64.21
  -3  -1  -1 2929.49  191.80
  -3  -1  -1 3043.40  192.02
  -3  -1   0  317.19   24.68
  -3  -1   0  304.84   24.56
  -3  -1   1  540.87   39.72
  -3  -1   1  565.08   39.94
  -3  -1   2  602.75   42.21
  -3  -1   2  572.01   42.00
  -3  -1   3  233.40   19.80
  -3  -1   3  229.11   19.75
  -3  -1   4  173.80   16.38
  -3  -1   4  184.52   16.74
  -3  -1   8  499.94   37.48
  -3  -1   9  855.29   61.12
  -3  -1  10    1.53    2.69
  -3  -1  10   -1.17    4.20
  -3  -1  11  676.96   46.90
  -3  -1  11  673.55   51.95
  -3  -1  12  639.56   45.91
  -3  -1  12  704.22   51.87
  -3  -1  13  120.88   12.30
  -3  -1  13  117.30   15.34
  -3  -1  14  406.84   30.19
  -3  -1  14  399.91   34.79
  -3  -1  15 1107.53   70.51
  -3  -1  15  950.39   75.17
  -3  -1  16   20.41    5.18
  -3  -1  16   19.05    5.93
  -3  -1  17  342.15   26.38
  -3   0 -22  153.51   14.66
  -3   0 -22  127.27   13.87
  -3   0 -21    0.97    3.06
  -3   0 -21    1.00    2.98
  -3   0 -20  178.87   18.89
  -3   0 -20  188.19   19.45
  -3   0 -19  198.07   20.69
  -3   0 -19  168.14   19.00
  -3   0 -18    1.27    3.78
  -3   0 -18   -0.48    2.76
  -3   0 -17  356.24   33.40
  -3   0 -17  375.19   38.78
  -3   0 -17  439.53   29.56
  -3   0 -17  360.73   38.08
  -3   0 -16  288.98   32.00
  -3   0 -16  322.60   28.00
  -3   0 -16  296.50   23.01
  -3   0 -16  262.51   31.05
  -3   0 -15    2.09    5.09
  -3   0 -15   -2.75    3.87
  -3   0 -15   -1.25    3.93
  -3   0 -15    2.06    4.10
  -3   0 -14  111.58   14.65
  -3   0 -14  131.16   15.91
  -3   0 -14  131.70   19.26
  -3   0 -14  124.08   12.42
  -3   0 -14  111.90   17.97
  -3   0 -13  481.07   39.51
  -3   0 -13  470.38   39.88
  -3   0 -13  528.92   45.97
  -3   0 -13  529.83   36.95
  -3   0 -13  488.66   44.68
  -3   0 -12  157.12   16.87
  -3   0 -12  162.80   16.88
  -3   0 -12  122.91   19.11
  -3   0 -12  138.02   13.97
  -3   0 -12  174.92   21.67
  -3   0 -11  135.28   15.05
  -3   0 -11  171.67   16.39
  -3   0 -11  141.52   19.14
  -3   0 -11  107.10   12.39
  -3   0 -11  169.59   20.26
  -3   0 -10  626.84   47.51
  -3   0 -10  643.48   52.89
  -3   0 -10  632.96   47.12
  -3   0 -10  683.87   53.31
  -3   0  -9  298.21   26.93
  -3   0  -9  408.22   29.25
  -3   0  -8  328.35   26.45
  -3   0  -8  345.50   27.33
  -3   0  -7  973.27   66.48
  -3   0  -6 1360.88   93.74
  -3   0  -6 1490.48   98.31
  -3   0  -6 1501.75   98.09
  -3   0  -5   42.68    7.88
  -3   0  -5   48.80    8.13
  -3   0  -4 1282.93   86.06
  -3   0  -4 1254.05   85.84
  -3   0  -3 2731.16  172.87
  -3   0  -3 2604.96  172.58
  -3   0  -2  293.12   24.06
  -3   0  -2  290.66   23.95
  -3   0  -1  130.35   12.97
  -3   0  -1  109.43   12.35
  -3   0   0  224.60   19.21
  -3   0   0  223.20   19.12
  -3   0   1 1238.60   83.01
  -3   0   1 1261.13   83.11
  -3   0   2    6.24    2.86
  -3   0   2    3.74    2.65
  -3   0   3 1654.93  109.56
  -3   0   3 1699.77  109.69
  -3   0   4  837.87   59.24
  -3   0   4  902.61   59.57
  -3   0   8  206.40   18.33
  -3   0   9  206.13   19.32
  -3   0  10  941.97   66.89
  -3   0  11   71.45    8.35
  -3   0  11   75.82   11.06
  -3   0  12   70.43    8.77
  -3   0  12   98.21   12.23
  -3   0  13  247.86   23.22
  -3   0  14   39.93    7.78
  -3   1 -21  210.60   17.49
  -3   1 -21  259.23   19.03
  -3   1 -20   -0.96    3.03
  -3   1 -19  280.80   25.32
  -3   1 -18  414.17   34.63
  -3   1 -17  241.81   23.69
  -3   1 -17  251.96   25.12
  -3   1 -16   86.95   12.22
  -3   1 -16   89.50   13.49
  -3   1 -16   81.86   15.69
  -3   1 -16   78.67   15.22
  -3   1 -15  422.19   35.43
  -3   1 -15  417.03   41.89
  -3   1 -15  486.00   37.76
  -3   1 -15  374.75   40.31
  -3   1 -14  427.01   33.73
  -3   1 -14  400.38   34.57
  -3   1 -14  403.06   39.65
  -3   1 -14  348.56   37.98
  -3   1 -13    8.81    4.13
  -3   1 -13    4.16    4.17
  -3   1 -13    6.14    5.02
  -3   1 -12  344.12   29.67
  -3   1 -12  371.12   30.92
  -3   1 -12  362.18   36.31
  -3   1 -12  353.86   35.97
  -3   1 -11  209.60   20.12
  -3   1 -11  210.25   20.79
  -3   1 -10   23.57    5.84
  -3   1 -10   16.04    5.42
  -3   1  -9  297.76   25.71
  -3   1  -9  322.23   26.49
  -3   1  -8  376.35   27.77
  -3   1  -8  312.28   26.15
  -3   1  -8  288.33   31.58
  -3   1  -8  298.77   31.72
  -3   1  -7   -0.70    2.60
  -3   1  -7    3.30    4.93
  -3   1  -7    1.60    2.64
  -3   1  -7   -1.62    4.27
  -3   1  -6  201.97   19.50
  -3   1  -6  282.74   25.95
  -3   1  -6  283.32   25.55
  -3   1  -5 2137.36  144.32
  -3   1  -5 2178.22  144.24
  -3   1  -4  395.56   32.76
  -3   1  -4  415.73   32.90
  -3   1  -3  276.28   24.32
  -3   1  -3  300.62   24.74
  -3   1  -2 1043.18   73.45
  -3   1  -2 1107.96   73.66
  -3   1  -1 2094.66  138.50
  -3   1  -1 2148.65  138.50
  -3   1   0  571.51   42.60
  -3   1   0  609.74   42.90
  -3   1   1 1764.99  113.95
  -3   1   1 1712.94  113.72
  -3   1   2 1079.23   71.69
  -3   1   2 1065.69   71.60
  -3   1   3    3.44    2.56
  -3   1   3    1.72    2.06
  -3   1   4 1754.63  112.96
  -3   1   4 1725.81  112.91
  -3   1   5 3486.74  224.03
  -3   1   5 3582.96  224.13
  -3   1   7  287.99   21.94
  -3   1   8 1189.13   79.17
  -3   1   9  993.49   67.81
  -3   1  10   49.57    7.50
  -3   2 -21   72.28    7.31
  -3   2 -20  380.50   30.34
  -3   2 -20  419.73   32.03
  -3   2 -19   77.78   10.35
  -3   2 -19   79.63   11.38
  -3   2 -18   87.65   12.09
  -3   2 -18  111.54   14.25
  -3   2 -17  520.33   43.27
  -3   2 -17  649.98   47.04
  -3   2 -16  146.92   16.77
  -3   2 -16  172.04   19.13
  -3   2 -15    2.22    5.42
  -3   2 -15    3.34    3.69
  -3   2 -15    4.50    5.02
  -3   2 -15    1.36    3.59
  -3   2 -14  118.35   18.62
  -3   2 -14   99.62   13.14
  -3   2 -14  138.00   19.89
  -3   2 -14  105.21   14.60
  -3   2 -13  753.09   57.60
  -3   2 -13  861.22   60.21
  -3   2 -12   41.80    7.69
  -3   2 -12   40.05    8.36
  -3   2 -11  262.69   29.84
  -3   2 -11  233.09   22.73
  -3   2 -11  270.03   30.56
  -3   2 -11  290.45   24.77
  -3   2 -10 1154.74   85.73
  -3   2 -10 1180.18   86.38
  -3   2 -10 1111.33   77.01
  -3   2 -10 1039.95   75.55
  -3   2  -9  308.76   33.08
  -3   2  -9  273.40   24.32
  -3   2  -9  280.95   25.01
  -3   2  -9  326.41   33.35
  -3   2  -8  110.33   18.20
  -3   2  -8   99.40   17.87
  -3   2  -8  117.01   12.73
  -3   2  -7  874.92   68.35
  -3   2  -7  789.03   66.93
  -3   2  -6 1043.47   77.90
  -3   2  -6  985.07   77.44
  -3   2  -5    4.81    4.24
  -3   2  -5   11.42    5.87
  -3   2  -4 1043.76   75.06
  -3   2  -4 1031.71   75.28
  -3   2  -3  730.22   52.93
  -3   2  -3  689.48   52.69
  -3   2  -2   85.43   10.77
  -3   2  -2   76.43   10.62
  -3   2  -1  421.71   32.05
  -3   2  -1  400.13   31.94
  -3   2   0  302.85   25.08
  -3   2   0  311.72   25.27
  -3   2   1   59.72    8.47
  -3   2   1   64.93    8.67
  -3   2   2   11.71    3.52
  -3   2   2    4.58    2.56
  -3   2   3 1838.34  119.34
  -3   2   3 1856.15  119.40
  -3   2   4  305.38   23.58
  -3   2   4  338.04   23.96
  -3   3 -19  148.38   15.38
  -3   3 -18  227.15   20.28
  -3   3 -18  253.33   22.79
  -3   3 -17   22.50    5.59
  -3   3 -17   27.61    6.93
  -3   3 -16   84.13   11.25
  -3   3 -16  108.72   13.99
  -3   3 -15  201.77   20.05
  -3   3 -15  227.64   22.66
  -3   3 -14   11.68    5.25
  -3   3 -14   17.07    5.08
  -3   3 -13  156.84   23.42
  -3   3 -13  186.86   25.21
  -3   3 -13  192.94   19.91
  -3   3 -13  161.70   17.25
  -3   3 -12  395.88   40.19
  -3   3 -12  360.94   31.28
  -3   3 -12  444.05   41.53
  -3   3 -12  405.19   33.58
  -3   3 -11  305.01   33.14
  -3   3 -11  280.37   24.69
  -3   3 -11  263.13   25.45
  -3   3 -11  322.53   33.99
  -3   3 -10  111.77   18.81
  -3   3 -10  112.43   14.13
  -3   3 -10  147.24   21.73
  -3   3 -10  113.58   13.18
  -3   3  -9 1753.23  123.15
  -3   3  -9 1577.38  121.65
  -3   3  -8  487.42   46.74
  -3   3  -8  470.12   46.60
  -3   3  -7  104.69   17.91
  -3   3  -7   54.64   14.30
  -3   3  -6  357.45   37.66
  -3   3  -6  378.24   38.82
  -3   3  -5  905.39   70.29
  -3   3  -5  857.84   69.98
  -3   3  -4  184.98   21.67
  -3   3  -4  174.52   21.60
  -3   3  -3   26.96    7.24
  -3   3  -3   36.97    8.30
  -3   3  -2  652.29   48.21
  -3   3  -2  615.75   48.02
  -3   3  -1   85.99   11.29
  -3   3  -1   89.33   11.67
  -3   3   0  300.41   25.77
  -3   3   0  323.36   26.20
  -3   3   1  788.40   56.41
  -3   3   1  817.04   56.64
  -3   3   2  734.60   52.11
  -3   3   2  758.23   52.35
  -3   4 -18   14.84    4.56
  -3   4 -17  166.02   16.85
  -3   4 -16  236.88   22.45
  -3   4 -15    8.14    4.51
  -3   4 -14  220.06   21.98
  -3   4 -13   88.35   12.69
  -3   4 -12   -2.27    6.39
  -3   4 -12   -4.61    6.89
  -3   4 -12    4.78    3.95
  -3   4 -11  193.76   26.33
  -3   4 -11  201.93   26.89
  -3   4 -11  220.86   21.39
  -3   4 -10  490.88   47.19
  -3   4 -10  472.32   38.60
  -3   4 -10  493.00   47.35
  -3   4  -9   10.07    7.11
  -3   4  -9    7.70    8.10
  -3   4  -8  221.37   28.59
  -3   4  -8  186.04   26.81
  -3   4  -7  597.97   53.84
  -3   4  -7  515.81   52.12
  -3   4  -6   71.18   14.94
  -3   4  -6   44.02   12.57
  -3   4  -5  181.66   25.29
  -3   4  -5  236.26   28.52
  -3   4  -4  334.53   33.76
  -3   4  -4  325.80   33.80
  -3   4  -3  293.71   29.17
  -3   4  -3  296.57   29.75
  -3   4  -2   34.30    7.52
  -3   4  -2   22.75    6.75
  -3   4  -1  693.78   52.26
  -3   4  -1  708.78   52.54
  -3   4   0  890.49   63.56
  -3   4   0  897.78   63.86
  -3   5 -16  204.11   18.29
  -3   5 -15  309.88   25.95
  -3   5 -14    8.73    3.90
  -3   5 -13  203.06   20.03
  -3   5 -12  467.00   37.28
  -3   5 -11  130.01   15.15
  -3   5 -10   47.17   12.36
  -3   5 -10   55.19   13.23
  -3   5 -10   47.95    8.75
  -3   5  -9  369.67   38.45
  -3   5  -9  346.10   29.36
  -3   5  -9  299.96   36.03
  -3   5  -8  144.13   22.57
  -3   5  -8  144.19   22.78
  -3   5  -7   85.97   18.23
  -3   5  -7   95.76   18.54
  -3   5  -6  189.98   27.03
  -3   5  -6  177.18   26.22
  -3   5  -5  168.77   24.64
  -3   5  -5  216.23   27.52
  -3   5  -4    2.14    6.03
  -3   5  -4   -2.17    6.84
  -3   5  -3  318.14   32.96
  -3   5  -3  362.81   34.46
  -3   5  -2  260.64   26.35
  -3   5  -2  250.19   26.22
  -3   6 -13   14.01    4.10
  -3   6 -12  113.06   12.34
  -3   6 -11  344.42   28.07
  -3   6 -10  238.91   21.50
  -3   6  -9   -0.94    3.25
  -3   6  -8  262.73   23.50
  -2 -12  -8  194.44   15.15
  -2 -12  -7   62.33    6.89
  -2 -12  -7   49.56    6.58
  -2 -12  -7   65.15    6.96
  -2 -12  -6   31.65    5.48
  -2 -12  -6   45.69    5.90
  -2 -12  -6   48.03    6.04
  -2 -12  -5   78.96    8.68
  -2 -12  -5   86.70    8.67
  -2 -12  -5   92.84    9.05
  -2 -12  -2  135.16   11.52
  -2 -12  -2  150.65   11.73
  -2 -11 -12   37.61    6.63
  -2 -11 -11   58.80    6.86
  -2 -11 -11   60.77    8.69
  -2 -11 -11   49.52    6.83
  -2 -11 -10  126.27   12.38
  -2 -11 -10  139.17   13.59
  -2 -11 -10  129.73   12.40
  -2 -11  -9   15.42    4.52
  -2 -11  -9   16.64    5.42
  -2 -11  -9    6.17    3.43
  -2 -11  -9    9.12    4.25
  -2 -11  -8    2.07    3.65
  -2 -11  -8    3.37    3.86
  -2 -11  -8    1.36    3.66
  -2 -11  -8    2.07    2.57
  -2 -11  -7  200.53   17.84
  -2 -11  -7  210.90   17.55
  -2 -11  -7  195.61   17.79
  -2 -11  -7  165.71   17.10
  -2 -11  -6   86.42   10.80
  -2 -11  -6   80.89    9.87
  -2 -11  -6   83.38   10.89
  -2 -11  -5    6.77    4.22
  -2 -11  -5    3.32    3.97
  -2 -11  -5    2.70    4.32
  -2 -11  -4  284.56   23.24
  -2 -11  -4  240.48   20.70
  -2 -11  -4  288.77   21.96
  -2 -11  -4  258.89   20.91
  -2 -11  -4  264.04   22.61
  -2 -11  -4  250.44   22.54
  -2 -11  -3  244.56   20.42
  -2 -11  -3  227.86   19.61
  -2 -11  -3  253.66   21.38
  -2 -11  -3  259.79   20.10
  -2 -11  -2   18.10    4.91
  -2 -11  -2    7.65    3.47
  -2 -11  -2    5.01    3.48
  -2 -11  -2   12.52    4.79
  -2 -11  -2   12.29    4.08
  -2 -11  -1  138.87   13.37
  -2 -11  -1  126.94   12.35
  -2 -11  -1  132.86   12.94
  -2 -11  -1  145.79   13.63
  -2 -11  -1  124.49   12.27
  -2 -11   0  304.79   21.45
  -2 -11   0  235.58   19.88
  -2 -11   0  251.90   20.60
  -2 -11   0  245.70   20.38
  -2 -11   0  256.74   20.14
  -2 -11   1  147.03   12.68
  -2 -11   1  109.79   11.53
  -2 -11   1  158.93   13.66
  -2 -11   1  154.64   12.75
  -2 -11   1  115.55   11.65
  -2 -11   2   26.66    4.45
  -2 -11   2   26.59    4.41
  -2 -11   2   24.76    5.36
  -2 -11   2   16.97    3.88
  -2 -11   2   22.11    4.09
  -2 -11   3  227.71   17.71
  -2 -11   3  217.47   17.60
  -2 -11   4  116.79   10.49
  -2 -11   5   13.17    2.70
  -2 -10 -17   45.13    5.23
  -2 -10 -17   44.69    5.36
  -2 -10 -17   52.88    5.54
  -2 -10 -16  230.68   17.97
  -2 -10 -16  249.04   18.68
  -2 -10 -16  256.58   18.76
  -2 -10 -15  351.05   24.57
  -2 -10 -15  325.76   25.00
  -2 -10 -15  342.30   25.14
  -2 -10 -14   75.25    7.94
  -2 -10 -14   77.83    8.51
  -2 -10 -14   64.67    8.06
  -2 -10 -14   70.03    9.62
  -2 -10 -13   19.77    4.39
  -2 -10 -13   17.68    4.32
  -2 -10 -13   16.70    4.19
  -2 -10 -13   16.67    5.86
  -2 -10 -12  228.35   17.17
  -2 -10 -12  187.34   16.38
  -2 -10 -12  181.95   16.75
  -2 -10 -12  183.75   17.07
  -2 -10 -12  186.54   16.85
  -2 -10 -12  203.39   18.77
  -2 -10 -11  361.26   25.90
  -2 -10 -11  322.79   26.50
  -2 -10 -11  382.04   26.15
  -2 -10 -11  288.86   26.01
  -2 -10 -11  321.68   26.69
  -2 -10 -11  355.75   26.97
  -2 -10 -11  343.02   28.15
  -2 -10 -10   28.54    5.30
  -2 -10 -10   22.80    4.97
  -2 -10 -10   38.30    6.67
  -2 -10 -10   27.97    5.54
  -2 -10 -10   18.72    5.07
  -2 -10 -10   28.54    6.03
  -2 -10 -10   28.50    6.90
  -2 -10  -9  174.46   15.51
  -2 -10  -9  137.42   12.51
  -2 -10  -9  132.78   12.29
  -2 -10  -9  112.73   12.97
  -2 -10  -9  127.40   14.24
  -2 -10  -9  138.94   14.61
  -2 -10  -9  149.69   15.42
  -2 -10  -8  215.99   18.82
  -2 -10  -8  176.87   18.11
  -2 -10  -8  174.38   14.98
  -2 -10  -8  191.28   18.22
  -2 -10  -8  184.98   15.19
  -2 -10  -8  212.50   18.94
  -2 -10  -8  168.39   17.60
  -2 -10  -8  145.91   15.69
  -2 -10  -7   45.17    7.15
  -2 -10  -7   51.82    8.31
  -2 -10  -7   50.92    7.51
  -2 -10  -7   60.02    9.00
  -2 -10  -7    0.47    1.83
  -2 -10  -7   47.56    8.14
  -2 -10  -7   55.81    8.67
  -2 -10  -7   45.20    7.83
  -2 -10  -7   46.30    6.50
  -2 -10  -6  108.90   12.30
  -2 -10  -6   83.57   10.91
  -2 -10  -6  118.25   14.41
  -2 -10  -6  128.10   14.54
  -2 -10  -6  125.03   12.93
  -2 -10  -6  120.68   13.67
  -2 -10  -5  269.32   15.69
  -2 -10  -5  231.93   17.88
  -2 -10  -5  280.33   18.83
  -2 -10  -5  221.28   14.51
  -2 -10  -5  286.81   16.96
  -2 -10  -4  108.82   13.99
  -2 -10  -4  105.01   13.74
  -2 -10  -4   94.39   13.08
  -2 -10  -4  107.48   13.81
  -2 -10  -4  100.25   12.44
  -2 -10  -4   96.61   11.54
  -2 -10  -4  100.20   11.76
  -2 -10  -3   49.17    9.07
  -2 -10  -3   52.44    9.31
  -2 -10  -3   57.75    8.87
  -2 -10  -3   44.59    7.64
  -2 -10  -3   49.27    7.82
  -2 -10  -2  392.26   31.80
  -2 -10  -2  359.40   29.24
  -2 -10  -2  370.12   31.04
  -2 -10  -2  428.62   31.07
  -2 -10  -2  340.76   29.02
  -2 -10  -1  167.92   17.52
  -2 -10  -1  151.36   15.76
  -2 -10  -1  186.71   18.11
  -2 -10  -1  154.86   14.81
  -2 -10  -1  171.82   17.41
  -2 -10  -1  202.67   18.27
  -2 -10  -1  166.57   16.18
  -2 -10   0   -0.92    3.19
  -2 -10   0    0.80    2.87
  -2 -10   0    2.76    3.55
  -2 -10   0    0.64    2.31
  -2 -10   0    6.28    4.00
  -2 -10   0    2.63    2.90
  -2 -10   0    0.80    2.99
  -2 -10   1  119.22   12.67
  -2 -10   1  131.70   13.43
  -2 -10   1  113.43   11.66
  -2 -10   1  112.58   12.53
  -2 -10   1  137.58   13.70
  -2 -10   1   99.23   12.03
  -2 -10   2  139.72   14.08
  -2 -10   2  156.76   14.67
  -2 -10   2  148.28   13.36
  -2 -10   2  135.77   13.92
  -2 -10   2  133.26   13.87
  -2 -10   2  123.47   13.63
  -2 -10   2  147.65   15.40
  -2 -10   3    5.07    3.37
  -2 -10   3    1.42    3.31
  -2 -10   3   -0.71    2.55
  -2 -10   3    1.16    2.17
  -2 -10   3    4.84    3.08
  -2 -10   3    1.34    2.59
  -2 -10   3    3.43    4.10
  -2 -10   3    2.13    3.09
  -2 -10   4   87.25   10.37
  -2 -10   4  113.29   11.11
  -2 -10   4  127.30   10.97
  -2 -10   4  102.02   10.77
  -2 -10   4   96.82   10.38
  -2 -10   4  119.22   12.62
  -2 -10   4   86.17   10.33
  -2 -10   5  145.52   13.94
  -2 -10   5  107.52   11.45
  -2 -10   5  107.34   11.40
  -2 -10   5  162.89   12.46
  -2 -10   6   19.10    4.12
  -2 -10   6   40.28    5.97
  -2 -10   6   21.61    4.31
  -2 -10   6   40.62    5.13
  -2 -10   7   60.46    7.38
  -2 -10   8  224.31   18.74
  -2 -10   8  236.19   17.65
  -2  -9 -19   15.50    3.41
  -2  -9 -19   17.58    3.75
  -2  -9 -18  101.17   10.42
  -2  -9 -18  101.28   10.33
  -2  -9 -18  118.81   10.55
  -2  -9 -17  269.23   23.90
  -2  -9 -17  287.51   22.65
  -2  -9 -17  308.46   22.93
  -2  -9 -17  296.10   22.27
  -2  -9 -16   92.87   11.56
  -2  -9 -16   84.69   10.03
  -2  -9 -16   87.41   10.17
  -2  -9 -16   90.70   10.00
  -2  -9 -15   15.75    5.05
  -2  -9 -15   17.34    4.81
  -2  -9 -15   13.85    4.69
  -2  -9 -15   16.93    5.35
  -2  -9 -15   22.96    5.82
  -2  -9 -15    6.60    5.09
  -2  -9 -14  281.46   21.65
  -2  -9 -14  247.94   21.82
  -2  -9 -14  251.76   21.94
  -2  -9 -14  298.29   25.18
  -2  -9 -14  250.47   22.92
  -2  -9 -14  243.44   23.08
  -2  -9 -13  356.19   26.36
  -2  -9 -13  307.43   26.36
  -2  -9 -13  339.86   26.79
  -2  -9 -13  380.96   30.16
  -2  -9 -13  285.14   27.17
  -2  -9 -13  343.85   28.43
  -2  -9 -12   46.13    7.67
  -2  -9 -12   53.74    8.87
  -2  -9 -12   52.50    7.93
  -2  -9 -12   55.61    8.22
  -2  -9 -12   48.98    7.69
  -2  -9 -12   54.48    7.82
  -2  -9 -12   43.54    7.51
  -2  -9 -12   43.47    9.14
  -2  -9 -11  176.73   17.15
  -2  -9 -11  166.54   15.22
  -2  -9 -11  162.58   16.29
  -2  -9 -11  158.65   15.18
  -2  -9 -11  160.17   16.20
  -2  -9 -11  140.35   14.64
  -2  -9 -11  168.55   16.21
  -2  -9 -11  170.87   16.25
  -2  -9 -11  117.45   15.04
  -2  -9 -10  441.45   33.01
  -2  -9 -10  384.16   30.07
  -2  -9 -10  409.32   32.35
  -2  -9 -10  393.72   31.92
  -2  -9 -10  378.43   29.99
  -2  -9 -10  406.72   30.44
  -2  -9 -10  409.98   32.00
  -2  -9 -10  417.59   31.99
  -2  -9 -10  367.11   31.48
  -2  -9  -9   24.43    6.73
  -2  -9  -9   16.75    5.00
  -2  -9  -9   22.31    6.28
  -2  -9  -9    4.15    4.81
  -2  -9  -9   26.74    6.60
  -2  -9  -9   29.91    5.49
  -2  -9  -9   26.94    5.23
  -2  -9  -9   19.69    5.87
  -2  -9  -9   29.25    6.50
  -2  -9  -9   37.70    9.77
  -2  -9  -9   20.95    5.60
  -2  -9  -8   44.65    8.42
  -2  -9  -8   46.00    8.94
  -2  -9  -8   49.65    6.85
  -2  -9  -8   47.38    8.43
  -2  -9  -8   72.77   10.66
  -2  -9  -8   37.93    6.50
  -2  -9  -8   40.01   11.28
  -2  -9  -8   54.77    7.47
  -2  -9  -8   43.60    8.83
  -2  -9  -8   66.55    9.68
  -2  -9  -8   65.82   13.23
  -2  -9  -8   46.01    8.70
  -2  -9  -8   59.22    8.62
  -2  -9  -7  417.59   34.23
  -2  -9  -7  499.49   35.45
  -2  -9  -7  420.76   34.30
  -2  -9  -7  492.66   36.89
  -2  -9  -7  416.00   31.82
  -2  -9  -7  434.83   43.59
  -2  -9  -7  432.64   32.05
  -2  -9  -7  422.67   35.46
  -2  -9  -7  467.02   35.99
  -2  -9  -7  441.77   42.88
  -2  -9  -7  392.52   42.17
  -2  -9  -7  409.94   35.36
  -2  -9  -7  414.76   33.12
  -2  -9  -6  339.12   27.41
  -2  -9  -6  287.73   26.17
  -2  -9  -6  314.43   26.62
  -2  -9  -6  315.16   28.60
  -2  -9  -6  302.35   24.20
  -2  -9  -6  341.68   28.99
  -2  -9  -6  268.82   33.93
  -2  -9  -6  305.31   24.29
  -2  -9  -6  335.61   28.72
  -2  -9  -6  272.51   33.34
  -2  -9  -6  240.17   32.56
  -2  -9  -6  337.95   28.96
  -2  -9  -6  349.88   26.09
  -2  -9  -5   24.61    5.36
  -2  -9  -5   19.40    5.70
  -2  -9  -5   25.92    4.86
  -2  -9  -5   19.09    4.52
  -2  -9  -5   18.94    9.03
  -2  -9  -5   19.50    7.21
  -2  -9  -5   11.47    6.10
  -2  -9  -5   36.95   11.23
  -2  -9  -5   20.48    5.73
  -2  -9  -5   20.25    6.43
  -2  -9  -4  765.70   50.66
  -2  -9  -4  749.51   51.98
  -2  -9  -4  740.26   54.83
  -2  -9  -4  621.39   62.39
  -2  -9  -4  680.02   49.73
  -2  -9  -4  582.45   60.09
  -2  -9  -4  661.23   53.69
  -2  -9  -4  653.30   62.96
  -2  -9  -4  726.12   54.64
  -2  -9  -4  841.65   53.37
  -2  -9  -4  670.63   51.36
  -2  -9  -3  394.21   29.69
  -2  -9  -3  322.62   27.78
  -2  -9  -3  338.46   30.89
  -2  -9  -3  340.99   28.17
  -2  -9  -3  353.04   31.01
  -2  -9  -3  321.75   38.11
  -2  -9  -3  306.96   26.71
  -2  -9  -3  344.09   30.61
  -2  -9  -3  268.09   34.78
  -2  -9  -3  320.27   30.44
  -2  -9  -3  385.90   27.38
  -2  -9  -2    2.81    3.75
  -2  -9  -2    4.05    4.53
  -2  -9  -2    7.78    5.33
  -2  -9  -2    8.40    4.37
  -2  -9  -2    7.55    3.66
  -2  -9  -2   13.61    5.38
  -2  -9  -2   -2.46    4.92
  -2  -9  -2    8.36    3.42
  -2  -9  -1  188.59   18.28
  -2  -9  -1  160.17   16.58
  -2  -9  -1  173.90   18.95
  -2  -9  -1  159.85   16.59
  -2  -9  -1  170.64   24.40
  -2  -9  -1  163.83   18.44
  -2  -9  -1  167.01   16.59
  -2  -9  -1  149.83   22.32
  -2  -9  -1  164.35   18.46
  -2  -9  -1  175.76   18.41
  -2  -9  -1  140.83   22.62
  -2  -9  -1  172.06   15.62
  -2  -9  -1  172.16   17.24
  -2  -9   0  365.19   31.30
  -2  -9   0  401.12   33.36
  -2  -9   0  389.31   31.66
  -2  -9   0  351.88   39.16
  -2  -9   0  423.65   33.66
  -2  -9   0  439.88   31.87
  -2  -9   0  419.66   33.10
  -2  -9   0  385.77   32.83
  -2  -9   0  331.63   38.35
  -2  -9   0  369.65   38.32
  -2  -9   0  440.15   32.75
  -2  -9   1   24.73    5.95
  -2  -9   1   28.15    6.81
  -2  -9   1   19.23    5.44
  -2  -9   1   28.10    9.00
  -2  -9   1   23.83    6.20
  -2  -9   1   29.22    6.00
  -2  -9   1   22.81    5.94
  -2  -9   1   19.86    7.55
  -2  -9   1   26.26    6.37
  -2  -9   1   19.51    5.52
  -2  -9   2   53.63    8.16
  -2  -9   2   40.75    7.79
  -2  -9   2   51.01    8.18
  -2  -9   2   40.36   10.50
  -2  -9   2   41.53    8.22
  -2  -9   2   51.04    7.87
  -2  -9   2   48.99    8.18
  -2  -9   2   61.26    8.98
  -2  -9   2   52.21    8.64
  -2  -9   3  121.18   14.11
  -2  -9   3  118.90   13.94
  -2  -9   3  116.41   13.53
  -2  -9   3  123.28   13.18
  -2  -9   3  153.81   14.65
  -2  -9   3  123.82   13.89
  -2  -9   3  117.95   13.60
  -2  -9   3  151.70   16.28
  -2  -9   4   99.78   11.94
  -2  -9   4   95.61   11.80
  -2  -9   4  101.77   11.92
  -2  -9   4   97.67   12.08
  -2  -9   4   95.79   11.26
  -2  -9   4  110.81   12.07
  -2  -9   4   93.61   11.53
  -2  -9   4  126.77   14.77
  -2  -9   4  104.46   12.18
  -2  -9   5   34.02    7.82
  -2  -9   5   36.63    6.99
  -2  -9   5   23.36    6.39
  -2  -9   5   27.54    6.33
  -2  -9   5   37.71    6.21
  -2  -9   5   34.48    6.10
  -2  -9   5   32.58    6.19
  -2  -9   5   37.24    6.51
  -2  -9   6  276.58   21.80
  -2  -9   6  288.81   24.47
  -2  -9   6  216.13   21.29
  -2  -9   6  288.33   22.94
  -2  -9   6  269.15   21.67
  -2  -9   6  229.94   21.51
  -2  -9   6  310.71   24.98
  -2  -9   7  102.82   11.08
  -2  -9   7   87.78    9.83
  -2  -9   7   87.41   11.97
  -2  -9   7  118.41   13.02
  -2  -9   7   65.80    9.04
  -2  -9   8   15.65    3.93
  -2  -9   8   16.90    5.41
  -2  -9   8   19.75    5.60
  -2  -9   8   15.06    3.81
  -2  -9   8   16.67    4.02
  -2  -9   9  303.63   25.70
  -2  -9   9  333.49   25.36
  -2  -9   9  318.96   24.33
  -2  -9  10  163.44   15.51
  -2  -9  10  184.02   15.07
  -2  -9  11    8.07    3.82
  -2  -9  11    8.20    2.87
  -2  -9  12  126.90   11.16
  -2  -9  13  100.85    8.75
  -2  -8 -22  124.97   10.04
  -2  -8 -22  123.64   10.00
  -2  -8 -21   65.99    7.05
  -2  -8 -21   73.97    7.20
  -2  -8 -21   57.36    6.89
  -2  -8 -20   -0.63    2.09
  -2  -8 -20    0.94    3.25
  -2  -8 -20   -2.23    4.04
  -2  -8 -19  291.57   21.37
  -2  -8 -19  239.09   22.16
  -2  -8 -18  188.21   18.47
  -2  -8 -17    0.55    1.74
  -2  -8 -17    1.11    1.91
  -2  -8 -16   95.04   13.00
  -2  -8 -16  104.75   11.41
  -2  -8 -16  124.64   12.18
  -2  -8 -16   61.12    8.32
  -2  -8 -16   47.91    7.81
  -2  -8 -15  274.75   25.72
  -2  -8 -15  268.93   22.77
  -2  -8 -15  289.88   23.27
  -2  -8 -15  228.89   20.41
  -2  -8 -15  224.29   23.04
  -2  -8 -15  294.48   21.94
  -2  -8 -15  227.43   20.46
  -2  -8 -14  170.57   15.17
  -2  -8 -14  139.78   13.72
  -2  -8 -14  141.87   15.45
  -2  -8 -14  130.67   15.20
  -2  -8 -14  166.36   18.38
  -2  -8 -14  133.95   16.05
  -2  -8 -14  154.25   16.92
  -2  -8 -14  144.18   13.79
  -2  -8 -13   13.12    5.41
  -2  -8 -13   21.35    5.75
  -2  -8 -13   13.49    5.52
  -2  -8 -13   24.47    6.12
  -2  -8 -13   14.79    5.91
  -2  -8 -13    9.44    3.73
  -2  -8 -13   17.56    6.07
  -2  -8 -12  389.78   31.90
  -2  -8 -12  367.26   30.45
  -2  -8 -12  441.31   30.75
  -2  -8 -12  397.01   30.95
  -2  -8 -12  362.92   30.38
  -2  -8 -12  370.83   30.36
  -2  -8 -12  448.10   34.59
  -2  -8 -12  381.20   30.52
  -2  -8 -12  373.65   35.57
  -2  -8 -12  391.14   30.56
  -2  -8 -12  363.51   31.83
  -2  -8 -11   61.68    9.37
  -2  -8 -11   44.71    8.24
  -2  -8 -11   60.50    8.49
  -2  -8 -11   36.30    7.26
  -2  -8 -11   48.14    7.92
  -2  -8 -11   46.93    7.99
  -2  -8 -11   47.11    8.96
  -2  -8 -11   44.65    7.69
  -2  -8 -11   32.69    9.15
  -2  -8 -11   45.27    7.99
  -2  -8 -11   59.45    9.23
  -2  -8 -10  146.15   16.21
  -2  -8 -10  150.24   16.45
  -2  -8 -10  180.51   16.13
  -2  -8 -10  152.62   15.23
  -2  -8 -10  153.63   15.40
  -2  -8 -10  166.94   21.66
  -2  -8 -10  181.77   17.28
  -2  -8 -10  172.64   18.19
  -2  -8 -10  164.29   16.70
  -2  -8 -10  186.18   22.61
  -2  -8 -10  143.67   20.14
  -2  -8 -10  161.35   16.44
  -2  -8 -10  150.15   16.45
  -2  -8  -9  250.93   23.26
  -2  -8  -9  220.09   21.95
  -2  -8  -9  272.86   23.83
  -2  -8  -9  243.13   23.00
  -2  -8  -9  256.47   21.64
  -2  -8  -9  247.12   21.24
  -2  -8  -9  257.44   23.38
  -2  -8  -9  263.47   21.44
  -2  -8  -9  247.91   28.99
  -2  -8  -9  291.84   24.89
  -2  -8  -9  249.53   23.08
  -2  -8  -9  257.69   28.77
  -2  -8  -9  247.59   28.68
  -2  -8  -9  273.68   23.59
  -2  -8  -9  265.44   22.99
  -2  -8  -8  109.97   13.44
  -2  -8  -8  137.64   14.44
  -2  -8  -8  144.48   15.52
  -2  -8  -8  114.84   12.26
  -2  -8  -8  108.21   13.48
  -2  -8  -8   97.87   11.53
  -2  -8  -8  110.60   13.92
  -2  -8  -8  104.49   11.78
  -2  -8  -8  127.91   19.81
  -2  -8  -8  155.77   16.02
  -2  -8  -8  119.37   14.17
  -2  -8  -8  134.23   19.53
  -2  -8  -8   97.87   13.48
  -2  -8  -8  126.81   19.73
  -2  -8  -8  129.84   13.50
  -2  -8  -7   45.19    8.49
  -2  -8  -7   56.93    9.07
  -2  -8  -7   50.67    9.58
  -2  -8  -7   49.71    8.58
  -2  -8  -7   51.19    7.28
  -2  -8  -7   48.14    7.41
  -2  -8  -7   54.54    9.38
  -2  -8  -7   44.39    7.08
  -2  -8  -7   69.54   14.49
  -2  -8  -7   53.17    9.38
  -2  -8  -7   39.68   11.13
  -2  -8  -7   52.35   12.42
  -2  -8  -7   64.82   10.39
  -2  -8  -7   56.45    9.39
  -2  -8  -7   66.50    8.83
  -2  -8  -6  687.08   49.61
  -2  -8  -6  657.90   49.46
  -2  -8  -6  755.83   52.89
  -2  -8  -6  658.45   46.64
  -2  -8  -6  634.22   49.23
  -2  -8  -6  664.99   47.41
  -2  -8  -6  645.93   59.76
  -2  -8  -6  658.30   51.54
  -2  -8  -6  644.90   47.29
  -2  -8  -6  743.34   52.54
  -2  -8  -6  669.33   51.61
  -2  -8  -6  687.77   59.87
  -2  -8  -6  643.59   59.28
  -2  -8  -6  795.72   49.59
  -2  -8  -5  828.05   51.55
  -2  -8  -5  722.82   51.78
  -2  -8  -5  759.48   55.00
  -2  -8  -5  721.56   49.70
  -2  -8  -5  776.35   65.07
  -2  -8  -5  662.41   49.20
  -2  -8  -5  604.37   49.73
  -2  -8  -5  758.87   55.04
  -2  -8  -5  645.26   61.75
  -2  -8  -5  798.88   52.73
  -2  -8  -5  685.42   51.53
  -2  -8  -4   41.58   12.62
  -2  -8  -4   42.06    7.73
  -2  -8  -4   48.71   13.34
  -2  -8  -4   47.22    9.74
  -2  -8  -4   41.22    6.44
  -2  -8  -4   47.63    6.80
  -2  -8  -4   35.44    6.86
  -2  -8  -4   65.07   11.36
  -2  -8  -4   44.89    8.33
  -2  -8  -4   33.77    6.93
  -2  -8  -3  445.24   39.08
  -2  -8  -3  463.96   35.99
  -2  -8  -3  478.27   39.83
  -2  -8  -3  509.62   49.37
  -2  -8  -3  464.41   39.13
  -2  -8  -3  372.26   34.86
  -2  -8  -3  545.26   40.42
  -2  -8  -3  454.43   46.71
  -2  -8  -3  449.50   47.00
  -2  -8  -3  569.50   38.05
  -2  -8  -3  464.06   35.93
  -2  -8  -2  409.43   33.08
  -2  -8  -2  465.78   34.75
  -2  -8  -2  460.78   37.45
  -2  -8  -2  433.78   33.54
  -2  -8  -2  343.48   32.63
  -2  -8  -2  442.53   36.45
  -2  -8  -2  420.87   43.46
  -2  -8  -2  480.19   34.74
  -2  -8  -1  242.82   22.21
  -2  -8  -1  316.66   24.58
  -2  -8  -1  298.56   33.37
  -2  -8  -1  303.48   26.43
  -2  -8  -1  239.43   20.24
  -2  -8  -1  262.08   22.58
  -2  -8  -1  213.93   21.95
  -2  -8  -1  290.57   25.44
  -2  -8  -1  227.02   29.67
  -2  -8  -1  271.65   31.98
  -2  -8  -1  240.88   22.77
  -2  -8   0  133.12   14.82
  -2  -8   0  112.94   12.98
  -2  -8   0  147.43   15.87
  -2  -8   0   94.17   17.73
  -2  -8   0  129.38   15.38
  -2  -8   0  109.94   11.65
  -2  -8   0  129.17   13.59
  -2  -8   0   86.12   12.13
  -2  -8   0  141.52   15.62
  -2  -8   0  124.39   19.29
  -2  -8   0  121.44   19.74
  -2  -8   0  104.81   14.15
  -2  -8   0  115.40   13.53
  -2  -8   1  374.28   38.70
  -2  -8   1  375.42   31.93
  -2  -8   1  409.68   32.60
  -2  -8   1  384.10   29.13
  -2  -8   1  387.62   30.49
  -2  -8   1  341.24   30.09
  -2  -8   1  392.36   31.87
  -2  -8   1  377.28   37.86
  -2  -8   1  399.83   39.17
  -2  -8   1  397.13   32.07
  -2  -8   1  370.12   30.13
  -2  -8   2  365.81   30.22
  -2  -8   2  390.00   37.54
  -2  -8   2  392.21   30.78
  -2  -8   2  341.55   28.26
  -2  -8   2  325.70   27.02
  -2  -8   2  372.45   29.29
  -2  -8   2  373.02   29.43
  -2  -8   2  348.95   29.91
  -2  -8   2  350.92   35.52
  -2  -8   2  343.38   35.95
  -2  -8   2  393.11   30.47
  -2  -8   2  366.40   29.08
  -2  -8   3    2.02    4.03
  -2  -8   3    0.98    3.08
  -2  -8   3   -0.98    3.79
  -2  -8   3    3.28    4.48
  -2  -8   3    1.93    3.00
  -2  -8   3    3.59    4.19
  -2  -8   3    1.77    3.29
  -2  -8   3    8.42    4.17
  -2  -8   3    1.85    4.13
  -2  -8   3    1.96    3.38
  -2  -8   3    0.95    3.29
  -2  -8   3    3.56    3.66
  -2  -8   4  711.87   51.94
  -2  -8   4  943.40   55.99
  -2  -8   4  702.67   52.14
  -2  -8   4  691.77   59.02
  -2  -8   4  746.32   52.46
  -2  -8   4  703.53   51.77
  -2  -8   4  588.35   49.59
  -2  -8   4  750.35   52.30
  -2  -8   4  780.96   52.37
  -2  -8   4  657.95   57.99
  -2  -8   4  706.64   52.07
  -2  -8   4  660.19   57.22
  -2  -8   4  800.44   52.67
  -2  -8   4  773.16   53.51
  -2  -8   5  428.70   32.47
  -2  -8   5  346.17   29.20
  -2  -8   5  397.46   29.92
  -2  -8   5  333.63   29.23
  -2  -8   5  302.16   27.48
  -2  -8   5  344.14   34.70
  -2  -8   5  374.13   29.59
  -2  -8   5  335.05   29.07
  -2  -8   5  401.99   29.65
  -2  -8   5  354.25   29.03
  -2  -8   5  455.35   32.14
  -2  -8   6   15.87    4.93
  -2  -8   6   21.87    5.28
  -2  -8   6   21.81    5.20
  -2  -8   6   11.05    4.74
  -2  -8   6   17.38    5.72
  -2  -8   6   16.02    4.73
  -2  -8   6   21.43    5.23
  -2  -8   6   20.54    5.03
  -2  -8   6    9.83    6.25
  -2  -8   7  185.63   16.31
  -2  -8   7  172.04   18.45
  -2  -8   7  197.23   18.04
  -2  -8   7  195.37   16.68
  -2  -8   7  148.44   16.18
  -2  -8   7  213.41   17.75
  -2  -8   7  162.01   15.87
  -2  -8   7  152.37   16.39
  -2  -8   8  531.47   34.42
  -2  -8   8  340.40   31.34
  -2  -8   8  543.00   33.86
  -2  -8   8  408.57   34.18
  -2  -8   8  368.57   31.61
  -2  -8   9  147.57   14.89
  -2  -8   9  126.37   13.42
  -2  -8   9  176.98   15.10
  -2  -8   9  126.45   13.41
  -2  -8   9  171.50   16.92
  -2  -8   9  140.29   15.63
  -2  -8  10   30.29    5.56
  -2  -8  10   17.66    5.29
  -2  -8  10   17.05    5.38
  -2  -8  11  221.70   17.51
  -2  -8  11  173.52   17.58
  -2  -8  11  204.97   18.29
  -2  -8  12  118.04   12.13
  -2  -8  12  119.01   11.86
  -2  -8  13   22.43    4.76
  -2  -8  13   22.19    4.21
  -2  -8  13   25.39    5.05
  -2  -8  14   74.64    8.19
  -2  -8  15   64.26    6.56
  -2  -7 -23  172.26   13.03
  -2  -7 -23  169.40   13.04
  -2  -7 -22    1.60    2.68
  -2  -7 -22    0.40    2.54
  -2  -7 -22    1.01    2.99
  -2  -7 -21  225.90   20.57
  -2  -7 -21  270.89   19.93
  -2  -7 -21  278.19   20.03
  -2  -7 -21  235.10   18.74
  -2  -7 -21  229.63   18.69
  -2  -7 -21  262.91   19.52
  -2  -7 -20  451.72   38.16
  -2  -7 -20  550.32   36.87
  -2  -7 -20  528.46   36.71
  -2  -7 -20  502.00   35.88
  -2  -7 -20  489.19   35.88
  -2  -7 -20  525.02   36.32
  -2  -7 -19   13.37    3.85
  -2  -7 -19   13.64    4.88
  -2  -7 -19    7.59    4.01
  -2  -7 -19   15.96    4.99
  -2  -7 -19   15.54    5.79
  -2  -7 -19    9.35    3.80
  -2  -7 -19   10.30    3.83
  -2  -7 -18  337.17   27.18
  -2  -7 -18  382.79   27.59
  -2  -7 -18  381.04   28.44
  -2  -7 -18  385.19   28.48
  -2  -7 -18  312.55   25.84
  -2  -7 -18  316.64   26.85
  -2  -7 -18  346.61   30.91
  -2  -7 -17  552.98   41.38
  -2  -7 -17  651.71   41.93
  -2  -7 -17  528.89   39.74
  -2  -7 -17  466.96   41.85
  -2  -7 -17  633.40   42.17
  -2  -7 -17  588.63   46.74
  -2  -7 -16  462.96   33.09
  -2  -7 -16  391.44   33.73
  -2  -7 -16  399.63   30.73
  -2  -7 -16  382.64   32.03
  -2  -7 -16  491.86   39.17
  -2  -7 -15   27.27    6.34
  -2  -7 -15   36.10    9.58
  -2  -7 -15   32.54    5.66
  -2  -7 -15   28.55    7.25
  -2  -7 -15   32.95    6.73
  -2  -7 -15   25.79    9.00
  -2  -7 -14  466.98   38.67
  -2  -7 -14  586.21   41.16
  -2  -7 -14  546.93   40.71
  -2  -7 -14  638.34   46.38
  -2  -7 -14  507.21   37.53
  -2  -7 -14  502.81   41.53
  -2  -7 -14  514.01   39.13
  -2  -7 -13  268.40   20.87
  -2  -7 -13  212.92   19.48
  -2  -7 -13  218.86   20.95
  -2  -7 -13  251.90   21.84
  -2  -7 -13  249.98   24.90
  -2  -7 -13  200.54   18.21
  -2  -7 -13  210.44   21.59
  -2  -7 -13  218.85   19.62
  -2  -7 -12    9.38    3.76
  -2  -7 -12   10.20    5.31
  -2  -7 -12    7.33    3.67
  -2  -7 -12    9.41    3.71
  -2  -7 -12   11.90    4.77
  -2  -7 -12   10.01    4.92
  -2  -7 -12    6.95    5.03
  -2  -7 -12   14.33    5.96
  -2  -7 -12    7.19    3.33
  -2  -7 -12   11.40    3.46
  -2  -7 -11  137.21   13.11
  -2  -7 -11  136.24   15.09
  -2  -7 -11  124.30   14.37
  -2  -7 -11  122.00   12.64
  -2  -7 -11  156.98   17.13
  -2  -7 -11  127.33   12.38
  -2  -7 -11  141.22   15.10
  -2  -7 -11  143.66   18.77
  -2  -7 -11  150.36   14.79
  -2  -7 -11  123.23   18.12
  -2  -7 -11  140.20   14.55
  -2  -7 -11  143.52   14.59
  -2  -7 -11  131.83   14.20
  -2  -7 -11  138.30   14.82
  -2  -7 -11  115.55   17.95
  -2  -7 -10  312.14   25.93
  -2  -7 -10  297.66   25.94
  -2  -7 -10  292.85   24.66
  -2  -7 -10  314.86   24.99
  -2  -7 -10  332.64   26.46
  -2  -7 -10  283.97   30.98
  -2  -7 -10  327.72   26.16
  -2  -7 -10  351.98   28.48
  -2  -7 -10  324.46   31.83
  -2  -7 -10  299.92   31.25
  -2  -7 -10  295.79   25.59
  -2  -7 -10  242.88   22.30
  -2  -7 -10  385.53   27.25
  -2  -7  -9  102.39   12.25
  -2  -7  -9   85.94   11.78
  -2  -7  -9  116.08   13.41
  -2  -7  -9   95.67   12.34
  -2  -7  -9   99.70   11.26
  -2  -7  -9  108.46   17.06
  -2  -7  -9   97.72   11.28
  -2  -7  -9  102.62   12.82
  -2  -7  -9  128.07   13.77
  -2  -7  -9  128.03   14.50
  -2  -7  -9  106.12   12.76
  -2  -7  -9  121.82   17.48
  -2  -7  -9  112.56   12.60
  -2  -7  -9  108.96   16.84
  -2  -7  -8  319.85   27.51
  -2  -7  -8  334.78   27.23
  -2  -7  -8  355.10   29.04
  -2  -7  -8  298.74   27.26
  -2  -7  -8  311.28   25.78
  -2  -7  -8  320.79   28.76
  -2  -7  -8  329.95   25.95
  -2  -7  -8  356.29   35.82
  -2  -7  -8  401.84   29.63
  -2  -7  -8  351.58   29.36
  -2  -7  -8  311.38   28.45
  -2  -7  -8  320.08   33.82
  -2  -7  -8  346.73   35.41
  -2  -7  -8  419.00   28.39
  -2  -7  -7  817.87   63.00
  -2  -7  -7  885.14   62.89
  -2  -7  -7  937.35   65.51
  -2  -7  -7  851.81   63.23
  -2  -7  -7  841.41   61.28
  -2  -7  -7  905.15   61.53
  -2  -7  -7  930.26   65.52
  -2  -7  -7  886.28   72.64
  -2  -7  -7  987.24   65.87
  -2  -7  -7 1025.60   66.07
  -2  -7  -7  836.54   71.78
  -2  -7  -7 1061.63   74.85
  -2  -7  -7  900.35   65.17
  -2  -7  -7 1037.72   63.73
  -2  -7  -6  205.26   21.51
  -2  -7  -6  224.68   20.00
  -2  -7  -6  213.71   18.20
  -2  -7  -6  231.30   22.44
  -2  -7  -6  213.67   27.50
  -2  -7  -6  206.68   18.06
  -2  -7  -6  249.99   22.03
  -2  -7  -6  252.60   22.78
  -2  -7  -6  208.76   27.01
  -2  -7  -6  271.25   29.59
  -2  -7  -6  208.45   21.35
  -2  -7  -6  223.58   19.61
  -2  -7  -6  223.37   20.03
  -2  -7  -5  179.79   16.96
  -2  -7  -5  169.48   16.74
  -2  -7  -5  228.28   21.14
  -2  -7  -5  160.60   16.53
  -2  -7  -5  183.90   15.55
  -2  -7  -5  167.95   15.26
  -2  -7  -5  175.25   25.10
  -2  -7  -5  194.17   20.00
  -2  -7  -5  197.06   18.93
  -2  -7  -5  196.60   19.95
  -2  -7  -5  151.72   23.33
  -2  -7  -5  168.40   19.23
  -2  -7  -5  154.24   23.63
  -2  -7  -4  738.30   51.84
  -2  -7  -4  710.58   49.77
  -2  -7  -4  804.65   66.04
  -2  -7  -4  673.77   49.57
  -2  -7  -4  768.26   56.01
  -2  -7  -4  776.60   56.08
  -2  -7  -4  735.28   64.38
  -2  -7  -4  710.64   51.58
  -2  -7  -4  790.15   52.46
  -2  -7  -3  269.73   23.27
  -2  -7  -3  308.62   24.51
  -2  -7  -3  253.21   26.46
  -2  -7  -3  298.44   23.81
  -2  -7  -3  288.78   27.47
  -2  -7  -3  266.11   33.81
  -2  -7  -3  244.70   26.08
  -2  -7  -3  267.28   33.07
  -2  -7  -3  315.10   27.72
  -2  -7  -3  282.00   33.98
  -2  -7  -3  296.47   24.08
  -2  -7  -2    5.51    3.34
  -2  -7  -2    3.43    3.92
  -2  -7  -2    4.09    5.44
  -2  -7  -2    4.73    3.06
  -2  -7  -2    2.56    6.26
  -2  -7  -2    5.27    5.09
  -2  -7  -2    8.49    3.79
  -2  -7  -1  216.24   18.95
  -2  -7  -1  201.58   17.85
  -2  -7  -1  210.03   21.50
  -2  -7  -1  176.00   15.76
  -2  -7  -1  184.54   17.48
  -2  -7  -1  200.41   20.81
  -2  -7  -1  215.41   27.65
  -2  -7  -1  206.94   18.52
  -2  -7   0  363.81   36.66
  -2  -7   0  342.73   28.58
  -2  -7   0  386.32   29.50
  -2  -7   0  292.35   22.75
  -2  -7   0  282.86   23.35
  -2  -7   0  245.00   24.59
  -2  -7   0  323.63   25.13
  -2  -7   0  262.38   26.57
  -2  -7   0  331.01   25.83
  -2  -7   0  375.52   29.03
  -2  -7   0  321.33   33.90
  -2  -7   0  366.94   36.27
  -2  -7   0  361.45   28.90
  -2  -7   0  370.76   26.91
  -2  -7   0  243.61   24.65
  -2  -7   0  312.39   24.97
  -2  -7   1   39.17    6.48
  -2  -7   1   29.65    7.33
  -2  -7   1   47.30   11.69
  -2  -7   1   60.92    9.61
  -2  -7   1   50.46    6.99
  -2  -7   1   38.46    5.73
  -2  -7   1   24.50    6.51
  -2  -7   1   40.30    6.61
  -2  -7   1   36.23    6.84
  -2  -7   1   30.32    7.35
  -2  -7   1   45.71    8.49
  -2  -7   1   49.35   11.29
  -2  -7   1   45.41    8.10
  -2  -7   1   36.53   11.18
  -2  -7   2  294.71   30.57
  -2  -7   2  272.14   24.13
  -2  -7   2  299.04   24.73
  -2  -7   2  243.97   20.90
  -2  -7   2  250.41   21.60
  -2  -7   2  256.58   22.20
  -2  -7   2  274.87   25.73
  -2  -7   2  302.10   24.41
  -2  -7   2  265.83   22.90
  -2  -7   2  312.94   30.49
  -2  -7   2  243.92   23.66
  -2  -7   2  313.69   31.00
  -2  -7   2  256.43   22.06
  -2  -7   3  387.03   29.71
  -2  -7   3  363.73   36.41
  -2  -7   3  367.31   30.57
  -2  -7   3  376.24   30.76
  -2  -7   3  343.93   28.02
  -2  -7   3  376.82   29.36
  -2  -7   3  388.66   29.83
  -2  -7   3  367.86   29.97
  -2  -7   3  389.59   33.27
  -2  -7   3  380.20   30.49
  -2  -7   3  426.25   37.13
  -2  -7   3  395.56   30.93
  -2  -7   3  351.16   35.67
  -2  -7   3  397.54   30.47
  -2  -7   4   43.08    7.21
  -2  -7   4   54.80    8.60
  -2  -7   4   52.46   11.15
  -2  -7   4   48.61    8.33
  -2  -7   4   38.43    7.47
  -2  -7   4   45.73    7.34
  -2  -7   4   62.10    8.42
  -2  -7   4   52.11    9.58
  -2  -7   4   49.69   10.95
  -2  -7   4   54.17    8.34
  -2  -7   4   52.46    8.18
  -2  -7   4   45.14   10.47
  -2  -7   4   49.03    8.29
  -2  -7   5  367.07   28.61
  -2  -7   5  320.57   28.44
  -2  -7   5  347.95   34.51
  -2  -7   5  373.89   29.23
  -2  -7   5  346.13   28.72
  -2  -7   5  386.26   27.81
  -2  -7   5  329.41   28.25
  -2  -7   5  403.13   32.99
  -2  -7   5  375.89   28.88
  -2  -7   5  337.39   33.20
  -2  -7   5  299.83   32.63
  -2  -7   5  367.44   28.91
  -2  -7   5  381.62   29.92
  -2  -7   6  868.27   63.99
  -2  -7   6  891.76   70.63
  -2  -7   6  946.85   64.57
  -2  -7   6  985.47   64.71
  -2  -7   6  951.52   63.36
  -2  -7   6  941.16   64.94
  -2  -7   6  870.06   64.10
  -2  -7   6  955.63   68.60
  -2  -7   6  935.38   65.02
  -2  -7   6  906.86   64.10
  -2  -7   6  838.00   68.80
  -2  -7   6  967.86   64.29
  -2  -7   6  877.48   69.95
  -2  -7   6 1008.45   66.49
  -2  -7   7  252.32   21.00
  -2  -7   7  231.39   22.61
  -2  -7   7  255.04   20.66
  -2  -7   7  222.47   21.30
  -2  -7   7  202.06   20.62
  -2  -7   7  276.14   25.46
  -2  -7   7  298.64   22.83
  -2  -7   7  254.27   20.89
  -2  -7   7  221.47   20.96
  -2  -7   8   89.64   10.60
  -2  -7   8  122.72   12.80
  -2  -7   8   75.23   10.60
  -2  -7   8  127.75   12.81
  -2  -7   8  124.90   15.45
  -2  -7   8  106.14   13.30
  -2  -7   8   70.93   10.22
  -2  -7   9  295.36   21.92
  -2  -7   9  225.94   21.54
  -2  -7   9  246.12   23.43
  -2  -7   9  192.24   20.72
  -2  -7   9  337.94   27.77
  -2  -7   9  333.38   23.77
  -2  -7  10  230.41   20.61
  -2  -7  10  218.89   22.30
  -2  -7  10  225.06   20.39
  -2  -7  10  272.91   25.65
  -2  -7  11    5.93    3.32
  -2  -7  11    6.55    4.48
  -2  -7  11    4.01    3.85
  -2  -7  12  335.21   25.04
  -2  -7  12  272.28   25.19
  -2  -7  12  337.17   25.94
  -2  -7  13  139.17   13.28
  -2  -7  13  160.00   14.72
  -2  -7  13  142.52   14.39
  -2  -7  14   24.45    5.32
  -2  -7  14   20.76    4.78
  -2  -7  15   73.54    8.20
  -2  -7  15   51.58    7.18
  -2  -7  16  199.95   16.00
  -2  -6 -23   61.42    6.74
  -2  -6 -23   66.10    6.44
  -2  -6 -23   71.49    7.04
  -2  -6 -23   61.91    6.73
  -2  -6 -23   51.15    6.43
  -2  -6 -22  153.64   15.63
  -2  -6 -22  163.41   13.49
  -2  -6 -22  154.48   14.03
  -2  -6 -22  194.43   14.88
  -2  -6 -22  171.05   14.43
  -2  -6 -22  149.03   13.78
  -2  -6 -21   27.07    5.35
  -2  -6 -21   33.40    6.66
  -2  -6 -21   26.35    5.26
  -2  -6 -21   30.13    5.60
  -2  -6 -21   31.19    5.93
  -2  -6 -21   31.92    5.79
  -2  -6 -21   25.09    5.12
  -2  -6 -20  193.54   17.52
  -2  -6 -20  202.86   20.89
  -2  -6 -20  187.78   18.36
  -2  -6 -20  239.15   18.31
  -2  -6 -20  240.51   19.32
  -2  -6 -20  221.18   18.80
  -2  -6 -20  199.10   18.43
  -2  -6 -19  576.44   42.03
  -2  -6 -19  603.90   47.34
  -2  -6 -19  578.14   43.06
  -2  -6 -19  616.96   42.54
  -2  -6 -19  602.72   43.45
  -2  -6 -19  647.88   43.85
  -2  -6 -19  548.91   42.82
  -2  -6 -18  158.27   15.19
  -2  -6 -18  163.96   19.50
  -2  -6 -18  160.96   16.03
  -2  -6 -18  140.65   15.39
  -2  -6 -18  133.85   13.82
  -2  -6 -17   57.58    9.55
  -2  -6 -17   74.78    9.99
  -2  -6 -17   65.09   12.75
  -2  -6 -17   73.78   10.42
  -2  -6 -17   83.42   11.00
  -2  -6 -17   59.18   10.08
  -2  -6 -17   77.19    9.16
  -2  -6 -16  182.95   20.07
  -2  -6 -16  261.29   20.14
  -2  -6 -16  185.11   23.49
  -2  -6 -16  173.81   19.75
  -2  -6 -16  200.89   17.91
  -2  -6 -16  214.75   20.22
  -2  -6 -16  232.78   20.49
  -2  -6 -15  391.98   31.84
  -2  -6 -15  332.37   30.19
  -2  -6 -15  367.63   27.60
  -2  -6 -15  330.23   30.71
  -2  -6 -15  413.45   36.40
  -2  -6 -14   34.50    7.88
  -2  -6 -14   54.44   11.31
  -2  -6 -14   29.71    6.94
  -2  -6 -14   35.58    5.88
  -2  -6 -14   29.10    8.54
  -2  -6 -13  430.99   34.07
  -2  -6 -13  410.92   32.46
  -2  -6 -13  447.72   33.06
  -2  -6 -13  406.66   36.62
  -2  -6 -13  354.08   31.59
  -2  -6 -13  369.41   29.23
  -2  -6 -13  416.15   33.91
  -2  -6 -12 1122.34   73.42
  -2  -6 -12 1008.72   70.36
  -2  -6 -12 1152.12   74.11
  -2  -6 -12 1032.03   71.92
  -2  -6 -12 1003.38   71.77
  -2  -6 -12 1113.08   70.74
  -2  -6 -12 1023.05   75.50
  -2  -6 -12  937.08   68.78
  -2  -6 -12 1052.85   71.99
  -2  -6 -11   39.93    7.70
  -2  -6 -11   32.05    6.41
  -2  -6 -11   37.69    7.54
  -2  -6 -11   40.13    9.47
  -2  -6 -11   30.85    6.94
  -2  -6 -11   34.32    7.40
  -2  -6 -11   43.31    9.53
  -2  -6 -11   42.74    6.95
  -2  -6 -11   42.81    6.02
  -2  -6 -11   32.82    8.27
  -2  -6 -10  584.94   42.30
  -2  -6 -10  522.46   42.04
  -2  -6 -10  611.53   42.06
  -2  -6 -10  615.38   49.18
  -2  -6 -10  594.88   41.87
  -2  -6 -10  575.81   42.64
  -2  -6 -10  630.81   43.75
  -2  -6 -10  623.69   43.04
  -2  -6 -10  529.13   42.11
  -2  -6 -10  604.24   48.52
  -2  -6 -10  580.29   48.35
  -2  -6 -10  524.02   39.72
  -2  -6  -9  419.66   31.83
  -2  -6  -9  385.43   32.08
  -2  -6  -9  438.20   31.42
  -2  -6  -9  404.90   32.60
  -2  -6  -9  441.43   31.57
  -2  -6  -9  472.25   39.99
  -2  -6  -9  476.40   33.71
  -2  -6  -9  462.84   33.40
  -2  -6  -9  356.80   31.64
  -2  -6  -9  424.03   32.97
  -2  -6  -9  480.97   39.95
  -2  -6  -9  430.46   38.56
  -2  -6  -9  400.04   32.57
  -2  -6  -9  377.83   29.64
  -2  -6  -8  746.98   58.00
  -2  -6  -8  861.80   57.96
  -2  -6  -8  848.04   57.27
  -2  -6  -8  813.35   59.49
  -2  -6  -8  837.97   66.54
  -2  -6  -8  772.81   56.86
  -2  -6  -8  898.28   60.12
  -2  -6  -8  936.19   59.77
  -2  -6  -8  725.19   57.84
  -2  -6  -8  945.31   60.39
  -2  -6  -8  963.52   67.49
  -2  -6  -8  807.26   59.40
  -2  -6  -8  814.41   65.59
  -2  -6  -8  948.66   58.56
  -2  -6  -7   35.27    6.21
  -2  -6  -7   21.59    4.99
  -2  -6  -7   23.63    6.72
  -2  -6  -7   23.12    5.10
  -2  -6  -7   13.82    7.02
  -2  -6  -7   27.32    6.22
  -2  -6  -7   36.17    5.53
  -2  -6  -7   38.56    5.61
  -2  -6  -7   26.56    6.42
  -2  -6  -7   26.43    8.36
  -2  -6  -7   39.08    7.60
  -2  -6  -7   11.39    6.76
  -2  -6  -6 1066.54   73.09
  -2  -6  -6 1006.56   70.18
  -2  -6  -6 1090.33   73.23
  -2  -6  -6 1021.69   68.77
  -2  -6  -6 1007.18   68.71
  -2  -6  -6 1098.98   81.09
  -2  -6  -6 1144.45   73.69
  -2  -6  -6 1042.00   72.83
  -2  -6  -6 1083.56   80.41
  -2  -6  -6 1020.28   79.91
  -2  -6  -6 1059.54   69.81
  -2  -6  -6  970.43   70.01
  -2  -6  -5  744.71   52.57
  -2  -6  -5  679.89   48.84
  -2  -6  -5  678.41   52.02
  -2  -6  -5  837.28   62.25
  -2  -6  -5  752.25   52.71
  -2  -6  -5  701.28   59.10
  -2  -6  -5  696.45   51.87
  -2  -6  -5  742.03   59.72
  -2  -6  -5  693.45   48.56
  -2  -6  -5  638.54   48.52
  -2  -6  -4   13.63    3.99
  -2  -6  -4   13.81    8.01
  -2  -6  -4   14.40    7.63
  -2  -6  -4   26.16    6.89
  -2  -6  -4   20.28    4.50
  -2  -6  -4   25.37    6.49
  -2  -6  -4   18.30    4.25
  -2  -6  -4   14.83    4.30
  -2  -6  -3  392.05   29.15
  -2  -6  -3  380.47   28.84
  -2  -6  -3  415.89   29.35
  -2  -6  -3  349.14   28.46
  -2  -6  -3  373.51   32.39
  -2  -6  -3  379.52   39.16
  -2  -6  -3  374.56   32.95
  -2  -6  -3  427.14   41.52
  -2  -6  -2  652.32   40.44
  -2  -6  -2  521.77   43.37
  -2  -6  -2  560.67   52.22
  -2  -6  -2  502.68   43.11
  -2  -6  -2  527.78   39.34
  -2  -6  -2  526.59   43.12
  -2  -6  -2  451.01   48.37
  -2  -6  -2  623.66   52.46
  -2  -6  -2  540.21   43.07
  -2  -6  -2  553.28   39.58
  -2  -6  -1   65.10   10.64
  -2  -6  -1   55.79    6.73
  -2  -6  -1   55.76    6.36
  -2  -6  -1   72.94    8.58
  -2  -6  -1   54.33    8.05
  -2  -6  -1   67.32   14.44
  -2  -6  -1   55.01    9.76
  -2  -6  -1   65.98    8.44
  -2  -6   0  229.34   20.95
  -2  -6   0  247.22   27.71
  -2  -6   0  190.13   19.88
  -2  -6   0  192.34   15.63
  -2  -6   0  179.02   15.34
  -2  -6   0  170.02   17.19
  -2  -6   0  185.73   18.17
  -2  -6   0  195.72   19.82
  -2  -6   0  233.78   20.66
  -2  -6   0  206.26   25.50
  -2  -6   0  242.14   26.90
  -2  -6   0  191.63   17.75
  -2  -6   1 1079.97   73.80
  -2  -6   1  926.04   74.55
  -2  -6   1 1248.38   78.18
  -2  -6   1 1184.96   85.59
  -2  -6   1 1234.04   78.22
  -2  -6   1 1030.36   72.93
  -2  -6   1 1127.48   73.21
  -2  -6   1  954.77   74.57
  -2  -6   1 1115.25   74.00
  -2  -6   1 1168.46   77.13
  -2  -6   1 1208.12   77.73
  -2  -6   1 1310.45   86.22
  -2  -6   1 1153.94   77.35
  -2  -6   1 1322.14   86.50
  -2  -6   1 1149.96   74.88
  -2  -6   2  320.60   24.91
  -2  -6   2  277.17   23.08
  -2  -6   2  303.54   25.84
  -2  -6   2  287.87   30.88
  -2  -6   2  308.11   25.91
  -2  -6   2  269.05   22.72
  -2  -6   2  290.51   23.12
  -2  -6   2  312.83   24.70
  -2  -6   2  315.80   23.73
  -2  -6   2  301.80   26.67
  -2  -6   2  309.91   25.93
  -2  -6   2  308.93   30.88
  -2  -6   2  330.83   31.88
  -2  -6   2  308.19   25.69
  -2  -6   2  318.68   24.39
  -2  -6   3  352.66   25.69
  -2  -6   3  291.46   24.00
  -2  -6   3  284.87   25.78
  -2  -6   3  317.23   31.98
  -2  -6   3  307.97   26.16
  -2  -6   3  342.72   24.45
  -2  -6   3  286.58   24.12
  -2  -6   3  335.96   25.34
  -2  -6   3  296.73   24.18
  -2  -6   3  312.03   28.19
  -2  -6   3  309.14   26.02
  -2  -6   3  303.49   25.92
  -2  -6   3  328.87   31.78
  -2  -6   3  323.42   31.11
  -2  -6   3  344.27   25.52
  -2  -6   4  800.50   59.47
  -2  -6   4  889.93   68.04
  -2  -6   4  901.47   61.77
  -2  -6   4  962.64   62.08
  -2  -6   4 1023.49   60.28
  -2  -6   4  808.69   59.83
  -2  -6   4  845.50   59.85
  -2  -6   4  935.61   60.20
  -2  -6   4  971.71   61.84
  -2  -6   4  641.67   62.34
  -2  -6   4  850.03   61.21
  -2  -6   4 1003.01   68.30
  -2  -6   4  849.37   66.96
  -2  -6   4  887.42   61.19
  -2  -6   5  124.76   13.67
  -2  -6   5  155.60   15.40
  -2  -6   5  163.68   19.93
  -2  -6   5  152.73   15.25
  -2  -6   5  172.53   14.56
  -2  -6   5  134.30   14.40
  -2  -6   5  155.02   14.56
  -2  -6   5  139.39   17.73
  -2  -6   5  183.57   16.19
  -2  -6   5  156.06   15.44
  -2  -6   5  150.02   15.35
  -2  -6   5  175.45   19.76
  -2  -6   5  137.84   18.77
  -2  -6   5  172.53   15.93
  -2  -6   6    4.86    2.86
  -2  -6   6    7.02    3.48
  -2  -6   6   -3.17    3.16
  -2  -6   6    5.46    3.21
  -2  -6   6    0.61    3.04
  -2  -6   6    0.74    3.38
  -2  -6   6    0.72    2.27
  -2  -6   6    1.70    2.69
  -2  -6   6   13.13    5.81
  -2  -6   6    2.88    3.79
  -2  -6   6    2.27    3.02
  -2  -6   6    3.71    2.96
  -2  -6   6    1.52    3.72
  -2  -6   6    3.53    3.05
  -2  -6   7  130.32   17.67
  -2  -6   7  143.68   15.42
  -2  -6   7  141.30   13.40
  -2  -6   7  153.35   14.57
  -2  -6   7  128.21   13.80
  -2  -6   7  154.95   18.44
  -2  -6   7  145.16   14.92
  -2  -6   7  131.26   16.88
  -2  -6   7  119.38   13.27
  -2  -6   8  677.53   42.75
  -2  -6   8  484.40   42.41
  -2  -6   8  639.39   45.27
  -2  -6   8  514.12   42.40
  -2  -6   8  735.46   50.94
  -2  -6   8  645.27   44.35
  -2  -6   9    7.20    4.63
  -2  -6   9   10.19    4.81
  -2  -6   9   12.29    4.38
  -2  -6   9   11.99    4.72
  -2  -6   9   15.55    6.04
  -2  -6  10  182.76   20.55
  -2  -6  10  180.35   16.33
  -2  -6  10  129.55   16.00
  -2  -6  10  163.97   15.87
  -2  -6  11  214.87   22.20
  -2  -6  11  180.15   16.80
  -2  -6  11  159.32   17.38
  -2  -6  11  183.78   17.19
  -2  -6  11  165.31   15.95
  -2  -6  12    2.21    2.54
  -2  -6  12    4.62    5.31
  -2  -6  12    2.77    3.44
  -2  -6  12    3.23    4.19
  -2  -6  12    1.40    3.94
  -2  -6  13  167.47   15.79
  -2  -6  13  168.25   16.86
  -2  -6  13  181.00   16.48
  -2  -6  13  196.83   17.47
  -2  -6  14  309.98   23.58
  -2  -6  14  253.08   23.82
  -2  -6  14  326.92   25.15
  -2  -6  14  314.22   24.16
  -2  -6  15  147.81   14.83
  -2  -6  15  176.62   15.83
  -2  -6  16   97.31   10.80
  -2  -6  16  123.82   11.85
  -2  -6  17  331.29   26.68
  -2  -6  17  422.46   27.93
  -2  -5 -24  183.32   13.30
  -2  -5 -24  185.28   13.32
  -2  -5 -24  156.77   13.76
  -2  -5 -24  176.47   14.04
  -2  -5 -23  146.24   12.62
  -2  -5 -23  140.06   12.44
  -2  -5 -23  137.06   12.84
  -2  -5 -23  144.12   13.15
  -2  -5 -22   14.18    4.53
  -2  -5 -22   18.52    4.40
  -2  -5 -22   13.50    4.34
  -2  -5 -22   16.21    4.59
  -2  -5 -22   13.46    4.36
  -2  -5 -22   15.81    3.90
  -2  -5 -21  205.03   17.26
  -2  -5 -21  234.40   19.22
  -2  -5 -21  221.87   18.86
  -2  -5 -21  198.10   17.63
  -2  -5 -20  488.53   36.57
  -2  -5 -20  521.44   36.97
  -2  -5 -20  459.31   34.89
  -2  -5 -19    4.58    3.16
  -2  -5 -19    0.85    4.14
  -2  -5 -19    0.85    4.38
  -2  -5 -19    2.61    4.17
  -2  -5 -18   91.49   14.22
  -2  -5 -18   80.92   11.63
  -2  -5 -18  112.11   12.70
  -2  -5 -18   93.13   12.14
  -2  -5 -18   99.10   11.32
  -2  -5 -17  386.04   28.50
  -2  -5 -17  410.56   30.19
  -2  -5 -17  364.68   29.26
  -2  -5 -17  369.52   33.39
  -2  -5 -17  322.04   29.87
  -2  -5 -17  278.20   29.00
  -2  -5 -16   34.07    7.09
  -2  -5 -16   32.14    7.19
  -2  -5 -16   32.47    6.10
  -2  -5 -16   17.83    6.24
  -2  -5 -16   38.76    9.41
  -2  -5 -16   24.19    6.73
  -2  -5 -15   26.66    5.80
  -2  -5 -15   20.62    6.10
  -2  -5 -15   27.53    8.35
  -2  -5 -15   21.19    6.61
  -2  -5 -14   57.62    7.68
  -2  -5 -14   33.60    7.33
  -2  -5 -14   62.22   11.75
  -2  -5 -14   43.17    9.07
  -2  -5 -13   33.55    5.59
  -2  -5 -13   24.39    6.26
  -2  -5 -13   21.53    7.65
  -2  -5 -13   39.91    8.14
  -2  -5 -12  138.74   14.94
  -2  -5 -12  133.70   13.37
  -2  -5 -12  162.91   16.99
  -2  -5 -12  173.94   17.49
  -2  -5 -12  143.88   15.43
  -2  -5 -11 1289.22   89.39
  -2  -5 -11 1327.16   91.15
  -2  -5 -11 1510.81   95.02
  -2  -5 -11 1397.82   93.21
  -2  -5 -11 1258.67   94.86
  -2  -5 -11 1454.26   91.07
  -2  -5 -11 1571.09   97.01
  -2  -5 -11 1325.93   95.36
  -2  -5 -11 1323.07   91.42
  -2  -5 -10  244.94   21.63
  -2  -5 -10  281.28   27.10
  -2  -5 -10  269.48   23.07
  -2  -5 -10  251.75   22.06
  -2  -5 -10  318.17   23.09
  -2  -5 -10  271.97   26.53
  -2  -5 -10  245.42   25.80
  -2  -5 -10  250.90   20.37
  -2  -5 -10  279.79   21.90
  -2  -5  -9  392.71   33.49
  -2  -5  -9  316.88   27.20
  -2  -5  -9  327.41   27.46
  -2  -5  -9  348.88   27.67
  -2  -5  -9  362.42   32.50
  -2  -5  -9  311.06   31.11
  -2  -5  -9  390.79   26.97
  -2  -5  -8 1333.26   89.87
  -2  -5  -8 1247.14   83.17
  -2  -5  -8 1414.25   83.46
  -2  -5  -8 1053.10   81.50
  -2  -5  -8 1260.16   83.21
  -2  -5  -8 1329.54   89.41
  -2  -5  -8 1332.62   89.28
  -2  -5  -8 1134.86   81.82
  -2  -5  -7 1388.05   86.56
  -2  -5  -7 1230.14   86.62
  -2  -5  -7 1211.53   86.57
  -2  -5  -7 1327.71   93.02
  -2  -5  -7 1244.64   92.15
  -2  -5  -7 1404.99   94.06
  -2  -5  -6   35.72    9.22
  -2  -5  -6   32.74    5.85
  -2  -5  -6   32.74    6.83
  -2  -5  -6   40.47    7.34
  -2  -5  -6   31.49    8.53
  -2  -5  -6   35.80    8.99
  -2  -5  -5  578.02   36.87
  -2  -5  -5  459.71   37.08
  -2  -5  -5  429.73   36.82
  -2  -5  -5  494.76   43.04
  -2  -5  -5  490.45   42.80
  -2  -5  -5  482.83   43.06
  -2  -5  -4 2904.71  166.25
  -2  -5  -4 2396.94  167.08
  -2  -5  -4 2659.91  174.78
  -2  -5  -4 2220.18  166.63
  -2  -5  -4 2824.54  176.11
  -2  -5  -3   11.36    6.85
  -2  -5  -3   15.92    8.21
  -2  -5  -2  629.31   49.68
  -2  -5  -2  729.29   57.18
  -2  -5  -2  696.88   56.71
  -2  -5  -2  797.51   58.74
  -2  -5  -2  643.12   49.75
  -2  -5  -1  740.81   53.06
  -2  -5  -1  691.72   52.69
  -2  -5  -1  771.43   60.03
  -2  -5   0  234.93   21.44
  -2  -5   0  250.01   26.73
  -2  -5   0  226.01   21.31
  -2  -5   1   78.46   14.07
  -2  -5   1   89.59    8.32
  -2  -5   1   76.27    8.50
  -2  -5   1   74.30   10.38
  -2  -5   1   83.92    9.57
  -2  -5   1   67.98    9.94
  -2  -5   1   67.47   12.44
  -2  -5   1   62.25   12.39
  -2  -5   2 1908.50  108.77
  -2  -5   2 1684.73  107.99
  -2  -5   2 1502.68  109.99
  -2  -5   2 1561.97  110.18
  -2  -5   2 1656.37  110.41
  -2  -5   2 1574.38  115.54
  -2  -5   2 1670.18  116.19
  -2  -5   2 1681.04  116.70
  -2  -5   3 1822.96  127.08
  -2  -5   3 2363.54  128.16
  -2  -5   3 1801.93  128.77
  -2  -5   3 2124.57  131.18
  -2  -5   3 1851.76  128.83
  -2  -5   3 1934.81  134.20
  -2  -5   3 1967.25  134.64
  -2  -5   3 1985.03  135.47
  -2  -5   4   92.90   13.81
  -2  -5   4   72.50    9.08
  -2  -5   4  102.53    9.74
  -2  -5   4   79.00    9.98
  -2  -5   4  101.58   12.48
  -2  -5   4   69.78    9.46
  -2  -5   4   96.30   13.79
  -2  -5   4   71.49   12.07
  -2  -5   5  542.06   46.19
  -2  -5   5  639.30   40.75
  -2  -5   5  608.84   41.11
  -2  -5   5  547.82   41.47
  -2  -5   5  614.39   46.02
  -2  -5   5  519.66   41.16
  -2  -5   5  594.79   46.37
  -2  -5   5  532.99   45.47
  -2  -5   5  583.93   41.31
  -2  -5   6  831.03   63.63
  -2  -5   6  947.33   57.75
  -2  -5   6  725.26   62.09
  -2  -5   6  902.40   59.08
  -2  -5   6  794.95   58.17
  -2  -5   6  853.65   58.53
  -2  -5   6  840.59   62.74
  -2  -5   6  848.08   63.30
  -2  -5   6  822.55   58.57
  -2  -5   7  290.11   23.46
  -2  -5   7  261.54   25.96
  -2  -5   7  333.92   27.22
  -2  -5   7  268.24   26.41
  -2  -5   7  244.77   26.73
  -2  -5   7  259.24   22.80
  -2  -5   8   32.60    6.44
  -2  -5   8   27.02    8.13
  -2  -5   8   35.21    6.55
  -2  -5   8   27.64    6.75
  -2  -5   8   25.25    7.02
  -2  -5   9  667.05   53.62
  -2  -5   9  803.02   52.23
  -2  -5   9  729.23   52.37
  -2  -5   9  847.63   60.78
  -2  -5   9  769.17   53.49
  -2  -5  10  169.85   18.67
  -2  -5  10  219.60   17.74
  -2  -5  10  190.44   17.69
  -2  -5  10  237.92   24.55
  -2  -5  10  205.18   18.33
  -2  -5  11   60.71    9.51
  -2  -5  11   73.56    9.37
  -2  -5  11   70.23    9.13
  -2  -5  11   89.37   14.00
  -2  -5  11   71.15    9.11
  -2  -5  12  453.41   31.33
  -2  -5  12  452.71   31.95
  -2  -5  12  407.05   30.88
  -2  -5  13  216.42   21.34
  -2  -5  13  267.98   21.79
  -2  -5  13  258.79   20.98
  -2  -5  13  237.16   20.33
  -2  -5  14   24.19    5.73
  -2  -5  14   44.22    7.43
  -2  -5  14   26.32    5.88
  -2  -5  14   27.23    5.20
  -2  -5  15  151.71   14.24
  -2  -5  15  185.53   15.61
  -2  -5  16  363.41   25.70
  -2  -5  16  268.78   24.24
  -2  -5  17   11.91    4.41
  -2  -5  17    9.21    3.52
  -2  -5  18   95.49    9.67
  -2  -5  18   82.84    8.91
  -2  -4 -24   27.72    3.86
  -2  -4 -24   24.18    3.89
  -2  -4 -23  448.22   30.70
  -2  -4 -23  418.64   30.51
  -2  -4 -22  332.74   30.39
  -2  -4 -22  334.91   26.73
  -2  -4 -22  396.05   27.95
  -2  -4 -22  397.40   28.00
  -2  -4 -21   21.16    6.11
  -2  -4 -21   20.17    5.14
  -2  -4 -21   27.68    5.80
  -2  -4 -21   18.52    5.08
  -2  -4 -21   18.86    4.57
  -2  -4 -20  213.64   23.07
  -2  -4 -20  193.82   20.88
  -2  -4 -20  237.99   20.18
  -2  -4 -20  271.76   22.07
  -2  -4 -20  273.36   22.11
  -2  -4 -20  259.99   19.98
  -2  -4 -19  313.01   30.39
  -2  -4 -19  271.87   27.80
  -2  -4 -19  344.21   26.59
  -2  -4 -19  352.41   28.58
  -2  -4 -19  370.55   28.84
  -2  -4 -19  386.42   26.84
  -2  -4 -18  301.01   22.41
  -2  -4 -18  263.22   21.99
  -2  -4 -18  273.58   26.36
  -2  -4 -18  224.41   23.88
  -2  -4 -17    5.63    4.09
  -2  -4 -17   -1.46    4.10
  -2  -4 -17    2.41    3.40
  -2  -4 -17    2.09    3.32
  -2  -4 -16 1191.56   79.47
  -2  -4 -16 1127.69   77.24
  -2  -4 -16  968.48   74.74
  -2  -4 -15  218.48   21.87
  -2  -4 -15  164.37   18.74
  -2  -4 -15  159.55   17.66
  -2  -4 -14   -1.41    3.98
  -2  -4 -14    2.50    3.94
  -2  -4 -14   -3.89    5.88
  -2  -4 -13  692.84   50.55
  -2  -4 -13  656.54   49.29
  -2  -4 -13  599.16   46.38
  -2  -4 -12 1044.55   69.30
  -2  -4 -12  955.81   68.06
  -2  -4 -12  869.50   65.19
  -2  -4 -12  980.27   64.32
  -2  -4 -11    1.74    2.47
  -2  -4 -11    4.17    3.45
  -2  -4 -11    6.08    3.36
  -2  -4 -11    3.92    3.53
  -2  -4 -11    6.11    3.53
  -2  -4 -11    4.83    3.01
  -2  -4 -11    8.63    3.40
  -2  -4 -10  659.51   44.15
  -2  -4 -10  558.43   44.95
  -2  -4 -10  626.43   46.05
  -2  -4 -10  560.27   44.91
  -2  -4 -10  667.88   46.07
  -2  -4 -10  662.36   48.31
  -2  -4 -10  660.74   48.23
  -2  -4 -10  662.57   48.51
  -2  -4  -9 1599.73  102.51
  -2  -4  -9 1422.03  100.98
  -2  -4  -9 1556.51  102.69
  -2  -4  -9 1587.42  102.49
  -2  -4  -9 1638.50  102.61
  -2  -4  -9 1521.92  105.57
  -2  -4  -9 1510.35  105.43
  -2  -4  -9 1545.33  106.03
  -2  -4  -8  247.48   20.42
  -2  -4  -8  227.58   19.93
  -2  -4  -8  280.88   21.07
  -2  -4  -8  205.79   22.51
  -2  -4  -8  243.10   23.17
  -2  -4  -8  235.96   23.46
  -2  -4  -7  156.64   14.80
  -2  -4  -7  154.50   14.75
  -2  -4  -7  167.51   14.59
  -2  -4  -7  145.78   17.59
  -2  -4  -7  170.83   17.93
  -2  -4  -7  170.14   18.40
  -2  -4  -6  516.37   46.43
  -2  -4  -6  628.35   47.59
  -2  -4  -6  694.86   44.26
  -2  -4  -6  595.40   43.72
  -2  -4  -6  616.96   43.65
  -2  -4  -6  623.59   43.15
  -2  -4  -5  562.78   47.05
  -2  -4  -5  612.88   47.42
  -2  -4  -5  606.64   43.37
  -2  -4  -5  623.36   43.64
  -2  -4  -5  641.00   43.59
  -2  -4  -4    5.38    3.00
  -2  -4  -4    2.67    2.83
  -2  -4  -4    1.29    4.06
  -2  -4  -4    2.68    4.81
  -2  -4  -3  259.85   25.41
  -2  -4  -2  853.47   60.66
  -2  -4  -2  741.30   59.41
  -2  -4  -1   47.30    9.54
  -2  -4  -1   53.14   10.69
  -2  -4   0 1419.93   99.48
  -2  -4   1  149.35   18.34
  -2  -4   1  195.66   19.64
  -2  -4   2   60.46   10.20
  -2  -4   2   54.69   10.19
  -2  -4   3  568.95   42.97
  -2  -4   3  578.09   42.94
  -2  -4   3  527.39   37.51
  -2  -4   4 1442.96   96.46
  -2  -4   4 1350.21   95.77
  -2  -4   4 1483.95   94.28
  -2  -4   4 1363.09   90.95
  -2  -4   5  521.62   36.58
  -2  -4   5  456.19   36.70
  -2  -4   5  416.56   35.59
  -2  -4   5  413.66   35.65
  -2  -4   6  588.03   41.49
  -2  -4   6  461.81   39.43
  -2  -4   6  475.27   39.16
  -2  -4   6  511.94   39.88
  -2  -4   7 1358.26   84.90
  -2  -4   7 1332.20   84.49
  -2  -4   7 1253.89   88.33
  -2  -4   7 1168.43   87.92
  -2  -4   7 1220.65   88.89
  -2  -4   8  186.15   17.55
  -2  -4   8  220.28   17.50
  -2  -4   8  217.62   17.21
  -2  -4   8  179.73   19.16
  -2  -4   8  205.13   20.27
  -2  -4   9  159.51   13.92
  -2  -4   9  149.33   13.93
  -2  -4   9  137.79   14.00
  -2  -4  10  789.00   51.81
  -2  -4  10  761.53   51.93
  -2  -4  10  698.26   51.84
  -2  -4  11  633.56   43.93
  -2  -4  11  614.28   44.06
  -2  -4  11  657.35   51.59
  -2  -4  11  602.92   43.94
  -2  -4  12   17.74    4.79
  -2  -4  12   10.58    4.83
  -2  -4  12   19.96    4.47
  -2  -4  12   21.42    7.23
  -2  -4  13  744.77   51.43
  -2  -4  13  766.47   52.18
  -2  -4  13  710.99   50.73
  -2  -4  13  738.67   58.50
  -2  -4  14 1748.67  111.57
  -2  -4  14 1736.02  112.22
  -2  -4  14 1614.69  110.38
  -2  -4  14 1779.68  119.43
  -2  -4  15  137.00   17.82
  -2  -4  15  131.91   13.95
  -2  -4  15  128.38   13.51
  -2  -4  15  156.60   14.66
  -2  -4  16   17.06    4.66
  -2  -4  16   24.88    5.23
  -2  -4  16   18.88    5.16
  -2  -4  17  199.08   18.67
  -2  -4  17  238.62   19.55
  -2  -4  17  241.83   19.08
  -2  -4  18  247.33   20.20
  -2  -4  19   -4.22    5.37
  -2  -3 -25   99.51    8.87
  -2  -3 -25  109.75    9.03
  -2  -3 -24  115.50    9.56
  -2  -3 -24  117.61    9.62
  -2  -3 -24  141.45   13.50
  -2  -3 -23   10.48    4.38
  -2  -3 -23   10.22    3.36
  -2  -3 -23    7.74    3.11
  -2  -3 -22   46.91    8.79
  -2  -3 -22   59.14    7.50
  -2  -3 -22   56.72    7.60
  -2  -3 -22   54.94    7.18
  -2  -3 -21  434.78   40.05
  -2  -3 -21  500.73   39.44
  -2  -3 -21  546.05   37.89
  -2  -3 -21  557.50   38.07
  -2  -3 -21  503.54   36.69
  -2  -3 -20  281.42   21.98
  -2  -3 -20  253.39   25.73
  -2  -3 -20  266.51   24.70
  -2  -3 -19   20.11    4.72
  -2  -3 -19   18.26    4.72
  -2  -3 -19   14.13    5.36
  -2  -3 -18  303.12   22.27
  -2  -3 -18  268.65   22.15
  -2  -3 -18  230.03   24.52
  -2  -3 -17  518.78   35.84
  -2  -3 -17  468.72   39.28
  -2  -3 -17  465.85   35.56
  -2  -3 -16   14.85    5.40
  -2  -3 -16    5.35    4.19
  -2  -3 -15  575.59   44.34
  -2  -3 -15  494.23   41.51
  -2  -3 -15  604.21   40.54
  -2  -3 -14  753.20   54.72
  -2  -3 -14  668.08   51.81
  -2  -3 -14  756.75   50.66
  -2  -3 -13   45.71    8.81
  -2  -3 -13   73.74   10.90
  -2  -3 -13   56.23    9.66
  -2  -3 -13   45.80    7.78
  -2  -3 -13   61.60    7.79
  -2  -3 -12  780.86   61.51
  -2  -3 -12  793.99   61.71
  -2  -3 -12  892.54   61.90
  -2  -3 -12  750.43   58.23
  -2  -3 -11 1387.86   94.64
  -2  -3 -11 1435.41   97.99
  -2  -3 -11 1551.80   97.85
  -2  -3 -11 1382.91   97.73
  -2  -3 -10  602.15   44.98
  -2  -3 -10  637.90   45.42
  -2  -3 -10  652.90   44.76
  -2  -3 -10  582.15   44.01
  -2  -3 -10  581.73   43.75
  -2  -3 -10  549.46   43.56
  -2  -3  -9   25.56    5.77
  -2  -3  -9   21.23    5.37
  -2  -3  -9   32.87    6.33
  -2  -3  -9   28.21    5.54
  -2  -3  -9   19.26    5.55
  -2  -3  -9   26.93    6.40
  -2  -3  -8  794.40   57.36
  -2  -3  -8  847.77   57.28
  -2  -3  -8  815.33   56.28
  -2  -3  -8  794.67   56.19
  -2  -3  -8  784.26   55.26
  -2  -3  -7  923.92   64.93
  -2  -3  -7 1004.02   63.82
  -2  -3  -7  843.67   62.91
  -2  -3  -7  954.25   62.59
  -2  -3  -6    1.26    2.35
  -2  -3  -6    0.63    2.81
  -2  -3  -5  950.84   65.27
  -2  -3  -5  997.69   65.49
  -2  -3  -4  366.26   25.75
  -2  -3  -4  308.96   25.07
  -2  -3  -3    2.42    2.63
  -2  -3  -3    2.41    2.75
  -2  -3  -2   63.20    7.77
  -2  -3  -2   62.87    7.90
  -2  -3  -1 5537.88  351.36
  -2  -3  -1 5581.73  351.35
  -2  -3   4    5.64    3.94
  -2  -3   5  384.76   32.02
  -2  -3   5  451.64   32.43
  -2  -3   6  232.69   21.33
  -2  -3   6  265.58   21.43
  -2  -3   6  209.83   18.27
  -2  -3   7   50.68    7.81
  -2  -3   7   42.63    6.29
  -2  -3   7   48.81    7.77
  -2  -3   7   38.75    7.21
  -2  -3   7   49.45    8.80
  -2  -3   8  623.14   40.02
  -2  -3   8  523.89   41.00
  -2  -3   8  525.89   41.27
  -2  -3   8  631.34   45.92
  -2  -3   8  551.24   42.09
  -2  -3   9  703.98   61.38
  -2  -3   9  778.17   56.31
  -2  -3  10    6.45    3.39
  -2  -3  10   11.56    4.14
  -2  -3  10    9.07    5.45
  -2  -3  10    7.41    3.15
  -2  -3  11  262.73   20.38
  -2  -3  11  258.14   20.57
  -2  -3  11  224.92   19.43
  -2  -3  11  260.25   26.21
  -2  -3  12  984.43   63.11
  -2  -3  12  920.99   63.15
  -2  -3  12 1006.89   70.60
  -2  -3  12  869.49   61.87
  -2  -3  13  402.55   28.98
  -2  -3  13  349.54   28.68
  -2  -3  13  386.75   34.60
  -2  -3  14  138.02   13.70
  -2  -3  14  157.56   14.60
  -2  -3  14  134.70   17.91
  -2  -3  15  942.11   64.48
  -2  -3  15  978.48   65.29
  -2  -3  15  924.63   71.17
  -2  -3  16  198.40   16.87
  -2  -3  16  169.80   15.71
  -2  -3  16  161.25   20.20
  -2  -3  17    3.48    2.77
  -2  -3  17   -1.32    3.29
  -2  -3  17   -1.50    3.67
  -2  -3  18  252.58   20.53
  -2  -2 -25   56.15    5.66
  -2  -2 -25   44.37    5.28
  -2  -2 -23  271.34   19.80
  -2  -2 -23  265.70   19.80
  -2  -2 -22  323.21   24.06
  -2  -2 -22  312.04   23.99
  -2  -2 -22  320.56   24.12
  -2  -2 -21   11.97    5.17
  -2  -2 -21   17.91    4.26
  -2  -2 -20  103.37   12.36
  -2  -2 -20  125.73    9.77
  -2  -2 -19  287.34   28.16
  -2  -2 -19  322.07   25.30
  -2  -2 -19  335.44   25.03
  -2  -2 -18   20.62    6.27
  -2  -2 -18   15.28    4.38
  -2  -2 -18   26.08    5.57
  -2  -2 -17  129.08   16.07
  -2  -2 -17  100.20   11.91
  -2  -2 -16  611.64   47.51
  -2  -2 -16  598.81   46.81
  -2  -2 -16  599.32   42.63
  -2  -2 -15   24.96    6.78
  -2  -2 -15   26.44    7.02
  -2  -2 -15   23.67    6.76
  -2  -2 -15   10.16    4.56
  -2  -2 -15   15.17    5.77
  -2  -2 -14  323.02   31.07
  -2  -2 -14  335.92   30.15
  -2  -2 -14  377.15   30.70
  -2  -2 -14  365.77   27.07
  -2  -2 -14  325.54   31.10
  -2  -2 -13  828.19   57.81
  -2  -2 -13  775.93   57.27
  -2  -2 -13  760.23   59.08
  -2  -2 -13  695.51   54.33
  -2  -2 -13  880.11   54.57
  -2  -2 -13  773.58   59.05
  -2  -2 -12  269.20   25.21
  -2  -2 -12  306.04   27.82
  -2  -2 -12  290.00   25.57
  -2  -2 -12  320.50   23.51
  -2  -2 -12  263.31   26.50
  -2  -2 -11   15.78    4.90
  -2  -2 -11   13.36    5.22
  -2  -2 -11   15.34    5.05
  -2  -2 -11   18.04    5.70
  -2  -2 -10 1051.39   74.73
  -2  -2 -10 1029.26   74.71
  -2  -2 -10 1132.10   73.06
  -2  -2 -10 1063.76   73.11
  -2  -2 -10 1036.51   70.69
  -2  -2  -9 1251.58   85.10
  -2  -2  -9 1229.54   82.71
  -2  -2  -9 1281.33   83.59
  -2  -2  -9 1285.08   85.33
  -2  -2  -9 1177.91   82.12
  -2  -2  -8   44.36    6.38
  -2  -2  -8   44.98    7.76
  -2  -2  -8   43.87    6.76
  -2  -2  -8   43.71    7.56
  -2  -2  -7  686.39   49.92
  -2  -2  -7  733.34   50.28
  -2  -2  -6  632.26   45.00
  -2  -2  -6  647.27   45.10
  -2  -2  -5   10.80    3.44
  -2  -2  -5   10.14    3.42
  -2  -2  -4  455.48   33.30
  -2  -2  -4  474.69   33.42
  -2  -2  -3 2636.73  169.48
  -2  -2  -3 2665.49  169.52
  -2  -2   0 9999.00  624.73
  -2  -2   0 9925.60  624.71
  -2  -2   1 1489.55   99.49
  -2  -2   1 1569.12   99.83
  -2  -2   6  150.59   14.42
  -2  -2   7  879.93   49.48
  -2  -2   7  720.29   44.39
  -2  -2   8  134.86   14.45
  -2  -2   8  118.39   10.81
  -2  -2   8  101.36    9.78
  -2  -2   9  209.65   20.38
  -2  -2   9  166.69   15.43
  -2  -2   9  200.42   15.98
  -2  -2  10  425.27   41.38
  -2  -2  10  601.83   38.38
  -2  -2  11  425.19   37.93
  -2  -2  11  474.66   33.36
  -2  -2  12   11.08    5.91
  -2  -2  12   14.46    4.07
  -2  -2  13  308.93   29.03
  -2  -2  13  316.69   24.18
  -2  -2  13  307.24   24.60
  -2  -2  14  271.20   27.03
  -2  -2  14  276.93   21.92
  -2  -2  14  278.45   22.58
  -2  -2  15   99.40   14.42
  -2  -2  15  108.76   10.95
  -2  -2  15  107.53   11.38
  -2  -2  16  376.01   33.96
  -2  -2  16  393.07   28.97
  -2  -2  16  361.70   27.84
  -2  -2  17  122.09   16.01
  -2  -2  17  106.12   10.89
  -2  -2  17  118.86   11.79
  -2  -1 -23   67.68    9.42
  -2  -1 -22  205.48   18.99
  -2  -1 -22  196.66   17.81
  -2  -1 -22  154.82   13.93
  -2  -1 -22  171.25   14.29
  -2  -1 -21  503.36   35.24
  -2  -1 -21  481.06   35.80
  -2  -1 -21  485.63   40.09
  -2  -1 -21  552.34   40.51
  -2  -1 -20  117.34   12.73
  -2  -1 -20  137.91   12.47
  -2  -1 -20  128.15   15.80
  -2  -1 -20  120.70   15.83
  -2  -1 -19   31.87    5.59
  -2  -1 -19   15.19    6.21
  -2  -1 -19   32.59    8.16
  -2  -1 -18  276.32   22.08
  -2  -1 -18  274.36   27.02
  -2  -1 -18  285.96   27.09
  -2  -1 -17  328.08   24.40
  -2  -1 -17  286.17   29.90
  -2  -1 -17  332.09   29.46
  -2  -1 -17  286.05   30.00
  -2  -1 -17  297.98   28.40
  -2  -1 -16   -2.40    5.03
  -2  -1 -16   -1.63    3.97
  -2  -1 -16    1.29    3.64
  -2  -1 -16    1.65    3.67
  -2  -1 -16    1.26    3.56
  -2  -1 -15  713.72   62.76
  -2  -1 -15  982.43   63.02
  -2  -1 -15  907.90   62.02
  -2  -1 -15  805.91   64.08
  -2  -1 -15  731.42   59.44
  -2  -1 -15  874.49   57.20
  -2  -1 -14  458.80   40.18
  -2  -1 -14  485.23   37.93
  -2  -1 -14  392.16   39.00
  -2  -1 -14  465.00   37.55
  -2  -1 -14  470.49   37.08
  -2  -1 -14  502.34   34.37
  -2  -1 -13    4.83    3.13
  -2  -1 -13    4.29    4.03
  -2  -1 -13   -1.05    2.56
  -2  -1 -13    5.80    3.82
  -2  -1 -13    4.09    3.68
  -2  -1 -13   -0.99    2.80
  -2  -1 -12  244.08   26.43
  -2  -1 -12  323.78   25.69
  -2  -1 -12  293.53   24.86
  -2  -1 -12  245.21   26.59
  -2  -1 -12  272.23   24.42
  -2  -1 -12  307.16   22.83
  -2  -1 -11  259.44   23.73
  -2  -1 -11  304.66   27.19
  -2  -1 -11  312.72   24.71
  -2  -1 -11  260.85   26.69
  -2  -1 -10  151.81   16.61
  -2  -1 -10  216.22   20.75
  -2  -1 -10  228.73   18.43
  -2  -1 -10  192.80   20.29
  -2  -1  -9  235.42   19.48
  -2  -1  -9  215.53   21.36
  -2  -1  -9  222.01   19.26
  -2  -1  -9  237.07   22.17
  -2  -1  -8  238.58   21.86
  -2  -1  -8  244.31   22.15
  -2  -1  -7  282.59   23.60
  -2  -1  -7  281.92   23.65
  -2  -1  -6  550.67   38.81
  -2  -1  -6  513.44   38.45
  -2  -1  -5 1495.56   97.09
  -2  -1  -5 1462.91   97.04
  -2  -1  -2 4261.76  272.65
  -2  -1  -2 4369.51  272.77
  -2  -1  -1 4758.17  304.42
  -2  -1  -1 4897.31  304.54
  -2  -1   0   73.72    8.12
  -2  -1   0   76.18    8.22
  -2  -1   1 3273.75  205.07
  -2  -1   1 3191.52  204.96
  -2  -1   2  205.15   16.32
  -2  -1   2  201.67   16.26
  -2  -1   3  755.95   50.01
  -2  -1   3  724.69   49.84
  -2  -1   6  342.40   25.63
  -2  -1   7  290.58   23.40
  -2  -1   8 1723.69  114.14
  -2  -1   9 1639.48  103.35
  -2  -1   9 1477.28   98.29
  -2  -1  10   80.58   11.95
  -2  -1  10  101.83   10.04
  -2  -1  11  868.62   64.75
  -2  -1  11  914.07   60.40
  -2  -1  12 1886.40  130.86
  -2  -1  12 1986.25  126.13
  -2  -1  13  438.29   36.42
  -2  -1  13  441.65   31.80
  -2  -1  14   71.41   11.83
  -2  -1  14   90.82    9.10
  -2  -1  14   96.27   10.33
  -2  -1  15  989.49   76.25
  -2  -1  15 1062.79   70.89
  -2  -1  15 1133.19   72.22
  -2  -1  16  191.31   19.89
  -2  -1  16  162.45   15.11
  -2  -1  17   58.76   10.43
  -2  -1  18   52.14   10.13
  -2   0 -23   62.54    8.62
  -2   0 -22   18.08    3.88
  -2   0 -22    9.51    5.17
  -2   0 -22   10.41    4.40
  -2   0 -21   45.94    7.28
  -2   0 -21   72.20   10.54
  -2   0 -21   55.59    9.25
  -2   0 -20  194.99   20.60
  -2   0 -20  191.21   20.40
  -2   0 -19   52.43    6.97
  -2   0 -19   63.53   11.00
  -2   0 -19   60.57   10.84
  -2   0 -18  146.71   13.54
  -2   0 -18  129.59   18.84
  -2   0 -18  161.31   18.25
  -2   0 -18  114.13   18.16
  -2   0 -18  157.08   18.25
  -2   0 -17  839.60   55.45
  -2   0 -17  952.91   62.63
  -2   0 -17  881.37   62.15
  -2   0 -17  746.14   64.38
  -2   0 -16  446.92   42.47
  -2   0 -16  503.45   39.69
  -2   0 -16  546.53   40.60
  -2   0 -16  474.10   43.36
  -2   0 -16  375.95   35.98
  -2   0 -16  517.84   34.46
  -2   0 -15   11.04    3.81
  -2   0 -15    7.13    5.05
  -2   0 -15   13.98    4.80
  -2   0 -15    9.64    5.12
  -2   0 -15   10.86    6.00
  -2   0 -15    2.47    4.47
  -2   0 -14  940.45   72.58
  -2   0 -14  946.39   68.57
  -2   0 -14  997.63   73.49
  -2   0 -14  822.91   66.62
  -2   0 -14 1076.71   65.09
  -2   0 -13 1371.89  103.60
  -2   0 -13 1579.79  100.52
  -2   0 -13 1331.29  103.63
  -2   0 -13 1358.29   98.64
  -2   0 -13 1599.08   96.83
  -2   0 -12  499.86   43.80
  -2   0 -12  566.41   40.72
  -2   0 -12  528.74   44.65
  -2   0 -12  502.64   39.81
  -2   0 -12  560.11   38.32
  -2   0 -11   30.42    7.90
  -2   0 -11   34.40    6.43
  -2   0 -11   45.11    8.97
  -2   0 -11   22.97    5.69
  -2   0 -10 1354.65   97.89
  -2   0 -10 1530.37  103.06
  -2   0 -10 1501.32   98.39
  -2   0 -10 1471.17  102.79
  -2   0 -10 1597.62   99.25
  -2   0  -9 1148.09   83.11
  -2   0  -9 1227.43   79.38
  -2   0  -9 1105.36   83.06
  -2   0  -9 1209.86   79.80
  -2   0  -8   61.44   10.38
  -2   0  -8   71.86    8.52
  -2   0  -8   88.97    9.46
  -2   0  -8   71.44   10.88
  -2   0  -4 1448.51   94.75
  -2   0  -4 1435.61   94.74
  -2   0  -3 2306.09  146.13
  -2   0  -3 2247.84  146.10
  -2   0  -2  155.91   12.92
  -2   0  -2  137.64   12.58
  -2   0  -1   18.64    3.99
  -2   0  -1   20.76    4.27
  -2   0   0  206.84   16.40
  -2   0   0  208.88   16.44
  -2   0   1 2717.92  171.58
  -2   0   1 2684.02  171.56
  -2   0   2  151.72   12.32
  -2   0   2  145.02   12.29
  -2   0   3 1797.99  115.85
  -2   0   3 1820.44  115.85
  -2   0   6 1614.18  104.13
  -2   0   7  906.75   61.02
  -2   0   8   37.09    6.33
  -2   0   9  420.26   32.56
  -2   0  10 2335.59  152.76
  -2   0  11  640.98   42.49
  -2   0  11  512.27   37.67
  -2   0  12  223.02   20.91
  -2   0  13  777.55   56.28
  -2   0  14  193.61   19.26
  -2   0  15    3.31    3.64
  -2   0  16  790.86   58.53
  -2   1 -22   99.44   10.09
  -2   1 -22  113.44   12.29
  -2   1 -22  125.57   12.58
  -2   1 -21  164.14   16.41
  -2   1 -21  130.25   15.31
  -2   1 -20   13.84    5.17
  -2   1 -20    4.70    5.13
  -2   1 -19   71.09   11.68
  -2   1 -19   84.17   12.45
  -2   1 -18  458.26   38.55
  -2   1 -18  464.60   39.03
  -2   1 -17  155.33   23.32
  -2   1 -17  226.16   22.46
  -2   1 -17  250.07   23.65
  -2   1 -17  205.91   25.94
  -2   1 -16  319.62   29.98
  -2   1 -16  434.34   39.72
  -2   1 -16  435.64   34.30
  -2   1 -16  447.73   40.14
  -2   1 -15  646.29   52.78
  -2   1 -15  779.30   61.68
  -2   1 -15  788.47   62.32
  -2   1 -15  872.86   57.17
  -2   1 -14   85.16   10.81
  -2   1 -14   74.27   14.06
  -2   1 -14  109.07   13.14
  -2   1 -14   83.18   14.76
  -2   1 -13    6.95    4.91
  -2   1 -13    2.54    2.82
  -2   1 -13   14.23    4.65
  -2   1 -13    3.54    4.68
  -2   1 -13    6.65    4.29
  -2   1 -12  219.58   19.97
  -2   1 -12  192.20   24.07
  -2   1 -12  249.54   21.38
  -2   1 -12  242.56   22.04
  -2   1 -12  237.45   25.79
  -2   1 -11  764.57   54.16
  -2   1 -11  782.34   54.84
  -2   1 -10    7.52    3.54
  -2   1  -9  741.43   51.57
  -2   1  -8  619.68   43.50
  -2   1  -2 3482.83  219.54
  -2   1  -2 3420.38  219.51
  -2   1  -1 2619.15  164.94
  -2   1  -1 2546.49  164.81
  -2   1   0   15.59    3.69
  -2   1   0   13.02    3.26
  -2   1   1  662.97   44.56
  -2   1   1  658.10   44.50
  -2   1   2  146.60   12.28
  -2   1   2  157.06   12.39
  -2   1   3  110.71    9.59
  -2   1   3  111.97    9.63
  -2   1   4  827.47   53.01
  -2   1   4  799.26   52.94
  -2   1   6  469.85   32.26
  -2   1   7  395.28   28.35
  -2   1   8  930.00   62.41
  -2   1   9 1236.73   81.78
  -2   1  10    0.62    2.38
  -2   1  11  640.04   45.00
  -2   1  12  282.57   22.83
  -2   1  13   31.72    5.75
  -2   2 -22   16.28    3.49
  -2   2 -21  104.99   11.93
  -2   2 -21  103.14   11.97
  -2   2 -20  502.85   39.16
  -2   2 -20  511.36   39.62
  -2   2 -19  134.37   15.81
  -2   2 -18   48.22    9.45
  -2   2 -17  309.03   28.35
  -2   2 -16  582.94   44.01
  -2   2 -16  536.89   49.74
  -2   2 -16  494.99   48.51
  -2   2 -15    8.47    4.71
  -2   2 -15    8.71    6.16
  -2   2 -15   16.26    6.07
  -2   2 -15    8.55    6.42
  -2   2 -14   72.42   11.34
  -2   2 -14  101.71   17.32
  -2   2 -14   95.23   13.55
  -2   2 -14  112.04   17.51
  -2   2 -13  505.88   39.19
  -2   2 -13  491.04   40.16
  -2   2 -13  520.36   46.05
  -2   2 -13  487.56   44.98
  -2   2 -12   25.63    5.97
  -2   2 -11  171.60   16.76
  -2   2 -10  297.64   24.51
  -2   2  -9  243.10   20.51
  -2   2  -8  443.21   32.78
  -2   2  -7 1387.75   91.28
  -2   2   0 1366.14   90.87
  -2   2   0 1414.95   90.86
  -2   2   1   35.95    5.23
  -2   2   1   33.43    5.07
  -2   2   2  615.10   41.92
  -2   2   2  627.10   41.95
  -2   2   3 1339.48   88.44
  -2   2   3 1420.92   88.56
  -2   2   4  170.90   12.29
  -2   2   4  162.43   12.22
  -2   2   5  401.44   26.25
  -2   2   6 2578.94  161.98
  -2   3 -21   63.93    7.33
  -2   3 -20   62.52    8.56
  -2   3 -19  434.64   34.34
  -2   3 -18  330.66   28.50
  -2   3 -18  329.65   29.31
  -2   3 -17   23.23    6.57
  -2   3 -17   18.15    6.05
  -2   3 -16  256.52   25.08
  -2   3 -16  290.94   26.90
  -2   3 -15  436.91   36.49
  -2   3 -15  489.36   38.93
  -2   3 -15  374.65   41.85
  -2   3 -15  483.83   44.70
  -2   3 -14  246.90   23.41
  -2   3 -14  225.37   28.56
  -2   3 -14  281.89   25.83
  -2   3 -14  223.41   28.18
  -2   3 -13   42.81    8.13
  -2   3 -12  618.65   46.25
  -2   3 -11   88.70   11.22
  -2   3 -10   55.54    8.42
  -2   3  -9  366.61   28.83
  -2   3  -8  717.45   50.36
  -2   3  -7   71.74    8.68
  -2   3  -6 1072.80   71.83
  -2   3   1  542.49   39.82
  -2   3   1  600.50   40.20
  -2   3   2  753.59   51.64
  -2   3   2  778.43   51.75
  -2   3   3  154.87   12.60
  -2   3   3  154.03   12.55
  -2   4 -19   10.42    3.88
  -2   4 -18   47.60    7.58
  -2   4 -18   57.78    8.93
  -2   4 -17  199.60   19.22
  -2   4 -17  207.84   20.60
  -2   4 -16   35.86    7.46
  -2   4 -16   52.28    9.55
  -2   4 -15   37.60    7.54
  -2   4 -15   46.12    9.07
  -2   4 -14  255.16   23.67
  -2   4 -14  260.26   25.42
  -2   4 -13  183.78   18.22
  -2   4 -13  197.17   25.14
  -2   4 -13  139.54   21.63
  -2   4 -12   32.35    6.75
  -2   4 -11  458.32   35.95
  -2   4 -10  863.91   60.93
  -2   4  -9   15.06    4.58
  -2   4  -8  571.66   41.73
  -2   4  -7 1137.84   76.79
  -2   4   1   29.33    5.76
  -2   4   1   32.24    5.67
  -2   4   2  187.71   16.16
  -2   4   2  180.64   15.97
  -2   5 -19   89.27    8.04
  -2   5 -18  130.21   12.90
  -2   5 -17   17.90    4.93
  -2   5 -16   49.18    8.39
  -2   5 -15  189.99   18.26
  -2   5 -15  226.14   21.30
  -2   5 -14   29.83    6.00
  -2   5 -14   18.18    6.68
  -2   5 -13  138.98   15.14
  -2   5 -13  161.67   17.93
  -2   5 -12  271.83   31.95
  -2   5 -12  303.84   33.27
  -2   5 -12  298.66   25.17
  -2   5 -11   42.09   10.79
  -2   5 -11   33.61    6.68
  -2   5 -11   29.34    9.51
  -2   5 -10  158.81   16.00
  -2   5  -9  590.82   43.55
  -2   6 -15  109.38   12.19
  -2   6 -14  317.07   26.68
  -2   6 -13  125.04   14.38
  -2   6 -12   47.39    8.62
  -2   6  -9   -2.25    4.48
  -2   6  -9   -2.29    3.23
  -2   6  -8  107.26   18.41
  -2   6  -8  102.24   17.96
  -2   7 -13  186.57   16.30
  -2   7 -12  139.38   13.84
  -2   7 -11    2.41    2.99
  -2   7 -10  120.41   13.41
  -1 -11 -12   14.73    4.86
  -1 -11 -11  178.50   15.25
  -1 -11 -11  151.07   13.03
  -1 -11 -10  276.58   22.18
  -1 -11 -10  289.61   23.47
  -1 -11 -10  317.49   22.58
  -1 -11  -9   76.01    9.05
  -1 -11  -9   67.61    9.36
  -1 -11  -9   90.36    9.52
  -1 -11  -8    2.57    3.95
  -1 -11  -8    3.28    4.28
  -1 -11  -8    2.53    3.57
  -1 -11  -7  333.08   26.38
  -1 -11  -7  345.06   26.08
  -1 -11  -7  322.59   26.16
  -1 -11  -6  108.35   11.86
  -1 -11  -6   86.07   10.90
  -1 -11  -5    1.60    3.82
  -1 -11  -5    7.01    3.68
  -1 -11  -5    1.56    4.04
  -1 -11  -5    2.32    2.89
  -1 -11  -4   91.52   11.19
  -1 -11  -4   94.19   10.03
  -1 -11  -4   83.72    9.61
  -1 -11  -4  110.11   11.92
  -1 -11  -3  261.34   21.14
  -1 -11  -3  280.81   21.83
  -1 -11  -3  269.27   21.28
  -1 -11  -2   85.84    9.78
  -1 -11  -2   80.21    9.14
  -1 -11  -2   60.29    8.17
  -1 -11  -2   83.29    9.66
  -1 -11  -2   72.42    8.57
  -1 -11  -1  109.06   11.24
  -1 -11  -1  100.64   10.90
  -1 -11  -1  110.45   11.24
  -1 -11  -1  112.51   11.36
  -1 -11  -1  107.27   10.99
  -1 -11   0  304.87   23.07
  -1 -11   0  285.62   22.72
  -1 -11   0  307.33   23.11
  -1 -11   0  326.00   23.20
  -1 -11   0  269.90   22.53
  -1 -11   1   83.97    8.83
  -1 -11   1   86.91    9.11
  -1 -11   1   82.77    9.12
  -1 -11   1   76.73    8.94
  -1 -11   1   99.60    9.19
  -1 -11   2    1.29    2.53
  -1 -11   2    0.46    2.76
  -1 -11   2   -1.81    2.59
  -1 -11   3   93.53    8.19
  -1 -11   3   86.94    8.31
  -1 -11   3   78.35    8.06
  -1 -10 -17   38.42    5.00
  -1 -10 -17   47.89    5.33
  -1 -10 -16   92.27    8.50
  -1 -10 -16   70.95    7.92
  -1 -10 -15  192.05   16.19
  -1 -10 -15  201.59   16.37
  -1 -10 -14   53.20    9.03
  -1 -10 -14   51.22    7.13
  -1 -10 -14   62.84    7.64
  -1 -10 -13   14.03    5.61
  -1 -10 -13   13.56    4.32
  -1 -10 -13    7.00    4.12
  -1 -10 -12  267.94   20.08
  -1 -10 -12  223.78   19.27
  -1 -10 -12  253.16   19.88
  -1 -10 -12  244.61   21.85
  -1 -10 -12  224.83   19.33
  -1 -10 -11  263.76   20.61
  -1 -10 -11  238.95   20.72
  -1 -10 -11  242.46   20.36
  -1 -10 -11  262.00   22.82
  -1 -10 -11  263.23   21.24
  -1 -10 -10    6.48    3.35
  -1 -10 -10    8.16    3.65
  -1 -10 -10    8.37    4.17
  -1 -10 -10   10.86    4.88
  -1 -10 -10    5.29    3.39
  -1 -10 -10    6.74    4.11
  -1 -10  -9   48.88    6.81
  -1 -10  -9   44.41    6.66
  -1 -10  -9   61.08    8.71
  -1 -10  -9   58.93    8.45
  -1 -10  -9   53.55    8.31
  -1 -10  -9   57.05    9.37
  -1 -10  -8  122.04   11.63
  -1 -10  -8  120.73   13.56
  -1 -10  -8  109.91   11.35
  -1 -10  -8  125.89   13.53
  -1 -10  -8  115.95   13.49
  -1 -10  -8  131.55   13.92
  -1 -10  -8  116.16   13.31
  -1 -10  -8  113.81   12.94
  -1 -10  -7   13.94    5.65
  -1 -10  -7   10.21    3.37
  -1 -10  -7    9.79    3.45
  -1 -10  -7   17.75    6.09
  -1 -10  -7    6.90    4.17
  -1 -10  -7   14.77    5.50
  -1 -10  -7   10.79    5.39
  -1 -10  -7    9.42    4.06
  -1 -10  -6   47.95    6.59
  -1 -10  -6   58.84    9.62
  -1 -10  -6   59.22    7.11
  -1 -10  -6   49.59    8.14
  -1 -10  -6   67.29    9.48
  -1 -10  -6   67.33   10.47
  -1 -10  -6   51.79    8.22
  -1 -10  -5  139.94   13.71
  -1 -10  -5  135.20   11.48
  -1 -10  -5  104.63   12.02
  -1 -10  -5  139.41   11.65
  -1 -10  -4   38.60    7.89
  -1 -10  -4   37.56    6.76
  -1 -10  -4   28.23    6.03
  -1 -10  -4   30.86    7.27
  -1 -10  -4   18.95    6.65
  -1 -10  -3  110.18   12.61
  -1 -10  -3  116.18   12.86
  -1 -10  -3  131.40   14.72
  -1 -10  -2  490.40   36.41
  -1 -10  -2  486.40   36.00
  -1 -10  -2  467.03   37.23
  -1 -10  -2  455.51   35.71
  -1 -10  -1  176.48   16.73
  -1 -10  -1  162.02   15.69
  -1 -10  -1  125.33   14.37
  -1 -10  -1  175.88   16.60
  -1 -10  -1  134.23   15.23
  -1 -10  -1  138.63   14.72
  -1 -10   0   54.45    8.71
  -1 -10   0   65.78    9.26
  -1 -10   0   51.15    8.47
  -1 -10   0   65.13    9.19
  -1 -10   0   68.82    9.42
  -1 -10   0   62.28    8.71
  -1 -10   1  240.74   20.97
  -1 -10   1  268.90   21.69
  -1 -10   1  249.24   21.04
  -1 -10   1  206.59   20.01
  -1 -10   1  226.41   20.50
  -1 -10   1  257.54   21.21
  -1 -10   2  290.31   23.26
  -1 -10   2  279.40   23.52
  -1 -10   2  294.69   23.62
  -1 -10   2  268.42   22.82
  -1 -10   2  271.19   23.16
  -1 -10   3   -1.53    3.04
  -1 -10   3    2.30    2.86
  -1 -10   3    3.36    2.59
  -1 -10   3    2.61    2.83
  -1 -10   3    0.73    3.58
  -1 -10   3    3.82    3.57
  -1 -10   4  125.09   14.01
  -1 -10   4  159.59   15.01
  -1 -10   4  157.64   13.75
  -1 -10   4  171.89   14.01
  -1 -10   4  118.87   13.93
  -1 -10   4  168.20   14.65
  -1 -10   5  371.93   27.45
  -1 -10   5  303.57   25.93
  -1 -10   5  376.80   26.32
  -1 -10   5  334.01   26.31
  -1 -10   6   -4.07    5.82
  -1 -10   6    3.65    2.95
  -1 -10   6    7.22    2.89
  -1 -10   6    5.21    2.90
  -1 -10   7   60.32    6.93
  -1 -10   7   61.50    6.98
  -1 -10   8  203.10   16.44
  -1  -9 -20  207.43   15.08
  -1  -9 -20  196.97   14.99
  -1  -9 -19   43.26    5.45
  -1  -9 -18   47.02    6.61
  -1  -9 -17  590.82   40.77
  -1  -9 -16  151.20   13.78
  -1  -9 -16  158.23   14.78
  -1  -9 -16  157.47   14.74
  -1  -9 -15   90.20   10.00
  -1  -9 -15   81.30   11.53
  -1  -9 -15   88.41   10.65
  -1  -9 -15   95.02   10.81
  -1  -9 -14  235.94   19.00
  -1  -9 -14  197.41   20.61
  -1  -9 -14  217.17   19.56
  -1  -9 -14  225.26   19.80
  -1  -9 -13  294.62   23.53
  -1  -9 -13  296.37   23.58
  -1  -9 -13  222.77   22.72
  -1  -9 -13  266.49   24.47
  -1  -9 -13  292.20   22.67
  -1  -9 -12  142.17   13.96
  -1  -9 -12  118.09   14.24
  -1  -9 -12  148.48   14.73
  -1  -9 -12  150.59   14.96
  -1  -9 -12  134.65   14.18
  -1  -9 -12  163.74   14.98
  -1  -9 -12  139.73   14.39
  -1  -9 -12  155.94   16.41
  -1  -9 -11   75.98    9.55
  -1  -9 -11   76.55   10.31
  -1  -9 -11   88.96   10.51
  -1  -9 -11   91.95   10.91
  -1  -9 -11   75.81   10.12
  -1  -9 -11   87.11   10.79
  -1  -9 -11   83.80   10.78
  -1  -9 -11   69.17   11.08
  -1  -9 -10  579.35   42.11
  -1  -9 -10  457.92   42.59
  -1  -9 -10  615.07   43.15
  -1  -9 -10  625.56   43.22
  -1  -9 -10  647.60   44.82
  -1  -9 -10  660.18   45.09
  -1  -9 -10  598.58   44.18
  -1  -9 -10  629.45   45.35
  -1  -9  -9   17.36    5.74
  -1  -9  -9   21.48    4.83
  -1  -9  -9   16.44    5.00
  -1  -9  -9   29.65    7.03
  -1  -9  -9   26.22    5.46
  -1  -9  -9   24.97    5.65
  -1  -9  -9   24.50    5.94
  -1  -9  -9   21.44    6.14
  -1  -9  -9   23.65    6.54
  -1  -9  -9   23.33    6.99
  -1  -9  -8   21.04    6.40
  -1  -9  -8   19.52    5.98
  -1  -9  -8   19.38    5.94
  -1  -9  -8   22.75    6.38
  -1  -9  -8   12.30    4.51
  -1  -9  -8   18.01    5.79
  -1  -9  -8   19.96    8.33
  -1  -9  -8   20.80    5.21
  -1  -9  -8   17.86    5.74
  -1  -9  -8   18.79    5.89
  -1  -9  -8   19.11    7.98
  -1  -9  -8   11.85    4.43
  -1  -9  -7  252.40   22.91
  -1  -9  -7  262.81   23.21
  -1  -9  -7  274.46   23.44
  -1  -9  -7  294.12   24.87
  -1  -9  -7  257.91   21.10
  -1  -9  -7  233.00   20.62
  -1  -9  -7  211.66   28.23
  -1  -9  -7  234.52   23.40
  -1  -9  -7  261.82   29.91
  -1  -9  -7  286.68   24.38
  -1  -9  -7  266.74   24.15
  -1  -9  -7  203.47   20.79
  -1  -9  -6  179.34   18.70
  -1  -9  -6  186.31   18.91
  -1  -9  -6  229.07   19.88
  -1  -9  -6  210.00   21.01
  -1  -9  -6  189.62   17.15
  -1  -9  -6  173.01   25.21
  -1  -9  -6  176.39   16.79
  -1  -9  -6  200.05   20.54
  -1  -9  -6  211.23   20.74
  -1  -9  -6  230.69   27.59
  -1  -9  -6  223.08   20.97
  -1  -9  -6  156.22   16.81
  -1  -9  -5    7.01    3.28
  -1  -9  -5    3.86    5.74
  -1  -9  -5    8.33    3.86
  -1  -9  -5   -2.68    5.98
  -1  -9  -5   -1.01    3.50
  -1  -9  -5    7.59    5.64
  -1  -9  -5    4.91    4.38
  -1  -9  -5    5.08    3.93
  -1  -9  -4  453.18   40.00
  -1  -9  -4  517.07   38.37
  -1  -9  -4  525.32   36.17
  -1  -9  -4  426.98   47.12
  -1  -9  -4  483.94   40.37
  -1  -9  -4  502.05   35.99
  -1  -9  -4  406.18   45.61
  -1  -9  -4  540.91   41.09
  -1  -9  -4  422.08   39.16
  -1  -9  -4  508.05   38.24
  -1  -9  -3  366.42   32.08
  -1  -9  -3  338.94   29.31
  -1  -9  -3  370.12   27.53
  -1  -9  -3  327.69   27.04
  -1  -9  -3  376.60   32.18
  -1  -9  -3  356.34   27.07
  -1  -9  -3  333.33   37.58
  -1  -9  -3  358.37   31.55
  -1  -9  -3  399.95   30.26
  -1  -9  -2    1.27    5.22
  -1  -9  -2    5.83    4.33
  -1  -9  -2    3.55    3.01
  -1  -9  -2    1.39    2.85
  -1  -9  -2   -2.42    3.82
  -1  -9  -2   -2.43    4.19
  -1  -9  -2    4.87    3.63
  -1  -9  -1  369.73   29.13
  -1  -9  -1  319.84   28.17
  -1  -9  -1  391.52   31.08
  -1  -9  -1  365.60   28.91
  -1  -9  -1  339.59   37.28
  -1  -9  -1  379.05   30.73
  -1  -9  -1  329.07   27.02
  -1  -9  -1  278.89   34.09
  -1  -9  -1  344.73   29.99
  -1  -9  -1  354.94   29.87
  -1  -9  -1  317.26   27.91
  -1  -9   0  266.55   22.85
  -1  -9   0  262.77   23.29
  -1  -9   0  255.43   23.78
  -1  -9   0  222.49   22.02
  -1  -9   0  264.65   30.15
  -1  -9   0  287.74   24.39
  -1  -9   0  248.98   21.61
  -1  -9   0  241.41   23.11
  -1  -9   0  258.20   29.10
  -1  -9   0  252.40   23.52
  -1  -9   0  246.99   22.49
  -1  -9   1   49.47    8.36
  -1  -9   1   51.00    8.37
  -1  -9   1   50.70    8.72
  -1  -9   1   35.98   10.42
  -1  -9   1   58.41    8.06
  -1  -9   1   51.28    8.65
  -1  -9   1   51.50    8.66
  -1  -9   1   62.62    9.61
  -1  -9   1   61.28    9.26
  -1  -9   2   39.71    7.40
  -1  -9   2   36.83    7.43
  -1  -9   2   36.81    7.55
  -1  -9   2   38.09    6.61
  -1  -9   2   44.17    7.41
  -1  -9   2   30.47    6.74
  -1  -9   2   47.51    8.53
  -1  -9   2   37.62    7.22
  -1  -9   3  288.29   23.59
  -1  -9   3  269.84   23.43
  -1  -9   3  238.70   22.29
  -1  -9   3  282.05   22.07
  -1  -9   3  244.59   22.14
  -1  -9   3  257.75   22.52
  -1  -9   3  253.57   23.66
  -1  -9   3  243.24   22.85
  -1  -9   4   94.95   11.82
  -1  -9   4  108.07   12.29
  -1  -9   4   81.66   10.44
  -1  -9   4  103.57   10.70
  -1  -9   4   71.23    9.87
  -1  -9   4   93.50   10.90
  -1  -9   4   80.94   11.78
  -1  -9   4   73.73   10.80
  -1  -9   5  103.15   12.66
  -1  -9   5   73.29   10.88
  -1  -9   5  102.95   11.15
  -1  -9   5   96.18   10.46
  -1  -9   5   90.04   10.49
  -1  -9   5   91.88   11.63
  -1  -9   5   99.46   12.21
  -1  -9   6  326.14   20.09
  -1  -9   6  254.69   17.47
  -1  -9   6  100.93   11.42
  -1  -9   6  345.46   17.09
  -1  -9   6   31.24    9.27
  -1  -9   6  278.58   18.03
  -1  -9   6  350.25   19.82
  -1  -9   7   16.31    4.65
  -1  -9   7   12.99    4.62
  -1  -9   7   10.02    4.21
  -1  -9   8    9.27    3.66
  -1  -9   8    9.54    3.76
  -1  -9   8   11.83    4.24
  -1  -9   9  283.11   23.21
  -1  -9   9  286.42   23.21
  -1  -9  10  223.80   17.80
  -1  -9  10  276.39   20.34
  -1  -9  10  230.24   17.85
  -1  -9  11    7.12    3.35
  -1  -9  12   41.39    5.33
  -1  -9  13  132.26   10.47
  -1  -8 -21   26.62    4.49
  -1  -8 -21   18.98    4.05
  -1  -8 -21   21.98    4.23
  -1  -8 -20    1.32    3.74
  -1  -8 -20   -1.37    3.16
  -1  -8 -20    3.18    3.42
  -1  -8 -19  142.43   12.48
  -1  -8 -19  134.00   12.33
  -1  -8 -19  116.67   11.25
  -1  -8 -19  123.75   11.28
  -1  -8 -18  129.48   14.79
  -1  -8 -18  176.54   15.03
  -1  -8 -18  160.96   14.72
  -1  -8 -18  171.28   14.30
  -1  -8 -18  144.99   13.77
  -1  -8 -17    1.26    2.86
  -1  -8 -17   -0.63    3.26
  -1  -8 -17    2.01    3.46
  -1  -8 -16  458.10   34.35
  -1  -8 -16  423.94   34.09
  -1  -8 -16  533.82   35.08
  -1  -8 -16  445.27   37.23
  -1  -8 -15  420.65   27.97
  -1  -8 -15  321.34   26.74
  -1  -8 -15  341.82   30.09
  -1  -8 -15  336.61   28.87
  -1  -8 -15  318.61   26.60
  -1  -8 -15  316.99   29.61
  -1  -8 -14   31.45    6.50
  -1  -8 -14   35.75    7.06
  -1  -8 -14   35.93    7.37
  -1  -8 -14   32.91    7.38
  -1  -8 -14   40.10    8.14
  -1  -8 -14   31.45    7.25
  -1  -8 -14   39.16    6.51
  -1  -8 -14   31.80    8.38
  -1  -8 -13   81.50   11.62
  -1  -8 -13   78.10   10.33
  -1  -8 -13   77.53    9.62
  -1  -8 -13   77.17   10.74
  -1  -8 -13   75.63   11.02
  -1  -8 -13  104.27   13.12
  -1  -8 -13   93.68   10.54
  -1  -8 -13   85.46   12.09
  -1  -8 -13   84.02    9.85
  -1  -8 -12  337.67   30.76
  -1  -8 -12  406.30   30.14
  -1  -8 -12  359.73   28.56
  -1  -8 -12  394.83   30.49
  -1  -8 -12  384.44   30.44
  -1  -8 -12  379.63   30.13
  -1  -8 -12  391.13   32.28
  -1  -8 -12  351.87   35.00
  -1  -8 -12  401.29   30.34
  -1  -8 -12  392.79   30.39
  -1  -8 -12  343.41   28.23
  -1  -8 -12  395.89   31.76
  -1  -8 -11  207.88   21.26
  -1  -8 -11  220.30   18.90
  -1  -8 -11  225.27   20.34
  -1  -8 -11  242.61   20.95
  -1  -8 -11  253.17   21.29
  -1  -8 -11  247.17   21.43
  -1  -8 -11  241.87   22.55
  -1  -8 -11  223.53   26.13
  -1  -8 -11  253.44   21.71
  -1  -8 -11  257.78   21.57
  -1  -8 -11  227.78   21.87
  -1  -8 -11  203.15   18.61
  -1  -8 -10   20.77    6.04
  -1  -8 -10   11.23    3.56
  -1  -8 -10   15.78    6.30
  -1  -8 -10   19.73    5.74
  -1  -8 -10   15.42    4.97
  -1  -8 -10   18.06    4.23
  -1  -8 -10   16.51    5.44
  -1  -8 -10   20.12    5.30
  -1  -8 -10   17.35    5.53
  -1  -8 -10   11.17    4.41
  -1  -8 -10   24.08    8.31
  -1  -8 -10   30.92    6.86
  -1  -8 -10   21.93    5.72
  -1  -8 -10   11.48    6.69
  -1  -8 -10   20.85    5.68
  -1  -8 -10   19.86    5.61
  -1  -8  -9  541.61   42.24
  -1  -8  -9  546.75   42.64
  -1  -8  -9  563.70   43.01
  -1  -8  -9  594.86   43.06
  -1  -8  -9  546.27   40.63
  -1  -8  -9  554.72   40.81
  -1  -8  -9  504.72   48.81
  -1  -8  -9  588.91   43.06
  -1  -8  -9  576.42   41.07
  -1  -8  -9  618.41   43.87
  -1  -8  -9  608.70   43.18
  -1  -8  -9  518.64   48.31
  -1  -8  -9  553.05   42.65
  -1  -8  -9  502.23   41.45
  -1  -8  -8  143.95   15.39
  -1  -8  -8  155.15   15.93
  -1  -8  -8  155.20   16.02
  -1  -8  -8  147.90   13.93
  -1  -8  -8  152.79   16.53
  -1  -8  -8  136.45   14.00
  -1  -8  -8  152.00   21.59
  -1  -8  -8  121.18   15.13
  -1  -8  -8  139.09   13.99
  -1  -8  -8  154.72   16.05
  -1  -8  -8  125.88   19.54
  -1  -8  -8  128.56   15.39
  -1  -8  -8  124.31   14.31
  -1  -8  -7   61.02    9.46
  -1  -8  -7   53.67    9.06
  -1  -8  -7   56.25    7.49
  -1  -8  -7   55.39    9.02
  -1  -8  -7   61.01   10.24
  -1  -8  -7   71.25   10.58
  -1  -8  -7   60.48    8.42
  -1  -8  -7   58.04    8.18
  -1  -8  -7   44.47   11.97
  -1  -8  -7   56.02    9.56
  -1  -8  -7   62.46   13.62
  -1  -8  -7   53.34    9.62
  -1  -8  -7   59.01    8.56
  -1  -8  -6  606.14   44.73
  -1  -8  -6  602.78   44.51
  -1  -8  -6  599.17   44.65
  -1  -8  -6  561.38   45.82
  -1  -8  -6  589.01   42.67
  -1  -8  -6  582.34   54.12
  -1  -8  -6  588.75   46.05
  -1  -8  -6  602.46   42.64
  -1  -8  -6  565.38   53.23
  -1  -8  -6  579.87   53.67
  -1  -8  -6  601.03   46.08
  -1  -8  -6  600.24   46.04
  -1  -8  -6  581.38   42.99
  -1  -8  -5  558.61   41.70
  -1  -8  -5  529.75   41.46
  -1  -8  -5  612.28   44.06
  -1  -8  -5  611.35   42.09
  -1  -8  -5  562.09   41.61
  -1  -8  -5  630.83   55.55
  -1  -8  -5  586.14   45.65
  -1  -8  -5  627.26   46.49
  -1  -8  -5  645.32   56.03
  -1  -8  -5  538.98   41.67
  -1  -8  -5  591.84   43.70
  -1  -8  -5  583.31   43.75
  -1  -8  -4  166.77   15.22
  -1  -8  -4  147.16   15.07
  -1  -8  -4  136.49   16.01
  -1  -8  -4  169.47   15.54
  -1  -8  -4  181.19   19.13
  -1  -8  -4  147.90   14.84
  -1  -8  -4  173.46   25.11
  -1  -8  -4  154.63   14.44
  -1  -8  -4  147.49   18.21
  -1  -8  -4  176.50   25.21
  -1  -8  -4  177.94   17.31
  -1  -8  -4  159.95   16.68
  -1  -8  -4  153.08   15.41
  -1  -8  -3  444.51   33.59
  -1  -8  -3  363.14   34.71
  -1  -8  -3  447.23   33.62
  -1  -8  -3  400.47   31.11
  -1  -8  -3  404.45   35.32
  -1  -8  -3  390.34   42.72
  -1  -8  -3  426.88   31.57
  -1  -8  -3  404.01   31.46
  -1  -8  -3  378.69   41.49
  -1  -8  -3  386.06   42.54
  -1  -8  -3  411.19   35.44
  -1  -8  -3  390.37   35.00
  -1  -8  -3  431.57   31.37
  -1  -8  -3  441.01   33.28
  -1  -8  -2  941.76   69.24
  -1  -8  -2 1008.24   72.32
  -1  -8  -2 1047.54   69.88
  -1  -8  -2  994.66   67.38
  -1  -8  -2 1002.34   67.31
  -1  -8  -2  869.58   67.64
  -1  -8  -2 1048.61   81.01
  -1  -8  -2 1059.10   72.24
  -1  -8  -2 1066.41   69.72
  -1  -8  -1  359.56   30.75
  -1  -8  -1  388.36   31.52
  -1  -8  -1  431.64   34.32
  -1  -8  -1  363.63   30.73
  -1  -8  -1  452.98   32.52
  -1  -8  -1  371.60   29.33
  -1  -8  -1  386.09   29.45
  -1  -8  -1  443.51   42.73
  -1  -8  -1  374.59   30.76
  -1  -8  -1  376.70   39.25
  -1  -8  -1  420.89   33.78
  -1  -8  -1  354.57   39.69
  -1  -8  -1  430.46   33.92
  -1  -8  -1  408.15   31.80
  -1  -8   0   51.06    9.22
  -1  -8   0   58.80    9.26
  -1  -8   0   56.47    8.82
  -1  -8   0   64.31   10.30
  -1  -8   0   52.56    8.48
  -1  -8   0   57.31    8.98
  -1  -8   0   89.57   15.99
  -1  -8   0   52.44    9.45
  -1  -8   0   63.56    8.83
  -1  -8   0   74.44   10.72
  -1  -8   0   62.63   13.06
  -1  -8   0   54.53    9.61
  -1  -8   0   53.81    8.84
  -1  -8   1  316.62   27.19
  -1  -8   1  419.67   29.99
  -1  -8   1  314.42   27.61
  -1  -8   1  311.00   34.35
  -1  -8   1  341.00   28.81
  -1  -8   1  347.54   29.21
  -1  -8   1  323.84   27.73
  -1  -8   1  308.67   26.88
  -1  -8   1  375.50   28.12
  -1  -8   1  335.32   34.15
  -1  -8   1  326.26   28.64
  -1  -8   1  337.32   28.48
  -1  -8   1  356.34   28.22
  -1  -8   2  107.18   13.31
  -1  -8   2  142.51   15.32
  -1  -8   2  116.31   13.20
  -1  -8   2  110.94   18.00
  -1  -8   2  138.04   14.92
  -1  -8   2  134.75   14.58
  -1  -8   2  119.00   13.12
  -1  -8   2  129.63   14.02
  -1  -8   2  106.45   12.74
  -1  -8   2  136.69   13.95
  -1  -8   2  120.77   13.93
  -1  -8   2  151.22   19.47
  -1  -8   2  139.63   14.63
  -1  -8   2  122.79   13.93
  -1  -8   3    4.66    3.47
  -1  -8   3    1.02    4.08
  -1  -8   3    5.46    3.38
  -1  -8   3    2.83    3.38
  -1  -8   3    1.95    4.35
  -1  -8   3   -0.95    3.27
  -1  -8   3    1.69    4.61
  -1  -8   3    5.33    3.13
  -1  -8   3    0.94    2.66
  -1  -8   3    3.29    3.57
  -1  -8   3   -0.90    2.70
  -1  -8   3    1.80    4.02
  -1  -8   3    0.92    3.44
  -1  -8   3    1.91    3.15
  -1  -8   4  158.40   14.94
  -1  -8   4  175.78   17.68
  -1  -8   4  129.28   15.19
  -1  -8   4  153.45   20.13
  -1  -8   4  155.14   15.85
  -1  -8   4  161.85   16.05
  -1  -8   4  158.03   16.20
  -1  -8   4  129.95   15.36
  -1  -8   4  150.46   14.52
  -1  -8   4  179.63   15.93
  -1  -8   4  100.41   16.89
  -1  -8   4  142.27   15.19
  -1  -8   4  169.52   16.09
  -1  -8   4  169.13   16.80
  -1  -8   5  254.88   23.50
  -1  -8   5  221.01   21.63
  -1  -8   5  201.84   21.02
  -1  -8   5  233.45   21.93
  -1  -8   5  266.75   21.25
  -1  -8   5  252.68   21.33
  -1  -8   5  237.97   20.90
  -1  -8   5  232.52   26.06
  -1  -8   5  242.50   21.24
  -1  -8   6   19.79    6.53
  -1  -8   6    8.75    3.83
  -1  -8   6    7.90    4.36
  -1  -8   6   13.35    5.51
  -1  -8   6   17.33    4.63
  -1  -8   6   14.05    4.47
  -1  -8   6   14.41    4.22
  -1  -8   7   69.60   10.36
  -1  -8   7   96.93   12.38
  -1  -8   7   75.88   10.66
  -1  -8   7   87.21   11.30
  -1  -8   7   75.18    9.27
  -1  -8   7   87.90    9.77
  -1  -8   8  267.64   22.26
  -1  -8   8  207.56   21.23
  -1  -8   8  291.08   21.58
  -1  -8   8  233.57   22.74
  -1  -8   8  255.08   22.81
  -1  -8   8  218.60   21.46
  -1  -8   9   73.89   10.05
  -1  -8   9   74.10   10.01
  -1  -8   9   69.25   10.92
  -1  -8   9   94.67   11.04
  -1  -8   9   69.66    9.69
  -1  -8   9   96.68   10.18
  -1  -8  10   74.21    9.60
  -1  -8  10   77.17    9.69
  -1  -8  10  110.08   11.12
  -1  -8  10   86.06   11.09
  -1  -8  11  126.33   13.28
  -1  -8  11  144.14   13.67
  -1  -8  11  185.58   14.61
  -1  -8  11  181.58   15.97
  -1  -8  12   81.67    8.46
  -1  -8  12   98.39   10.38
  -1  -8  12   82.18    8.45
  -1  -8  13   46.62    6.67
  -1  -8  14  154.78   13.18
  -1  -8  15   27.63    4.19
  -1  -7 -22   12.92    3.64
  -1  -7 -22   18.53    3.85
  -1  -7 -22   12.35    3.15
  -1  -7 -22   20.28    4.17
  -1  -7 -22   16.14    3.25
  -1  -7 -21   73.67    8.57
  -1  -7 -21   79.07    8.63
  -1  -7 -21   77.19    8.27
  -1  -7 -21   82.34    9.00
  -1  -7 -21   77.50    8.29
  -1  -7 -20  172.00   17.19
  -1  -7 -20  189.60   16.19
  -1  -7 -20  181.49   16.06
  -1  -7 -20  189.94   16.18
  -1  -7 -20  210.49   16.60
  -1  -7 -20  173.05   15.87
  -1  -7 -19    3.10    3.45
  -1  -7 -19    5.36    3.86
  -1  -7 -19   12.80    4.37
  -1  -7 -19    8.02    4.13
  -1  -7 -19   10.24    4.66
  -1  -7 -19    8.05    4.35
  -1  -7 -18  120.77   14.87
  -1  -7 -18  117.18   12.51
  -1  -7 -18  110.74   12.51
  -1  -7 -18  124.99   12.78
  -1  -7 -18   91.75   11.72
  -1  -7 -18  103.82   12.08
  -1  -7 -17  245.09   25.64
  -1  -7 -17  301.95   23.59
  -1  -7 -17  255.65   22.75
  -1  -7 -17  246.28   22.66
  -1  -7 -17  252.94   22.82
  -1  -7 -17  280.29   22.49
  -1  -7 -16  105.03   15.26
  -1  -7 -16  111.47   13.28
  -1  -7 -16  129.60   13.90
  -1  -7 -16   85.65   11.79
  -1  -7 -16  111.60   13.10
  -1  -7 -15   75.17   12.74
  -1  -7 -15   99.05   11.92
  -1  -7 -15   90.87   12.84
  -1  -7 -15   86.24   10.34
  -1  -7 -15   91.61   11.66
  -1  -7 -15   83.64   13.24
  -1  -7 -14  285.50   25.78
  -1  -7 -14  218.07   20.68
  -1  -7 -14  223.83   22.46
  -1  -7 -14  243.56   19.66
  -1  -7 -14  213.90   20.43
  -1  -7 -14  211.28   22.75
  -1  -7 -13  154.04   18.39
  -1  -7 -13  148.31   15.82
  -1  -7 -13  219.00   18.26
  -1  -7 -13  206.45   18.14
  -1  -7 -13  235.96   22.39
  -1  -7 -13  174.23   16.72
  -1  -7 -13  197.69   17.87
  -1  -7 -13  192.65   19.85
  -1  -7 -12    6.65    3.78
  -1  -7 -12   11.46    5.10
  -1  -7 -12    6.57    3.60
  -1  -7 -12    4.45    3.57
  -1  -7 -12   13.32    5.42
  -1  -7 -12    4.59    4.01
  -1  -7 -12    9.13    4.75
  -1  -7 -12   15.31    5.56
  -1  -7 -12    8.79    3.68
  -1  -7 -12    9.61    5.31
  -1  -7 -12    4.26    3.24
  -1  -7 -12   11.04    4.94
  -1  -7 -11  243.96   21.10
  -1  -7 -11  260.53   23.28
  -1  -7 -11  263.93   22.93
  -1  -7 -11  290.29   22.67
  -1  -7 -11  262.58   21.39
  -1  -7 -11  282.20   22.79
  -1  -7 -11  259.01   27.78
  -1  -7 -11  270.54   22.81
  -1  -7 -11  256.50   22.17
  -1  -7 -11  282.39   25.06
  -1  -7 -11  242.80   26.56
  -1  -7 -11  267.21   22.64
  -1  -7 -11  272.74   22.54
  -1  -7 -11  199.29   19.80
  -1  -7 -11  245.53   23.21
  -1  -7 -10  308.10   26.31
  -1  -7 -10  271.28   23.57
  -1  -7 -10  317.41   25.98
  -1  -7 -10  348.86   26.79
  -1  -7 -10  328.44   25.48
  -1  -7 -10  266.78   23.63
  -1  -7 -10  277.03   25.74
  -1  -7 -10  322.36   25.26
  -1  -7 -10  298.21   24.84
  -1  -7 -10  269.51   30.46
  -1  -7 -10  323.19   26.27
  -1  -7 -10  345.99   27.91
  -1  -7 -10  312.37   31.16
  -1  -7 -10  337.92   26.17
  -1  -7 -10  302.26   25.65
  -1  -7 -10  297.87   26.13
  -1  -7  -9    4.67    4.05
  -1  -7  -9   -0.85    4.50
  -1  -7  -9    0.59    2.33
  -1  -7  -9    0.94    3.63
  -1  -7  -9    1.77    3.05
  -1  -7  -9   -2.78    3.20
  -1  -7  -9    6.67    4.49
  -1  -7  -9   -0.73    3.42
  -1  -7  -9    0.73    3.55
  -1  -7  -9   -1.85    3.69
  -1  -7  -9   -1.91    4.24
  -1  -7  -9    1.07    3.02
  -1  -7  -9    0.91    2.88
  -1  -7  -9    7.41    4.88
  -1  -7  -9    1.81    3.12
  -1  -7  -9    1.82    3.73
  -1  -7  -9    2.70    3.58
  -1  -7  -8  413.24   32.18
  -1  -7  -8  459.66   34.53
  -1  -7  -8  439.37   34.83
  -1  -7  -8  473.04   35.88
  -1  -7  -8  469.18   35.17
  -1  -7  -8  426.70   33.41
  -1  -7  -8  421.32   32.25
  -1  -7  -8  436.55   33.33
  -1  -7  -8  353.65   32.80
  -1  -7  -8  460.65   33.48
  -1  -7  -8  448.75   42.20
  -1  -7  -8  513.11   36.46
  -1  -7  -8  515.52   36.80
  -1  -7  -8  465.62   35.70
  -1  -7  -8  486.16   42.03
  -1  -7  -8  473.17   42.35
  -1  -7  -8  519.52   36.35
  -1  -7  -8  512.95   35.22
  -1  -7  -7  433.99   32.46
  -1  -7  -7  403.56   32.50
  -1  -7  -7  414.72   33.76
  -1  -7  -7  431.57   32.90
  -1  -7  -7  422.73   31.11
  -1  -7  -7  397.23   30.96
  -1  -7  -7  459.39   41.57
  -1  -7  -7  288.01   30.25
  -1  -7  -7  409.82   31.06
  -1  -7  -7  442.75   34.23
  -1  -7  -7  538.40   35.46
  -1  -7  -7  434.09   33.82
  -1  -7  -7  490.40   41.80
  -1  -7  -7  421.24   34.10
  -1  -7  -7  414.46   40.28
  -1  -7  -7  470.57   32.52
  -1  -7  -6   36.83    7.13
  -1  -7  -6   38.32    6.04
  -1  -7  -6   43.18    7.60
  -1  -7  -6   54.26    9.27
  -1  -7  -6   36.86    6.94
  -1  -7  -6   40.49    6.19
  -1  -7  -6   39.96    6.12
  -1  -7  -6   43.40    6.63
  -1  -7  -6   42.59   11.47
  -1  -7  -6   35.34    6.14
  -1  -7  -6   50.31    9.49
  -1  -7  -6   53.56    8.92
  -1  -7  -6   65.48   13.48
  -1  -7  -6   65.95   13.32
  -1  -7  -6   43.25    8.34
  -1  -7  -6   43.99    9.01
  -1  -7  -6   42.60    6.63
  -1  -7  -5  452.27   36.67
  -1  -7  -5  567.58   38.99
  -1  -7  -5  464.41   38.12
  -1  -7  -5  535.84   41.22
  -1  -7  -5  446.33   36.46
  -1  -7  -5  491.27   38.42
  -1  -7  -5  541.66   41.38
  -1  -7  -5  530.31   37.25
  -1  -7  -5  673.45   52.22
  -1  -7  -5  494.42   36.88
  -1  -7  -5  634.54   41.44
  -1  -7  -5  555.49   41.47
  -1  -7  -5  470.88   36.52
  -1  -7  -5  555.25   48.67
  -1  -7  -5  570.42   49.43
  -1  -7  -5  507.49   40.71
  -1  -7  -5  587.68   37.99
  -1  -7  -4 1015.44   62.73
  -1  -7  -4  919.88   63.32
  -1  -7  -4  899.03   62.19
  -1  -7  -4  983.17   64.35
  -1  -7  -4  854.46   61.74
  -1  -7  -4  910.06   62.06
  -1  -7  -4  968.85   76.15
  -1  -7  -4  940.74   66.88
  -1  -7  -4  801.35   62.06
  -1  -7  -4  901.91   66.44
  -1  -7  -4  897.40   74.73
  -1  -7  -4  883.76   62.27
  -1  -7  -4 1033.11   64.44
  -1  -7  -4  923.76   63.96
  -1  -7  -3   66.92    9.22
  -1  -7  -3   70.29    9.69
  -1  -7  -3   72.20   11.85
  -1  -7  -3   57.03   10.58
  -1  -7  -3   68.91    9.21
  -1  -7  -3   55.43    7.64
  -1  -7  -3   66.55   10.93
  -1  -7  -3   68.73    8.29
  -1  -7  -3   74.66   15.48
  -1  -7  -3   59.52    8.63
  -1  -7  -3   62.27   14.48
  -1  -7  -3   77.07   15.98
  -1  -7  -3   95.59   12.44
  -1  -7  -3   50.16    9.82
  -1  -7  -3   64.73    8.98
  -1  -7  -2   42.40    8.56
  -1  -7  -2   33.82    6.33
  -1  -7  -2   28.69    5.36
  -1  -7  -2   30.26    5.42
  -1  -7  -2   38.49    8.62
  -1  -7  -2   31.49    6.20
  -1  -7  -2   25.13    5.88
  -1  -7  -2   23.27    9.48
  -1  -7  -2   39.28    8.61
  -1  -7  -2   36.86    6.62
  -1  -7  -1  658.40   49.78
  -1  -7  -1  706.79   50.38
  -1  -7  -1  700.97   48.56
  -1  -7  -1  691.44   48.53
  -1  -7  -1  784.74   53.96
  -1  -7  -1  633.48   47.95
  -1  -7  -1  689.90   49.93
  -1  -7  -1  781.98   51.03
  -1  -7  -1  752.79   53.06
  -1  -7  -1  657.47   50.12
  -1  -7  -1  755.05   60.62
  -1  -7  -1  798.63   51.10
  -1  -7   0  458.04   39.73
  -1  -7   0  543.69   40.54
  -1  -7   0  572.54   50.52
  -1  -7   0  638.98   43.87
  -1  -7   0  606.61   43.39
  -1  -7   0  533.81   38.97
  -1  -7   0  457.02   39.63
  -1  -7   0  585.12   41.05
  -1  -7   0  560.45   41.02
  -1  -7   0  597.53   42.76
  -1  -7   0  577.81   49.96
  -1  -7   0  619.01   49.98
  -1  -7   0  557.43   42.55
  -1  -7   0  591.60   41.11
  -1  -7   1   59.22    8.31
  -1  -7   1   54.66    9.51
  -1  -7   1   59.69    9.12
  -1  -7   1   58.97    9.41
  -1  -7   1   63.58   12.91
  -1  -7   1   58.34    9.41
  -1  -7   1   50.60    7.79
  -1  -7   1   68.02    9.50
  -1  -7   1   45.99    7.64
  -1  -7   1   42.16    7.77
  -1  -7   1   57.19   12.29
  -1  -7   1   65.14    9.83
  -1  -7   1   57.98   12.00
  -1  -7   1   58.25    8.90
  -1  -7   1   65.87    8.99
  -1  -7   2  251.28   21.57
  -1  -7   2  286.26   22.88
  -1  -7   2  247.79   21.30
  -1  -7   2  245.01   27.55
  -1  -7   2  252.83   22.33
  -1  -7   2  279.55   22.91
  -1  -7   2  247.17   20.92
  -1  -7   2  231.92   20.02
  -1  -7   2  226.76   21.26
  -1  -7   2  242.27   21.12
  -1  -7   2  250.21   21.48
  -1  -7   2  231.60   21.86
  -1  -7   2  241.45   26.36
  -1  -7   2  230.69   26.88
  -1  -7   2  261.29   22.38
  -1  -7   2  263.74   22.00
  -1  -7   3  454.78   33.73
  -1  -7   3  434.11   32.15
  -1  -7   3  427.27   32.53
  -1  -7   3  420.69   33.01
  -1  -7   3  419.90   39.01
  -1  -7   3  414.51   32.92
  -1  -7   3  401.91   32.30
  -1  -7   3  354.36   30.76
  -1  -7   3  413.37   31.92
  -1  -7   3  424.22   32.60
  -1  -7   3  434.44   34.36
  -1  -7   3  427.09   32.42
  -1  -7   3  427.26   38.13
  -1  -7   3  430.26   33.00
  -1  -7   3  414.45   38.57
  -1  -7   3  450.32   33.02
  -1  -7   3  447.55   33.19
  -1  -7   4  115.90   16.53
  -1  -7   4  110.32   12.50
  -1  -7   4  107.20   12.08
  -1  -7   4  101.86   12.30
  -1  -7   4   83.56   10.75
  -1  -7   4   83.25   10.55
  -1  -7   4   92.19   11.75
  -1  -7   4  107.76   13.28
  -1  -7   4  105.45   11.76
  -1  -7   4  111.67   15.69
  -1  -7   4  110.29   12.15
  -1  -7   4  118.96   12.45
  -1  -7   4  117.38   11.83
  -1  -7   4  104.27   12.20
  -1  -7   5  458.66   40.01
  -1  -7   5  441.41   33.85
  -1  -7   5  463.53   34.02
  -1  -7   5  390.76   33.79
  -1  -7   5  397.81   32.58
  -1  -7   5  457.90   32.75
  -1  -7   5  474.52   34.64
  -1  -7   5  497.26   36.84
  -1  -7   5  399.54   37.83
  -1  -7   5  425.50   33.23
  -1  -7   5  449.75   33.79
  -1  -7   5  444.41   32.78
  -1  -7   5  409.58   33.63
  -1  -7   6 1394.82  100.77
  -1  -7   6 1452.03   94.45
  -1  -7   6 1421.14   94.25
  -1  -7   6 1405.34   95.63
  -1  -7   6 1473.80   94.14
  -1  -7   6 1338.70   95.05
  -1  -7   6 1329.54   92.80
  -1  -7   6 1530.80   97.94
  -1  -7   6 1479.94   94.41
  -1  -7   6 1408.15   94.01
  -1  -7   6 1341.69   92.95
  -1  -7   6 1406.67   95.12
  -1  -7   7  359.07   28.21
  -1  -7   7  383.36   30.78
  -1  -7   7  325.66   29.20
  -1  -7   7  341.85   27.90
  -1  -7   7  340.62   30.82
  -1  -7   7  433.45   29.66
  -1  -7   7  354.44   29.68
  -1  -7   7  374.04   28.21
  -1  -7   7  312.84   28.72
  -1  -7   8   46.49    8.43
  -1  -7   8   54.59    9.54
  -1  -7   8   56.67    8.92
  -1  -7   8   52.07    8.33
  -1  -7   8   58.04    9.78
  -1  -7   9  505.35   42.12
  -1  -7   9  578.67   43.65
  -1  -7   9  487.91   41.54
  -1  -7   9  534.12   44.39
  -1  -7  10  339.63   29.27
  -1  -7  10  408.87   29.22
  -1  -7  10  405.97   31.35
  -1  -7  10  314.04   28.76
  -1  -7  11   28.56    6.31
  -1  -7  11   21.01    5.42
  -1  -7  11   37.16    6.26
  -1  -7  11   38.05    7.77
  -1  -7  11   20.40    5.34
  -1  -7  12   62.45    8.59
  -1  -7  12   92.94   10.62
  -1  -7  12   71.77    9.99
  -1  -7  12   65.70    8.71
  -1  -7  12   84.56    9.86
  -1  -7  13   89.66   10.08
  -1  -7  13  127.74   12.22
  -1  -7  13   91.60   11.21
  -1  -7  13   99.83   10.31
  -1  -7  13  117.41   11.13
  -1  -7  14   16.62    4.40
  -1  -7  14   16.87    3.69
  -1  -7  14   13.60    3.30
  -1  -7  15   88.69    9.53
  -1  -7  16  124.90   11.47
  -1  -7  17    5.79    2.61
  -1  -6 -23  142.84   12.20
  -1  -6 -23  143.77   11.45
  -1  -6 -23  135.80   11.55
  -1  -6 -23  138.49   11.61
  -1  -6 -23  145.13   12.18
  -1  -6 -22  165.25   17.44
  -1  -6 -22  213.08   17.08
  -1  -6 -22  193.08   16.04
  -1  -6 -22  203.74   16.65
  -1  -6 -22  227.68   16.86
  -1  -6 -22  218.58   17.20
  -1  -6 -21   14.36    4.78
  -1  -6 -21   15.66    4.61
  -1  -6 -21   10.43    4.25
  -1  -6 -21   24.50    5.20
  -1  -6 -21   19.16    4.91
  -1  -6 -21   18.10    4.96
  -1  -6 -20  213.23   20.72
  -1  -6 -20  217.12   17.79
  -1  -6 -20  194.14   18.10
  -1  -6 -20  193.70   17.73
  -1  -6 -20  203.63   17.90
  -1  -6 -20  199.92   18.04
  -1  -6 -19  646.80   48.75
  -1  -6 -19  643.23   53.29
  -1  -6 -19  705.38   50.38
  -1  -6 -19  730.34   49.81
  -1  -6 -19  712.71   50.03
  -1  -6 -19  728.35   50.16
  -1  -6 -19  759.69   50.77
  -1  -6 -18  352.58   29.87
  -1  -6 -18  367.43   35.07
  -1  -6 -18  422.10   31.44
  -1  -6 -18  409.20   32.06
  -1  -6 -18  421.64   31.86
  -1  -6 -18  425.76   31.89
  -1  -6 -18  425.09   32.20
  -1  -6 -17   14.67    6.84
  -1  -6 -17   27.77    6.89
  -1  -6 -17   25.00    6.60
  -1  -6 -17   26.74    6.49
  -1  -6 -17   20.42    6.28
  -1  -6 -17   26.76    6.58
  -1  -6 -17   18.95    5.19
  -1  -6 -16  356.14   34.86
  -1  -6 -16  405.99   33.04
  -1  -6 -16  475.55   40.84
  -1  -6 -16  461.54   35.80
  -1  -6 -16  512.53   35.07
  -1  -6 -16  490.20   36.02
  -1  -6 -16  464.73   35.49
  -1  -6 -16  469.54   35.82
  -1  -6 -15  723.67   54.03
  -1  -6 -15  737.58   61.26
  -1  -6 -15  878.93   56.03
  -1  -6 -15  783.46   56.65
  -1  -6 -15  824.04   57.02
  -1  -6 -15  849.74   57.27
  -1  -6 -15  767.27   56.47
  -1  -6 -15  721.79   59.42
  -1  -6 -14   84.47   10.14
  -1  -6 -14   79.39   11.29
  -1  -6 -14   93.34   14.80
  -1  -6 -14   88.45   12.15
  -1  -6 -14   99.79   12.53
  -1  -6 -14   96.35   12.16
  -1  -6 -14  101.78   13.83
  -1  -6 -13  374.16   32.34
  -1  -6 -13  467.91   37.73
  -1  -6 -13  386.63   30.53
  -1  -6 -13  453.95   33.02
  -1  -6 -13  434.72   35.12
  -1  -6 -13  403.44   32.30
  -1  -6 -12  391.31   30.59
  -1  -6 -12  386.64   28.47
  -1  -6 -12  313.51   27.16
  -1  -6 -12  364.58   28.24
  -1  -6 -12  404.26   32.93
  -1  -6 -12  376.61   27.67
  -1  -6 -12  388.31   32.58
  -1  -6 -12  302.87   28.70
  -1  -6 -12  317.13   26.44
  -1  -6 -11   15.38    6.95
  -1  -6 -11    8.97    3.63
  -1  -6 -11   12.23    4.17
  -1  -6 -11   10.82    3.99
  -1  -6 -11    4.48    4.00
  -1  -6 -11   21.65    6.26
  -1  -6 -11   10.91    3.96
  -1  -6 -11   10.04    4.99
  -1  -6 -11   14.12    5.01
  -1  -6 -11   11.98    3.83
  -1  -6 -10  134.90   12.92
  -1  -6 -10  140.92   14.13
  -1  -6 -10  132.38   13.82
  -1  -6 -10  129.88   12.80
  -1  -6 -10  158.69   14.29
  -1  -6 -10  134.85   13.74
  -1  -6 -10  124.99   13.76
  -1  -6 -10  126.63   17.54
  -1  -6 -10  162.01   16.39
  -1  -6 -10  142.71   17.51
  -1  -6 -10  126.02   17.67
  -1  -6 -10  116.61   13.37
  -1  -6 -10  156.71   14.50
  -1  -6 -10   97.13   11.45
  -1  -6 -10  156.16   14.85
  -1  -6  -9  348.31   29.37
  -1  -6  -9  341.67   27.72
  -1  -6  -9  401.73   29.51
  -1  -6  -9  419.29   30.35
  -1  -6  -9  331.19   29.13
  -1  -6  -9  386.89   28.21
  -1  -6  -9  392.07   28.89
  -1  -6  -9  375.46   28.80
  -1  -6  -9  411.90   35.63
  -1  -6  -9  400.60   30.12
  -1  -6  -9  329.48   27.76
  -1  -6  -9  435.74   30.44
  -1  -6  -9  479.01   32.89
  -1  -6  -9  453.31   36.26
  -1  -6  -9  353.70   29.53
  -1  -6  -9  415.47   35.83
  -1  -6  -9  316.12   26.87
  -1  -6  -9  439.88   30.38
  -1  -6  -8  417.46   31.52
  -1  -6  -8  371.65   30.50
  -1  -6  -8  424.68   29.83
  -1  -6  -8  439.96   32.33
  -1  -6  -8  371.35   31.00
  -1  -6  -8  388.04   29.55
  -1  -6  -8  414.32   30.36
  -1  -6  -8  416.36   31.84
  -1  -6  -8  303.62   29.27
  -1  -6  -8  412.13   30.30
  -1  -6  -8  450.24   38.03
  -1  -6  -8  435.59   32.08
  -1  -6  -8  436.44   33.34
  -1  -6  -8  446.32   37.74
  -1  -6  -8  431.94   32.10
  -1  -6  -8  420.53   37.30
  -1  -6  -8  537.50   32.59
  -1  -6  -7   59.34    8.13
  -1  -6  -7   51.59    6.59
  -1  -6  -7   71.19    8.38
  -1  -6  -7   74.10    9.47
  -1  -6  -7   41.88    6.21
  -1  -6  -7   57.55    8.03
  -1  -6  -7   51.45   11.28
  -1  -6  -7   54.99    7.09
  -1  -6  -7   45.43    6.84
  -1  -6  -7   62.62    7.52
  -1  -6  -7   45.44    7.96
  -1  -6  -7   69.07    9.62
  -1  -6  -7   53.94   11.03
  -1  -6  -7   57.95    8.61
  -1  -6  -7   57.29    8.82
  -1  -6  -7   69.03    8.07
  -1  -6  -7   41.31   10.14
  -1  -6  -6 1176.28   74.55
  -1  -6  -6 1280.78   76.97
  -1  -6  -6 1031.54   74.41
  -1  -6  -6  962.96   72.68
  -1  -6  -6 1175.80   77.00
  -1  -6  -6  966.76   72.56
  -1  -6  -6 1104.51   74.78
  -1  -6  -6 1062.73   73.27
  -1  -6  -6  901.91   73.09
  -1  -6  -6 1192.99   84.23
  -1  -6  -6 1100.57   73.33
  -1  -6  -6 1197.04   76.93
  -1  -6  -6 1250.10   77.33
  -1  -6  -6 1335.25   77.63
  -1  -6  -6 1166.50   76.67
  -1  -6  -6 1260.14   84.52
  -1  -6  -6 1236.40   84.63
  -1  -6  -6 1317.97   74.95
  -1  -6  -5  905.64   57.77
  -1  -6  -5  701.52   52.36
  -1  -6  -5  798.02   54.40
  -1  -6  -5  708.92   52.54
  -1  -6  -5  925.99   57.79
  -1  -6  -5  770.27   53.88
  -1  -6  -5  761.63   54.20
  -1  -6  -5  841.77   53.85
  -1  -6  -5  816.95   57.00
  -1  -6  -5  885.92   56.51
  -1  -6  -5  818.74   56.91
  -1  -6  -5  885.36   65.04
  -1  -6  -5  806.30   63.78
  -1  -6  -5  743.80   52.79
  -1  -6  -5  750.30   52.80
  -1  -6  -5  691.62   53.05
  -1  -6  -5  908.27   65.70
  -1  -6  -5  885.67   57.61
  -1  -6  -4   46.16   11.56
  -1  -6  -4   31.82    5.25
  -1  -6  -4   34.72    7.54
  -1  -6  -4   27.42    4.68
  -1  -6  -4   28.66    5.52
  -1  -6  -4   32.73    5.63
  -1  -6  -4   38.25   10.36
  -1  -6  -4   43.37    6.47
  -1  -6  -4   36.00    6.93
  -1  -6  -4   36.00    7.29
  -1  -6  -4   36.79    6.20
  -1  -6  -4   30.79    5.01
  -1  -6  -4   34.90    5.93
  -1  -6  -3  289.63   26.84
  -1  -6  -3  268.99   22.97
  -1  -6  -3  319.92   34.10
  -1  -6  -3  297.07   23.69
  -1  -6  -3  270.99   22.84
  -1  -6  -3  315.85   24.18
  -1  -6  -3  375.04   26.43
  -1  -6  -3  285.48   24.02
  -1  -6  -3  301.39   33.08
  -1  -6  -3  334.66   27.55
  -1  -6  -3  327.20   33.69
  -1  -6  -3  307.19   23.40
  -1  -6  -3  292.62   23.88
  -1  -6  -3  343.33   24.60
  -1  -6  -2  431.70   33.90
  -1  -6  -2  429.81   30.75
  -1  -6  -2  412.93   30.34
  -1  -6  -2  377.57   40.04
  -1  -6  -2  386.79   33.16
  -1  -6  -2  376.55   28.34
  -1  -6  -2  404.43   30.32
  -1  -6  -2  386.94   32.94
  -1  -6  -2  407.22   30.67
  -1  -6  -2  383.61   39.03
  -1  -6  -2  402.34   39.29
  -1  -6  -2  421.94   30.33
  -1  -6  -1   51.41    7.16
  -1  -6  -1   44.85    9.04
  -1  -6  -1   59.53    7.50
  -1  -6  -1   59.04    9.58
  -1  -6  -1   57.56    6.63
  -1  -6  -1   44.48    5.53
  -1  -6  -1   47.65    6.91
  -1  -6  -1   51.37    7.10
  -1  -6  -1   63.98    8.03
  -1  -6  -1   60.13    8.31
  -1  -6  -1   49.73   11.84
  -1  -6  -1   50.36    8.75
  -1  -6  -1   51.63    7.23
  -1  -6   0  317.45   24.78
  -1  -6   0  223.07   20.62
  -1  -6   0  249.06   20.77
  -1  -6   0  256.40   28.54
  -1  -6   0  278.81   23.53
  -1  -6   0  274.72   23.47
  -1  -6   0  268.93   19.95
  -1  -6   0  236.45   18.89
  -1  -6   0  277.94   21.36
  -1  -6   0  214.38   20.40
  -1  -6   0  260.89   22.80
  -1  -6   0  256.33   21.27
  -1  -6   0  258.17   22.85
  -1  -6   0  274.97   29.03
  -1  -6   0  269.13   23.20
  -1  -6   0  286.77   28.91
  -1  -6   0  256.07   21.01
  -1  -6   1  537.63   43.88
  -1  -6   1  588.85   42.38
  -1  -6   1  506.35   42.16
  -1  -6   1  613.30   44.56
  -1  -6   1  637.93   51.37
  -1  -6   1  638.03   44.84
  -1  -6   1  584.75   40.92
  -1  -6   1  585.95   41.59
  -1  -6   1  550.73   42.43
  -1  -6   1  609.27   42.72
  -1  -6   1  699.60   46.29
  -1  -6   1  579.03   42.67
  -1  -6   1  667.46   44.81
  -1  -6   1  644.58   44.64
  -1  -6   1  704.34   51.48
  -1  -6   1  666.00   51.28
  -1  -6   1  625.88   42.94
  -1  -6   2   94.91   10.16
  -1  -6   2   86.31    9.99
  -1  -6   2   91.30   14.36
  -1  -6   2   90.68   11.09
  -1  -6   2  105.25   11.50
  -1  -6   2   82.71    9.48
  -1  -6   2   74.42    8.96
  -1  -6   2  106.38   10.61
  -1  -6   2   84.83    9.86
  -1  -6   2   92.22   10.90
  -1  -6   2  102.62   12.52
  -1  -6   2   71.74    9.53
  -1  -6   2   90.39   10.94
  -1  -6   2   70.80   13.09
  -1  -6   2  105.45   10.79
  -1  -6   2   90.63   14.48
  -1  -6   3  363.67   28.85
  -1  -6   3  405.06   34.84
  -1  -6   3  414.66   29.47
  -1  -6   3  307.29   26.79
  -1  -6   3  396.22   28.39
  -1  -6   3  352.57   28.01
  -1  -6   3  411.37   28.52
  -1  -6   3  459.31   32.42
  -1  -6   3  314.15   27.57
  -1  -6   3  371.78   28.61
  -1  -6   3  423.66   34.45
  -1  -6   3  334.47   32.87
  -1  -6   3  340.63   28.38
  -1  -6   3  409.66   28.70
  -1  -6   3  332.44   27.64
  -1  -6   4  742.37   55.21
  -1  -6   4  834.87   61.56
  -1  -6   4  831.18   55.80
  -1  -6   4  739.56   54.20
  -1  -6   4  739.59   55.13
  -1  -6   4  876.74   55.07
  -1  -6   4  761.47   55.20
  -1  -6   4  852.66   55.71
  -1  -6   4  960.93   59.72
  -1  -6   4  790.01   60.20
  -1  -6   4  768.91   60.43
  -1  -6   4  758.03   55.31
  -1  -6   4  861.61   55.10
  -1  -6   4  733.20   54.87
  -1  -6   5  203.49   18.34
  -1  -6   5  202.82   17.55
  -1  -6   5  215.94   18.56
  -1  -6   5  226.77   23.21
  -1  -6   5  228.35   18.85
  -1  -6   5  216.31   18.05
  -1  -6   5  205.40   19.20
  -1  -6   5  218.04   17.72
  -1  -6   5  211.26   18.67
  -1  -6   5  210.85   20.97
  -1  -6   5  209.46   18.44
  -1  -6   5  213.38   18.32
  -1  -6   5  189.12   21.82
  -1  -6   5  189.10   21.59
  -1  -6   5  194.54   18.66
  -1  -6   6   45.38    6.33
  -1  -6   6   50.97    7.49
  -1  -6   6   43.25    6.92
  -1  -6   6   42.47    9.06
  -1  -6   6   45.28    7.01
  -1  -6   6   48.65    6.98
  -1  -6   6   30.61    7.29
  -1  -6   6   38.02    5.94
  -1  -6   6   51.00    7.68
  -1  -6   6   51.39    7.60
  -1  -6   6   44.48    8.54
  -1  -6   6   37.78    6.47
  -1  -6   6   47.07    9.21
  -1  -6   6   41.57    6.75
  -1  -6   6   65.67    8.98
  -1  -6   7  635.50   45.81
  -1  -6   7  648.02   43.37
  -1  -6   7  569.41   42.20
  -1  -6   7  581.64   44.58
  -1  -6   7  645.74   47.74
  -1  -6   7  671.70   44.68
  -1  -6   7  610.56   48.75
  -1  -6   7  576.42   44.33
  -1  -6   7  582.70   42.37
  -1  -6   8  578.67   40.48
  -1  -6   8  505.28   41.64
  -1  -6   8  590.68   45.21
  -1  -6   8  520.14   42.57
  -1  -6   8  497.93   41.42
  -1  -6   9    3.41    4.41
  -1  -6   9    2.87    3.56
  -1  -6   9    4.87    3.71
  -1  -6   9    1.32    3.49
  -1  -6   9   -1.07    4.38
  -1  -6   9   -0.91    3.01
  -1  -6  10  485.17   34.23
  -1  -6  10  401.45   34.03
  -1  -6  10  461.31   37.91
  -1  -6  10  501.06   34.06
  -1  -6  10  433.90   35.16
  -1  -6  10  351.24   33.04
  -1  -6  11  556.16   39.57
  -1  -6  11  584.75   38.90
  -1  -6  11  463.35   39.29
  -1  -6  11  597.68   39.54
  -1  -6  11  548.61   43.83
  -1  -6  11  467.57   41.64
  -1  -6  11  545.03   40.92
  -1  -6  11  443.19   38.75
  -1  -6  12   86.05   10.95
  -1  -6  12   76.23   10.33
  -1  -6  12   88.34   10.25
  -1  -6  12   98.55   13.84
  -1  -6  12   84.90   12.49
  -1  -6  12   86.76   11.43
  -1  -6  12   73.58    9.95
  -1  -6  13  167.08   16.21
  -1  -6  13  144.27   14.57
  -1  -6  13  129.84   14.33
  -1  -6  14  270.10   20.76
  -1  -6  14  242.16   20.63
  -1  -6  14  208.18   18.68
  -1  -6  14  205.69   18.76
  -1  -6  15  174.11   16.03
  -1  -6  15  157.07   14.19
  -1  -6  15  147.92   14.07
  -1  -6  16   25.56    5.27
  -1  -6  16   19.33    4.61
  -1  -6  17  279.45   21.65
  -1  -6  18  174.51   14.22
  -1  -5 -23   92.59    9.36
  -1  -5 -23   97.13    9.44
  -1  -5 -23  114.19    9.30
  -1  -5 -23  103.53   11.74
  -1  -5 -22   57.63    7.69
  -1  -5 -22   49.61    6.84
  -1  -5 -22   50.97    7.05
  -1  -5 -22   39.16    6.48
  -1  -5 -22   56.11    7.71
  -1  -5 -22   48.17    8.51
  -1  -5 -21  372.61   29.49
  -1  -5 -21  367.07   27.81
  -1  -5 -21  400.07   28.97
  -1  -5 -21  368.43   28.64
  -1  -5 -21  392.96   29.73
  -1  -5 -21  348.68   31.52
  -1  -5 -20  175.30   21.01
  -1  -5 -20  213.05   18.35
  -1  -5 -20  236.48   19.56
  -1  -5 -20  219.34   19.18
[truncated: 660,871 more chars]
