# Supplementary material for: Bridged Pyrroloindole‐CAYC‐Gold Complexes: Harnessing Weak Secondary Intramolecular Au···H−C(sp3 ) Interactions in Gold(I) Catalysis
Source: Angew Chem Int Ed Engl. 2026 Mar 15;65(17):e26091. doi: 10.1002/anie.202526091 (PMC12994864; doi:10.1002/anie.202526091)
Supplement: Supplementary file 2 — Supporting File2: anie71581‐sup‐0002‐Data.zip. [file ANIE-65-e26091-s002.zip › 9a-[Au].cif]

 
data_240129RAL_SSB_998A_Au_100K
# start Validation Reply Form
_vrf_PLAT971_240129RAL_SSB_998A_Au_100K
;
PROBLEM: Check Calcd Resid. Dens. 1.05Ang From C009 3.95 eA-3. Also,
Check Calcd Resid. Dens. 0.93Ang From Au1 2.65 eA-3.
RESPONSE: This residual density is found in the middle of the phenyl ring.
This residual density is <1.0 Angstrom from the Au1 ion.
It is probably due to termination errors in the calculations.
;
# end Validation Reply Form
 
_audit_creation_method            'SHELXL-2019/1'
_shelx_SHELXL_version_number      '2019/1'
_chemical_name_systematic         ?
_chemical_name_common             ?
_chemical_melting_point           ?
_chemical_formula_moiety          'C49 H37 Au Cl N S' 
_chemical_formula_sum             'C49 H37 Au Cl N S' 
_chemical_formula_weight          904.27

loop_
 _atom_type_symbol
 _atom_type_description
 _atom_type_scat_dispersion_real
 _atom_type_scat_dispersion_imag
 _atom_type_scat_source
 'C'  'C'   0.0181   0.0091
 'International Tables Vol C Tables 4.2.6.8 and 6.1.1.4'
 'H'  'H'   0.0000   0.0000
 'International Tables Vol C Tables 4.2.6.8 and 6.1.1.4'
 'N'  'N'   0.0311   0.0180
 'International Tables Vol C Tables 4.2.6.8 and 6.1.1.4'
 'S'  'S'   0.3331   0.5567
 'International Tables Vol C Tables 4.2.6.8 and 6.1.1.4'
 'Cl'  'Cl'   0.3639   0.7018
 'International Tables Vol C Tables 4.2.6.8 and 6.1.1.4'
 'Au'  'Au'  -4.4197   7.2980
 'International Tables Vol C Tables 4.2.6.8 and 6.1.1.4'
 
_space_group_crystal_system       monoclinic
_space_group_IT_number            14
_space_group_name_H-M_alt         'P 21/c'
_space_group_name_Hall            '-P 2ybc'
 
_shelx_space_group_comment
;
The symmetry employed for this shelxl refinement is uniquely defined
by the following loop, which should always be used as a source of
symmetry information in preference to the above space-group names.
They are only intended as comments.
;
 
loop_
 _space_group_symop_operation_xyz
 'x, y, z'
 '-x, y+1/2, -z+1/2'
 '-x, -y, -z'
 'x, -y-1/2, z-1/2'
 
_cell_length_a                    17.0040(2)
_cell_length_b                    22.8804(2)
_cell_length_c                    21.3562(4)
_cell_angle_alpha                 90
_cell_angle_beta                  112.033(2)
_cell_angle_gamma                 90
_cell_volume                      7702.0(2)
_cell_formula_units_Z             8
_cell_measurement_temperature     101(2)
_cell_measurement_reflns_used     36531
_cell_measurement_theta_min       1.967
_cell_measurement_theta_max       75.168
 
_exptl_crystal_description        prism
_exptl_crystal_colour             colourless
_exptl_crystal_density_meas       ?
_exptl_crystal_density_method     ?
_exptl_crystal_density_diffrn     1.560          
_exptl_crystal_F_000              3600
_exptl_transmission_factor_min    ?
_exptl_transmission_factor_max    ?
_exptl_crystal_size_max           0.090
_exptl_crystal_size_mid           0.070
_exptl_crystal_size_min           0.030
_exptl_absorpt_coefficient_mu     8.591
_shelx_estimated_absorpt_T_min    0.512
_shelx_estimated_absorpt_T_max    0.783
_exptl_absorpt_correction_T_min                   0.66612
_exptl_absorpt_correction_T_max                   0.68730
_exptl_absorpt_correction_type            multi-scan
_exptl_absorpt_process_details
;
CrysAlisPro 1.171.43.105a (Rigaku Oxford Diffraction, 2024)
Spherical absorption correction
using equivalent radius and absorption coefficient.
Empirical absorption correction using spherical harmonics,
implemented in SCALE3 ABSPACK scaling algorithm.
;
_oxdiff_exptl_absorpt_empirical_full_min           0.775
_oxdiff_exptl_absorpt_empirical_full_max           1.538
_oxdiff_exptl_absorpt_empirical_details
;
Empirical correction (ABSPACK) includes:
- Absorption correction using spherical harmonics
- Frame scaling
;
_diffrn_ambient_temperature       101(2)
_diffrn_source 'micro-focus sealed X-ray tube'
_diffrn_source_type 'PhotonJet (Cu) X-ray Source'
_diffrn_radiation_probe x-ray
_diffrn_radiation_type 'Cu K\a'
_diffrn_radiation_wavelength 1.54184
_diffrn_radiation_monochromator mirror
_diffrn_measurement_device 'four-circle diffractometer'
_diffrn_measurement_device_type 'XtaLAB Synergy, Dualflex, HyPix'
_diffrn_detector 'Hybrid Pixel Array Detector'
_diffrn_detector_type HyPix
_diffrn_detector_area_resol_mean 10.0000
_diffrn_reflns_number             139273
_diffrn_reflns_av_unetI/netI      0.0530
_diffrn_reflns_av_R_equivalents   0.1092
_diffrn_reflns_limit_h_min        -20
_diffrn_reflns_limit_h_max        21
_diffrn_reflns_limit_k_min        -27
_diffrn_reflns_limit_k_max        28
_diffrn_reflns_limit_l_min        -26
_diffrn_reflns_limit_l_max        26
_diffrn_reflns_theta_min          2.952
_diffrn_reflns_theta_max          77.250
_diffrn_reflns_theta_full         67.684
_diffrn_measured_fraction_theta_max   0.942
_diffrn_measured_fraction_theta_full  0.995
_diffrn_reflns_Laue_measured_fraction_max    0.942
_diffrn_reflns_Laue_measured_fraction_full   0.995
_diffrn_reflns_point_group_measured_fraction_max   0.942
_diffrn_reflns_point_group_measured_fraction_full  0.995
_reflns_number_total              15383
_reflns_number_gt                 12280
_reflns_threshold_expression      'I > 2\s(I)'
_reflns_Friedel_coverage          0.000
_reflns_Friedel_fraction_max      .
_reflns_Friedel_fraction_full     .
 
_reflns_special_details
;
 Reflections were merged by SHELXL according to the crystal
 class for the calculation of statistics and refinement.
 
 _reflns_Friedel_fraction is defined as the number of unique
 Friedel pairs measured divided by the number that would be
 possible theoretically, ignoring centric projections and
 systematic absences.
;
 
_computing_data_collection     'CrysAlisPro 1.171.42.58a (Rigaku OD, 2022)'
_computing_cell_refinement     'CrysAlisPro 1.171.42.58a (Rigaku OD, 2022)'
_computing_data_reduction      'CrysAlisPro 1.171.42.58a (Rigaku OD, 2022)'
_computing_structure_solution     'SHELXL-2018/3 (Sheldrick, 2018)'
_computing_structure_refinement 'SHELXL-2018/3 (Sheldrick, 2018)'
_computing_molecular_graphics     'SHELXTL'
_computing_publication_material   'SHELXTL'
_refine_ls_structure_factor_coef  Fsqd
_refine_ls_matrix_type            full
_refine_ls_weighting_scheme       calc
_refine_ls_weighting_details
'w=1/[\s^2^(Fo^2^)+(0.0520P)^2^+51.2473P] where P=(Fo^2^+2Fc^2^)/3'
_atom_sites_solution_primary      direct
_atom_sites_solution_secondary    difmap
_atom_sites_solution_hydrogens    geom
_refine_ls_hydrogen_treatment     constr
_refine_ls_extinction_method      none
_refine_ls_extinction_coef        .
_refine_ls_number_reflns          15383
_refine_ls_number_parameters      951
_refine_ls_number_restraints      72
_refine_ls_R_factor_all           0.0712
_refine_ls_R_factor_gt            0.0552
_refine_ls_wR_factor_ref          0.1413
_refine_ls_wR_factor_gt           0.1303
_refine_ls_goodness_of_fit_ref    1.027
_refine_ls_restrained_S_all       1.036
_refine_ls_shift/su_max           0.002
_refine_ls_shift/su_mean          0.000
 
loop_
 _atom_site_label
 _atom_site_type_symbol
 _atom_site_fract_x
 _atom_site_fract_y
 _atom_site_fract_z
 _atom_site_U_iso_or_equiv
 _atom_site_adp_type
 _atom_site_occupancy
 _atom_site_site_symmetry_order  
 _atom_site_calc_flag
 _atom_site_refinement_flags_posn
 _atom_site_refinement_flags_adp
 _atom_site_refinement_flags_occupancy
 _atom_site_disorder_assembly
 _atom_site_disorder_group
Au1 Au 1.01685(2) 0.87484(2) 0.47268(2) 0.03940(9) Uani 1 1 d . . . . .
Au2 Au 0.49400(2) 0.54145(2) 0.24060(2) 0.03892(9) Uani 1 1 d . . . . .
Cl1 Cl 1.06765(13) 0.94668(8) 0.42332(11) 0.0510(4) Uani 1 1 d . . . . .
S1 S 0.89327(12) 0.90205(7) 0.55601(10) 0.0431(4) Uani 1 1 d . . . . .
S2 S 0.36476(13) 0.55895(8) 0.32130(11) 0.0483(5) Uani 1 1 d . . . . .
Cl2 Cl 0.53030(15) 0.61593(8) 0.18615(12) 0.0590(5) Uani 1 1 d . . . . .
N1A N 0.4629(3) 0.4180(2) 0.2892(3) 0.0353(12) Uani 1 1 d . . . . .
N1 N 0.9632(4) 0.7540(2) 0.5127(3) 0.0362(13) Uani 1 1 d . . . . .
C8A C 0.5376(4) 0.2675(3) 0.2152(4) 0.0409(11) Uani 1 1 d D . . . .
C11 C 0.9956(4) 0.7055(3) 0.4857(3) 0.0335(14) Uani 1 1 d . . . . .
C9 C 1.0658(5) 0.6490(3) 0.4303(4) 0.0392(16) Uani 1 1 d . . . . .
H9 H 1.104202 0.646224 0.407650 0.047 Uiso 1 1 calc R U . . .
C11A C 0.4986(4) 0.3721(3) 0.2625(3) 0.0365(15) Uani 1 1 d D . . . .
C1 C 0.9676(4) 0.8140(3) 0.5155(3) 0.0312(13) Uani 1 1 d . . . . .
C1A C 0.4563(4) 0.4782(3) 0.2885(4) 0.0356(15) Uani 1 1 d . . . . .
C13 C 1.1029(4) 0.7572(3) 0.4457(4) 0.0421(17) Uani 1 1 d . . . . .
H13 H 1.063401 0.791299 0.436462 0.051 Uiso 1 1 calc R U . . .
C6 C 0.9564(4) 0.6545(3) 0.4968(3) 0.0370(15) Uani 1 1 d . . . . .
C7A C 0.4848(4) 0.2670(3) 0.2511(4) 0.0409(11) Uani 1 1 d D . . . .
H7A H 0.462115 0.231284 0.259603 0.049 Uiso 1 1 calc R U . . .
C10A C 0.5567(4) 0.3733(3) 0.2300(3) 0.0373(15) Uani 1 1 d D . . . .
C4 C 0.9069(5) 0.7324(3) 0.5408(4) 0.0388(16) Uani 1 1 d . . . . .
C4A C 0.4106(4) 0.3929(3) 0.3190(4) 0.0368(15) Uani 1 1 d . . . . .
C6A C 0.4656(4) 0.3194(3) 0.2747(4) 0.0376(15) Uani 1 1 d D . . . .
C8 C 1.0254(5) 0.5985(3) 0.4383(4) 0.0440(18) Uani 1 1 d . . . . .
C10 C 1.0530(4) 0.7037(3) 0.4539(3) 0.0354(14) Uani 1 1 d . . . . .
C5 C 0.9000(5) 0.6666(3) 0.5361(3) 0.0377(15) Uani 1 1 d . . . . .
C00P C 0.3171(5) 0.3083(3) 0.2649(4) 0.0438(17) Uani 1 1 d . . . . .
C7 C 0.9706(5) 0.6020(3) 0.4728(4) 0.0385(16) Uani 1 1 d . . . . .
H7 H 0.943126 0.567802 0.479688 0.046 Uiso 1 1 calc R U . . .
C00R C 1.1267(5) 0.7503(3) 0.3837(4) 0.0476(18) Uani 1 1 d . . . . .
C13A C 0.6053(5) 0.4283(3) 0.2246(4) 0.0397(16) Uani 1 1 d . . . . .
H13A H 0.564545 0.461672 0.215459 0.048 Uiso 1 1 calc R U . . .
C00T C 0.7901(5) 0.9170(3) 0.4944(4) 0.0458(18) Uani 1 1 d . . . . .
C9A C 0.5735(4) 0.3186(3) 0.2062(4) 0.0380(15) Uani 1 1 d D . . . .
H9A H 0.611453 0.317461 0.183026 0.046 Uiso 1 1 calc R U . . .
C12A C 0.5581(5) 0.2100(3) 0.1877(4) 0.0492(19) Uani 1 1 d . . . . .
H12D H 0.546676 0.177090 0.212415 0.074 Uiso 1 1 calc R U . . .
H12E H 0.618086 0.209686 0.193521 0.074 Uiso 1 1 calc R U . . .
H12F H 0.522700 0.206468 0.139591 0.074 Uiso 1 1 calc R U . . .
C5A C 0.4069(4) 0.3280(3) 0.3123(4) 0.0351(14) Uani 1 1 d . . . . .
C00X C 0.6788(5) 0.4422(3) 0.2910(4) 0.0445(17) Uani 1 1 d . . . . .
C00Y C 0.6382(5) 0.4279(3) 0.1680(4) 0.0452(17) Uani 1 1 d . . . . .
C3 C 0.8755(5) 0.7784(3) 0.5643(4) 0.0441(17) Uani 1 1 d . . . . .
H3 H 0.837002 0.777229 0.587084 0.053 Uiso 1 1 calc R U . . .
C010 C 0.8073(5) 0.6473(3) 0.4926(4) 0.0423(16) Uani 1 1 d . . . . .
C011 C 0.4330(5) 0.2967(3) 0.3810(4) 0.0447(17) Uani 1 1 d . . . . .
C2A C 0.4026(5) 0.4889(3) 0.3221(4) 0.0442(17) Uani 1 1 d . . . . .
C013 C 1.1790(5) 0.7717(3) 0.5107(4) 0.0452(17) Uani 1 1 d . . . . .
C2 C 0.9127(5) 0.8289(3) 0.5475(4) 0.0415(16) Uani 1 1 d . . . . .
C3A C 0.3735(5) 0.4363(3) 0.3420(4) 0.0404(16) Uani 1 1 d . . . . .
H3A H 0.336562 0.432336 0.365830 0.048 Uiso 1 1 calc R U . . .
C016 C 0.8821(6) 0.9051(3) 0.6360(4) 0.052(2) Uani 1 1 d . . . . .
C017 C 1.0101(6) 0.6103(3) 0.6337(4) 0.054(2) Uani 1 1 d . . . . .
H017 H 1.042464 0.604729 0.606260 0.065 Uiso 1 1 calc R U . . .
C018 C 0.7826(6) 0.9637(3) 0.4526(4) 0.053(2) Uani 1 1 d . . . . .
H018 H 0.830418 0.987653 0.458025 0.063 Uiso 1 1 calc R U . . .
C019 C 0.7636(5) 0.6780(4) 0.4335(4) 0.0513(19) Uani 1 1 d . . . . .
H019 H 0.788271 0.711595 0.422083 0.062 Uiso 1 1 calc R U . . .
C01A C 0.8182(5) 0.4722(4) 0.4065(5) 0.055(2) Uani 1 1 d . . . . .
H01A H 0.866757 0.482381 0.445022 0.066 Uiso 1 1 calc R U . . .
C01B C 0.3537(4) 0.5675(3) 0.3989(4) 0.053(2) Uani 1 1 d D . . . .
C01C C 0.7710(5) 0.5986(3) 0.5084(4) 0.0498(19) Uani 1 1 d . . . . .
H01C H 0.801048 0.576660 0.547941 0.060 Uiso 1 1 calc R U . . .
C01D C 1.1998(6) 0.7422(4) 0.5712(5) 0.061(2) Uani 1 1 d . . . . .
H01D H 1.166398 0.709810 0.574317 0.073 Uiso 1 1 calc R U . . .
C01E C 0.9337(6) 0.6406(3) 0.6079(4) 0.0470(18) Uani 1 1 d . . . . .
C12 C 1.0421(6) 0.5403(3) 0.4106(4) 0.052(2) Uani 1 1 d . . . . .
H12A H 1.043731 0.546412 0.365660 0.078 Uiso 1 1 calc R U . . .
H12B H 0.996610 0.512713 0.407284 0.078 Uiso 1 1 calc R U . . .
H12C H 1.096570 0.524441 0.440943 0.078 Uiso 1 1 calc R U . . .
C01G C 0.7216(6) 0.3998(4) 0.3378(4) 0.054(2) Uani 1 1 d . . . . .
H01G H 0.702679 0.360419 0.330853 0.065 Uiso 1 1 calc R U . . .
C01H C 0.5070(6) 0.2653(4) 0.4087(4) 0.060(2) Uani 1 1 d . . . . .
H01H H 0.545197 0.262686 0.385830 0.072 Uiso 1 1 calc R U . . .
C01I C 0.3807(7) 0.3026(4) 0.4183(4) 0.061(2) Uani 1 1 d . . . . .
H01I H 0.330987 0.325957 0.400184 0.073 Uiso 1 1 calc R U . . .
C01J C 0.6843(5) 0.6594(4) 0.3918(5) 0.057(2) Uani 1 1 d . . . . .
H01J H 0.655141 0.680155 0.351171 0.069 Uiso 1 1 calc R U . . .
C01K C 0.6375(6) 0.9412(4) 0.3944(5) 0.061(2) Uani 1 1 d . . . . .
H01K H 0.585395 0.948357 0.357859 0.074 Uiso 1 1 calc R U . . .
C01L C 1.0689(7) 0.7665(4) 0.3215(5) 0.059(2) Uani 1 1 d . . . . .
H01L H 1.016495 0.783069 0.318678 0.071 Uiso 1 1 calc R U . . .
C01M C 0.7166(5) 0.4036(4) 0.1752(4) 0.0511(19) Uani 1 1 d . . . . .
H01M H 0.749770 0.384928 0.216440 0.061 Uiso 1 1 calc R U . . .
C01N C 0.2600(5) 0.5580(3) 0.2589(5) 0.054(2) Uani 1 1 d . . . . .
C01O C 0.7050(5) 0.4992(4) 0.3054(4) 0.0500(19) Uani 1 1 d . . . . .
H01O H 0.675047 0.529334 0.275217 0.060 Uiso 1 1 calc R U . . .
C01P C 0.2881(6) 0.2531(4) 0.2685(5) 0.061(2) Uani 1 1 d . . . . .
H01P H 0.321282 0.226312 0.301952 0.073 Uiso 1 1 calc R U . . .
C01Q C 1.3208(6) 0.8033(4) 0.6243(5) 0.065(3) Uani 1 1 d . . . . .
H01Q H 1.370664 0.812624 0.662078 0.079 Uiso 1 1 calc R U . . .
C01R C 0.5926(6) 0.4555(4) 0.1086(5) 0.063(2) Uani 1 1 d . . . . .
H01R H 0.539836 0.473079 0.103110 0.076 Uiso 1 1 calc R U . . .
C01S C 0.9415(6) 0.8749(4) 0.6894(4) 0.061(2) Uani 1 1 d . . . . .
H01S H 0.984027 0.851849 0.682484 0.073 Uiso 1 1 calc R U . . .
C01T C 0.7063(6) 0.9757(4) 0.4031(4) 0.056(2) Uani 1 1 d . . . . .
H01T H 0.700780 1.008320 0.374339 0.067 Uiso 1 1 calc R U . . .
C01U C 0.6898(6) 0.5816(4) 0.4658(5) 0.061(2) Uani 1 1 d . . . . .
H01U H 0.664235 0.548679 0.477559 0.074 Uiso 1 1 calc R U . . .
C01V C 0.7749(5) 0.5137(4) 0.3635(4) 0.053(2) Uani 1 1 d . . . . .
H01V H 0.791646 0.553450 0.372473 0.064 Uiso 1 1 calc R U . . .
C01W C 0.6459(6) 0.6114(4) 0.4072(5) 0.061(2) Uani 1 1 d . . . . .
H01W H 0.590787 0.599379 0.378260 0.073 Uiso 1 1 calc R U . . .
C01X C 0.6980(7) 0.4341(4) 0.0644(5) 0.067(3) Uani 1 1 d . . . . .
H01X H 0.718625 0.436314 0.028815 0.080 Uiso 1 1 calc R U . . .
C01Y C 0.7928(6) 0.4147(4) 0.3954(5) 0.064(2) Uani 1 1 d . . . . .
H01Y H 0.823236 0.385304 0.426396 0.076 Uiso 1 1 calc R U . . .
C01Z C 0.7466(6) 0.4061(4) 0.1238(5) 0.059(2) Uani 1 1 d . . . . .
H01Z H 0.799564 0.389011 0.128884 0.070 Uiso 1 1 calc R U . . .
C020 C 0.2684(5) 0.3452(5) 0.2127(4) 0.061(2) Uani 1 1 d . . . . .
H020 H 0.289032 0.383207 0.209625 0.073 Uiso 1 1 calc R U . . .
C021 C 1.2698(6) 0.7596(4) 0.6279(5) 0.068(3) Uani 1 1 d . . . . .
H021 H 1.281480 0.740187 0.669795 0.082 Uiso 1 1 calc R U . . .
C022 C 0.2433(7) 0.6004(4) 0.2103(5) 0.068(3) Uani 1 1 d . . . . .
H022 H 0.282904 0.630995 0.215043 0.082 Uiso 1 1 calc R U . . .
C023 C 1.0400(8) 0.5877(4) 0.6996(5) 0.071(3) Uani 1 1 d . U . . .
H023 H 1.092297 0.567129 0.716901 0.085 Uiso 1 1 calc R U . . .
C024 C 0.1686(7) 0.5984(5) 0.1546(6) 0.075(3) Uani 1 1 d . . . . .
H024 H 0.156433 0.628318 0.121381 0.090 Uiso 1 1 calc R U . . .
C025 C 1.2040(7) 0.7283(5) 0.3874(7) 0.080(3) Uani 1 1 d . . . . .
H025 H 1.245344 0.717573 0.430053 0.096 Uiso 1 1 calc R U . . .
C026 C 0.6224(8) 0.4583(5) 0.0555(6) 0.077(3) Uani 1 1 d . . . . .
H026 H 0.589817 0.476983 0.014134 0.093 Uiso 1 1 calc R U . . .
C027 C 0.9375(8) 0.8790(4) 0.7517(5) 0.071(3) Uani 1 1 d . . . . .
H027 H 0.975486 0.856745 0.788033 0.086 Uiso 1 1 calc R U . . .
C028 C 0.8887(7) 0.6496(4) 0.6494(5) 0.063(2) Uani 1 1 d . . . . .
H028 H 0.837734 0.671692 0.633336 0.076 Uiso 1 1 calc R U . . .
C029 C 1.3000(6) 0.8335(5) 0.5664(6) 0.074(3) Uani 1 1 d . . . . .
H029 H 1.334270 0.865687 0.564547 0.089 Uiso 1 1 calc R U . . .
C02A C 1.2294(6) 0.8189(4) 0.5087(5) 0.069(3) Uani 1 1 d . . . . .
H02A H 1.216058 0.841134 0.468495 0.083 Uiso 1 1 calc R U . . .
C02B C 0.1113(7) 0.5538(5) 0.1462(6) 0.078(3) Uani 1 1 d . . . . .
H02B H 0.059211 0.553504 0.108262 0.093 Uiso 1 1 calc R U . . .
C02C C 0.8267(8) 0.9413(5) 0.6461(5) 0.077(3) Uani 1 1 d . . . . .
H02C H 0.787838 0.962927 0.609591 0.093 Uiso 1 1 calc R U . . .
C02D C 0.9177(9) 0.6264(5) 0.7146(5) 0.077(3) Uani 1 1 d . . . . .
H02D H 0.885708 0.631690 0.742350 0.092 Uiso 1 1 calc R U . . .
C02E C 0.9927(9) 0.5959(5) 0.7385(5) 0.080(4) Uani 1 1 d . . . . .
H02E H 1.012211 0.580189 0.782867 0.097 Uiso 1 1 calc R U . . .
C02F C 0.3983(9) 0.2761(4) 0.4800(5) 0.079(3) Uani 1 1 d . . . . .
H02F H 0.361512 0.280443 0.503909 0.095 Uiso 1 1 calc R U . . .
C02G C 0.3543(6) 0.5848(5) 0.5288(5) 0.084(3) Uani 1 1 d D . . . .
H02G H 0.354224 0.594931 0.571922 0.100 Uiso 1 1 calc R U . . .
C02H C 0.1612(6) 0.2750(6) 0.1708(6) 0.081(4) Uani 1 1 d . . . . .
H02H H 0.107152 0.263973 0.138913 0.097 Uiso 1 1 calc R U . . .
C02J C 1.1620(11) 0.7375(5) 0.2682(8) 0.100(4) Uani 1 1 d . U . . .
H02J H 1.174620 0.733283 0.228738 0.120 Uiso 1 1 calc R U . . .
C02K C 0.5257(8) 0.2372(5) 0.4711(5) 0.084(3) Uani 1 1 d . . . . .
H02K H 0.575788 0.214281 0.489337 0.100 Uiso 1 1 calc R U . . .
C02L C 0.2059(8) 0.2367(6) 0.2203(6) 0.085(4) Uani 1 1 d . . . . .
H02L H 0.182871 0.199340 0.222916 0.102 Uiso 1 1 calc R U . . .
C02M C 1.0846(9) 0.7593(4) 0.2630(6) 0.083(3) Uani 1 1 d . . . . .
H02M H 1.042896 0.769156 0.220190 0.100 Uiso 1 1 calc R U . . .
C02N C 0.7212(6) 0.8833(5) 0.4901(7) 0.093(4) Uani 1 1 d . U . . .
H02N H 0.726353 0.852432 0.521099 0.111 Uiso 1 1 calc R U . . .
C02O C 0.1927(6) 0.3284(6) 0.1665(5) 0.078(3) Uani 1 1 d . . . . .
H02O H 0.161569 0.354190 0.130921 0.094 Uiso 1 1 calc R U . . .
C02P C 0.8796(8) 0.9148(5) 0.7629(5) 0.077(3) Uani 1 1 d . . . . .
H02P H 0.876766 0.917008 0.806422 0.092 Uiso 1 1 calc R U . . .
C02Q C 0.4730(10) 0.2422(5) 0.5064(5) 0.089(4) Uani 1 1 d . . . . .
H02Q H 0.486811 0.222888 0.548574 0.107 Uiso 1 1 calc R U . . .
C02R C 0.8268(9) 0.9470(5) 0.7115(6) 0.088(4) Uani 1 1 d . . . . .
H02R H 0.789014 0.973780 0.719609 0.106 Uiso 1 1 calc R U . . .
C02S C 0.1293(7) 0.5111(5) 0.1917(7) 0.094(4) Uani 1 1 d . U . . .
H02S H 0.092219 0.478537 0.184416 0.112 Uiso 1 1 calc R U . . .
C02T C 0.6434(7) 0.8961(6) 0.4385(7) 0.101(4) Uani 1 1 d . U . . .
H02T H 0.594571 0.873658 0.433978 0.121 Uiso 1 1 calc R U . . .
C02U C 0.2037(7) 0.5139(5) 0.2510(7) 0.091(4) Uani 1 1 d . U . . .
H02U H 0.214068 0.485067 0.285141 0.110 Uiso 1 1 calc R U . . .
C02V C 1.2217(10) 0.7218(6) 0.3300(9) 0.111(5) Uani 1 1 d . . . . .
H02V H 1.274846 0.706398 0.332996 0.133 Uiso 1 1 calc R U . . .
C02W C 0.2804(7) 0.5786(7) 0.4736(4) 0.106(4) Uani 1 1 d D U . . .
H02W H 0.227973 0.580288 0.479774 0.127 Uiso 1 1 calc R U . . .
C02X C 0.2793(5) 0.5701(7) 0.4098(5) 0.104(4) Uani 1 1 d D U . . .
H02X H 0.226687 0.565964 0.372818 0.125 Uiso 1 1 calc R U . . .
C02Y C 0.4276(6) 0.5692(8) 0.4547(4) 0.128(5) Uani 1 1 d D U . . .
H02Y H 0.480110 0.565923 0.448828 0.153 Uiso 1 1 calc R U . . .
C02Z C 0.4282(7) 0.5755(8) 0.5187(6) 0.127(5) Uani 1 1 d D U . . .
H02Z H 0.480395 0.573436 0.556357 0.152 Uiso 1 1 calc R U . . .
 
loop_
 _atom_site_aniso_label
 _atom_site_aniso_U_11
 _atom_site_aniso_U_22
 _atom_site_aniso_U_33
 _atom_site_aniso_U_23
 _atom_site_aniso_U_13
 _atom_site_aniso_U_12
Au1 0.03677(16) 0.02300(14) 0.04976(18) -0.00494(12) 0.00629(13) -0.00100(11)
Au2 0.03608(16) 0.02324(14) 0.05193(19) -0.00055(12) 0.01021(13) 0.00027(11)
Cl1 0.0518(11) 0.0296(8) 0.0663(12) -0.0036(8) 0.0160(9) -0.0035(8)
S1 0.0456(10) 0.0265(8) 0.0486(10) -0.0050(7) 0.0078(8) 0.0046(7)
S2 0.0487(11) 0.0263(8) 0.0710(13) -0.0038(8) 0.0235(10) -0.0003(7)
Cl2 0.0691(13) 0.0307(9) 0.0796(14) 0.0074(9) 0.0308(12) 0.0038(9)
N1A 0.031(3) 0.025(3) 0.043(3) 0.003(2) 0.005(2) -0.002(2)
N1 0.034(3) 0.023(3) 0.048(3) 0.001(2) 0.012(3) 0.005(2)
C8A 0.036(3) 0.034(3) 0.043(3) 0.003(2) 0.004(2) -0.004(2)
C11 0.034(3) 0.020(3) 0.035(3) -0.003(3) 0.000(3) -0.001(3)
C9 0.038(4) 0.036(4) 0.036(4) 0.000(3) 0.005(3) 0.009(3)
C11A 0.039(4) 0.023(3) 0.038(4) -0.003(3) 0.004(3) 0.001(3)
C1 0.028(3) 0.021(3) 0.037(3) -0.003(3) 0.003(3) -0.002(2)
C1A 0.027(3) 0.032(3) 0.045(4) -0.004(3) 0.010(3) 0.005(3)
C13 0.033(4) 0.031(3) 0.057(5) -0.007(3) 0.011(3) -0.003(3)
C6 0.037(4) 0.031(3) 0.032(3) -0.005(3) 0.000(3) 0.001(3)
C7A 0.036(3) 0.034(3) 0.043(3) 0.003(2) 0.004(2) -0.004(2)
C10A 0.035(4) 0.027(3) 0.041(4) 0.001(3) 0.004(3) 0.005(3)
C4 0.046(4) 0.023(3) 0.042(4) -0.004(3) 0.009(3) 0.000(3)
C4A 0.039(4) 0.019(3) 0.044(4) -0.004(3) 0.006(3) 0.002(3)
C6A 0.034(4) 0.024(3) 0.041(4) -0.002(3) -0.001(3) 0.004(3)
C8 0.040(4) 0.026(3) 0.046(4) -0.010(3) -0.006(3) 0.004(3)
C10 0.031(3) 0.028(3) 0.034(3) 0.001(3) -0.003(3) 0.002(3)
C5 0.042(4) 0.026(3) 0.036(4) -0.004(3) 0.005(3) -0.005(3)
C00P 0.034(4) 0.045(4) 0.050(4) -0.011(3) 0.013(3) -0.007(3)
C7 0.041(4) 0.022(3) 0.040(4) -0.001(3) 0.002(3) 0.004(3)
C00R 0.049(4) 0.029(3) 0.068(5) 0.001(3) 0.026(4) 0.000(3)
C13A 0.041(4) 0.026(3) 0.052(4) 0.001(3) 0.017(3) -0.003(3)
C00T 0.038(4) 0.037(4) 0.054(5) -0.006(3) 0.007(3) 0.000(3)
C9A 0.032(3) 0.033(3) 0.041(4) 0.001(3) 0.004(3) 0.005(3)
C12A 0.055(5) 0.029(3) 0.064(5) -0.002(3) 0.023(4) 0.015(3)
C5A 0.035(4) 0.025(3) 0.041(4) 0.006(3) 0.010(3) 0.001(3)
C00X 0.035(4) 0.038(4) 0.058(5) 0.007(3) 0.015(3) 0.000(3)
C00Y 0.045(4) 0.031(3) 0.057(5) -0.005(3) 0.015(4) -0.006(3)
C3 0.046(4) 0.034(4) 0.052(4) -0.007(3) 0.019(4) 0.004(3)
C010 0.048(4) 0.031(3) 0.047(4) -0.007(3) 0.017(4) -0.003(3)
C011 0.059(5) 0.032(4) 0.040(4) -0.001(3) 0.015(4) -0.002(3)
C2A 0.044(4) 0.026(3) 0.063(5) 0.000(3) 0.021(4) -0.006(3)
C013 0.033(4) 0.038(4) 0.055(5) -0.004(3) 0.006(3) 0.000(3)
C2 0.040(4) 0.024(3) 0.049(4) 0.000(3) 0.004(3) -0.001(3)
C3A 0.039(4) 0.032(3) 0.049(4) -0.001(3) 0.014(3) 0.005(3)
C016 0.068(5) 0.032(4) 0.054(5) -0.004(3) 0.021(4) 0.006(4)
C017 0.069(6) 0.030(4) 0.044(4) 0.000(3) 0.000(4) 0.000(4)
C018 0.053(5) 0.036(4) 0.061(5) 0.005(4) 0.014(4) -0.003(4)
C019 0.043(4) 0.055(5) 0.052(5) 0.006(4) 0.013(4) 0.004(4)
C01A 0.043(4) 0.054(5) 0.058(5) -0.010(4) 0.007(4) -0.010(4)
C01B 0.052(5) 0.036(4) 0.071(6) -0.008(4) 0.023(4) -0.001(4)
C01C 0.051(5) 0.037(4) 0.059(5) -0.010(4) 0.018(4) -0.010(3)
C01D 0.047(5) 0.050(5) 0.071(6) 0.007(4) 0.004(4) -0.007(4)
C01E 0.066(5) 0.027(3) 0.041(4) -0.006(3) 0.012(4) -0.009(3)
C12 0.062(5) 0.035(4) 0.056(5) -0.009(4) 0.017(4) 0.002(4)
C01G 0.059(5) 0.038(4) 0.051(5) 0.000(4) 0.004(4) -0.007(4)
C01H 0.066(6) 0.056(5) 0.049(5) 0.010(4) 0.012(4) 0.011(4)
C01I 0.088(7) 0.044(5) 0.053(5) 0.004(4) 0.028(5) 0.006(4)
C01J 0.045(5) 0.067(6) 0.054(5) -0.011(4) 0.011(4) -0.002(4)
C01K 0.053(5) 0.050(5) 0.063(6) 0.006(4) 0.001(4) 0.004(4)
C01L 0.089(7) 0.039(4) 0.065(6) 0.006(4) 0.045(5) 0.010(4)
C01M 0.047(5) 0.048(4) 0.057(5) -0.001(4) 0.018(4) -0.001(4)
C01N 0.052(5) 0.030(4) 0.081(6) 0.000(4) 0.028(5) 0.008(3)
C01O 0.041(4) 0.043(4) 0.059(5) -0.007(4) 0.012(4) 0.000(3)
C01P 0.066(6) 0.051(5) 0.066(6) -0.013(4) 0.026(5) -0.022(4)
C01Q 0.039(5) 0.064(6) 0.070(6) 0.000(5) -0.007(4) -0.005(4)
C01R 0.057(5) 0.059(5) 0.072(6) 0.008(5) 0.023(5) 0.007(4)
C01S 0.065(6) 0.051(5) 0.052(5) -0.003(4) 0.005(4) 0.003(4)
C01T 0.053(5) 0.050(5) 0.050(5) 0.008(4) 0.003(4) 0.006(4)
C01U 0.052(5) 0.045(5) 0.089(7) -0.017(5) 0.029(5) -0.016(4)
C01V 0.043(4) 0.049(5) 0.062(5) -0.004(4) 0.014(4) -0.003(4)
C01W 0.040(4) 0.062(5) 0.072(6) -0.026(5) 0.011(4) -0.005(4)
C01X 0.082(7) 0.063(6) 0.069(6) -0.001(5) 0.044(6) -0.008(5)
C01Y 0.062(6) 0.047(5) 0.060(5) 0.001(4) -0.002(5) -0.005(4)
C01Z 0.064(6) 0.052(5) 0.064(6) -0.004(4) 0.028(5) -0.001(4)
C020 0.045(5) 0.074(6) 0.050(5) 0.001(4) 0.002(4) 0.002(4)
C021 0.054(5) 0.063(6) 0.066(6) 0.006(5) -0.003(5) -0.002(5)
C022 0.083(7) 0.042(5) 0.067(6) -0.005(4) 0.013(5) -0.011(5)
C023 0.097(8) 0.038(4) 0.054(5) -0.005(4) 0.000(5) -0.003(5)
C024 0.075(7) 0.058(6) 0.075(7) 0.006(5) 0.009(6) -0.001(5)
C025 0.072(7) 0.067(6) 0.119(9) -0.012(6) 0.057(7) 0.008(5)
C026 0.089(8) 0.081(7) 0.071(6) 0.033(6) 0.040(6) 0.014(6)
C027 0.097(8) 0.052(5) 0.054(5) -0.001(4) 0.015(5) -0.007(5)
C028 0.091(7) 0.047(5) 0.055(5) -0.015(4) 0.031(5) -0.017(5)
C029 0.043(5) 0.071(6) 0.090(8) -0.003(6) 0.005(5) -0.022(5)
C02A 0.057(5) 0.050(5) 0.081(7) 0.012(5) 0.005(5) -0.016(4)
C02B 0.053(6) 0.059(6) 0.108(9) 0.013(6) 0.014(6) 0.006(5)
C02C 0.106(8) 0.066(6) 0.066(6) 0.022(5) 0.038(6) 0.039(6)
C02D 0.116(10) 0.068(7) 0.052(5) -0.017(5) 0.038(6) -0.028(7)
C02E 0.129(11) 0.051(6) 0.047(5) 0.002(4) 0.016(6) -0.017(6)
C02F 0.135(10) 0.057(6) 0.056(6) -0.011(5) 0.048(7) -0.001(6)
C02G 0.097(9) 0.070(7) 0.081(7) -0.018(6) 0.029(7) 0.015(6)
C02H 0.045(5) 0.125(11) 0.067(7) -0.042(7) 0.015(5) -0.011(6)
C02J 0.158(12) 0.070(7) 0.118(9) 0.012(7) 0.103(9) 0.013(8)
C02K 0.107(9) 0.078(7) 0.052(6) 0.018(5) 0.014(6) 0.031(7)
C02L 0.084(8) 0.088(8) 0.097(9) -0.043(7) 0.051(7) -0.050(7)
C02M 0.135(11) 0.045(5) 0.082(7) 0.011(5) 0.055(8) 0.010(6)
C02N 0.051(6) 0.081(7) 0.121(9) 0.052(7) 0.003(6) -0.010(5)
C02O 0.049(5) 0.106(9) 0.061(6) -0.010(6) -0.001(5) -0.006(6)
C02P 0.114(9) 0.062(6) 0.063(6) 0.013(5) 0.042(6) 0.013(6)
C02Q 0.150(12) 0.061(6) 0.054(6) 0.008(5) 0.037(7) 0.011(7)
C02R 0.119(10) 0.080(8) 0.076(7) 0.011(6) 0.049(7) 0.044(7)
C02S 0.070(6) 0.067(6) 0.120(8) 0.030(6) 0.008(5) -0.011(5)
C02T 0.053(6) 0.096(8) 0.127(10) 0.045(7) 0.004(6) -0.020(6)
C02U 0.057(5) 0.074(6) 0.117(7) 0.038(6) 0.003(5) -0.010(5)
C02V 0.110(11) 0.095(10) 0.164(15) -0.010(10) 0.095(11) 0.016(8)
C02W 0.094(7) 0.139(9) 0.090(7) 0.024(6) 0.040(6) 0.030(7)
C02X 0.092(7) 0.142(9) 0.082(7) 0.019(6) 0.036(6) 0.027(6)
C02Y 0.087(7) 0.185(10) 0.116(8) -0.053(7) 0.043(7) -0.015(7)
C02Z 0.097(8) 0.173(10) 0.108(8) -0.049(7) 0.035(6) -0.015(7)
 
_geom_special_details
;
 All esds (except the esd in the dihedral angle between two l.s. planes)
 are estimated using the full covariance matrix.  The cell esds are taken
 into account individually in the estimation of esds in distances, angles
 and torsion angles; correlations between esds in cell parameters are only
 used when they are defined by crystal symmetry.  An approximate (isotropic)
 treatment of cell esds is used for estimating esds involving l.s. planes.
;
 
loop_
 _geom_bond_atom_site_label_1
 _geom_bond_atom_site_label_2
 _geom_bond_distance
 _geom_bond_site_symmetry_2
 _geom_bond_publ_flag
Au1 C1 2.012(7) . ?
Au1 Cl1 2.289(2) . ?
Au2 C1A 2.011(7) . ?
Au2 Cl2 2.275(2) . ?
S1 C2 1.729(7) . ?
S1 C00T 1.787(8) . ?
S1 C016 1.789(9) . ?
S2 C2A 1.725(7) . ?
S2 C01B 1.748(8) . ?
S2 C01N 1.780(9) . ?
N1A C1A 1.381(8) . ?
N1A C4A 1.395(9) . ?
N1A C11A 1.434(9) . ?
N1 C1 1.376(8) . ?
N1 C4 1.397(9) . ?
N1 C11 1.451(8) . ?
C8A C9A 1.365(9) . ?
C8A C7A 1.382(9) . ?
C8A C12A 1.533(10) . ?
C11 C10 1.385(10) . ?
C11 C6 1.408(10) . ?
C9 C8 1.388(11) . ?
C9 C10 1.396(9) . ?
C11A C6A 1.393(9) . ?
C11A C10A 1.405(9) . ?
C1 C2 1.389(10) . ?
C1A C2A 1.379(10) . ?
C13 C00R 1.531(11) . ?
C13 C10 1.536(10) . ?
C13 C013 1.537(10) . ?
C6 C7 1.363(9) . ?
C6 C5 1.516(10) . ?
C7A C6A 1.386(9) . ?
C10A C9A 1.420(8) . ?
C10A C13A 1.535(9) . ?
C4 C3 1.359(10) . ?
C4 C5 1.512(9) . ?
C4A C3A 1.362(10) . ?
C4A C5A 1.491(9) . ?
C6A C5A 1.511(10) . ?
C8 C7 1.391(11) . ?
C8 C12 1.526(10) . ?
C5 C01E 1.540(10) . ?
C5 C010 1.564(10) . ?
C00P C01P 1.369(11) . ?
C00P C020 1.395(12) . ?
C00P C5A 1.549(10) . ?
C00R C01L 1.373(13) . ?
C00R C025 1.382(12) . ?
C13A C00Y 1.510(11) . ?
C13A C00X 1.532(11) . ?
C00T C018 1.370(11) . ?
C00T C02N 1.375(13) . ?
C5A C011 1.541(10) . ?
C00X C01O 1.374(11) . ?
C00X C01G 1.387(11) . ?
C00Y C01R 1.367(12) . ?
C00Y C01M 1.399(11) . ?
C3 C2 1.427(10) . ?
C010 C01C 1.377(11) . ?
C010 C019 1.390(11) . ?
C011 C01H 1.376(12) . ?
C011 C01I 1.405(12) . ?
C2A C3A 1.425(10) . ?
C013 C01D 1.380(12) . ?
C013 C02A 1.390(11) . ?
C016 C02C 1.330(13) . ?
C016 C01S 1.391(12) . ?
C017 C01E 1.391(12) . ?
C017 C023 1.403(12) . ?
C018 C01T 1.358(12) . ?
C019 C01J 1.376(12) . ?
C01A C01V 1.334(12) . ?
C01A C01Y 1.377(12) . ?
C01B C02Y 1.3698(10) . ?
C01B C02X 1.3699(10) . ?
C01C C01U 1.393(12) . ?
C01D C021 1.402(13) . ?
C01E C028 1.388(13) . ?
C01G C01Y 1.406(12) . ?
C01H C02K 1.405(13) . ?
C01I C02F 1.378(13) . ?
C01J C01W 1.378(14) . ?
C01K C01T 1.365(13) . ?
C01K C02T 1.374(14) . ?
C01L C02M 1.384(14) . ?
C01M C01Z 1.375(12) . ?
C01N C02U 1.357(13) . ?
C01N C022 1.371(13) . ?
C01O C01V 1.399(12) . ?
C01P C02L 1.441(14) . ?
C01Q C029 1.343(14) . ?
C01Q C021 1.344(14) . ?
C01R C026 1.407(14) . ?
C01S C027 1.362(14) . ?
C01U C01W 1.373(14) . ?
C01X C026 1.346(15) . ?
C01X C01Z 1.384(14) . ?
C020 C02O 1.351(13) . ?
C022 C024 1.378(14) . ?
C023 C02E 1.369(17) . ?
C024 C02B 1.376(15) . ?
C025 C02V 1.375(18) . ?
C027 C02P 1.368(15) . ?
C028 C02D 1.396(14) . ?
C029 C02A 1.400(13) . ?
C02B C02S 1.331(15) . ?
C02C C02R 1.403(15) . ?
C02D C02E 1.373(17) . ?
C02F C02Q 1.412(17) . ?
C02G C02Z 1.3696(10) . ?
C02G C02W 1.3700(10) . ?
C02H C02O 1.351(17) . ?
C02H C02L 1.363(17) . ?
C02J C02M 1.371(18) . ?
C02J C02V 1.38(2) . ?
C02K C02Q 1.375(18) . ?
C02N C02T 1.399(15) . ?
C02P C02R 1.347(15) . ?
C02S C02U 1.415(16) . ?
C02W C02X 1.3701(10) . ?
C02Y C02Z 1.3699(10) . ?
 
loop_
 _geom_angle_atom_site_label_1
 _geom_angle_atom_site_label_2
 _geom_angle_atom_site_label_3
 _geom_angle
 _geom_angle_site_symmetry_1
 _geom_angle_site_symmetry_3
 _geom_angle_publ_flag
C1 Au1 Cl1 177.38(19) . . ?
C1A Au2 Cl2 176.86(19) . . ?
C2 S1 C00T 106.3(3) . . ?
C2 S1 C016 103.4(4) . . ?
C00T S1 C016 105.6(4) . . ?
C2A S2 C01B 105.5(4) . . ?
C2A S2 C01N 105.1(4) . . ?
C01B S2 C01N 106.1(4) . . ?
C1A N1A C4A 110.6(6) . . ?
C1A N1A C11A 140.4(6) . . ?
C4A N1A C11A 108.5(5) . . ?
C1 N1 C4 111.7(5) . . ?
C1 N1 C11 139.3(6) . . ?
C4 N1 C11 108.9(5) . . ?
C9A C8A C7A 120.2(7) . . ?
C9A C8A C12A 120.2(7) . . ?
C7A C8A C12A 119.6(6) . . ?
C10 C11 C6 121.6(6) . . ?
C10 C11 N1 131.4(6) . . ?
C6 C11 N1 107.0(6) . . ?
C8 C9 C10 123.5(7) . . ?
C6A C11A C10A 121.1(6) . . ?
C6A C11A N1A 107.4(6) . . ?
C10A C11A N1A 131.5(6) . . ?
N1 C1 C2 103.3(6) . . ?
N1 C1 Au1 134.1(5) . . ?
C2 C1 Au1 121.7(5) . . ?
C2A C1A N1A 103.8(6) . . ?
C2A C1A Au2 122.4(5) . . ?
N1A C1A Au2 133.1(5) . . ?
C00R C13 C10 110.6(6) . . ?
C00R C13 C013 113.5(6) . . ?
C10 C13 C013 112.5(6) . . ?
C7 C6 C11 120.4(7) . . ?
C7 C6 C5 127.3(7) . . ?
C11 C6 C5 112.3(6) . . ?
C8A C7A C6A 119.0(7) . . ?
C11A C10A C9A 115.6(6) . . ?
C11A C10A C13A 123.6(6) . . ?
C9A C10A C13A 120.6(6) . . ?
C3 C4 N1 108.2(6) . . ?
C3 C4 C5 139.9(7) . . ?
N1 C4 C5 111.8(6) . . ?
C3A C4A N1A 109.0(6) . . ?
C3A C4A C5A 138.7(7) . . ?
N1A C4A C5A 112.1(6) . . ?
C7A C6A C11A 120.9(7) . . ?
C7A C6A C5A 126.8(6) . . ?
C11A C6A C5A 112.3(6) . . ?
C9 C8 C7 118.5(6) . . ?
C9 C8 C12 120.4(8) . . ?
C7 C8 C12 121.0(7) . . ?
C11 C10 C9 115.9(6) . . ?
C11 C10 C13 123.6(6) . . ?
C9 C10 C13 120.5(7) . . ?
C4 C5 C6 99.8(6) . . ?
C4 C5 C01E 109.1(6) . . ?
C6 C5 C01E 113.8(6) . . ?
C4 C5 C010 110.8(6) . . ?
C6 C5 C010 109.0(6) . . ?
C01E C5 C010 113.5(6) . . ?
C01P C00P C020 119.0(8) . . ?
C01P C00P C5A 121.3(8) . . ?
C020 C00P C5A 119.4(7) . . ?
C6 C7 C8 119.9(7) . . ?
C01L C00R C025 118.3(9) . . ?
C01L C00R C13 118.9(7) . . ?
C025 C00R C13 122.8(9) . . ?
C00Y C13A C00X 108.9(6) . . ?
C00Y C13A C10A 115.3(6) . . ?
C00X C13A C10A 112.1(6) . . ?
C018 C00T C02N 121.7(8) . . ?
C018 C00T S1 117.1(6) . . ?
C02N C00T S1 121.3(7) . . ?
C8A C9A C10A 122.9(7) . . ?
C4A C5A C6A 99.7(5) . . ?
C4A C5A C011 112.7(6) . . ?
C6A C5A C011 115.7(6) . . ?
C4A C5A C00P 110.4(6) . . ?
C6A C5A C00P 107.4(6) . . ?
C011 C5A C00P 110.4(6) . . ?
C01O C00X C01G 117.7(8) . . ?
C01O C00X C13A 119.1(7) . . ?
C01G C00X C13A 123.1(7) . . ?
C01R C00Y C01M 118.1(8) . . ?
C01R C00Y C13A 119.2(7) . . ?
C01M C00Y C13A 122.5(7) . . ?
C4 C3 C2 105.1(7) . . ?
C01C C010 C019 119.7(8) . . ?
C01C C010 C5 121.8(7) . . ?
C019 C010 C5 118.3(7) . . ?
C01H C011 C01I 118.6(8) . . ?
C01H C011 C5A 122.9(7) . . ?
C01I C011 C5A 118.5(7) . . ?
C1A C2A C3A 112.1(6) . . ?
C1A C2A S2 118.5(5) . . ?
C3A C2A S2 128.2(6) . . ?
C01D C013 C02A 117.7(8) . . ?
C01D C013 C13 124.9(7) . . ?
C02A C013 C13 117.4(8) . . ?
C1 C2 C3 111.7(6) . . ?
C1 C2 S1 118.6(5) . . ?
C3 C2 S1 129.5(6) . . ?
C4A C3A C2A 104.4(7) . . ?
C02C C016 C01S 121.1(9) . . ?
C02C C016 S1 120.9(7) . . ?
C01S C016 S1 117.3(7) . . ?
C01E C017 C023 120.9(10) . . ?
C01T C018 C00T 119.5(8) . . ?
C01J C019 C010 119.4(8) . . ?
C01V C01A C01Y 120.3(8) . . ?
C02Y C01B C02X 117.1(9) . . ?
C02Y C01B S2 116.0(6) . . ?
C02X C01B S2 126.9(7) . . ?
C010 C01C C01U 119.4(8) . . ?
C013 C01D C021 120.4(8) . . ?
C028 C01E C017 118.6(8) . . ?
C028 C01E C5 119.4(8) . . ?
C017 C01E C5 122.0(8) . . ?
C00X C01G C01Y 120.5(8) . . ?
C011 C01H C02K 119.5(10) . . ?
C02F C01I C011 122.8(10) . . ?
C019 C01J C01W 122.0(9) . . ?
C01T C01K C02T 120.1(9) . . ?
C00R C01L C02M 122.1(10) . . ?
C01Z C01M C00Y 121.2(8) . . ?
C02U C01N C022 119.7(10) . . ?
C02U C01N S2 124.3(7) . . ?
C022 C01N S2 115.0(7) . . ?
C00X C01O C01V 121.3(8) . . ?
C00P C01P C02L 118.3(10) . . ?
C029 C01Q C021 118.9(9) . . ?
C00Y C01R C026 121.3(9) . . ?
C027 C01S C016 118.7(10) . . ?
C018 C01T C01K 120.7(8) . . ?
C01W C01U C01C 121.5(8) . . ?
C01A C01V C01O 120.5(8) . . ?
C01U C01W C01J 117.9(8) . . ?
C026 C01X C01Z 122.0(9) . . ?
C01A C01Y C01G 119.6(8) . . ?
C01M C01Z C01X 118.6(9) . . ?
C02O C020 C00P 122.0(10) . . ?
C01Q C021 C01D 121.3(10) . . ?
C01N C022 C024 119.5(9) . . ?
C02E C023 C017 119.0(11) . . ?
C02B C024 C022 121.0(10) . . ?
C02V C025 C00R 120.6(13) . . ?
C01X C026 C01R 118.8(10) . . ?
C01S C027 C02P 121.0(10) . . ?
C01E C028 C02D 120.6(11) . . ?
C01Q C029 C02A 122.0(9) . . ?
C013 C02A C029 119.5(9) . . ?
C02S C02B C024 119.5(11) . . ?
C016 C02C C02R 118.9(10) . . ?
C02E C02D C028 119.6(11) . . ?
C023 C02E C02D 121.3(10) . . ?
C01I C02F C02Q 117.7(11) . . ?
C02Z C02G C02W 116.6(11) . . ?
C02O C02H C02L 121.0(10) . . ?
C02M C02J C02V 120.9(12) . . ?
C02Q C02K C01H 121.3(11) . . ?
C02H C02L C01P 119.7(10) . . ?
C02J C02M C01L 118.3(12) . . ?
C00T C02N C02T 117.8(9) . . ?
C02H C02O C020 120.0(11) . . ?
C02R C02P C027 119.2(10) . . ?
C02K C02Q C02F 120.0(10) . . ?
C02P C02R C02C 120.8(10) . . ?
C02B C02S C02U 120.2(11) . . ?
C01K C02T C02N 120.1(10) . . ?
C01N C02U C02S 119.9(10) . . ?
C025 C02V C02J 119.8(12) . . ?
C02G C02W C02X 122.5(11) . . ?
C01B C02X C02W 120.4(10) . . ?
C01B C02Y C02Z 122.1(11) . . ?
C02G C02Z C02Y 120.7(11) . . ?
 
_refine_diff_density_max    3.976
_refine_diff_density_min   -1.968
_refine_diff_density_rms    0.143

_shelx_res_file
;
TITL 240129ral_ssb_998a_au_100k_a.res in P2(1)/c
    240129RAL_SSB_998A_Au_100K.res
    created by SHELXL-2019/1 at 15:36:59 on 29-Jan-2025
CELL 1.54184 17.004 22.8804 21.3562 90 112.033 90
ZERR 8 0.0002 0.0002 0.0004 0 0.002 0
LATT 1
SYMM -X,0.5+Y,0.5-Z
SFAC C  H  N  S  Cl Au
UNIT 392  296  8  8  8  8
OMIT 1 0 0
OMIT 3 11 17
L.S. 25
ACTA
BOND
FMAP 2
PLAN 8
EADP C7A C8A
SIZE 0.03 0.07 0.09
DFIX 1.37 C6A C7A C7A C8A C8A C9A C9A C10A C10A C11A C11A C6A
DFIX 1.37 .001 C01B C02Y C02Y C02Z C02Z C02G C02G C02W C02W C02X C02X C01B
ISOR 0.03 C023 C02N
ISOR 0.02 C02J C02T
ISOR 0.01 C02S C02U C02W C02X C02Y C02Z
TEMP -172
WGHT    0.052000   51.247303
FVAR       0.07899
AU1   6    1.016849    0.874842    0.472678    11.00000    0.03677    0.02300 =
         0.04976   -0.00494    0.00629   -0.00100
AU2   6    0.493998    0.541449    0.240605    11.00000    0.03608    0.02324 =
         0.05193   -0.00055    0.01021    0.00027
CL1   5    1.067646    0.946678    0.423323    11.00000    0.05177    0.02959 =
         0.06629   -0.00365    0.01595   -0.00355
S1    4    0.893273    0.902047    0.556013    11.00000    0.04556    0.02646 =
         0.04857   -0.00505    0.00777    0.00456
S2    4    0.364759    0.558949    0.321302    11.00000    0.04872    0.02625 =
         0.07096   -0.00384    0.02351   -0.00032
CL2   5    0.530298    0.615926    0.186150    11.00000    0.06915    0.03071 =
         0.07960    0.00740    0.03075    0.00379
N1A   3    0.462886    0.417986    0.289218    11.00000    0.03069    0.02482 =
         0.04250    0.00297    0.00457   -0.00154
N1    3    0.963212    0.754016    0.512740    11.00000    0.03446    0.02324 =
         0.04766    0.00134    0.01176    0.00517
C8A   1    0.537565    0.267497    0.215176    11.00000    0.03574    0.03440 =
         0.04281    0.00344    0.00363   -0.00405
C11   1    0.995575    0.705543    0.485709    11.00000    0.03449    0.02040 =
         0.03466   -0.00299    0.00047   -0.00079
C9    1    1.065799    0.649010    0.430333    11.00000    0.03754    0.03629 =
         0.03569   -0.00030    0.00455    0.00929
AFIX  43
H9    2    1.104202    0.646224    0.407650    11.00000   -1.20000
AFIX   0
C11A  1    0.498558    0.372060    0.262493    11.00000    0.03859    0.02333 =
         0.03846   -0.00316    0.00401    0.00114
C1    1    0.967588    0.814043    0.515539    11.00000    0.02805    0.02122 =
         0.03665   -0.00279    0.00344   -0.00166
C1A   1    0.456324    0.478173    0.288499    11.00000    0.02657    0.03206 =
         0.04493   -0.00450    0.00955    0.00509
C13   1    1.102929    0.757196    0.445710    11.00000    0.03282    0.03129 =
         0.05726   -0.00656    0.01116   -0.00272
AFIX  13
H13   2    1.063401    0.791299    0.436462    11.00000   -1.20000
AFIX   0
C6    1    0.956384    0.654495    0.496849    11.00000    0.03666    0.03108 =
         0.03240   -0.00493    0.00034    0.00083
C7A   1    0.484822    0.267014    0.251137    11.00000    0.03574    0.03440 =
         0.04281    0.00344    0.00363   -0.00405
AFIX  43
H7A   2    0.462115    0.231284    0.259603    11.00000   -1.20000
AFIX   0
C10A  1    0.556672    0.373279    0.230013    11.00000    0.03462    0.02697 =
         0.04092    0.00077    0.00352    0.00501
C4    1    0.906899    0.732420    0.540833    11.00000    0.04561    0.02298 =
         0.04180   -0.00441    0.00933   -0.00012
C4A   1    0.410608    0.392947    0.318994    11.00000    0.03931    0.01920 =
         0.04398   -0.00366    0.00642    0.00228
C6A   1    0.465550    0.319437    0.274665    11.00000    0.03398    0.02426 =
         0.04146   -0.00201   -0.00096    0.00364
C8    1    1.025408    0.598462    0.438299    11.00000    0.03995    0.02641 =
         0.04631   -0.01019   -0.00591    0.00397
C10   1    1.053040    0.703715    0.453851    11.00000    0.03112    0.02795 =
         0.03375    0.00149   -0.00310    0.00186
C5    1    0.900035    0.666566    0.536096    11.00000    0.04245    0.02592 =
         0.03585   -0.00440    0.00469   -0.00541
C00P  1    0.317103    0.308302    0.264869    11.00000    0.03405    0.04476 =
         0.05033   -0.01146    0.01325   -0.00654
C7    1    0.970616    0.601973    0.472835    11.00000    0.04076    0.02246 =
         0.04049   -0.00093    0.00161    0.00446
AFIX  43
H7    2    0.943126    0.567802    0.479688    11.00000   -1.20000
AFIX   0
C00R  1    1.126714    0.750334    0.383680    11.00000    0.04926    0.02907 =
         0.06759    0.00149    0.02563    0.00014
C13A  1    0.605333    0.428319    0.224574    11.00000    0.04089    0.02591 =
         0.05169    0.00051    0.01671   -0.00341
AFIX  13
H13A  2    0.564545    0.461672    0.215459    11.00000   -1.20000
AFIX   0
C00T  1    0.790123    0.916961    0.494430    11.00000    0.03763    0.03704 =
         0.05383   -0.00619    0.00695   -0.00013
C9A   1    0.573493    0.318569    0.206219    11.00000    0.03193    0.03270 =
         0.04089    0.00061    0.00386    0.00532
AFIX  43
H9A   2    0.611453    0.317461    0.183026    11.00000   -1.20000
AFIX   0
C12A  1    0.558110    0.209998    0.187697    11.00000    0.05463    0.02907 =
         0.06447   -0.00185    0.02298    0.01458
AFIX 137
H12D  2    0.546676    0.177090    0.212415    11.00000   -1.50000
H12E  2    0.618086    0.209686    0.193521    11.00000   -1.50000
H12F  2    0.522700    0.206468    0.139591    11.00000   -1.50000
AFIX   0
C5A   1    0.406873    0.328033    0.312312    11.00000    0.03527    0.02525 =
         0.04117    0.00645    0.01029    0.00057
C00X  1    0.678817    0.442249    0.291042    11.00000    0.03475    0.03794 =
         0.05822    0.00676    0.01456   -0.00034
C00Y  1    0.638202    0.427931    0.167994    11.00000    0.04463    0.03058 =
         0.05674   -0.00500    0.01497   -0.00635
C3    1    0.875456    0.778422    0.564340    11.00000    0.04604    0.03426 =
         0.05223   -0.00652    0.01886    0.00435
AFIX  43
H3    2    0.837002    0.777229    0.587084    11.00000   -1.20000
AFIX   0
C010  1    0.807290    0.647320    0.492556    11.00000    0.04768    0.03138 =
         0.04743   -0.00724    0.01749   -0.00332
C011  1    0.432972    0.296736    0.381006    11.00000    0.05862    0.03247 =
         0.04005   -0.00066    0.01513   -0.00163
C2A   1    0.402622    0.488882    0.322146    11.00000    0.04384    0.02608 =
         0.06326   -0.00012    0.02088   -0.00612
C013  1    1.178960    0.771695    0.510735    11.00000    0.03256    0.03810 =
         0.05546   -0.00352    0.00553   -0.00043
C2    1    0.912696    0.828893    0.547468    11.00000    0.04037    0.02388 =
         0.04905   -0.00014    0.00408   -0.00108
C3A   1    0.373506    0.436282    0.341973    11.00000    0.03868    0.03184 =
         0.04878   -0.00149    0.01419    0.00471
AFIX  43
H3A   2    0.336562    0.432336    0.365830    11.00000   -1.20000
AFIX   0
C016  1    0.882122    0.905147    0.635976    11.00000    0.06841    0.03183 =
         0.05392   -0.00360    0.02120    0.00637
C017  1    1.010108    0.610260    0.633655    11.00000    0.06914    0.02968 =
         0.04429   -0.00040    0.00042   -0.00028
AFIX  43
H017  2    1.042464    0.604729    0.606260    11.00000   -1.20000
AFIX   0
C018  1    0.782617    0.963736    0.452552    11.00000    0.05343    0.03643 =
         0.06097    0.00487    0.01373   -0.00277
AFIX  43
H018  2    0.830418    0.987653    0.458025    11.00000   -1.20000
AFIX   0
C019  1    0.763596    0.678027    0.433522    11.00000    0.04293    0.05456 =
         0.05205    0.00559    0.01281    0.00383
AFIX  43
H019  2    0.788271    0.711595    0.422083    11.00000   -1.20000
AFIX   0
C01A  1    0.818189    0.472225    0.406527    11.00000    0.04312    0.05400 =
         0.05816   -0.00983    0.00718   -0.00958
AFIX  43
H01A  2    0.866757    0.482381    0.445022    11.00000   -1.20000
AFIX   0
C01B  1    0.353701    0.567491    0.398914    11.00000    0.05197    0.03640 =
         0.07148   -0.00825    0.02338   -0.00128
C01C  1    0.770996    0.598557    0.508363    11.00000    0.05078    0.03723 =
         0.05929   -0.00954    0.01837   -0.00975
AFIX  43
H01C  2    0.801048    0.576660    0.547941    11.00000   -1.20000
AFIX   0
C01D  1    1.199758    0.742155    0.571179    11.00000    0.04698    0.04975 =
         0.07074    0.00681    0.00380   -0.00678
AFIX  43
H01D  2    1.166398    0.709810    0.574317    11.00000   -1.20000
AFIX   0
C01E  1    0.933747    0.640570    0.607870    11.00000    0.06610    0.02686 =
         0.04095   -0.00637    0.01209   -0.00869
C12   1    1.042069    0.540308    0.410567    11.00000    0.06154    0.03467 =
         0.05557   -0.00914    0.01716    0.00172
AFIX 137
H12A  2    1.043731    0.546412    0.365660    11.00000   -1.50000
H12B  2    0.996610    0.512713    0.407284    11.00000   -1.50000
H12C  2    1.096570    0.524441    0.440943    11.00000   -1.50000
AFIX   0
C01G  1    0.721604    0.399821    0.337784    11.00000    0.05947    0.03760 =
         0.05123   -0.00007    0.00370   -0.00728
AFIX  43
H01G  2    0.702679    0.360419    0.330853    11.00000   -1.20000
AFIX   0
C01H  1    0.507010    0.265334    0.408723    11.00000    0.06620    0.05565 =
         0.04942    0.00996    0.01178    0.01101
AFIX  43
H01H  2    0.545197    0.262686    0.385830    11.00000   -1.20000
AFIX   0
C01I  1    0.380665    0.302647    0.418299    11.00000    0.08770    0.04363 =
         0.05335    0.00388    0.02804    0.00629
AFIX  43
H01I  2    0.330987    0.325957    0.400184    11.00000   -1.20000
AFIX   0
C01J  1    0.684303    0.659371    0.391815    11.00000    0.04469    0.06704 =
         0.05383   -0.01051    0.01094   -0.00188
AFIX  43
H01J  2    0.655141    0.680155    0.351171    11.00000   -1.20000
AFIX   0
C01K  1    0.637472    0.941184    0.394448    11.00000    0.05276    0.04979 =
         0.06337    0.00557    0.00113    0.00370
AFIX  43
H01K  2    0.585395    0.948357    0.357859    11.00000   -1.20000
AFIX   0
C01L  1    1.068937    0.766453    0.321547    11.00000    0.08884    0.03874 =
         0.06453    0.00611    0.04457    0.00977
AFIX  43
H01L  2    1.016495    0.783069    0.318678    11.00000   -1.20000
AFIX   0
C01M  1    0.716620    0.403574    0.175216    11.00000    0.04721    0.04788 =
         0.05655   -0.00122    0.01773   -0.00061
AFIX  43
H01M  2    0.749770    0.384928    0.216440    11.00000   -1.20000
AFIX   0
C01N  1    0.260022    0.557979    0.258911    11.00000    0.05203    0.03042 =
         0.08122   -0.00001    0.02818    0.00761
C01O  1    0.704987    0.499226    0.305373    11.00000    0.04148    0.04306 =
         0.05942   -0.00741    0.01186    0.00013
AFIX  43
H01O  2    0.675047    0.529334    0.275217    11.00000   -1.20000
AFIX   0
C01P  1    0.288075    0.253107    0.268496    11.00000    0.06584    0.05137 =
         0.06611   -0.01318    0.02615   -0.02219
AFIX  43
H01P  2    0.321282    0.226312    0.301952    11.00000   -1.20000
AFIX   0
C01Q  1    1.320775    0.803269    0.624317    11.00000    0.03900    0.06356 =
         0.06979    0.00030   -0.00721   -0.00460
AFIX  43
H01Q  2    1.370664    0.812624    0.662078    11.00000   -1.20000
AFIX   0
C01R  1    0.592634    0.455499    0.108607    11.00000    0.05731    0.05879 =
         0.07222    0.00784    0.02269    0.00685
AFIX  43
H01R  2    0.539836    0.473079    0.103110    11.00000   -1.20000
AFIX   0
C01S  1    0.941517    0.874917    0.689373    11.00000    0.06506    0.05064 =
         0.05237   -0.00298    0.00520    0.00258
AFIX  43
H01S  2    0.984027    0.851849    0.682484    11.00000   -1.20000
AFIX   0
C01T  1    0.706313    0.975655    0.403147    11.00000    0.05347    0.05046 =
         0.04958    0.00797    0.00324    0.00613
AFIX  43
H01T  2    0.700780    1.008320    0.374339    11.00000   -1.20000
AFIX   0
C01U  1    0.689826    0.581622    0.465803    11.00000    0.05208    0.04486 =
         0.08934   -0.01666    0.02866   -0.01641
AFIX  43
H01U  2    0.664235    0.548679    0.477559    11.00000   -1.20000
AFIX   0
C01V  1    0.774891    0.513736    0.363533    11.00000    0.04338    0.04887 =
         0.06180   -0.00444    0.01393   -0.00276
AFIX  43
H01V  2    0.791646    0.553450    0.372473    11.00000   -1.20000
AFIX   0
C01W  1    0.645915    0.611434    0.407238    11.00000    0.04013    0.06154 =
         0.07219   -0.02554    0.01147   -0.00480
AFIX  43
H01W  2    0.590787    0.599379    0.378260    11.00000   -1.20000
AFIX   0
C01X  1    0.698006    0.434117    0.064390    11.00000    0.08199    0.06257 =
         0.06915   -0.00129    0.04398   -0.00832
AFIX  43
H01X  2    0.718625    0.436314    0.028815    11.00000   -1.20000
AFIX   0
C01Y  1    0.792817    0.414724    0.395374    11.00000    0.06199    0.04696 =
         0.05960    0.00071   -0.00237   -0.00456
AFIX  43
H01Y  2    0.823236    0.385304    0.426396    11.00000   -1.20000
AFIX   0
C01Z  1    0.746598    0.406117    0.123772    11.00000    0.06353    0.05196 =
         0.06360   -0.00398    0.02751   -0.00060
AFIX  43
H01Z  2    0.799564    0.389011    0.128884    11.00000   -1.20000
AFIX   0
C020  1    0.268366    0.345174    0.212715    11.00000    0.04541    0.07418 =
         0.05025    0.00133    0.00205    0.00181
AFIX  43
H020  2    0.289032    0.383207    0.209625    11.00000   -1.20000
AFIX   0
C021  1    1.269808    0.759605    0.627945    11.00000    0.05375    0.06266 =
         0.06594    0.00643   -0.00335   -0.00232
AFIX  43
H021  2    1.281480    0.740187    0.669795    11.00000   -1.20000
AFIX   0
C022  1    0.243275    0.600423    0.210312    11.00000    0.08309    0.04237 =
         0.06700   -0.00496    0.01335   -0.01130
AFIX  43
H022  2    0.282904    0.630995    0.215043    11.00000   -1.20000
AFIX   0
C023  1    1.040027    0.587738    0.699552    11.00000    0.09687    0.03777 =
         0.05426   -0.00507    0.00023   -0.00266
AFIX  43
H023  2    1.092297    0.567129    0.716901    11.00000   -1.20000
AFIX   0
C024  1    0.168565    0.598433    0.154558    11.00000    0.07487    0.05805 =
         0.07513    0.00586    0.00859   -0.00055
AFIX  43
H024  2    0.156433    0.628318    0.121381    11.00000   -1.20000
AFIX   0
C025  1    1.204016    0.728298    0.387437    11.00000    0.07187    0.06749 =
         0.11892   -0.01155    0.05733    0.00798
AFIX  43
H025  2    1.245344    0.717573    0.430053    11.00000   -1.20000
AFIX   0
C026  1    0.622427    0.458331    0.055500    11.00000    0.08946    0.08072 =
         0.07077    0.03269    0.04005    0.01399
AFIX  43
H026  2    0.589817    0.476983    0.014134    11.00000   -1.20000
AFIX   0
C027  1    0.937517    0.879048    0.751742    11.00000    0.09677    0.05236 =
         0.05372   -0.00093    0.01538   -0.00653
AFIX  43
H027  2    0.975486    0.856745    0.788033    11.00000   -1.20000
AFIX   0
C028  1    0.888724    0.649569    0.649416    11.00000    0.09140    0.04673 =
         0.05527   -0.01514    0.03105   -0.01732
AFIX  43
H028  2    0.837734    0.671692    0.633336    11.00000   -1.20000
AFIX   0
C029  1    1.300004    0.833456    0.566425    11.00000    0.04340    0.07125 =
         0.08979   -0.00290    0.00465   -0.02187
AFIX  43
H029  2    1.334270    0.865687    0.564547    11.00000   -1.20000
AFIX   0
C02A  1    1.229394    0.818897    0.508731    11.00000    0.05672    0.05017 =
         0.08096    0.01175    0.00463   -0.01633
AFIX  43
H02A  2    1.216058    0.841134    0.468495    11.00000   -1.20000
AFIX   0
C02B  1    0.111273    0.553805    0.146222    11.00000    0.05256    0.05880 =
         0.10813    0.01257    0.01433    0.00647
AFIX  43
H02B  2    0.059211    0.553504    0.108262    11.00000   -1.20000
AFIX   0
C02C  1    0.826740    0.941304    0.646065    11.00000    0.10555    0.06598 =
         0.06570    0.02150    0.03842    0.03949
AFIX  43
H02C  2    0.787838    0.962927    0.609591    11.00000   -1.20000
AFIX   0
C02D  1    0.917695    0.626402    0.714631    11.00000    0.11642    0.06794 =
         0.05203   -0.01692    0.03816   -0.02806
AFIX  43
H02D  2    0.885708    0.631690    0.742350    11.00000   -1.20000
AFIX   0
C02E  1    0.992734    0.595917    0.738472    11.00000    0.12871    0.05051 =
         0.04708    0.00212    0.01570   -0.01680
AFIX  43
H02E  2    1.012211    0.580189    0.782867    11.00000   -1.20000
AFIX   0
C02F  1    0.398312    0.276105    0.479980    11.00000    0.13481    0.05675 =
         0.05643   -0.01073    0.04811   -0.00141
AFIX  43
H02F  2    0.361512    0.280443    0.503909    11.00000   -1.20000
AFIX   0
C02G  1    0.354271    0.584762    0.528807    11.00000    0.09699    0.06982 =
         0.08068   -0.01770    0.02927    0.01450
AFIX  43
H02G  2    0.354224    0.594931    0.571922    11.00000   -1.20000
AFIX   0
C02H  1    0.161199    0.274998    0.170807    11.00000    0.04480    0.12490 =
         0.06705   -0.04167    0.01461   -0.01081
AFIX  43
H02H  2    0.107152    0.263973    0.138913    11.00000   -1.20000
AFIX   0
C02J  1    1.161999    0.737527    0.268227    11.00000    0.15757    0.07019 =
         0.11815    0.01162    0.10332    0.01307
AFIX  43
H02J  2    1.174620    0.733283    0.228738    11.00000   -1.20000
AFIX   0
C02K  1    0.525731    0.237207    0.471145    11.00000    0.10657    0.07836 =
         0.05186    0.01793    0.01395    0.03064
AFIX  43
H02K  2    0.575788    0.214281    0.489337    11.00000   -1.20000
AFIX   0
C02L  1    0.205853    0.236682    0.220266    11.00000    0.08393    0.08825 =
         0.09661   -0.04261    0.05095   -0.04969
AFIX  43
H02L  2    0.182871    0.199340    0.222916    11.00000   -1.20000
AFIX   0
C02M  1    1.084633    0.759274    0.262952    11.00000    0.13508    0.04480 =
         0.08228    0.01120    0.05548    0.00979
AFIX  43
H02M  2    1.042896    0.769156    0.220190    11.00000   -1.20000
AFIX   0
C02N  1    0.721243    0.883331    0.490100    11.00000    0.05064    0.08086 =
         0.12086    0.05217    0.00318   -0.00988
AFIX  43
H02N  2    0.726353    0.852432    0.521099    11.00000   -1.20000
AFIX   0
C02O  1    0.192667    0.328421    0.166473    11.00000    0.04904    0.10579 =
         0.06146   -0.01032   -0.00076   -0.00617
AFIX  43
H02O  2    0.161569    0.354190    0.130921    11.00000   -1.20000
AFIX   0
C02P  1    0.879628    0.914841    0.762904    11.00000    0.11379    0.06193 =
         0.06313    0.01270    0.04218    0.01331
AFIX  43
H02P  2    0.876766    0.917008    0.806422    11.00000   -1.20000
AFIX   0
C02Q  1    0.472999    0.242218    0.506423    11.00000    0.14995    0.06136 =
         0.05426    0.00785    0.03717    0.01137
AFIX  43
H02Q  2    0.486811    0.222888    0.548574    11.00000   -1.20000
AFIX   0
C02R  1    0.826768    0.946956    0.711484    11.00000    0.11920    0.08003 =
         0.07633    0.01091    0.04891    0.04353
AFIX  43
H02R  2    0.789014    0.973780    0.719609    11.00000   -1.20000
AFIX   0
C02S  1    0.129330    0.511063    0.191729    11.00000    0.07002    0.06738 =
         0.11958    0.02976    0.00840   -0.01080
AFIX  43
H02S  2    0.092219    0.478537    0.184416    11.00000   -1.20000
AFIX   0
C02T  1    0.643388    0.896135    0.438524    11.00000    0.05312    0.09641 =
         0.12653    0.04520    0.00365   -0.01957
AFIX  43
H02T  2    0.594571    0.873658    0.433978    11.00000   -1.20000
AFIX   0
C02U  1    0.203658    0.513925    0.250986    11.00000    0.05662    0.07436 =
         0.11723    0.03787    0.00336   -0.00981
AFIX  43
H02U  2    0.214068    0.485067    0.285141    11.00000   -1.20000
AFIX   0
C02V  1    1.221656    0.721755    0.330029    11.00000    0.11012    0.09474 =
         0.16444   -0.00988    0.09454    0.01600
AFIX  43
H02V  2    1.274846    0.706398    0.332996    11.00000   -1.20000
AFIX   0
C02W  1    0.280411    0.578598    0.473582    11.00000    0.09378    0.13943 =
         0.09005    0.02423    0.04040    0.02951
AFIX  43
H02W  2    0.227973    0.580288    0.479774    11.00000   -1.20000
AFIX   0
C02X  1    0.279320    0.570087    0.409758    11.00000    0.09179    0.14166 =
         0.08178    0.01920    0.03585    0.02698
AFIX  43
H02X  2    0.226687    0.565964    0.372818    11.00000   -1.20000
AFIX   0
C02Y  1    0.427597    0.569207    0.454689    11.00000    0.08715    0.18459 =
         0.11557   -0.05293    0.04290   -0.01480
AFIX  43
H02Y  2    0.480110    0.565923    0.448828    11.00000   -1.20000
AFIX   0
C02Z  1    0.428181    0.575507    0.518653    11.00000    0.09662    0.17278 =
         0.10846   -0.04901    0.03543   -0.01521
AFIX  43
H02Z  2    0.480395    0.573436    0.556357    11.00000   -1.20000
AFIX   0
HKLF 4


REM  240129ral_ssb_998a_au_100k_a.res in P2(1)/c
REM wR2 = 0.1413, GooF = S = 1.027, Restrained GooF = 1.036 for all data
REM R1 = 0.0552 for 12280 Fo > 4sig(Fo) and 0.0712 for all 15383 data
REM 951 parameters refined using 72 restraints

END

WGHT      0.0538     50.2254

REM Highest difference peak  3.976,  deepest hole -1.968,  1-sigma level  0.143
Q1    1   0.5275  0.3067  0.2393  11.00000  0.05    3.98
Q2    1   0.9995  0.8534  0.4968  11.00000  0.05    2.58
Q3    1   0.4544  0.5363  0.2065  11.00000  0.05    1.35
Q4    1   0.4334  0.5410  0.4658  11.00000  0.05    1.32
Q5    1   1.0209  0.9324  0.4687  11.00000  0.05    1.20
Q6    1   0.4205  0.5971  0.4369  11.00000  0.05    1.18
Q7    1   0.5075  0.5354  0.2711  11.00000  0.05    1.15
Q8    1   0.4237  0.6044  0.5036  11.00000  0.05    1.05
;
_shelx_res_checksum   53789

_shelx_hkl_file
;
   0   0   1    4.95    1.04
   0   0   1    5.38    1.09
   0   0  -1    3.61    0.75
   0   0   2    4.69    1.63
   0   0   2    2.32    1.35
   0   0  -2    6.52    1.05
   0   0  -2    4.87    1.34
   0   0   3    1.53    2.06
   0   0   3    2.52    2.07
   0   0   3    4.56    0.96
   0   0  -3    3.71    1.67
   0   0  -3    4.28    1.16
   0   0   4 3644.94  272.11
   0   0   4 3192.36  269.38
   0   0  -4 3342.55  269.82
   0   0   4 2831.45  271.31
   0   0   4 2996.89  271.50
   0   0  -4 3413.76  270.85
   0   0   5    2.64    3.17
   0   0   5   -0.87    3.46
   0   0   5    1.88    0.97
   0   0   5    1.69    2.69
   0   0  -5    1.74    1.96
   0   0  -5   -0.62    1.21
   0   0   6   82.30   11.58
   0   0  -6  101.39   10.54
   0   0   6  101.34   11.89
   0   0   6   85.39   11.22
   0   0  -6   85.27    8.82
   0   0   6   80.95    8.04
   0   0  -7    1.95    2.48
   0   0   7    2.60    3.66
   0   0   7   -1.22    3.27
   0   0  -7   -0.43    1.36
   0   0  -7   -0.85    2.78
   0   0   7   -0.16    0.65
   0   0   7    1.28    3.25
   0   0  -8  185.51   19.29
   0   0  -8  168.42   16.85
   0   0   8  181.83   20.56
   0   0   8  197.12   21.55
   0   0  -8  169.95   19.42
   0   0   8  200.29   21.89
   0   0   9   -1.57    3.52
   0   0  -9    1.33    2.99
   0   0   9   -3.60    4.58
   0   0   9   -3.26    4.37
   0   0  -9   -1.16    2.77
   0   0   9   -1.77    4.25
   0   0  10  110.82   14.38
   0   0  10   62.18    7.44
   0   0 -10   77.91   11.85
   0   0  10   59.54    7.94
   0   0  10   70.86   13.22
   0   0 -10   75.41   10.69
   0   0  10   81.76   12.66
   0   0  10   59.35   11.95
   0   0  11   -2.09    4.68
   0   0  11    1.21    2.19
   0   0  11    2.39    4.05
   0   0 -11   12.13    5.29
   0   0 -11    2.99    3.36
   0   0  11   -2.09    3.95
   0   0  11   -2.35    5.26
   0   0  12   42.78   11.37
   0   0  12   19.05    8.13
   0   0  12   30.96    5.73
   0   0  12   34.99    4.59
   0   0  12   35.39    4.68
   0   0 -12   31.12    8.21
   0   0  12   41.73    9.62
   0   0 -12   43.48    8.36
   0   0  12   31.37    5.05
   0   0  12   24.00    9.18
   0   0  13    0.71    1.99
   0   0  13    2.55    2.23
   0   0  13    2.68    3.93
   0   0  13    0.77    2.36
   0   0  13   12.25    6.86
   0   0  13    1.43    1.57
   0   0  13    1.27    1.78
   0   0 -13    2.15    3.65
   0   0 -13    1.84    3.12
   0   0  13   -2.54    3.73
   0   0  13    2.33    2.15
   0   0  13   -3.00    3.60
   0   0  14  202.45   27.44
   0   0  14  194.08   19.30
   0   0  14  183.62   27.65
   0   0  14  176.59   19.33
   0   0  14  165.26   18.67
   0   0  14  218.50   19.48
   0   0  14  186.29   19.01
   0   0  14  224.23   19.53
   0   0 -14  211.21   25.56
   0   0 -14  170.70   22.72
   0   0  14  193.09   18.61
   0   0  14  161.58   24.82
   0   0  14  173.20   26.98
   0   0  15   -2.31    3.13
   0   0  15    0.84    2.74
   0   0  15   -7.45    6.32
   0   0  15   -0.93    2.85
   0   0  15   -2.29    2.83
   0   0  15   -3.27    8.75
   0   0  15   -0.82    2.88
   0   0  15   -0.82    2.85
   0   0 -15    2.52    3.69
   0   0  15   -2.66    2.59
   0   0 -15    4.20    3.98
   0   0  15    2.91    4.28
   0   0  15   -3.65    6.18
   0   0  16   -0.89    2.82
   0   0  16    4.14    3.29
   0   0  16    4.02    5.90
   0   0  16    4.01    3.06
   0   0  16   -0.82    2.87
   0   0  16   -3.50    2.97
   0   0  16   -3.53    4.23
   0   0  16    0.88    2.48
   0   0 -16   -2.64    4.48
   0   0  16   -3.04    4.46
   0   0  16   -3.93    6.66
   0   0  17   -0.92    3.03
   0   0  17    1.73    2.94
   0   0  17   -2.58    3.42
   0   0  17    2.10    3.33
   0   0  17   -4.23    5.06
   0   0  17    0.92    2.93
   0   0  17   -3.72    4.46
   0   0  17   -1.83    3.01
   0   0 -17   -2.69    5.10
   0   0  17   -3.08    4.52
   0   0  17    8.26    7.82
   0   0  18   56.00   14.91
   0   0  18   53.25    8.83
   0   0  18   45.54   13.33
   0   0  18   68.74    8.99
   0   0  18   85.06    9.76
   0   0  18   62.93    8.67
   0   0  18   58.98    8.49
   0   0  18   38.11    7.77
   0   0  18   46.27   13.70
   0   0  19    0.86    3.25
   0   0  19   -1.04    3.75
   0   0  19    0.90    3.25
   0   0  19    0.86    3.19
   0   0  19   -2.74    4.17
   0   0  19   -1.82    4.15
   0   0  20    6.45    3.37
   0   0  20   14.75    4.37
   0   0  20   15.44    4.32
   0   0  20   12.81    4.03
   0   0  20   18.00    4.36
   0   0  21    2.17    2.75
   0   0  21   -0.88    2.59
   0   0  21   -0.73    2.77
   0   0  21    2.30    2.60
   0   0  21   -0.77    2.83
   0   0  22   14.14    3.65
   0   0  22    9.00    3.27
   0   0  22   14.25    3.68
   0   0  22    1.94    2.79
   0   0  22   12.29    3.51
   0   0  23   -3.93    2.25
   0   0  23    0.60    2.10
   0   0  23   -0.50    1.98
   0   0  23   -2.06    2.27
   0   0  24    3.21    1.64
   0   0  24    0.44    1.29
   0   0  24    3.24    1.71
   0   0  24    1.85    1.61
   0   0  24    2.95    1.72
   0   0  25   -0.43    0.90
   0   0  25    1.05    0.87
   0   1   0    7.22    0.99
   0  -1   0    5.78    1.00
   0   1   0    8.28    1.05
   0   1   1  186.81   15.68
   0   1   1  160.34   15.45
   0  -1  -1  176.97   15.23
   0   1  -1  193.13   15.52
   0   1   1  166.21   15.48
   0  -1  -1  185.72   15.42
   0   1  -1  182.26   15.41
   0   1   2    5.00    1.70
   0   1  -2    6.65    1.33
   0  -1  -2    6.71    1.41
   0  -1   2    3.79    1.18
   0   1   2    4.27    1.45
   0   1   2    3.59    0.92
   0  -1  -2    7.74    1.58
   0   1   3  132.92   12.41
   0   1   3  125.54   12.20
   0   1  -3  113.66   11.13
   0  -1  -3  121.53   11.35
   0  -1   3  120.73   11.09
   0  -1  -3  114.13   11.62
   0   1   4  106.48   11.85
   0   1  -4  117.21   10.44
   0   1   4   98.83   11.38
   0  -1  -4   95.13   10.50
   0   1  -4  114.41   11.12
   0   1   4  109.14   11.77
   0  -1   4  111.94   10.14
   0  -1  -4   90.88   10.78
   0   1   5   86.37   10.49
   0   1   5   84.24   10.37
   0  -1  -5   74.09    8.84
   0   1   5   91.48   10.35
   0   1  -5   90.97    8.57
   0  -1   5   53.24    9.37
   0   1  -5   76.66    9.17
   0  -1   5   80.92    8.09
   0  -1  -5   75.11    9.25
   0   1   6  114.86   14.07
   0  -1  -6  117.55   12.52
   0  -1   6  115.96   14.09
   0   1  -6  120.00   11.74
   0   1  -6  110.91   12.76
   0   1   6   99.09   13.18
   0   1   6  116.23   14.07
   0  -1   6  121.21   11.32
   0  -1  -6  116.88   13.04
   0   1   7   11.73    4.90
   0  -1  -7    7.26    3.19
   0   1  -7    9.08    2.72
   0  -1   7   13.96    4.53
   0   1   7   13.03    4.58
   0   1  -7   19.74    4.65
   0   1   7    7.69    4.30
   0  -1   7   12.15    2.50
   0  -1  -7   15.34    4.40
   0   1   7   10.20    2.31
   0   1   8   89.51   12.84
   0   1   8   72.79    8.40
   0  -1  -8   86.87   11.25
   0  -1  -8   83.69   10.56
   0   1  -8   82.55    9.30
   0   1   8   78.94   11.96
   0   1  -8   90.34   11.26
   0  -1   8   98.73   13.10
   0   1   8   77.41   12.23
   0  -1   8   79.13    8.39
   0  -1   9    9.39    4.99
   0   1   9   12.64    5.33
   0  -1  -9    6.55    3.72
   0   1   9    5.83    1.83
   0   1  -9    4.09    4.36
   0  -1  -9    9.94    4.01
   0   1  -9    9.15    2.88
   0   1   9   12.78    5.44
   0  -1   9   -1.68    4.06
   0   1  -9    8.50    4.02
   0   1   9    3.55    4.54
   0  -1  10   14.50    5.85
   0   1 -10   21.88    6.44
   0  -1 -10   28.54    6.46
   0   1  10   14.62    6.71
   0   1  10   11.19    3.09
   0  -1 -10   10.12    4.01
   0   1 -10   15.26    5.24
   0  -1  10    5.69    4.39
   0   1  10   18.27    6.09
   0   1  10   12.30    5.86
   0   1  11  164.30   17.02
   0   1  11  158.12   22.85
   0  -1 -11  182.31   21.23
   0   1 -11  145.25   20.36
   0  -1  11  163.32   22.19
   0   1  11  187.30   22.83
   0   1  11  157.41   22.50
   0   1 -11  211.70   21.76
   0  -1 -11  174.54   20.19
   0  -1  11  210.14   23.45
   0  -1  12  125.63   17.09
   0   1  12   73.06    9.38
   0   1  12   81.76   15.47
   0   1  12   81.99    8.49
   0  -1  12   68.39    8.23
   0  -1 -12   91.79   13.75
   0   1 -12   99.36   14.17
   0  -1  12   87.74    8.76
   0  -1 -12   94.27   13.13
   0  -1  12   68.08   13.29
   0  -1  12   73.08    8.83
   0   1 -12   80.61   12.70
   0   1  12   68.90   13.36
   0   1  12   77.45    8.89
   0   1  12   56.09   13.62
   0   1  13   10.50    3.25
   0  -1  13   15.76    3.73
   0  -1  13    5.72    2.78
   0  -1  13   21.37    7.90
   0  -1  13   10.79    3.19
   0   1  13   16.22    4.16
   0   1  13   27.61    9.06
   0   1  13    9.21    2.50
   0  -1  13   13.27    2.91
   0  -1  13   13.27    3.62
   0  -1  13   15.22    3.03
   0  -1 -13   10.58    5.17
   0   1 -13   15.40    6.27
   0  -1  13   16.50    3.47
   0   1  13    7.59    5.76
   0   1 -13   19.30    6.20
   0   1  13   15.12    3.32
   0  -1 -13    8.77    4.58
   0  -1  13   15.39    6.23
   0   1  13    9.01    6.81
   0   1  14   16.90    4.33
   0  -1  14   15.62    4.14
   0  -1  14   19.69    4.35
   0  -1  14   23.75    8.82
   0  -1  14   26.32    4.53
   0  -1  14   17.89    4.07
   0   1  14   23.07    4.83
   0   1  14   13.62    8.27
   0   1  14   14.89    3.19
   0  -1  14   16.07    3.98
   0  -1 -14   16.15    6.33
   0   1 -14   19.18    7.16
   0   1  14    5.48    6.29
   0   1 -14   20.85    6.75
   0  -1  14   24.84    8.21
   0  -1 -14   16.99    6.14
   0   1  14   11.30    3.85
   0  -1  14   10.13    3.69
   0   1  14   13.34    8.10
   0  -1  15   74.88    9.19
   0   1  15   67.35    8.73
   0   1  15   22.39   10.82
   0   1  15   55.96    8.81
   0  -1  15   65.60    8.40
   0  -1  15   75.26    8.87
   0  -1  15   78.22   16.23
   0  -1  15   66.44    8.74
   0  -1  15   65.87    8.82
   0   1 -15   74.54   13.89
   0  -1  15   58.30   13.17
   0  -1  15   55.49    7.77
   0   1  15   49.75   12.25
   0  -1 -15   88.88   14.52
   0   1 -15   64.08   12.09
   0   1  15   43.80   13.42
   0  -1  16    3.57    2.85
   0  -1  16    5.78    3.65
   0   1  16    0.89    2.83
   0   1  16   11.02    4.34
   0   1  16   -4.02    9.02
   0  -1  16    4.92    3.20
   0  -1  16    3.52    7.31
   0  -1  16    1.76    2.81
   0  -1  16    2.62    3.24
   0   1 -16   13.51    6.06
   0  -1  16    6.06    5.15
   0   1 -16    6.85    4.75
   0   1  16    3.06    4.51
   0  -1 -16    5.17    4.91
   0   1  16    3.93    7.45
   0  -1  17    4.62    3.35
   0   1  17    1.85    3.52
   0  -1  17    8.65    3.83
   0   1  17   -4.23    6.21
   0   1  17    3.15    3.23
   0  -1  17    5.15    3.51
   0  -1  17    2.74    2.92
   0  -1  17    8.28    3.68
   0  -1  17    3.71    6.29
   0   1 -17   13.78    6.61
   0   1  17    6.22    5.91
   0  -1  17   15.30    7.34
   0  -1 -17    2.63    4.47
   0   1  17    8.26    7.00
   0  -1  18    2.63    3.41
   0  -1  18    0.93    3.24
   0   1  18    0.93    3.34
   0  -1  18   -0.87    2.95
   0   1  18    8.60    9.64
   0   1  18   -2.13    3.82
   0  -1  18    1.86    2.95
   0  -1  18   -3.78    6.41
   0  -1  18   -2.78    3.33
   0   1 -18   -2.71    3.97
   0   1  18    8.40    7.96
   0  -1  19   63.19    8.80
   0   1  19   41.65    8.27
   0  -1  19   62.78    8.50
   0   1  19   61.60    8.81
   0  -1  19   66.40    9.26
   0  -1  19   62.43    8.60
   0  -1  20    4.82    3.48
   0   1  20    0.98    3.22
   0   1  20    1.70    3.05
   0  -1  20    4.05    3.50
   0  -1  20    5.97    3.39
   0  -1  20   -1.70    3.38
   0  -1  21    1.44    2.67
   0   1  21    1.76    3.08
   0  -1  21    5.09    3.09
   0  -1  21    3.04    2.82
   0  -1  21    1.53    2.90
   0  -1  22   11.02    3.48
   0   1  22    8.94    3.50
   0  -1  22   15.42    3.66
   0  -1  22   14.14    3.60
   0  -1  22   13.51    3.64
   0  -1  23   18.09    3.61
   0   1  23   14.88    3.70
   0  -1  23   26.60    4.10
   0  -1  23   20.41    3.81
   0  -1  23   21.45    3.86
   0  -1  24   -1.42    1.50
   0   1  24   -0.86    1.51
   0  -1  24    1.43    1.48
   0  -1  24    0.73    1.42
   0  -1  24    1.82    1.60
   0  -2   0  302.00   26.22
   0   2   0  304.06   26.09
   0   2   1    6.49    1.16
   0  -2   1    4.65    1.08
   0   2   1    7.55    1.13
   0   2  -1    2.42    1.09
   0  -2  -1    2.87    1.01
   0   2   1    4.78    1.48
   0  -2  -1    2.88    0.96
   0   2   1    6.64    1.18
   0  -2   1    5.92    1.13
   0   2  -1    2.28    1.05
   0   2   2  665.68   63.19
   0  -2   2  748.50   63.34
   0   2  -2  836.67   63.42
   0  -2   2  713.66   63.32
   0   2   2  667.69   63.17
   0  -2  -2  743.10   62.75
   0  -2  -2  756.09   62.71
   0  -2  -2  732.04   63.06
   0   2   2  783.85   62.84
   0   2  -2  795.32   63.15
   0  -2   3   76.28    8.80
   0   2   3   75.77    8.77
   0  -2   3   84.13    8.94
   0   2   3   89.00    9.03
   0  -2  -3   74.67    7.89
   0   2  -3   84.59    8.31
   0  -2   3   88.79    8.41
   0   2   3   78.89    7.68
   0  -2  -3   75.24    8.22
   0   2   4   11.68    3.50
   0  -2   4   22.62    4.72
   0   2  -4   13.21    2.90
   0  -2  -4   13.57    2.79
   0  -2   4   11.25    2.65
   0  -2   4   15.60    3.95
   0   2   4   16.90    3.89
   0  -2  -4   12.25    3.04
   0  -2   4   17.46    3.70
   0   2   4   15.63    2.42
   0   2   5    7.03    3.81
   0  -2  -5    8.76    2.63
   0   2  -5   11.55    3.25
   0   2  -5   10.86    2.76
   0   2   5   11.23    3.42
   0   2   5    6.04    3.52
   0  -2   5   11.15    2.64
   0   2   5    8.64    2.05
   0  -2  -5   11.00    3.34
   0   2   6  300.83   31.29
   0   2   6  343.67   31.83
   0  -2  -6  337.74   29.86
   0   2  -6  325.23   29.44
   0   2   6  314.36   31.06
   0   2  -6  350.98   30.78
   0  -2   6  255.60   30.83
   0  -2   6  380.06   29.59
   0   2   6  310.17   28.40
   0  -2  -6  319.24   30.39
   0   2   7  297.14   28.56
   0   2  -7  298.37   27.20
   0  -2  -7  277.05   26.14
   0   2   7  319.31   28.43
   0   2   7  300.93   28.54
   0   2  -7  250.58   25.32
   0  -2   7  256.12   28.16
   0  -2   7  239.59   24.89
   0  -2  -7  330.08   27.57
   0   2   7  266.85   24.34
   0   2   8   21.62    6.61
   0  -2  -8   24.57    5.68
   0   2   8   18.86    3.07
   0   2   8   23.29    6.03
   0  -2   8   18.28    6.14
   0   2  -8   18.56    3.98
   0  -2  -8   22.74    4.90
   0   2  -8   18.91    4.99
   0   2   8   22.74    6.63
   0  -2   8   17.17    3.54
   0  -2   9   74.92   11.97
   0   2   9  101.26   13.50
   0  -2  -9   62.27    9.93
   0   2   9   57.74    6.85
   0   2  -9   85.83   11.08
   0   2   9   77.58   11.50
   0  -2  -9   58.17    9.09
   0   2  -9   57.24    8.31
   0  -2   9   71.17   11.65
   0  -2   9   72.65    8.02
   0   2   9   63.92   11.66
   0  -2  10   99.41   15.10
   0  -2 -10   74.34   12.58
   0  -2  10  102.69   10.40
   0   2  10   94.18   15.21
   0   2  10   88.58   10.21
   0   2  10   78.02   13.58
   0  -2 -10  106.61   13.04
   0  -2  10  130.95   16.59
   0   2 -10   95.06   11.34
   0   2 -10   99.38   13.62
   0   2  10   84.17   14.79
   0   2  11  383.73   34.56
   0   2  11  372.19   41.56
   0  -2  11  399.31   34.65
   0  -2 -11  392.76   39.19
   0   2 -11  399.23   39.89
   0   2  11  352.78   39.85
   0   2 -11  369.44   38.55
   0  -2 -11  409.60   38.03
   0  -2  11  381.08   40.68
   0  -2  11  380.95   34.03
   0   2  11  357.73   41.08
   0   2  11  385.34   34.02
   0   2 -11  345.66   35.34
   0  -2  11  450.30   41.76
   0  -2  12   73.28   12.79
   0   2  12   60.09   13.00
   0   2  12   57.31    7.35
   0  -2  12   50.00    7.25
   0   2 -12   58.50    6.38
   0   2  12   39.29    5.88
   0  -2  12   49.30    6.15
   0  -2  12   62.64    6.70
   0  -2 -12   43.52    9.81
   0   2 -12   55.17   11.40
   0   2  12   59.47    6.94
   0   2 -12   75.50   12.27
   0  -2 -12   62.62    9.89
   0   2  12   39.14    9.95
   0  -2  12   55.30    6.87
   0  -2  12   43.03   11.03
   0   2  12   42.80   11.04
   0   2  13   13.43    3.81
   0  -2  13   24.10    4.42
   0  -2  13   24.78    4.66
   0   2  13   24.36    4.74
   0   2  13   19.11    4.30
   0   2  13   28.54    4.58
   0   2  13   24.68    4.61
   0  -2  13   21.30    7.70
   0  -2  13   21.70    4.38
   0  -2  13   28.22    4.81
   0   2  13   24.57    8.82
   0  -2  13   24.55    5.08
   0   2 -13   21.24    3.67
   0   2  13   17.79    4.34
   0   2  13   15.36    3.28
   0  -2  13   34.04    5.06
   0   2  13   27.32    4.77
   0  -2  13   20.92    3.84
   0  -2 -13   16.73    6.88
   0   2 -13   24.85    7.87
   0   2  13   25.42    7.98
   0   2 -13   22.29    6.90
   0  -2 -13   31.78    7.32
   0  -2  13   26.49    4.39
   0  -2  13   20.80    7.85
   0   2  13   15.03    8.26
   0  -2  14   34.81    5.92
   0   2  14   27.55    5.35
   0   2  14   30.37    5.42
   0   2  14   20.25    5.13
   0  -2  14   29.44    5.39
   0   2  14   35.90    6.09
   0   2  14   27.27   10.36
   0  -2  14   32.04    5.46
   0   2  14   35.78    5.71
   0  -2  14   40.82    6.01
   0  -2  14   29.59    9.43
   0  -2  14   38.94    5.88
   0   2  14   22.50    4.96
   0   2  14   34.04    5.57
   0  -2  14   37.87    5.16
   0   2 -14   46.72   10.96
   0  -2 -14   21.52    6.81
   0  -2  14   30.65    9.53
   0   2  14   35.89   10.01
   0  -2 -14   38.65    9.23
   0   2 -14   52.59   10.52
   0  -2  14   39.23    5.48
   0   2  14   39.97   11.60
   0   2  15   98.91   13.67
   0   2  15  127.92   14.12
   0  -2  15  119.74   14.10
   0   2  15  125.89   14.53
   0   2  15   70.91   18.47
   0   2  15  147.64   14.38
   0  -2  15  122.36   14.00
   0   2  15  123.25   13.90
   0  -2  15  131.59   13.95
   0  -2  15   94.13   19.58
   0   2  15  161.05   14.91
   0  -2  15  131.45   14.19
   0  -2  15  158.69   14.87
   0   2  15  150.81   14.57
   0   2 -15  115.95   18.86
   0  -2  15  146.95   21.70
   0  -2 -15  123.88   19.00
   0   2  15  144.68   21.05
   0   2 -15  120.87   18.55
   0  -2  15  113.15   13.23
   0   2  15  116.76   22.00
   0  -2  16    8.98    3.73
   0  -2  16    4.93    3.42
   0   2  16   -1.65    3.65
   0   2  16    5.33    3.37
   0   2  16   12.05    8.34
   0  -2  16    3.99    5.86
   0   2  16    1.00    3.50
   0  -2  16   -0.82    3.25
   0   2  16    4.10    3.62
   0   2  16   -3.53    5.18
   0   2  16    2.65    3.00
   0  -2  16    7.00    3.71
   0   2  16    0.88    3.07
   0  -2  16    7.01    6.64
   0  -2  16    8.68    3.46
   0   2 -16   11.07    6.64
   0  -2  16    3.03    4.45
   0   2 -16    2.41    4.08
   0   2  16   12.38    6.43
   0  -2 -16    2.54    4.31
   0   2  16    3.92    4.71
   0   2  17   13.85    4.39
   0  -2  17    8.34    4.04
   0  -2  17   10.32    3.89
   0   2  17    6.91    3.70
   0   2  17   -4.21    6.20
   0   2  17    5.23    3.90
   0  -2  17    8.38    7.96
   0   2  17   11.15    4.33
   0  -2  17    5.12    3.36
   0  -2  17    9.07    3.88
   0   2  17    3.71    5.47
   0  -2  17   14.62    4.27
   0  -2  17    3.68    5.43
   0   2 -17    5.65    5.37
   0  -2  17    3.04    4.50
   0   2  17    3.15    3.81
   0  -2  17    4.10    6.96
   0   2  17   12.34    6.99
   0  -2  18   12.19    4.01
   0   2  18    4.65    3.56
   0  -2  18   19.03    4.78
   0   2  18    7.40    4.01
   0   2  18   17.12   10.30
   0  -2  18   12.79    8.89
   0  -2  18   12.00    3.70
   0  -2  18   22.02    4.82
   0   2  18   15.10    7.21
   0  -2  18    3.75    5.58
   0   2  18   12.32    6.97
   0   2 -18   11.09    5.83
   0   2  18    8.35    7.14
   0  -2  18    8.33    7.12
   0  -2  19    2.54    3.21
   0   2  19   -1.03    3.61
   0   2  19    1.81    3.07
   0  -2  19   -0.85    2.98
   0  -2  19   -1.79    3.13
   0  -2  19   -1.80    3.24
   0  -2  20    7.95    3.54
   0   2  20    5.81    4.06
   0   2  20    5.93    3.48
   0  -2  20    3.20    3.23
   0  -2  20    8.40    3.67
   0  -2  20    8.43    3.61
   0  -2  21   18.51    4.28
   0   2  21   12.13    3.98
   0  -2  21   20.08    4.56
   0  -2  21   21.74    4.61
   0  -2  21   21.79    4.53
   0  -2  22    0.60    2.22
   0   2  22    2.92    2.40
   0  -2  22   -0.61    2.12
   0  -2  22   -0.63    2.14
   0  -2  22   -1.89    2.07
   0  -2  23   17.70    3.34
   0   2  23   27.09    3.94
   0   2  23   16.27    3.48
   0  -2  23   16.93    3.56
   0  -2  23   18.80    3.55
   0   2  23   16.29    3.44
   0  -2  23   11.96    3.10
   0  -2  23   13.45    3.24
   0   2  24   -2.47    1.53
   0  -2  24    0.35    1.37
   0  -2  24   -0.35    1.34
   0   2  24   -0.70    1.33
   0  -2  24   -0.35    1.44
   0   2  24   -0.69    1.42
   0   2  24   -0.68    1.47
   0  -2  24    0.69    1.42
   0  -3   0    2.82    1.37
   0   3   0   -0.31    1.25
   0   3   1   41.18    4.29
   0  -3   1   44.50    4.35
   0   3  -1   52.83    5.30
   0  -3   1   42.90    4.34
   0   3   1   43.87    4.31
   0   3   1   42.37    4.67
   0  -3  -1   45.27    5.07
   0   3  -1   41.35    4.99
   0  -3  -1   49.80    4.95
   0   3   2    7.68    1.99
   0  -3   2   11.30    2.21
   0   3   2    9.19    1.68
   0   3  -2    7.51    2.26
   0  -3  -2   10.80    2.22
   0  -3   2    9.95    2.20
   0  -3  -2   11.97    2.21
   0   3   2   11.57    2.19
   0   3   2    8.87    1.96
   0   3  -2    8.76    2.11
   0  -3   3  114.91   10.92
   0   3   3  104.30   10.72
   0   3  -3  100.41   10.51
   0  -3  -3  105.65    9.91
   0  -3   3  110.00   10.79
   0   3   3   92.86    9.19
   0   3   3   94.53   10.50
   0  -3   3  113.57   10.86
   0  -3  -3   87.17    9.60
   0   3   3  112.36   10.01
   0   3  -3  118.49   10.54
   0  -3  -3  111.88   10.45
   0  -3   3  111.81   11.04
   0   3   4 2412.46  198.15
   0  -3   4 2389.50  198.13
   0   3  -4 2442.84  197.51
   0  -3   4 2295.36  198.02
   0  -3  -4 2394.91  196.82
   0   3   4 2529.69  198.26
   0   3   4 2265.41  195.55
   0  -3   4 2376.47  197.54
   0  -3   4 2393.19  198.14
   0   3   4 2415.77  196.58
   0  -3  -4 2280.44  197.37
   0  -3   5  261.90   26.61
   0   3   5  280.80   26.77
   0   3   5  291.07   26.86
   0  -3  -5  278.81   25.23
   0   3  -5  302.73   25.90
   0  -3   5  287.94   26.81
   0   3   5  297.47   26.91
   0  -3   5  263.26   25.51
   0  -3  -5  247.57   25.63
   0   3   5  267.33   24.54
   0  -3   5  298.96   26.89
   0   3   6   15.09    4.98
   0  -3   6   19.25    4.78
   0  -3  -6   15.22    3.56
   0   3  -6   24.63    4.90
   0   3  -6   19.33    4.12
   0   3   6   18.92    4.72
   0   3   6   23.27    5.29
   0  -3   6   24.34    4.15
   0  -3   6   16.89    4.97
   0  -3  -6   21.39    4.51
   0   3   6   14.59    2.86
   0  -3   7  114.71   14.39
   0   3   7  109.34   14.35
   0   3  -7  115.03   13.49
   0   3   7  121.43   14.14
   0   3  -7  104.42   12.15
   0   3   7  102.24   14.03
   0  -3   7  113.16   14.15
   0  -3  -7  114.04   12.37
   0  -3   7  121.58   12.46
   0   3   7   98.30   10.76
   0  -3  -7  125.87   13.32
   0   3   8  236.37   25.94
   0  -3   8  238.29   25.95
   0  -3  -8  251.78   24.41
   0   3   8  225.37   21.22
   0  -3   8  206.06   25.29
   0   3   8  234.65   25.14
   0   3  -8  210.68   22.74
   0   3   8  244.01   25.86
   0  -3   8  215.20   25.21
   0  -3  -8  256.13   23.41
   0   3  -8  270.58   25.26
   0  -3   8  250.53   23.00
   0   3   9   68.77   11.99
   0  -3   9   76.85   12.99
   0   3   9   86.86   12.57
   0  -3   9   66.89   11.63
   0  -3  -9   85.25   11.36
   0   3   9   64.62    7.63
   0   3   9   68.74   11.63
   0   3  -9   71.06    9.69
   0  -3   9   78.89   12.75
   0   3  -9   82.91   11.95
   0  -3  -9   96.31   11.01
   0  -3   9   87.92   13.00
   0   3   9   74.50   12.19
   0  -3   9   73.67    9.31
   0  -3  10   12.67    3.17
   0   3  10   19.77    3.62
   0   3  10   25.16    7.85
   0  -3  10   16.55    6.45
   0  -3  10   21.95    3.52
   0  -3  10   21.62    6.24
   0   3  10   21.96    6.33
   0  -3 -10   10.36    4.86
   0   3  10   16.43    6.50
   0  -3  10    6.05    5.00
   0   3 -10    8.86    3.57
   0  -3 -10   17.42    4.99
   0   3 -10   12.34    4.88
   0   3  10   12.31    6.16
   0  -3  10   18.68    3.96
   0  -3  10   10.18    6.35
   0   3  11   28.87    8.53
   0  -3  11   28.49    7.92
   0   3  11   17.69    3.99
   0  -3  11   13.26    3.64
   0   3  11   17.46    3.08
   0  -3  11   18.16    3.22
   0   3  11    7.07    5.83
   0  -3  11   11.66    6.99
   0  -3  11   21.50    3.61
   0  -3  11   11.18    5.86
   0  -3 -11   20.14    5.86
   0  -3 -11   19.68    5.41
   0   3 -11   17.67    4.46
   0   3  11   20.72    7.78
   0   3 -11   19.14    6.24
   0  -3  11   12.42    5.99
   0   3  11   14.72    5.81
   0  -3  12  223.08   21.73
   0   3  12  216.23   21.83
   0  -3  12  197.05   28.16
   0   3  12  216.15   28.56
   0   3 -12  194.26   26.22
   0  -3 -12  246.24   26.86
   0  -3  12  201.32   20.69
   0   3 -12  234.65   26.50
   0   3  12  227.68   28.94
   0   3  12  229.72   27.67
   0  -3  12  249.45   21.45
   0  -3 -12  239.32   25.03
   0  -3  12  270.11   29.53
   0  -3  12  238.52   29.54
   0   3  12  251.45   29.31
   0  -3  12  228.65   28.55
   0  -3  13  155.49   15.29
   0   3  13  116.96   14.63
   0   3  13  145.58   15.02
   0  -3  13  160.78   23.47
   0   3  13  153.69   22.82
   0   3  13  107.46   14.66
   0  -3  13  136.84   15.10
   0   3 -13  149.57   14.24
   0   3  13  140.19   14.74
   0   3  13  148.14   14.82
   0  -3  13  151.02   14.96
   0  -3  13  112.43   14.28
   0   3  13  168.04   15.37
   0  -3  13  151.23   14.98
   0  -3  13  159.09   22.35
   0   3  13  156.48   15.13
   0   3  13  158.86   22.48
   0  -3  13  165.20   15.22
   0  -3 -13  136.89   19.55
   0   3 -13  167.85   21.29
   0  -3  13  152.10   14.39
   0   3  13  130.76   20.60
   0  -3 -13  133.63   17.87
   0  -3  13  143.28   14.59
   0  -3  13  203.94   23.75
   0   3 -13  161.97   20.77
   0  -3  13  113.08   20.51
   0   3  13  111.26   20.50
   0   3  14   26.06    5.04
   0  -3  14   21.63    4.59
   0   3  14   25.77    4.94
   0  -3  14   32.15    5.55
   0   3  14   27.53    5.01
   0   3  14   26.49    5.43
   0   3 -14   22.77    4.15
   0  -3  14   20.18    9.25
   0  -3  14   29.56    5.33
   0   3  14   17.03    9.36
   0  -3  14   30.51    5.10
   0   3  14   26.65    4.87
   0   3  14   27.01    5.03
   0  -3  14   29.05    5.12
   0   3  14   38.84   10.64
   0  -3  14   22.14    4.93
   0   3  14   27.24    5.23
   0  -3  14   17.66    8.89
   0   3 -14   17.73    6.76
   0  -3  14   24.73    4.31
   0   3  14   22.37    8.13
   0  -3  14   31.06    8.87
   0  -3  14   19.76    4.10
   0   3 -14   25.33    7.59
   0  -3 -14   26.98    7.90
   0  -3  14   36.26   10.65
   0   3  14    9.99    7.21
   0   3  15    0.83    2.65
   0   3  15    0.77    2.61
   0  -3  15    1.72    2.63
   0  -3  15    2.28    2.41
   0   3  15    2.55    2.88
   0  -3  15    7.37    5.41
   0   3  15    0.93    2.74
   0  -3  15    2.76    2.82
   0   3  15    3.72    6.31
   0  -3  15    0.76    2.56
   0   3  15   -0.76    2.51
   0   3  15    1.65    2.70
   0  -3  15    0.81    2.48
   0  -3  15    0.80    2.36
   0   3  15    3.27    2.59
   0  -3  15    3.23    6.11
   0  -3  15    1.20    2.03
   0   3 -15   -2.71    4.59
   0  -3  15    2.97    5.62
   0   3  15    2.99    5.67
   0  -3  15    4.14    2.41
   0   3 -15    2.44    4.14
   0  -3 -15    7.19    4.97
   0  -3  15   -3.60    6.11
   0   3  15    3.64    5.34
   0   3  16   51.86    7.48
   0  -3  16   48.92    7.39
   0   3  16   46.26    7.53
   0  -3  16   37.98    6.98
   0  -3  16   55.26    8.16
   0  -3  16   27.74   11.75
   0   3  16   48.05   14.08
   0   3  16   43.83    7.59
   0   3  16   52.29    7.53
   0  -3  16   40.49    6.96
   0   3  16   43.66    7.39
   0   3  16   56.31   13.85
   0  -3  16   50.81    7.46
   0   3  16   51.89    7.76
   0  -3  16   49.47    7.54
   0  -3  16   59.09   14.91
   0   3 -16   31.27   10.62
   0   3  16   75.29   14.56
   0  -3  16   41.01    6.38
   0   3 -16   35.44    9.84
   0  -3 -16   47.32   11.00
   0  -3  16   24.31    9.33
   0  -3  16   46.47   13.65
   0   3  16   39.03   12.50
   0   3  17   92.41   11.42
   0  -3  17   99.88   12.21
   0   3  17   37.67   15.24
   0  -3  17   53.95   17.06
   0   3  17   86.15   11.73
   0   3  17   99.60   11.57
   0  -3  17   92.96   11.41
   0   3  17   78.91   10.89
   0  -3  17   82.55   11.06
   0  -3  17  105.74   19.27
   0   3  17   98.74   11.72
   0   3  17  117.18   12.17
   0   3  17   77.40   17.04
   0  -3  17  104.10   11.71
   0  -3  17  104.83   11.79
   0   3 -17   89.71   16.69
   0  -3  17   75.80   15.95
   0   3 -17   78.53   15.36
   0   3  17   79.70   16.59
   0   3  17  106.05   20.36
   0  -3  17   77.13   18.12
   0   3  18   -0.86    3.11
   0  -3  18    3.44    3.18
   0   3  18    0.93    3.15
   0   3  18   -4.24    7.18
   0   3  18   -3.14    3.66
   0  -3  18   -4.21    5.05
   0  -3  18    1.04    3.53
   0  -3  18   -0.85    3.69
   0   3  18   -1.72    3.17
   0  -3  18   -0.90    3.76
   0  -3  18   -3.71    5.44
   0   3  18   -1.84    3.48
   0   3  18   -0.91    3.87
   0   3  18   -3.74    6.33
   0  -3  18    1.82    3.36
   0   3 -18   -2.84    3.40
   0   3  18   -3.12    2.64
   0   3  18    8.26    7.00
   0  -3  18   -4.12    6.98
   0  -3  19   -1.67    3.07
   0   3  19    0.84    3.08
   0   3  19    3.05    3.45
   0  -3  19   -1.01    3.33
   0   3  19    2.71    3.15
   0  -3  19    0.84    3.33
   0   3  19    0.84    3.11
   0  -3  19    0.88    3.09
   0  -3  19   -0.88    3.16
   0   3  19    0.89    2.91
   0   3  19    0.89    3.20
   0  -3  20    2.34    2.80
   0   3  20    0.78    2.80
   0  -3  20    2.85    3.01
   0   3  20    1.90    3.12
   0   3  20   -0.84    3.27
   0  -3  20    0.78    2.74
   0   3  20    2.36    2.90
   0   3  20    2.49    2.90
   0  -3  20    0.82    2.96
   0   3  20   -1.65    2.89
   0  -3  20    1.65    3.05
   0  -3  21   38.91    6.11
   0   3  21   29.11    5.68
   0  -3  21   38.90    6.51
   0   3  21   29.58    5.98
   0   3  21   31.45    5.91
   0  -3  21   46.19    6.50
   0   3  21   47.50    6.46
   0   3  21   41.85    6.43
   0   3  21   31.53    5.95
   0  -3  21   46.00    6.66
   0  -3  21   37.32    6.16
   0   3  22   29.61    4.98
   0  -3  22   35.04    5.29
   0   3  22   22.69    4.83
   0  -3  22   21.34    4.77
   0  -3  22   37.65    5.36
   0   3  22   35.12    5.34
   0   3  22   46.55    5.93
   0  -3  22   31.17    5.20
   0  -3  22   26.91    4.88
   0   3  22   29.41    5.18
   0   3  23    0.46    2.15
   0  -3  23    1.38    1.74
   0  -3  23    3.37    2.07
   0   3  23    0.56    1.64
   0   3  23    1.84    1.79
   0  -3  23   -0.93    1.84
   0  -3  23    0.95    1.72
   0  -3  23    2.39    1.94
   0   3  23   -1.43    1.81
   0   3  23   -0.48    1.81
   0   3  24    0.33    1.31
   0  -3  24   -0.66    1.19
   0   3  24    1.33    1.23
   0  -3  24   -0.66    1.34
   0  -3  24   -0.65    1.36
   0   3  24    0.32    1.37
   0   3  24    0.96    1.38
   0  -3  24    0.32    1.29
   0  -4   0  223.13   20.61
   0   4   1  556.58   46.41
   0  -4   1  570.48   46.42
   0  -4   1  563.21   46.50
   0   4   1  534.37   46.45
   0   4   1  542.02   46.43
   0  -4   1  541.36   46.47
   0  -4  -1  555.38   47.55
   0   4   1  563.60   47.43
   0  -4  -1  519.24   47.81
   0  -4  -1  565.59   48.17
   0   4  -1  576.06   47.93
   0   4   2  996.60   86.55
   0  -4   2 1080.40   86.68
   0   4  -2 1017.98   87.44
   0  -4   2  985.44   86.57
   0   4   2  990.87   86.53
   0   4   2 1032.05   86.56
   0  -4  -2 1052.22   87.21
   0   4  -2 1079.03   87.42
   0  -4  -2 1078.76   87.08
   0   4   2  984.58   86.97
   0   4   3 1013.68   90.12
   0  -4   3 1097.23   90.29
   0   4   3  973.23   90.01
   0   4   3 1028.23   89.15
   0  -4   3 1098.12   90.29
   0   4  -3 1082.34   90.60
   0  -4  -3 1028.82   89.81
   0  -4   3 1099.61   91.00
   0  -4  -3 1107.99   90.22
   0   4   3 1086.85   89.92
   0   4  -3 1088.28   90.42
   0  -4   3 1092.38   90.83
   0  -4   4   54.03    7.20
   0   4   4   52.06    7.02
   0  -4  -4   50.82    5.90
   0   4   4   48.83    5.12
   0   4  -4   49.07    6.88
   0  -4   4   45.79    6.87
   0   4   4   42.46    6.56
   0  -4   4   50.20    6.93
   0   4   4   54.18    6.11
   0  -4  -4   51.59    6.60
   0  -4   4   65.48    7.61
   0  -4   5  146.61   15.29
   0   4   5  146.59   15.19
   0   4   5  167.26   15.58
   0   4   5  156.17   15.64
   0   4  -5  161.56   14.86
   0  -4   5  142.35   15.15
   0  -4  -5  139.92   13.65
   0   4   5  122.37   11.93
   0  -4   5  139.12   14.67
   0  -4  -5  143.53   14.44
   0   4   5  150.73   13.51
   0  -4   5  165.09   15.71
   0  -4   6  596.37   52.46
   0   4   6  568.79   52.31
   0  -4  -6  540.44   50.19
   0  -4   6  603.69   52.51
   0   4  -6  617.37   51.35
   0   4   6  621.34   52.71
   0   4   6  563.94   52.20
   0  -4   6  575.26   51.25
   0  -4   6  643.02   52.81
   0  -4  -6  577.86   51.32
   0   4   6  523.77   49.56
   0  -4   7  244.70   23.42
   0   4   7  204.93   22.61
   0  -4  -7  188.16   21.26
   0   4   7  195.07   19.37
   0  -4  -7  202.40   20.40
   0   4  -7  206.08   21.95
   0   4  -7  221.34   21.35
   0   4   7  243.94   23.16
   0  -4   7  229.95   23.13
   0   4   7  212.24   22.83
   0  -4   7  214.66   21.28
   0   4   8   52.54    8.73
   0  -4   8   63.46    9.23
   0   4   8   37.18    5.40
   0  -4   8   33.46    8.07
   0   4   8   44.75    8.57
   0  -4  -8   35.83    7.17
   0   4   8   62.33    9.49
   0   4  -8   49.58    8.73
   0   4  -8   57.89    7.84
   0  -4  -8   45.20    6.92
   0   4   8   33.23    7.61
   0  -4   8   49.37    7.40
   0  -4   8   47.98    8.93
   0   4   9  216.56   22.61
   0  -4   9  204.53   22.22
   0   4   9  213.57   23.25
   0  -4   9  172.72   22.29
   0   4   9  157.19   17.00
   0  -4  -9  176.28   20.51
   0  -4   9  173.55   21.81
   0   4  -9  204.19   21.75
   0   4   9  205.69   22.55
   0  -4  -9  190.75   19.49
   0  -4   9  168.58   22.11
   0   4  -9  209.25   20.16
   0   4   9  212.74   22.99
   0  -4   9  185.17   19.52
   0  -4  10   10.31    5.29
   0   4  10   14.68    5.94
   0  -4  10    7.89    2.62
   0   4  10   10.15    2.89
   0  -4  10   12.94    2.84
   0   4  10    5.50    4.17
   0  -4  10    5.39    4.62
   0  -4 -10    7.79    3.48
   0   4  10    7.46    4.53
   0  -4  10    8.32    5.34
   0  -4 -10   11.86    4.59
   0   4 -10    4.92    4.45
   0   4 -10    6.75    3.64
   0  -4  10    6.08    5.20
   0  -4  10    8.84    3.31
   0   4  10   12.32    5.81
   0   4  11  132.74   18.04
   0  -4  11  107.24   16.51
   0  -4  11  117.58   12.12
   0  -4  11  118.21   18.06
   0   4  11  127.05   12.52
   0   4  11  122.79   18.53
   0  -4  11   99.10   11.92
   0  -4 -11  114.13   15.79
   0   4 -11  104.89   15.96
   0  -4  11  110.81   17.43
   0   4  11  118.05   17.14
   0  -4  11  124.23   12.07
   0   4 -11   97.08   13.62
   0  -4 -11  115.43   14.39
   0   4  11   96.58   16.99
   0  -4  11  125.43   18.68
   0   4  12  112.29   17.81
   0  -4  12   91.74   10.64
   0  -4  12   67.22   14.82
   0   4  12   86.41   10.67
   0   4  12   93.53   15.90
   0  -4  12  107.96   16.62
   0  -4  12   81.59    9.66
   0   4 -12  112.53   16.13
   0   4 -12  115.60   13.20
   0  -4 -12  105.56   13.29
   0  -4 -12  118.15   15.75
   0   4  12   92.27   15.35
   0  -4  12   73.09   14.93
   0  -4  12   92.71   10.28
   0  -4  12   89.80   16.25
   0   4  12   96.33   16.42
   0   4  13   55.47    7.83
   0  -4  13   50.94    7.41
   0   4  13   58.18    7.70
   0  -4  13   63.88    8.15
   0   4  13   54.38    7.56
   0   4  13   24.59   10.57
   0   4  13   55.64    7.99
   0  -4  13   66.86    8.34
   0  -4  13   48.29   13.19
   0  -4  13   58.13    7.51
   0   4  13   47.02    7.25
   0  -4  13   50.13   11.98
   0   4  13   63.96    7.99
   0   4  13   55.59    7.76
   0   4  13   72.76   14.35
   0  -4  13   67.10    8.04
   0  -4  13   67.13    8.17
   0  -4  13   66.27    7.44
   0   4 -13   94.15   14.55
   0   4 -13   56.10   11.49
   0  -4  13   54.38   12.50
   0   4  13   49.64   11.67
   0  -4 -13   51.57   10.59
   0  -4  13   67.28    7.84
   0   4  13   69.12   14.09
   0  -4  13   77.01   14.58
   0  -4  14    4.91    2.88
   0   4  14   14.80    3.72
   0   4  14   14.67    3.89
   0   4  14   12.54    3.89
   0  -4  14    7.63    2.92
   0  -4  14    6.69    5.72
   0   4  14   13.61    7.10
   0   4  14    5.96    3.47
   0   4 -14    4.55    2.29
   0  -4  14    6.71    3.11
   0  -4  14   13.09    3.39
   0   4  14   14.00    3.64
   0   4  14   11.99    3.51
   0  -4  14   13.92    3.70
   0   4  14    6.80    3.17
   0  -4  14   14.05    3.73
   0   4  14   14.93    7.20
   0  -4  14    2.93    5.60
   0   4 -14   15.71    7.40
   0  -4  14   10.12    2.91
   0  -4  14   11.59    3.21
   0  -4  14    5.75    4.93
   0  -4 -14    6.69    4.69
   0   4 -14   14.54    6.21
   0   4  14    8.52    6.42
   0   4  14    6.65    5.68
   0  -4  14    9.83    6.84
   0   4  15   52.89    7.21
   0  -4  15   48.76    7.40
   0   4  15   32.37    6.68
   0  -4  15   49.79    6.95
   0   4  15   48.62    7.23
   0  -4  15   50.18    7.55
   0   4  15   33.41   12.34
   0   4  15   27.79    6.55
   0   4 -15   46.78    6.28
   0  -4  15   43.83   12.93
   0  -4  15   42.72    6.74
   0   4  15   60.11    7.59
   0   4  15   71.76   14.84
   0  -4  15   32.00   10.81
   0   4  15   39.07    6.77
   0  -4  15   47.81    7.23
   0  -4  15   50.63    7.30
   0   4  15   48.39    7.18
   0   4 -15   50.33   11.48
   0  -4  15   43.32    6.20
   0   4  15   36.56   10.98
   0  -4  15   51.01   12.23
   0  -4 -15   47.26   10.49
   0   4 -15   51.36   11.70
   0  -4  15   39.56    6.33
   0   4  15   50.73   13.55
   0  -4  15   78.70   16.46
   0   4  16   66.06    8.55
   0   4  16   39.04    7.87
   0  -4  16   54.02    8.00
   0   4  16   54.77    7.96
   0  -4  16   54.82   14.80
   0   4  16   51.65   14.62
   0  -4  16   40.99    7.88
   0   4 -16   57.32    7.27
   0   4  16   52.39    8.34
   0   4  16   64.91    8.27
   0  -4  16   55.27    7.97
   0   4  16   69.40    8.73
   0  -4  16   48.13   13.50
   0   4  16   62.02    8.46
   0   4  16   52.48   14.34
   0  -4  16   56.14    8.11
   0  -4  16   65.16    8.56
   0   4 -16   64.33   13.67
   0  -4  16   62.47    7.42
   0  -4  16   45.80   11.90
   0  -4  16   56.75    7.45
   0   4 -16   50.49   11.95
   0   4  16   60.59   13.75
   0  -4  16   42.17   12.99
   0   4  16   27.14   11.36
   0  -4  17    4.19    3.42
   0   4  17    5.93    3.53
   0   4  17   12.94    4.30
   0   4  17    1.03    3.15
   0   4  17    4.14    4.96
   0  -4  17    4.06    3.66
   0  -4  17    8.17    6.93
   0   4  17    2.52    3.43
   0  -4  17    0.83    3.24
   0   4  17    6.33    3.52
   0  -4  17   10.77    7.46
   0   4  17    2.69    3.24
   0  -4  17    8.89    3.85
   0  -4  17    4.41    3.60
   0   4  17   10.94    6.92
   0   4 -17   11.85    7.54
   0   4 -17    2.66    4.51
   0   4  17   -3.23    4.75
   0  -4  17    9.07    5.73
   0  -4  17    7.99    7.57
   0   4  17   -4.03    5.93
   0  -4  18   20.64   10.01
   0   4  18   25.01   10.10
   0   4  18   18.54    5.09
   0  -4  18   17.35    5.26
   0   4  18   33.78    5.61
   0  -4  18   16.75    4.58
   0   4  18   14.40    4.38
   0  -4  18    3.64    5.55
   0   4  18   18.43    8.40
   0  -4  18   22.16    4.69
   0  -4  18   21.41    5.07
   0   4  18   30.76    5.68
   0   4 -18   11.61    6.68
   0  -4  18   14.34    4.55
   0   4  18   20.42    4.80
   0   4  18   12.98    4.76
   0   4  18   16.26    9.24
   0  -4  18   24.23   10.92
   0   4  19   21.82    5.24
   0  -4  19   13.73    4.62
   0   4  19   19.99    5.01
   0  -4  19   12.94    4.28
   0  -4  19    3.96    3.98
   0   4  19   14.94    4.73
   0   4  19   23.71    4.98
   0  -4  19   21.14    4.86
   0   4  19   16.16    4.69
   0   4  19   17.30    4.61
   0  -4  19   18.83    4.74
   0   4  20   30.58    5.46
   0  -4  20   32.66    5.57
   0  -4  20   20.79    4.84
   0   4  20   23.39    5.16
   0   4  20   34.21    5.98
   0  -4  20    9.21    3.93
   0   4  20   15.92    4.26
   0  -4  20   21.95    4.80
   0   4  20   25.22    4.92
   0  -4  20   19.82    4.78
   0   4  20   28.35    5.50
   0  -4  21   -2.11    2.86
   0   4  21   -0.71    2.16
   0  -4  21   -0.70    2.66
   0   4  21    0.71    2.32
   0  -4  21   -1.63    2.85
   0   4  21   -2.45    2.68
   0  -4  21    0.67    2.54
   0   4  21    1.34    2.40
   0  -4  21    3.37    2.80
   0   4  21    3.69    3.06
   0   4  21    1.35    2.49
   0   4  22    4.68    2.46
   0   4  22    7.02    2.51
   0  -4  22    9.91    2.90
   0  -4  22    7.57    2.86
   0   4  22    4.07    2.45
   0  -4  22    8.16    2.77
   0  -4  22   10.60    3.02
   0   4  22    7.76    2.77
   0  -4  22    7.31    2.77
   0   4  22   12.86    3.20
   0   4  23    4.51    2.06
   0   4  23   -0.45    1.70
   0  -4  23   -0.45    1.70
   0  -4  23    0.45    1.61
   0  -4  23   -0.53    1.79
   0   4  23    2.63    1.89
   0  -4  23   -0.87    1.73
   0   4  23    2.57    1.92
   0  -4  23    0.87    1.74
   0   4  23    2.60    1.87
   0  -4  24    2.68    1.42
   0  -4  24    2.40    1.49
   0   4  24    2.99    1.42
   0   4  24    3.32    1.44
   0  -4  24    4.14    1.60
   0   4  24    4.93    1.61
   0  -4  24    3.58    1.51
   0   4  24    8.21    1.78
   0   5   0    3.43    2.20
   0  -5   0    0.62    2.35
   0   5   1  229.80   20.74
   0  -5  -1  248.36   23.13
   0   5  -1  239.98   22.68
   0  -5   1  240.94   20.81
   0  -5   1  259.99   20.85
   0   5   1  263.92   22.45
   0  -5  -1  266.39   23.10
   0  -5   2  101.76    8.62
   0   5   2   81.51    8.39
   0   5   2   77.38    8.44
   0  -5   2   95.67    8.70
   0   5   2   82.71    9.38
   0   5  -2   92.19    9.81
   0  -5  -2   83.67    9.34
   0   5  -2  101.43   10.25
   0  -5   2   97.55    8.73
   0   5   2   81.70    8.50
   0   5   2   82.52    8.99
   0  -5  -2   90.50    9.74
   0   5   3   14.64    3.11
   0  -5   3   16.68    3.18
   0   5   3   22.20    3.71
   0   5  -3   18.47    4.00
   0  -5   3   19.47    4.11
   0   5   3   21.80    3.54
   0  -5   3   23.52    3.64
   0   5   3   19.22    3.04
   0  -5  -3   26.64    4.12
   0   5  -3   17.11    4.15
   0  -5  -3   24.09    3.85
   0  -5   3   21.44    3.62
   0   5   3   18.04    3.33
   0  -5   3   16.04    4.01
   0  -5   4   10.44    3.45
   0   5  -4   16.59    3.69
   0   5   4   12.32    2.91
   0  -5   4   15.67    3.72
   0   5   4   13.01    3.54
   0   5  -4   14.52    3.66
   0  -5  -4   10.18    2.96
   0   5   4   15.61    2.45
   0  -5   4   14.02    4.11
   0   5   4   15.24    3.59
   0  -5   4   14.85    3.56
   0  -5  -4   12.86    2.97
   0  -5   5   27.39    5.60
   0   5   5   30.05    4.67
   0   5   5   22.90    5.16
   0  -5   5   23.66    5.20
   0  -5  -5   34.52    4.69
   0   5   5   35.61    3.73
   0  -5  -5   33.06    5.61
   0   5  -5   28.85    5.44
   0   5   5   35.64    5.97
   0  -5   5   32.56    5.83
   0  -5   5   45.46    6.47
   0  -5   6  208.71   19.75
   0   5   6  214.03   19.96
   0   5   6  178.07   19.70
   0  -5   6  170.12   19.59
   0  -5   6  189.36   20.29
   0  -5  -6  194.30   19.28
   0   5   6  184.54   17.86
   0   5  -6  171.59   18.98
   0  -5   6  166.94   19.50
   0   5   6  193.91   19.95
   0  -5  -6  192.76   18.13
   0   5   6  200.71   20.43
   0  -5   6  171.53   19.35
   0   5   7    5.15    3.52
   0  -5   7    3.81    3.94
   0   5   7   10.98    2.64
   0  -5   7    6.52    3.72
   0  -5   7    6.63    3.04
   0   5   7   13.52    4.21
   0   5  -7    9.76    3.67
   0   5   7    5.14    3.51
   0  -5  -7    8.78    3.27
   0  -5  -7    9.68    3.06
   0   5  -7   14.38    5.02
   0   5   7   13.86    4.70
   0  -5   7    6.23    3.24
   0  -5   7    3.76    3.89
   0   5   8   32.29    7.17
   0  -5   8   36.27    7.62
   0  -5   8   42.05    7.51
   0   5   8   30.91    6.86
   0   5   8   21.66    4.09
   0   5  -8   26.83    5.88
   0  -5  -8   23.85    5.70
   0   5   8   33.99    7.78
   0   5  -8   35.52    7.06
   0  -5  -8   30.00    5.22
   0  -5   8   32.77    7.19
   0   5   8   28.58    6.91
   0  -5   8   25.53    5.67
   0   5   9   18.05    6.92
   0  -5   9   40.71    8.82
   0  -5   9   44.06    5.22
   0   5   9   33.15    7.39
   0  -5   9   30.80    7.12
   0   5   9   34.00    4.93
   0   5  -9   39.92    7.05
   0   5   9   35.50    8.10
   0   5  -9   52.60    8.86
   0  -5  -9   31.43    6.89
   0  -5  -9   22.48    5.32
   0  -5   9   29.61    7.77
   0  -5   9   35.08    6.95
   0   5   9   56.49    9.76
   0   5  10  541.11   48.39
   0  -5  10  607.56   49.08
   0   5  10  515.72   49.33
   0  -5  10  489.88   42.30
   0  -5  10  531.38   49.12
   0   5  10  453.19   42.15
   0  -5  10  437.10   42.18
   0  -5 -10  528.93   46.95
   0  -5  10  461.71   42.31
   0   5  10  492.31   48.23
   0   5  10  493.53   48.66
   0   5 -10  533.59   48.23
   0  -5  10  481.54   48.72
   0   5 -10  471.30   45.25
   0  -5  10  468.33   48.31
   0  -5 -10  458.80   44.34
   0  -5  10  479.58   45.07
   0   5  11    3.66    2.49
   0  -5  11    2.35    3.46
   0   5  11    2.41    4.09
   0  -5  11    2.99    2.28
   0  -5  11    3.11    1.92
   0  -5  11   10.26    5.22
   0   5  11    4.22    4.73
   0  -5  11    2.42    2.12
   0  -5 -11    3.37    4.29
   0   5 -11   -1.95    4.05
   0   5 -11    2.72    3.26
   0  -5  11   14.29    6.38
   0  -5 -11    3.59    2.69
   0   5  11    2.17    4.12
   0   5  11    2.35    4.00
   0  -5  11    4.73    3.18
   0  -5  11    6.94    5.88
   0   5  12    3.83    2.36
   0   5  12    2.40    4.06
   0  -5  12    2.33    3.43
   0   5  12    8.20    6.13
   0   5  12    0.69    2.19
   0  -5  12    2.67    4.53
   0  -5  12   -0.67    2.50
   0  -5  12    5.51    2.68
   0  -5  12   -0.54    2.56
   0  -5  12    2.57    2.11
   0  -5  12    2.60    4.92
   0   5  12    4.85    4.60
   0   5 -12    2.16    4.49
   0   5 -12    7.10    3.61
   0  -5 -12    1.88    3.56
   0   5  12    2.67    4.53
   0  -5  12   -2.62    3.85
   0   5  13   47.51    7.31
   0   5  13   50.22    7.65
   0  -5  13   56.90   13.30
   0  -5  13   56.56    7.85
   0   5  13   39.85   11.41
   0   5  13   50.88    7.60
   0   5  13   52.60    7.25
   0  -5  13   58.67    7.46
   0  -5  13   67.63    7.83
   0   5  13   52.33    7.28
   0  -5  13   60.22   12.65
   0   5  13   64.38    7.79
   0  -5  13   67.89    7.77
   0   5  13   45.74   11.47
   0  -5  13   61.87    7.59
   0   5  13   62.50    7.71
   0  -5  13   64.27    7.40
   0   5 -13   57.74   12.21
   0  -5  13   44.60   11.81
   0   5  13   69.66   14.05
   0  -5  13   58.13    7.45
   0   5 -13   40.24   11.27
   0  -5 -13   59.69   11.61
   0  -5  13   58.74   12.84
   0   5  13   53.87   12.80
   0   5  14  161.48   16.33
   0  -5  14  194.25   25.09
   0   5  14  102.70   15.61
   0  -5  14  158.64   16.56
   0   5 -14  166.97   15.74
   0  -5  14  175.62   26.02
   0   5  14  159.31   25.03
   0   5  14  146.78   16.44
   0  -5  14  169.01   16.16
   0   5  14  153.32   16.03
   0  -5  14  167.26   16.16
   0   5  14  139.00   15.74
   0   5  14  157.80   23.51
   0  -5  14  175.57   16.41
   0   5  14  177.60   16.52
   0   5  14  156.07   16.13
   0  -5  14  163.89   16.16
   0  -5 -14  139.41   20.61
   0   5 -14  135.72   21.59
   0  -5  14  154.55   15.51
   0   5 -14  132.51   21.19
   0  -5  14  181.85   24.31
   0   5  14  154.21   23.40
   0  -5  14  146.21   15.81
   0   5  14  125.57   22.58
   0  -5  14  175.47   24.74
   0   5  15    7.71    3.70
   0   5  15    0.76    2.89
   0   5  15    0.84    2.87
   0  -5  15    0.75    2.61
   0   5  15   -3.69    6.25
   0  -5  15    3.61    2.65
   0   5 -15    1.90    2.01
   0   5  15    6.44    3.66
   0  -5  15   -3.61    8.10
   0   5  15    1.51    2.64
   0  -5  15    2.22    2.59
   0  -5  15    2.36    2.67
   0  -5  15    0.79    2.93
   0   5  15    4.07    3.09
   0  -5  15   -3.17    6.00
   0   5  15   -0.81    2.99
   0   5  15   -3.25    6.15
   0   5 -15   -2.89    4.90
   0  -5  15    5.76    2.24
   0   5 -15   10.78    6.85
   0   5  15    3.11    4.57
   0  -5 -15    2.33    2.79
   0  -5  15    3.03    3.63
   0  -5  15    2.18    2.05
   0   5  15   -3.60    5.28
   0  -5  15   -3.54    7.34
   0  -5  16    0.79    2.69
   0   5  16    0.81    3.06
   0   5  16    3.64    3.54
   0   5  16   -0.90    2.74
   0   5  16   -3.93    4.71
   0   5  16    0.98    2.99
   0  -5  16    2.88    3.64
   0   5 -16    0.64    2.24
   0  -5  16    3.86    5.66
   0   5  16    0.80    2.89
   0  -5  16   -0.79    2.91
   0  -5  16    2.51    2.65
   0   5  16    3.47    7.20
   0  -5  16   -0.84    2.57
   0  -5  16    3.39    4.97
   0   5  16    0.86    2.74
   0   5  16   -0.86    2.82
   0   5 -16   -3.01    5.70
   0  -5  16    1.29    1.97
   0  -5  16    2.20    2.15
   0   5  16    3.25    5.51
   0  -5  16    3.07    4.51
   0   5 -16   -5.57    5.78
   0   5  16    3.84    7.27
   0  -5  16    3.78    5.54
   0   5  17   22.52    5.17
   0  -5  17   20.52    5.15
   0   5  17   31.45    6.04
   0  -5  17   19.85    5.23
   0   5 -17   23.50    4.26
   0   5  17   24.20    5.83
   0  -5  17   24.03   10.88
   0   5  17   24.44    9.93
   0  -5  17   20.39    5.02
   0   5  17   21.52    5.42
   0   5  17   20.33    5.23
   0   5  17   10.80    8.27
   0  -5  17   20.86    5.10
   0   5  17   32.90    6.16
   0  -5  17   19.85    5.02
   0  -5  17   10.57    6.24
   0   5 -17   30.36    9.45
   0   5  17   13.13    7.05
   0   5 -17   22.18    8.97
   0  -5  17   31.35   11.16
   0   5  17   27.80   10.79
   0  -5  18    8.05    8.49
   0   5  18   18.11    5.05
   0   5  18   20.41    9.27
   0  -5  18   15.88    4.77
   0  -5  18   16.32    4.78
   0   5  18   23.94    5.12
   0  -5  18   10.65    6.89
   0   5  18   21.23    4.80
   0   5  18   21.70    9.31
   0   5  18   18.48    4.66
   0  -5  18   20.68    4.80
   0  -5  18   16.47    4.42
   0   5 -18   29.61    9.51
   0   5  18   23.30    4.91
   0   5  18   12.94    4.61
   0  -5  18   16.43    4.49
   0   5  18   15.92    8.39
   0  -5  18   19.70    8.96
   0  -5  19   12.44    3.94
   0   5  19    9.28    3.67
   0   5  19   10.16    4.08
   0  -5  19   13.33    4.31
   0   5  19   11.61    4.26
   0  -5  19    8.62    4.37
   0  -5  19    8.66    3.80
   0   5  19    3.97    2.65
   0   5  19   13.35    4.28
   0   5  19   14.39    3.98
   0  -5  19   12.67    3.71
   0  -5  20    6.90    3.66
   0   5  20   18.61    4.49
   0  -5  20   14.51    4.03
   0   5  20   20.20    4.64
   0  -5  20   14.15    4.50
   0   5  20    8.01    3.62
   0   5  20   14.60    3.96
   0  -5  20   16.72    4.14
   0  -5  20    8.78    3.46
   0   5  20   19.13    4.32
   0   5  20   11.50    4.09
   0  -5  21   10.66    3.45
   0   5  21    6.74    2.93
   0  -5  21    6.67    2.96
   0   5  21    8.77    3.04
   0   5  21    8.55    3.42
   0  -5  21    5.42    3.15
   0   5  21   13.36    3.60
   0  -5  21   10.82    3.64
   0   5  21    6.41    3.00
   0   5  21    5.05    3.07
   0  -5  21   10.26    3.37
   0   5  22    2.75    2.19
   0  -5  22    1.63    2.07
   0  -5  22    2.72    2.07
   0   5  22    5.49    2.33
   0  -5  22    0.64    2.10
   0   5  22    0.64    2.03
   0   5  22    1.04    2.17
   0  -5  22    2.62    2.27
   0   5  22    4.73    2.44
   0  -5  22    2.11    2.20
   0  -5  23   -1.23    1.51
   0   5  23    0.83    1.57
   0   5  23    0.41    1.56
   0  -5  23    0.41    1.39
   0   5  23    0.97    1.69
   0  -5  23   -0.49    1.70
   0  -5  23    0.40    1.58
   0   5  23    2.36    1.70
   0   5  23   -1.59    1.58
   0  -5  23    1.20    1.67
   0   5  24    9.74    2.17
   0   5  24   11.95    2.24
   0  -5  24   14.30    2.31
   0  -5  24   11.66    2.16
   0  -5  24   21.00    2.68
   0   5  24   17.23    2.49
   0   5  24   15.29    2.49
   0  -5  24   18.28    2.56
   0  -6   0 1836.12  155.71
   0   6   0 1831.42  154.99
   0  -6  -1  561.04   45.81
   0   6  -1  484.74   44.93
   0   6   1  509.12   44.65
   0  -6  -1  487.43   45.23
   0   6   2    4.31    1.28
   0  -6   2    6.24    1.40
   0   6   2    6.74    2.46
   0  -6  -2    4.02    2.58
   0   6  -2    4.82    2.76
   0  -6   2    3.21    1.35
   0   6   2    5.60    1.34
   0   6  -2    4.23    2.63
   0   6   2    6.56    2.45
   0  -6  -2    6.30    2.36
   0  -6  -2    4.81    2.63
   0  -6   2    3.72    1.45
   0   6   2    2.20    1.12
   0  -6   3  305.16   28.76
   0   6   3  307.93   28.77
   0  -6   3  326.37   29.13
   0   6   3  332.43   29.12
   0  -6  -3  341.72   29.91
   0   6   3  319.55   29.84
   0   6  -3  357.32   30.54
   0  -6   3  350.87   30.86
   0   6   3  324.45   28.99
   0   6   3  347.20   29.31
   0  -6   3  337.42   29.17
   0   6  -3  302.17   30.29
   0  -6  -3  320.36   29.99
   0  -6   4   23.65    4.01
   0   6   4   23.14    3.93
   0   6   4   22.44    3.99
   0  -6   4   15.28    4.43
   0   6  -4   17.13    4.45
   0  -6   4   24.77    4.26
   0   6   4   24.47    4.11
   0   6  -4   21.77    4.57
   0  -6  -4   16.05    3.79
   0   6   4   21.33    3.41
   0  -6   4   19.47    4.74
   0  -6  -4   15.15    3.62
   0  -6   4   21.99    4.08
   0   6   4   17.09    3.64
   0  -6   5  629.04   51.71
   0   6   5  622.13   51.76
   0  -6   5  524.93   51.61
   0   6   5  597.27   52.06
   0  -6  -5  582.38   51.65
   0   6   5  586.70   51.19
   0  -6   5  539.85   52.55
   0   6   5  605.70   51.99
   0  -6   5  565.27   51.78
   0   6   5  596.07   49.82
   0   6  -5  541.25   52.02
   0  -6   5  550.64   52.69
   0  -6   6    1.04    2.63
   0   6   6    1.04    2.34
   0   6   6    0.65    1.74
   0  -6   6   -1.19    2.66
   0  -6   6   -2.70    2.02
   0   6   6    3.65    2.90
   0   6   6    2.43    3.25
   0   6  -6   -1.00    3.07
   0  -6  -6    1.75    2.22
   0   6   6    0.85    0.84
   0  -6   6    5.11    2.87
   0  -6   6    2.25    2.86
   0   6   6    1.02    2.59
   0  -6   7   -1.26    3.02
   0   6   7    1.27    3.06
   0   6   7    1.31    1.57
   0  -6   7    2.75    2.60
   0   6   7    1.12    2.50
   0  -6   7    2.19    2.78
   0   6   7    1.38    3.87
   0  -6  -7    2.75    1.85
   0   6  -7    2.20    2.64
   0  -6  -7    4.05    2.97
   0   6   7    1.24    2.79
   0  -6   7   -1.24    2.79
   0  -6   7    1.21    2.90
   0   6   8    6.10    3.71
   0  -6   8   10.49    4.45
   0  -6   8    9.12    3.88
   0   6   8   16.04    4.98
   0   6   8    5.83    2.60
   0  -6  -8    6.34    2.60
   0   6  -8   10.85    4.01
   0  -6  -8    5.83    3.03
   0   6  -8    4.42    4.19
   0   6   8   14.08    5.17
   0   6   8    7.45    4.42
   0  -6   8   11.64    4.57
   0  -6   8    7.38    4.01
   0   6   9 1346.88  107.95
   0  -6   9 1401.02  107.88
   0   6   9 1156.37  107.68
   0  -6   9 1256.79  108.01
   0  -6   9 1153.22  102.26
   0   6   9 1168.80  102.70
   0  -6  -9 1184.85  105.84
   0  -6   9 1258.38  107.77
   0  -6  -9 1120.48  103.78
   0   6   9 1218.54  107.93
   0   6  -9 1306.40  107.94
   0   6  -9 1203.47  105.77
   0   6   9 1388.74  108.87
   0  -6   9 1089.43  105.49
   0  -6  10    9.87    2.72
   0   6  10    6.38    2.34
   0   6  10   12.53    5.90
   0  -6  10    2.04    4.27
   0  -6  10    7.27    2.57
   0  -6  10   10.65    5.66
   0   6  10    7.32    4.15
   0  -6 -10    6.06    3.90
   0   6 -10   14.87    5.49
   0   6 -10    9.95    4.05
   0  -6  10   11.16    6.01
   0  -6  10    8.42    2.77
   0   6  10   10.03    4.85
   0  -6 -10    8.16    3.18
   0   6  10    4.08    3.92
   0  -6  10    4.25    3.85
   0  -6  10    6.01    4.54
   0  -6  11   21.08    3.35
   0  -6  11   21.32    4.04
   0  -6  11   14.84    3.44
   0   6  11   26.41    8.02
   0   6  11   20.66    3.90
   0  -6  11   11.68    6.12
   0  -6  11   24.46    7.07
   0   6  11   35.80    8.31
   0  -6  11   14.80    3.60
   0   6  11   15.79    7.05
   0   6 -11   16.72    5.21
   0   6 -11   12.43    6.01
   0  -6 -11   18.72    5.96
   0  -6  11   17.27    7.39
   0  -6  11   19.96    5.47
   0  -6  11   13.78    6.62
   0   6  11   11.72    5.81
   0   6  12    1.95    2.34
   0   6  12    3.25    2.40
   0   6  12    2.39    4.05
   0  -6  12   -2.31    3.92
   0  -6  12    0.67    2.34
   0  -6  12   -2.65    4.49
   0   6  12   -0.69    2.60
   0   6  12    5.45    5.66
   0  -6  12   -0.71    2.00
   0  -6 -12    3.77    3.57
   0   6 -12    2.29    4.34
   0   6  12    2.51    4.26
   0  -6  12   10.72    6.42
   0  -6  12    1.36    1.73
   0   6 -12    1.60    3.02
   0  -6  12    2.60    4.41
   0   6  12   10.63    5.51
   0   6  13  261.55   24.74
   0  -6  13  287.83   24.93
   0  -6  13  263.69   24.68
   0   6  13  260.82   24.67
   0   6  13  189.02   30.74
   0   6  13  240.33   24.89
   0  -6  13  237.03   32.12
   0  -6  13  281.67   25.22
   0  -6  13  255.58   25.02
   0   6  13  269.60   24.62
   0  -6  13  220.48   24.16
   0   6  13  298.89   25.03
   0  -6  13  274.36   24.63
   0  -6 -13  277.39   30.37
   0  -6  13  261.93   24.39
   0  -6  13  284.93   33.92
   0  -6  13  273.52   24.90
   0   6  13  270.72   33.54
   0  -6  13  252.05   32.55
   0   6 -13  211.90   29.91
   0   6  13  242.85   31.73
   0   6  13  250.47   24.83
   0   6  13  313.53   33.70
   0   6  13  253.33   24.95
   0  -6  13  297.97   32.91
   0   6  14    3.49    2.89
   0  -6  14    2.04    2.57
   0   6  14    3.95    3.14
   0   6  14    1.59    2.86
   0   6  14    2.52    2.94
   0  -6  14    3.27    4.80
   0  -6  14   -1.64    2.40
   0   6  14   -3.36    4.03
   0  -6  14    0.67    2.55
   0   6  14   -0.69    2.99
   0  -6  14   -0.71    2.78
   0  -6  14   -2.87    4.85
   0   6  14    2.96    5.61
   0   6  14   -0.74    2.74
   0   6  14    0.75    2.69
   0  -6  14    2.89    2.80
   0   6 -14   -2.82    4.78
   0  -6  14    0.64    2.18
   0  -6  14   -0.74    1.97
   0   6 -14    2.68    4.54
   0   6  14    2.99    3.59
   0  -6 -14   -2.20    3.72
   0  -6  14   -3.00    4.40
   0   6  14    3.28    4.81
   0  -6  14    3.21    6.07
   0   6  15   -1.71    2.71
   0   6  15   -2.26    2.78
   0  -6  15   -2.20    2.78
   0   6  15    0.86    2.83
   0  -6  15    3.55    5.21
   0   6  15   -0.91    2.88
   0  -6  15    0.89    2.38
   0   6  15   -3.65    4.37
   0   6 -15    0.68    2.68
   0  -6  15    0.73    2.39
   0   6  15   -0.75    2.37
   0  -6  15   -0.77    2.45
   0   6  15    4.01    2.72
   0  -6  15    3.12    5.28
   0  -6  15    0.78    2.47
   0   6  15    1.61    2.65
   0   6  15   -3.22    5.45
   0  -6  15    1.33    1.78
   0   6 -15   -2.99    5.67
   0  -6  15   -1.50    2.46
   0   6 -15   -2.83    4.79
   0  -6  15    3.08    4.52
   0   6  15   -3.19    6.04
   0   6  15   -3.56    6.03
   0  -6  15   -3.48    5.11
   0   6  16   -0.90    2.96
   0   6  16   -0.80    2.61
   0   6  16    5.47    3.28
   0  -6  16   -0.78    2.79
   0   6 -16    3.41    2.71
   0   6  16   -0.96    3.36
   0   6  16   -3.87    5.68
   0  -6  16    3.77    5.54
   0  -6  16    2.82    3.28
   0  -6  16   -1.54    2.85
   0   6  16    1.58    2.84
   0  -6  16    0.82    2.30
   0   6  16    0.85    2.60
   0  -6  16    0.82    2.70
   0   6  16   -0.84    2.68
   0  -6  16    3.32    4.87
   0   6  16    3.42    5.02
   0  -6  16    3.98    2.45
   0   6 -16   -3.10    5.86
   0   6 -16   -5.81    6.03
   0  -6  16    6.19    5.25
   0  -6  16   -1.49    2.28
   0  -6  16   -3.70    5.42
   0   6  16    3.77    6.39
   0   6  17   21.28    5.26
   0  -6  17   20.75    4.77
   0   6  17   26.89    5.28
   0  -6  17   31.13   11.07
   0   6  17   12.81    4.83
   0   6  17   15.92    9.09
   0   6 -17   32.90    4.98
   0  -6  17   20.25    5.14
   0  -6  17   24.57    4.97
   0   6  17   20.21    4.87
   0  -6  17   29.51    5.25
   0  -6  17   24.29    5.02
   0   6  17   31.71   10.49
   0   6  17   19.11    4.86
   0  -6  17   23.98    8.88
   0   6  17   19.87    4.79
   0  -6  17   27.26    4.45
   0   6 -17    6.21    5.55
   0   6 -17    5.77    5.19
   0  -6  17   30.49   10.36
   0   6  17   11.64    7.55
   0  -6  18    3.32    2.81
   0  -6  18    3.43    4.11
   0   6  18    2.56    2.89
   0  -6  18   -0.83    2.45
   0   6  18    1.71    2.52
   0  -6  18   -0.96    2.93
   0  -6  18   -3.89    4.65
   0   6  18    1.95    2.86
   0   6 -18   -0.60    2.17
   0  -6  18   -0.79    2.83
   0   6  18    4.80    3.11
   0   6  18    3.67    3.57
   0   6  18    0.81    2.56
   0  -6  18    1.59    2.69
   0  -6  19    7.16    3.22
   0   6  19    3.26    2.91
   0   6  19    9.74    3.94
   0  -6  19   13.46    3.90
   0   6  19    5.58    2.91
   0  -6  19    7.33    3.35
   0   6  19   12.20    3.87
   0  -6  19    6.03    2.99
   0  -6  19   11.37    3.74
   0   6  19    7.68    3.44
   0   6  19    7.03    3.55
   0  -6  20   -0.72    2.29
   0   6  20   -1.47    2.79
   0   6  20    0.74    2.42
   0  -6  20   -1.45    2.37
   0   6  20   -0.85    2.48
   0  -6  20   -2.51    2.84
   0  -6  20   -0.69    2.41
   0   6  20    2.08    2.35
   0   6  20   -2.80    2.37
   0   6  20    2.42    2.81
   0  -6  20    0.69    2.63
   0  -6  21   -0.62    2.36
   0   6  21    0.63    2.21
   0  -6  21    3.72    2.52
   0   6  21    1.26    2.21
   0   6  21    2.18    2.22
   0  -6  21   -0.72    2.13
   0  -6  21    1.19    2.26
   0   6  21    2.38    2.08
   0   6  21   -0.70    2.37
   0  -6  21    5.39    2.59
   0   6  21    3.00    2.28
   0   6  22   -1.52    1.91
   0  -6  22    1.49    1.84
   0   6  22    1.01    1.60
   0  -6  22    0.50    1.68
   0   6  22    2.34    1.98
   0  -6  22   -0.59    1.72
   0   6  22   -0.48    1.86
   0  -6  22   -1.44    1.82
   0  -6  22   -1.94    1.92
   0   6  22   -0.48    1.73
   0   6  22   -0.57    2.33
   0   6  23    2.92    1.58
   0  -6  23    3.23    1.72
   0  -6  23    1.43    1.48
   0   6  23    3.99    1.76
   0   6  23    3.43    1.77
   0  -6  23    3.88    1.78
   0  -6  23    5.66    2.01
   0   6  23    5.22    1.89
   0  -6  23    3.20    1.73
   0   6  23    4.57    1.79
   0   7   0    1.42    2.34
   0  -7   0    5.40    3.58
   0   7   1  200.12   17.43
   0   7  -1  157.21   17.23
   0  -7  -1  172.17   17.82
   0   7   1  153.09   16.96
   0  -7  -1  177.39   17.88
   0  -7   1  166.26   17.95
   0   7   2   27.72    3.30
   0  -7   2   28.66    3.31
   0   7   2   35.80    5.56
   0   7  -2   28.25    5.42
   0  -7  -2   34.74    5.92
   0   7   2   33.66    3.48
   0  -7   2   28.92    3.44
   0   7   2   36.56    5.16
   0   7   2   24.91    3.26
   0  -7   2   29.33    3.46
   0  -7   2   30.95    6.00
   0  -7  -2   34.01    5.84
   0  -7   3  159.40   14.28
   0   7   3  150.96   14.21
   0   7   3  140.98   14.28
   0  -7   3  149.57   14.43
   0   7  -3  157.24   16.30
   0   7   3  168.62   15.99
   0  -7   3  168.90   16.69
   0   7  -3  156.37   16.44
   0   7   3  170.62   15.39
   0   7   3  141.51   14.22
   0  -7   3  139.26   14.32
   0  -7  -3  148.55   15.54
   0  -7  -3  154.94   16.11
   0   7   4   11.58    2.75
   0  -7   4   15.91    2.98
   0   7  -4    7.21    3.15
   0  -7   4   14.18    4.10
   0   7   4    8.16    2.77
   0   7   4    4.18    2.16
   0  -7   4    9.79    2.80
   0   7  -4   14.34    3.88
   0  -7  -4    6.03    2.74
   0   7   4   12.94    2.81
   0  -7   4    5.44    2.25
   0  -7  -4   10.87    3.31
   0  -7   4   11.32    4.03
   0   7   4   11.57    3.08
   0   7   5  190.11   17.82
   0  -7   5  191.51   17.80
   0   7   5  164.48   17.71
   0  -7  -5  182.43   18.24
   0  -7   5  183.43   19.44
   0  -7   5  176.30   18.07
   0   7   5  167.36   17.86
   0   7  -5  170.29   18.87
   0   7   5  179.05   17.95
   0  -7   5  174.01   17.94
   0   7   5  160.09   16.39
   0  -7   5  195.17   19.89
   0   7   6  178.95   18.08
   0  -7   6  175.81   17.94
   0  -7   6  174.97   18.45
   0   7   6  160.94   18.22
   0  -7  -6  191.32   18.49
   0  -7   6  182.35   19.52
   0   7   6  157.40   17.17
   0  -7   6  161.74   18.06
   0   7   6  173.15   15.55
   0   7  -6  175.22   18.90
   0   7   6  146.75   17.81
   0  -7   6  162.52   19.17
   0  -7   7   11.17    4.13
   0   7   7    6.27    2.90
   0  -7   7    8.63    3.61
   0   7   7   15.40    4.23
   0   7   7    6.20    2.80
   0  -7   7   14.63    4.85
   0  -7  -7    9.58    3.68
   0   7  -7    9.86    3.83
   0   7   7    7.45    4.25
   0  -7   7   18.34    4.91
   0   7   7    3.66    3.19
   0  -7   7    6.96    3.80
   0   7   8   10.54    4.68
   0  -7   8   16.28    5.53
   0  -7   8    8.18    2.56
   0   7   8   15.86    4.95
   0  -7   8   11.59    4.02
   0  -7   8    7.40    2.56
   0  -7   8   16.61    5.69
   0   7   8    9.21    3.10
   0   7   8   11.72    5.18
   0  -7  -8   10.89    4.19
   0   7  -8   12.68    5.44
   0   7  -8   14.76    4.76
   0   7   8   10.28    4.39
   0  -7   8   10.21    4.36
   0  -7   8    7.42    4.07
   0  -7   9    6.96    4.18
   0   7   9   -1.78    3.38
   0  -7   9    3.80    1.97
   0  -7   9    3.03    3.40
   0   7   9    9.37    4.96
   0   7   9    1.46    1.76
   0   7  -9    2.92    2.78
   0   7  -9    1.78    3.38
   0  -7   9    6.03    2.57
   0   7   9    7.53    4.52
   0  -7  -9    1.37    2.61
   0  -7   9    6.85    3.85
   0   7   9    1.73    2.95
   0  -7   9    6.28    4.42
   0  -7  10  473.22   44.06
   0   7  10  471.54   44.38
   0   7  10  453.84   45.02
   0  -7  10  436.70   38.50
   0   7  10  444.82   38.55
   0  -7  10  433.67   44.50
   0  -7  10  369.69   38.44
   0  -7 -10  443.97   42.83
   0   7 -10  490.38   45.37
   0  -7  10  431.57   38.96
   0  -7  10  420.57   44.35
   0   7  10  475.62   45.70
   0   7  10  472.97   45.12
   0   7 -10  465.03   43.07
   0  -7  10  420.48   42.87
   0  -7  11    0.46    1.58
   0  -7  11    4.71    2.61
   0   7  11    2.17    1.43
   0   7  11    2.38    4.52
   0   7  11    1.21    1.70
   0  -7  11    2.31    3.92
   0  -7  11    7.04    2.59
   0  -7  11   10.09    5.13
   0   7  11    2.09    3.55
   0  -7  11   -2.56    4.34
   0   7 -11   -2.20    5.28
   0   7 -11    5.06    3.50
   0   7  11    7.09    6.00
   0  -7  11    0.69    2.18
   0  -7 -11   -1.73    3.27
   0  -7  11    1.66    2.44
   0  -7  11    2.27    3.86
   0   7  11    2.32    3.94
   0   7  12    4.00    2.34
   0   7  12    1.32    2.11
   0   7  12    0.68    2.09
   0  -7  12    5.28    2.69
   0  -7  12    2.62    4.44
   0   7  12    2.70    4.58
   0  -7  12    6.63    2.51
   0  -7  12    6.86    4.75
   0   7  12    2.41    2.06
   0  -7  12    4.05    2.25
   0   7  12    0.61    1.87
   0  -7  12    6.42    2.48
   0   7  12   -4.75    4.94
   0  -7  12    4.31    2.45
   0   7  12    2.61    3.84
   0   7 -12    5.31    3.97
   0  -7  12    8.31    5.25
   0  -7 -12    3.80    3.23
   0   7 -12    2.42    5.43
   0  -7  12    7.71    5.34
   0   7  12    2.64    5.00
   0   7  13  129.69   12.08
   0   7  13   84.42   11.31
   0   7  13  116.89   17.98
   0   7  13  123.20   11.71
   0   7  13  101.18   11.21
   0  -7  13   97.01   16.61
   0  -7  13   85.99   10.82
   0  -7  13  112.13   11.38
   0   7  13  102.60   18.21
   0   7  13   83.26   11.12
   0  -7  13   96.09   11.39
   0  -7  13  116.74   18.74
   0  -7  13  100.30   11.65
   0   7  13  115.65   11.44
   0   7  13  117.25   11.44
   0  -7  13   90.06   10.83
   0  -7  13  108.87   11.21
   0  -7 -13  106.79   15.96
   0   7  13  117.32   18.61
   0  -7  13   82.38   16.40
   0  -7  13   91.61   11.33
   0   7 -13  118.12   18.23
   0   7 -13   90.71   14.40
   0  -7  13   65.86   15.33
   0   7  13   91.17   17.14
   0   7  14  102.18   14.13
   0   7  14  165.58   15.02
   0  -7  14   83.46   18.47
   0   7  14   96.27   19.90
   0   7  14  133.75   14.66
   0  -7  14  146.48   14.76
   0  -7  14  115.33   13.69
   0   7  14  135.91   14.10
   0   7  14  127.34   13.94
   0  -7  14  144.42   14.21
   0  -7  14  143.56   21.46
   0  -7  14  128.75   14.00
   0   7  14  135.05   14.43
   0   7  14  143.54   21.83
   0   7  14  137.06   14.32
   0  -7  14  139.60   14.25
   0   7 -14  161.39   22.83
   0  -7  14  121.00   13.60
   0  -7  14  142.66   14.44
   0   7 -14  132.26   20.92
   0  -7  14  141.49   21.89
   0   7  14  142.34   22.08
   0  -7  14  122.78   20.96
   0  -7  15   49.56    6.92
   0   7  15   47.57    7.30
   0   7  15   41.62    7.38
   0   7  15   45.94    6.94
   0   7  15   33.10    6.67
   0   7 -15   31.46    6.02
   0  -7  15   35.56    6.49
   0  -7  15   45.20   12.69
   0   7  15    3.59   11.95
   0   7  15   41.90    6.67
   0  -7  15   59.95    7.40
   0   7  15   41.25   11.67
   0  -7  15   67.12   14.16
   0  -7  15   44.54    6.80
   0   7  15   55.51    7.60
   0   7  15   49.65    7.07
   0  -7  15   55.54    7.36
   0  -7  15   48.74    6.60
   0   7 -15   40.24   11.42
   0  -7  15   45.67    6.70
   0  -7  15   56.47   12.99
   0   7 -15   50.26   13.05
   0   7  15   27.97   10.49
   0  -7  15   57.96   13.11
   0   7  16   18.14    4.59
   0  -7  16   19.62    4.42
   0   7  16   12.75    4.54
   0   7  16   17.87    4.25
   0   7  16   10.32    4.02
   0   7 -16   18.68    4.19
   0   7  16   26.49   10.21
   0  -7  16   40.36   12.10
   0  -7  16   21.87    4.86
   0   7  16   10.79    3.62
   0  -7  16   17.24    4.26
   0  -7  16   22.33    4.56
   0   7  16   20.09    8.12
   0  -7  16   22.97    4.48
   0  -7  16   45.15   11.33
   0   7  16   13.28    4.05
   0   7  16   16.51    4.27
   0   7 -16   19.10    8.19
   0  -7  16    8.85    2.93
   0  -7  16   12.97    3.65
   0   7 -16   12.08    6.89
   0  -7  16   18.63    7.99
   0  -7  16    3.59    6.22
   0   7  16    7.36    5.55
   0   7  17   52.87    8.50
   0   7  17   55.37    8.18
   0  -7  17   64.95    8.58
   0   7  17   19.31    9.10
   0   7  17   34.32    7.25
   0   7 -17   51.25    7.19
   0  -7  17   52.56   14.16
   0  -7  17   45.05    7.33
   0  -7  17   62.24    7.94
   0   7  17   66.27    8.26
   0   7  17   68.88    8.26
   0  -7  17   47.50    7.53
   0   7  17   54.83   14.28
   0   7  17   74.50    8.63
   0  -7  17   54.28    7.78
   0   7  17   60.54    8.27
   0  -7  17   43.00   12.33
   0  -7  17   56.26    7.10
   0   7 -17   31.70   10.60
   0   7 -17   53.69   12.36
   0   7  17   48.90   13.83
   0  -7  17   25.75   10.30
   0  -7  18   23.72    4.79
   0  -7  18   14.30    4.15
   0   7  18   17.21    4.33
   0   7  18   13.16    4.05
   0   7 -18   14.59    3.62
   0   7  18   10.29    4.19
   0  -7  18   17.35    4.38
   0  -7  18   18.04    4.57
   0   7  18   19.19    4.33
   0   7  18   13.65    4.37
   0  -7  18   17.40    4.42
   0   7  18   22.44    4.65
   0  -7  19   16.40    4.01
   0   7  19   13.09    3.81
   0   7  19   20.07    4.58
   0  -7  19   15.72    3.98
   0  -7  19   11.23    3.89
   0   7  19   16.75    4.49
   0   7  19   11.56    3.90
   0  -7  19   14.93    3.94
   0   7  19   19.67    4.30
   0   7  19   25.03    5.34
   0  -7  19   17.18    4.01
   0  -7  20   26.84    4.86
   0   7  20   26.88    5.10
   0  -7  20   26.09    4.92
   0   7  20   29.63    5.13
   0   7  20   24.52    5.21
   0  -7  20   29.61    5.39
   0   7  20   31.09    5.22
   0  -7  20   25.64    4.79
   0  -7  20   26.46    4.91
   0   7  20   36.03    5.77
   0   7  20   32.66    5.25
   0   7  21    9.83    2.97
   0   7  21   10.40    3.09
   0  -7  21   10.72    2.91
   0  -7  21   10.14    3.09
   0   7  21    4.00    2.76
   0  -7  21   11.89    3.31
   0   7  21   16.36    3.40
   0  -7  21   15.77    3.36
   0   7  21   14.86    3.56
   0   7  21   12.12    3.51
   0  -7  21   16.42    3.41
   0  -7  22   -0.44    1.66
   0   7  22    0.45    1.62
   0  -7  22   -1.32    1.70
   0   7  22    0.90    1.82
   0  -7  22   -1.04    1.77
   0   7  22   -2.62    1.88
   0   7  22    0.43    1.80
   0  -7  22    0.86    1.58
   0  -7  22   -0.43    1.79
   0   7  22    2.15    1.93
   0   7  22    1.09    1.85
   0  -7  23    1.77    1.25
   0  -7  23    0.59    1.11
   0   7  23   -0.90    1.37
   0   7  23    0.30    1.15
   0  -7  23    1.78    1.30
   0   7  23    0.29    1.28
   0   7  23    1.17    1.29
   0  -7  23    1.19    1.38
   0   8   0  115.18   11.85
   0  -8   0   79.06   11.79
   0   8  -1  232.15   22.66
   0   8   1  241.85   22.41
   0   8  -1  234.19   22.80
   0   8   1  217.29   22.39
   0  -8  -1  204.03   22.73
   0  -8   1  237.97   23.64
   0  -8  -1  222.26   23.03
   0   8   2  436.07   37.87
   0   8   2  406.39   38.11
   0   8  -2  403.93   38.51
   0  -8  -2  421.19   39.17
   0  -8  -2  407.00   38.70
   0  -8   2  411.41   39.59
   0  -8   3  484.21   41.34
   0   8   3  447.30   41.19
   0   8  -3  490.72   44.34
   0   8   3  539.00   44.15
   0  -8  -3  530.02   45.46
   0  -8   3  433.09   43.97
   0   8   3  466.57   41.41
   0  -8   3  487.38   41.57
   0   8  -3  501.58   44.38
   0  -8   3  480.05   41.53
   0   8   3  520.09   43.17
   0   8   3  467.69   41.34
   0  -8  -3  466.48   43.29
   0  -8  -3  528.78   44.49
   0   8   4  114.21   11.95
   0  -8   4  127.96   12.15
   0   8  -4  105.43   13.71
   0   8   4  117.54   13.46
   0  -8   4  123.45   14.44
   0  -8   4  144.44   12.88
   0   8   4  101.39   12.03
   0  -8  -4  120.78   13.43
   0   8   4  135.23   12.90
   0   8   4  110.07   12.06
   0  -8   4  113.00   12.22
   0   8  -4  130.13   14.49
   0  -8   4   96.39   14.24
   0  -8  -4  129.42   14.06
   0   8   5  114.53   12.44
   0  -8   5  143.70   13.04
   0  -8  -5  120.71   13.54
   0   8   5  119.41   13.34
   0  -8   5  120.54   14.60
   0   8   5  101.42   12.48
   0  -8   5  115.52   12.93
   0   8   5   98.82   11.82
   0  -8   5  130.10   13.21
   0   8  -5  131.02   14.59
   0   8   5  113.80   12.63
   0  -8   5   94.45   14.09
   0   8   6  333.06   28.89
   0  -8   6  331.16   28.78
   0  -8   6  280.83   28.77
   0   8   6  290.28   28.88
   0   8   6  297.44   28.63
   0  -8   6  292.48   30.33
   0  -8  -6  315.22   29.30
   0   8   6  286.63   26.60
   0   8  -6  292.42   29.95
   0   8   6  267.18   28.38
   0  -8   6  294.55   28.85
   0  -8   6  299.79   30.84
   0  -8   7  259.23   26.07
   0   8   7  276.24   26.33
   0   8   7  274.62   26.87
   0  -8   7  259.07   26.66
   0  -8   7  259.03   23.56
   0   8   7  252.03   25.39
   0  -8  -7  258.53   26.33
   0  -8   7  239.27   23.33
   0  -8   7  287.53   28.69
   0   8  -7  253.81   27.28
   0   8   7  282.50   26.91
   0  -8   7  251.68   26.41
   0  -8   7  275.66   28.42
   0   8   8    1.48    2.80
   0  -8   8    2.91    3.49
   0  -8   8    4.60    2.08
   0   8   8    1.30    2.91
   0  -8   8    2.54    3.04
   0  -8   8    3.53    3.67
   0  -8   8    1.48    1.51
   0   8   8   -0.90    1.71
   0   8  -8    7.44    4.55
   0  -8  -8    1.27    3.05
   0   8  -8    5.13    5.02
   0   8   8   -1.43    2.43
   0  -8   8    1.69    3.20
   0  -8   8   -1.43    2.98
   0   8   9  149.40   17.08
   0  -8   9  134.42   16.47
   0  -8   9  147.46   17.68
   0   8   9  122.47   16.97
   0   8   9  133.31   12.45
   0  -8   9  127.64   12.84
   0  -8  -9  126.83   15.93
   0   8   9  110.12   13.58
   0  -8   9  121.42   12.65
   0  -8   9  107.67   12.84
   0   8  -9  114.40   16.97
   0   8   9  120.86   16.50
   0   8  -9  164.60   17.81
   0  -8   9  150.22   17.79
   0  -8   9  101.60   16.15
   0  -8  10   17.03    3.20
   0  -8  10   19.76    4.02
   0   8  10   21.90    3.59
   0  -8  10   31.83    7.92
   0  -8  10   20.29    3.66
   0   8  10   22.34    3.75
   0   8  10   26.57    7.14
   0   8  10   25.20    6.70
   0  -8  10   22.57    6.31
   0  -8  10   18.67    4.05
   0  -8 -10   35.00    7.22
   0   8 -10   26.09    6.82
   0   8 -10   23.31    7.39
   0   8  10   25.87    6.96
   0  -8  10   13.02    5.04
   0  -8  10   23.47    7.05
   0   8  11   75.26    8.44
   0  -8  11   71.05    8.22
   0  -8  11   75.17   13.48
   0   8  11   73.13    8.38
   0   8  11   65.78   12.94
   0   8  11   66.30    7.76
   0  -8  11   61.69    7.58
   0  -8  11   72.26    8.75
   0  -8  11   77.56   12.78
   0   8  11   78.68   13.31
   0  -8  11   66.73   13.26
   0   8 -11   79.73   12.59
   0  -8 -11   61.53   11.22
   0  -8  11   59.96    8.43
   0   8 -11   81.91   14.20
   0  -8  11   72.13   12.21
   0  -8  11   64.92   12.59
   0   8  11   66.31   12.95
   0   8  12   71.17    9.52
   0   8  12   82.59    9.72
   0   8  12   79.82   14.92
   0  -8  12   79.07    9.43
   0  -8  12   87.34   15.15
   0   8  12   74.99    9.37
   0  -8  12   84.11    9.91
   0  -8  12   67.43   12.97
   0   8  12   87.45    9.48
   0  -8  12   88.98    9.31
   0   8  12   82.09    9.41
   0   8  12  110.32   16.08
   0  -8  12   72.07    8.90
   0   8  12   85.19    9.25
   0   8  12   88.10    9.32
   0  -8  12   80.41    9.16
   0  -8  12   72.82    8.93
   0  -8  12   66.07   14.10
   0   8 -12   86.95   16.00
   0  -8  12   92.88   10.12
   0  -8 -12   88.09   13.58
   0   8 -12   74.05   12.73
   0  -8  12   85.76   15.08
   0   8  12   62.17   13.41
   0   8  13   72.46    8.60
   0   8  13   52.18    8.42
   0  -8  13   73.35    8.22
   0  -8  13   82.62   14.60
   0   8  13   72.33    8.35
   0   8  13   52.40   12.52
   0  -8  13   63.95    7.90
   0   8  13   68.55    8.18
   0  -8  13   55.35    8.10
   0   8  13   57.26    8.07
   0  -8  13   51.43   13.23
   0   8  13   71.18   14.76
   0  -8  13   61.68    8.64
   0   8  13   77.91    8.38
   0   8  13   68.65    8.04
   0  -8  13   56.92    7.69
   0  -8  13   69.79    8.09
   0  -8  13   67.43    8.71
   0  -8  13   48.60   12.69
   0   8 -13   74.63   14.48
   0   8 -13   51.96   10.97
   0   8  13   60.64   13.35
   0  -8  13   56.08   13.03
   0  -8  14   24.08    4.31
   0   8  14   31.05    5.03
   0   8  14   12.30    4.01
   0   8  14   17.89    4.64
   0  -8  14   33.00    9.48
   0   8  14   31.68   10.21
   0  -8  14   28.70    4.71
   0   8  14   25.88    4.65
   0  -8  14   27.56    4.63
   0   8  14   16.64    3.98
   0  -8  14   21.97    4.50
   0  -8  14   21.95    8.58
   0   8  14   14.64    4.22
   0   8  14   19.55    8.00
   0  -8  14   25.32    5.10
   0   8  14   22.76    4.48
   0  -8  14   22.64    4.18
   0  -8  14   18.10    4.08
   0   8 -14   20.62    8.08
   0  -8  14    9.47    5.62
   0  -8  14   17.54    4.25
   0  -8  14   21.54    8.82
   0   8  14   28.51    9.46
   0   8  15   13.99    4.05
   0  -8  15   11.14    3.68
   0   8  15    3.48    3.20
   0   8  15   10.83    3.61
   0   8 -15   15.78    4.00
   0   8  15   12.19    4.23
   0  -8  15   11.76    3.77
   0  -8  15   10.11    6.46
   0   8  15    7.00    5.24
   0  -8  15   16.61    3.89
   0   8  15   12.89    3.78
   0  -8  15   20.60    4.39
   0   8  15    7.73    3.30
   0  -8  15   23.70    8.75
   0   8  15    9.22    3.53
   0   8  15    3.10    5.35
   0  -8  15   21.91    4.41
   0   8 -15   38.37   10.88
   0  -8  15   14.90    3.60
   0   8 -15   33.89   10.49
   0  -8  15   11.99    3.66
   0  -8  15    9.57    6.13
   0   8  15   23.86    8.72
   0  -8  15    6.61    7.48
   0  -8  16   46.39    6.33
   0   8  16   40.78    7.25
   0   8  16   37.26    6.72
   0   8  16   38.26    6.09
   0  -8  16   35.24   11.15
   0  -8  16   38.47    6.55
   0   8 -16   39.83    6.19
   0   8  16   29.24   10.21
   0   8  16   32.59    6.15
   0   8  16   43.16    6.28
   0  -8  16   39.61    6.12
   0  -8  16   25.04    5.27
   0  -8  16   43.48   11.23
   0   8  16   40.06    6.34
   0   8  16   35.73   10.33
   0  -8  16   38.20    6.07
   0   8  16   30.29    5.74
   0   8 -16   19.56    8.33
   0  -8  16   39.07    5.79
   0  -8  16   34.17    5.90
   0   8 -16   12.50    7.10
   0  -8  16   28.07    9.60
   0   8  16   28.47   10.41
   0  -8  16   24.19    9.70
   0  -8  17   13.16    3.82
   0   8  17   15.62    4.17
   0   8  17   10.98    4.70
   0   8  17   12.07    3.73
   0   8  17    0.91    3.25
   0   8 -17    5.05    3.01
   0   8  17   11.09    7.03
   0  -8  17   -3.57    5.29
   0  -8  17    7.94    3.79
   0  -8  17    9.44    3.60
   0   8  17   17.22    4.06
   0   8  17   10.41    3.45
   0  -8  17    3.16    4.68
   0   8  17    6.59    6.28
   0  -8  17   10.75    3.57
   0   8  17   12.86    3.73
   0  -8  17    9.93    3.43
   0   8 -17    6.45    5.50
   0  -8  17   11.82    3.02
   0   8 -17    9.20    6.39
   0   8  17    3.60    5.33
   0  -8  17   -3.51    5.19
   0   8  18   34.10    5.42
   0  -8  18   20.50    4.62
   0  -8  18   24.57    4.81
   0   8  18   34.09    5.54
   0  -8  18   26.67    4.91
   0   8  18   27.19    5.15
   0  -8  18   27.43    4.34
   0   8 -18   21.12    4.44
   0  -8  18   21.46    5.01
   0   8  18   22.98    5.24
   0   8  18   26.00    5.57
   0  -8  18   22.06    4.56
   0   8  18   27.80    5.09
   0   8  19    2.87    2.51
   0  -8  19    2.07    2.49
   0  -8  19    3.44    2.61
   0   8  19    0.72    2.19
   0  -8  19    2.40    2.63
   0   8 -19    2.26    2.19
   0   8  19   -0.82    3.03
   0   8  19    4.71    2.85
   0  -8  19    0.66    2.37
   0  -8  19    3.32    2.70
   0   8  19   -0.68    2.37
   0   8  19    0.84    3.03
   0   8  20   18.26    4.02
   0  -8  20   26.13    4.39
   0   8  20   21.40    4.30
   0  -8  20   24.24    4.32
   0  -8  20   22.68    4.56
   0   8  20   17.35    4.21
   0  -8  20   21.60    4.16
   0   8  20   21.30    4.20
   0  -8  20   14.69    3.84
   0   8  20   21.93    4.73
   0   8  20   27.46    4.47
   0   8  21   -1.54    2.13
   0  -8  21   -1.49    1.73
   0  -8  21   -1.49    1.83
   0   8  21   -0.51    1.99
   0   8  21    2.37    2.19
   0  -8  21    0.59    1.86
   0  -8  21   -0.96    1.96
   0   8  21   -0.48    2.09
   0  -8  21    0.97    1.84
   0   8  21    0.64    2.24
   0   8  21    1.47    2.11
   0   8  22    2.27    1.52
   0  -8  22    1.47    1.41
   0   8  22    7.25    2.03
   0  -8  22    2.20    1.54
   0   8  22    2.23    1.70
   0   8  22    3.61    1.74
   0  -8  22    5.46    1.89
   0   8  22    0.73    1.44
   0   8  22    1.03    2.00
   0  -8  22    5.50    1.95
   0  -8  23    1.55    1.11
   0  -8  23    0.89    1.05
   0   9   0    8.71    3.23
   0  -9   0    4.89    3.32
   0   9  -1  101.99   12.48
   0   9   1   93.07   11.91
   0   9   1  113.91   12.74
   0   9  -1  102.72   12.57
   0  -9  -1   94.50   12.84
   0  -9   1   99.23   13.25
   0   9   2   37.69    6.13
   0  -9  -2   28.47    6.43
   0   9   2   23.87    5.57
   0  -9   2   33.86    6.66
   0   9  -2   26.82    6.26
   0  -9   2   27.98    6.66
   0  -9  -2   32.16    6.42
   0   9   3   78.49    7.29
   0  -9   3   65.94    7.12
   0  -9  -3  102.65   12.45
   0   9  -3   96.16   11.27
   0  -9   3   98.30   11.63
   0   9   3   92.92   10.85
   0  -9   3   72.71    7.36
   0  -9   3   72.53    7.39
   0   9   3   95.36   10.21
   0   9   3   64.22    7.10
   0  -9  -3   91.98   11.05
   0  -9   4  163.41   16.00
   0   9   4  177.70   16.12
   0  -9  -4  204.58   20.65
   0   9   4  185.85   18.56
   0  -9   4  149.63   18.65
   0   9  -4  163.40   18.77
   0   9   4  166.34   16.20
   0  -9   4  168.33   16.37
   0  -9   4  155.72   16.19
   0   9   4  158.66   16.03
   0  -9  -4  163.01   17.93
   0   9   4  186.06   17.67
   0   9  -4  176.08   19.16
   0  -9   4  176.84   20.20
   0  -9  -4  191.91   19.08
   0   9   5  108.33   11.95
   0  -9   5  115.52   12.14
   0  -9   5  107.57   12.33
   0   9   5  116.60   12.42
   0   9   5  110.71   13.43
   0  -9   5  108.86   14.63
   0   9  -5  127.18   15.08
   0  -9  -5  100.14   13.04
   0   9   5  108.88   12.28
   0  -9   5  112.02   12.37
   0   9   5  117.24   12.33
   0  -9   5  126.31   15.91
   0   9   6    9.33    3.29
   0  -9   6   21.96    4.74
   0  -9   6   13.30    3.43
   0   9   6    8.27    3.03
   0  -9   6   12.27    4.95
   0  -9   6    8.63    2.43
   0   9   6    8.32    3.19
   0   9  -6   16.92    5.68
   0  -9  -6   13.30    4.40
   0   9   6   13.49    2.96
   0  -9   6    3.36    3.60
   0  -9   6   19.76    4.39
   0   9   6   11.72    3.54
   0   9   7   80.86   10.15
   0  -9   7   78.18   10.02
   0  -9   7   66.32    7.76
   0   9   7   70.70    7.59
   0   9   7   67.98    9.86
   0  -9   7   64.96   10.01
   0   9   7   78.65   10.00
   0  -9   7   61.71    7.57
   0  -9   7   68.01   11.57
   0  -9  -7   79.06   10.77
   0   9  -7   63.90   10.73
   0   9   7   63.64    9.71
   0  -9   7   78.70   12.40
   0  -9   7   53.49    9.19
   0   9   8  155.29   17.03
   0  -9   8  143.76   16.66
   0   9   8  127.16   16.75
   0  -9   8  116.57   16.44
   0   9   8  132.70   13.45
   0  -9   8  144.47   13.91
   0  -9   8  189.10   20.20
   0   9   8  128.03   15.54
   0  -9   8  131.43   13.66
   0  -9  -8  162.70   17.72
   0  -9   8  142.67   17.06
   0   9  -8  139.67   17.81
   0   9  -8  139.98   18.25
   0   9   8  115.10   16.19
   0  -9   8  157.66   19.08
   0  -9   9   52.02    9.53
   0   9   9   51.13    9.44
   0   9   9   45.11    5.82
   0  -9   9   46.14    6.21
   0  -9   9   45.73    5.56
   0   9   9   58.70    9.59
   0  -9   9   61.48    9.53
   0   9   9   37.05    6.81
   0  -9   9   46.26    6.11
   0  -9   9   44.08   10.13
   0   9  -9   40.78    8.78
   0  -9   9   37.01    6.23
   0  -9  -9   47.65    8.54
   0   9  -9   38.87    9.11
   0   9   9   41.39    8.88
   0  -9   9   49.51    8.97
   0  -9   9   44.12    9.59
   0  -9  10   31.55    5.29
   0  -9  10   39.12    5.01
   0   9  10   36.13    5.27
   0  -9  10   35.06    8.63
   0   9  10   35.92    8.98
   0  -9  10   38.75    5.13
   0  -9  10   34.04    7.82
   0   9  10   56.42    9.69
   0   9 -10   40.05    9.07
   0  -9 -10   26.26    7.45
   0  -9  10   33.39    5.77
   0   9 -10   42.95   10.04
   0  -9  10   45.96    9.66
   0  -9  10   29.26    8.29
   0   9  10   40.72    9.21
   0   9  11   18.16    3.58
   0   9  11   16.02    3.58
   0   9  11   20.63    7.10
   0  -9  11   10.73    2.95
   0  -9  11    4.45    3.95
   0   9  11   18.57    3.63
   0  -9  11   17.65    3.96
   0   9  11   12.31    2.92
   0  -9  11   12.56    2.93
   0   9  11   18.26    6.07
   0  -9  11   11.68    5.34
   0  -9  11    7.77    3.37
   0   9 -11   20.27    6.97
   0  -9 -11   26.89    6.89
   0   9 -11   12.40    7.06
   0   9  11   15.60    6.37
   0  -9  11   29.89    7.55
   0  -9  11   24.07    8.16
   0   9  12   69.70    8.85
   0   9  12   61.69    8.89
   0   9  12   70.06   13.81
   0  -9  12   73.92    8.75
   0   9  12   73.78    8.87
   0  -9  12   85.11   15.00
   0  -9  12   80.33    9.50
   0   9  12   64.56    8.12
   0   9  12   76.74    8.56
   0   9  12   72.56    8.53
   0  -9  12   61.43   12.40
   0   9  12   66.62   12.99
   0   9  12   76.14    8.52
   0   9  12   74.60    8.41
   0  -9  12   80.58   15.52
   0   9 -12   80.83   13.74
   0   9 -12   97.17   15.83
   0  -9  12   70.19    9.21
   0  -9  12   76.23   13.87
   0   9  12   70.66   13.68
   0   9  13  111.66   13.33
   0   9  13  136.59   13.59
   0   9  13  134.47   13.09
   0   9  13  110.05   18.29
   0  -9  13  102.31   17.68
   0  -9  13  131.37   12.80
   0  -9  13  135.54   12.94
   0   9  13  124.67   13.01
   0   9  13   86.63   17.58
   0  -9  13   97.16   17.91
   0  -9  13  111.70   12.85
   0   9  13  103.56   12.76
   0  -9  13  131.12   13.77
   0  -9  13  119.51   12.60
   0   9  13  135.62   12.89
   0  -9  13  121.08   12.60
   0   9  13  121.69   12.63
   0   9 -13  100.42   16.76
   0  -9  13  107.26   13.17
   0  -9  13  156.83   22.56
   0   9 -13   98.74   19.29
   0  -9  13  103.57   18.43
   0   9  13  115.14   18.97
   0   9  14   -1.31    3.04
   0   9  14    0.84    2.45
   0   9  14    0.82    2.87
   0  -9  14   -3.78    3.02
   0  -9  14   -0.66    2.68
   0  -9  14    2.66    4.51
   0   9  14   -1.40    3.02
   0   9  14   -2.80    4.75
   0   9  14   -2.11    3.09
   0   9  14    0.79    2.75
   0   9  14   -3.16    4.64
   0  -9  14   -3.03    4.45
   0  -9  14    0.76    2.72
   0  -9  14    2.69    2.40
   0   9  14   -1.30    3.16
   0  -9  14    0.63    2.90
   0  -9  14    4.35    2.60
   0  -9  14    6.45    4.73
   0   9 -14    9.24    5.83
   0  -9  14    4.16    2.73
   0  -9  14    2.98    5.04
   0   9  15   -0.69    2.04
   0  -9  15    1.33    2.11
   0   9  15   -5.22    3.38
   0   9  15   -0.88    3.17
   0   9  15    2.51    2.35
   0   9  15   -3.37    4.04
   0   9 -15   -0.78    2.66
   0  -9  15    3.23    4.74
   0  -9  15    0.80    2.26
   0  -9  15   -0.66    2.25
   0   9  15   -0.69    2.10
   0  -9  15   -0.70    2.06
   0  -9  15   -2.84    3.41
   0   9  15   -0.74    2.18
   0  -9  15    0.70    2.13
   0   9  15   -0.74    2.58
   0   9  15    3.00    3.59
   0  -9  15    0.73    1.96
   0   9 -15   -3.29    3.95
   0   9 -15    3.19    6.62
   0  -9  15    1.64    2.20
   0  -9  15    9.67    6.11
   0  -9  15    3.17    6.00
   0   9  15    3.28    5.55
   0  -9  16   42.59    6.35
   0   9  16   25.12    6.80
   0   9  16   41.41    6.30
   0   9  16   44.58    7.17
   0   9 -16   47.47    6.98
   0   9  16   34.45    6.27
   0  -9  16   39.74    6.57
   0   9  16   24.38    9.96
   0  -9  16   46.79   12.18
   0   9  16   50.28    6.70
   0  -9  16   48.48    6.53
   0   9  16   48.59    6.76
   0   9  16   33.54    6.10
   0  -9  16   44.75    6.46
   0   9  16   34.20   10.46
   0  -9  16   46.60    6.46
   0  -9  16   49.11    6.56
   0   9 -16   53.23   12.77
   0   9 -16   48.21   12.96
   0  -9  16   60.51    7.43
   0  -9  16   29.54    9.86
   0   9  16   20.34    9.30
   0  -9  17   43.53    6.22
   0   9  17   40.81    6.23
   0  -9  17   35.83    5.99
   0   9  17   43.83    6.66
   0   9  17   41.44    6.43
   0  -9  17   45.60    6.46
   0  -9  17   43.78    5.98
   0   9 -17   45.65   12.17
   0  -9  17   31.35    6.10
   0   9  17   43.69    6.83
   0   9 -17   33.49    5.85
   0   9  17   29.59    6.65
   0  -9  17   40.37    6.00
   0   9  17   45.42    6.47
   0   9  17   35.46    6.85
   0  -9  18   12.39    3.44
   0   9  18   12.10    3.49
   0   9  18   10.08    3.56
   0  -9  18   10.94    3.45
   0  -9  18    9.53    3.13
   0   9  18    9.34    3.40
   0  -9  18   12.24    2.97
   0   9 -18   14.22    3.60
   0   9  18    7.37    3.30
   0  -9  18    9.50    3.60
   0  -9  18   10.51    3.27
   0   9  18   14.95    4.37
   0   9  18    9.49    3.32
   0  -9  19    1.87    2.11
   0   9  19   -1.31    2.21
   0   9  19   -1.31    1.99
   0  -9  19    3.72    2.17
   0   9  19   -0.75    2.28
   0   9 -19    5.78    2.40
   0  -9  19   -0.72    1.94
   0  -9  19    0.60    2.02
   0   9  19    0.61    2.07
   0   9  19   -0.82    2.85
   0  -9  19    3.61    2.28
   0   9  19   -1.85    2.28
   0   9  20    4.45    2.24
   0  -9  20   12.72    3.11
   0   9  20   11.14    2.82
   0  -9  20    9.04    2.58
   0   9  20    6.40    2.76
   0  -9  20   11.33    2.96
   0   9  20    8.89    2.76
   0   9  20    8.67    3.44
   0  -9  20   12.44    2.85
   0   9  20   11.08    2.79
   0   9  21   19.18    3.27
   0  -9  21   12.87    2.95
   0   9  21    9.54    2.69
   0  -9  21    9.54    2.49
   0   9  21    8.07    2.57
   0  -9  21   18.01    3.19
   0   9  21   16.00    3.04
   0  -9  21   19.36    3.11
   0   9  21   14.52    3.09
   0   9  21   20.55    3.83
   0  -9  22    8.50    1.96
   0   9  22    8.53    2.62
   0  -9  22    9.68    1.98
   0  10   0  348.40   32.48
   0 -10   0  313.08   33.09
   0  10   1  106.59   12.46
   0  10  -1  104.86   12.95
   0  10   1   73.37   12.03
   0  10  -1  108.95   13.38
   0 -10   1  120.93   14.40
   0 -10  -1   91.23   13.23
   0  10  -2  122.49   16.35
   0  10   2  171.43   16.68
   0  10  -2  130.56   16.61
   0  10   2  143.96   16.41
   0 -10   2  121.12   16.28
   0 -10  -2  155.88   17.62
   0 -10  -2  146.06   17.21
   0 -10   2  155.12   18.12
   0  10   3  550.87   48.99
   0  10  -3  552.86   50.22
   0 -10   3  520.28   50.38
   0 -10  -3  486.89   50.46
   0  10   3  559.39   49.84
   0 -10  -3  543.36   50.40
   0  10   4  110.03   13.28
   0 -10   4  162.54   14.07
   0  10  -4  158.00   17.80
   0 -10   4  160.99   18.13
   0 -10  -4  136.82   18.06
   0  10   4  156.71   17.01
   0  10  -4  200.43   19.01
   0  10   4  183.35   16.70
   0 -10   4  151.05   13.95
   0 -10  -4  151.59   17.22
   0  10   5   62.01    7.19
   0 -10   5   58.71    7.12
   0  10   5   65.21    6.75
   0 -10   5   50.00    7.12
   0 -10  -5   69.00   11.18
   0  10   5   62.36    9.27
   0 -10   5   47.24    6.30
   0 -10   5   65.22   10.52
   0  10  -5   54.14   10.04
   0 -10   5   56.18    7.35
   0  10   5   57.90    7.98
   0 -10   5   55.23   10.55
   0 -10   6  253.58   25.26
   0  10   6  282.56   25.54
   0  10   6  287.56   24.17
   0 -10   6  251.18   25.75
   0  10   6  252.82   25.61
   0 -10   6  240.74   23.90
   0  10   6  273.11   27.17
   0 -10   6  269.88   29.03
   0 -10  -6  296.34   30.55
   0  10   6  286.74   25.32
   0  10  -6  258.28   28.50
   0 -10  -6  282.03   27.35
   0  10   6  249.09   25.38
   0 -10   6  248.87   25.61
   0 -10   6  281.68   29.98
   0  10   7  348.92   31.51
   0 -10   7  332.74   31.34
   0 -10   7  314.06   29.23
   0 -10   7  301.21   28.64
   0  10   7  334.26   29.15
   0 -10   7  290.70   31.52
   0  10   7  299.09   31.50
   0 -10  -7  335.35   32.64
   0 -10   7  345.20   29.37
   0 -10   7  345.71   34.92
   0  10   7  336.23   32.22
   0 -10   7  345.33   32.08
   0  10  -7  302.52   33.61
   0  10   7  331.87   31.73
   0 -10   7  353.11   35.67
   0  10   8  163.08   19.05
   0 -10   8  193.92   19.75
   0  10   8  171.02   19.81
   0 -10   8  168.52   19.76
   0 -10   8  180.98   16.35
   0  10   8  177.11   16.63
   0 -10   8  176.05   16.94
   0 -10   8  151.37   16.56
   0 -10  -8  164.23   20.05
   0 -10   8  148.56   21.28
   0  10   8  190.81   19.82
   0  10   8  189.31   20.23
   0  10  -8  178.92   21.70
   0 -10   8  180.79   20.08
   0 -10   8  159.33   21.94
   0 -10   9   84.42   12.58
   0  10   9   86.52   12.78
   0 -10   9   83.51    9.50
   0  10   9   78.95    9.14
   0 -10   9   86.41    8.88
   0 -10   9   73.83   11.61
   0  10   9   76.84   11.77
   0 -10   9   72.50    9.26
   0 -10   9   87.27   14.43
   0  10   9   86.18   11.48
   0  10  -9   85.40   14.31
   0 -10  -9   85.77   12.85
   0  10  -9   93.35   13.90
   0  10   9   79.04   12.27
   0 -10   9   98.42   15.04
   0 -10   9   81.48   12.58
   0  10  10   29.71    4.64
   0 -10  10   32.67    5.07
   0  10  10   27.23    4.39
   0 -10  10   25.35    4.10
   0 -10  10   16.97    6.75
   0  10  10   24.90    7.58
   0  10  10   20.42    6.49
   0 -10  10   23.10    6.32
   0  10 -10   12.03    6.16
   0 -10  10   32.60    5.49
   0 -10 -10   44.06    8.41
   0  10 -10   27.02    8.36
   0 -10  10   27.82    7.36
   0 -10  10   25.58    7.93
   0  10  10   20.44    6.47
   0  10  11  163.10   16.24
   0  10  11  186.01   16.58
   0  10  11  158.67   20.68
   0 -10  11  150.66   20.34
   0 -10  11  156.82   15.54
   0  10  11  152.95   15.82
   0 -10  11  171.79   16.82
   0  10  11  116.89   20.18
   0 -10  11  128.93   20.71
   0 -10  11  157.77   15.71
   0  10 -11  196.70   24.32
   0  10 -11  187.01   22.67
   0  10  11  162.71   21.44
   0 -10  11  152.38   16.70
   0 -10  11  154.20   20.97
   0 -10  11  182.61   22.80
   0  10  12   92.17   10.27
   0  10  12   81.14    9.93
   0 -10  12   84.10    9.48
   0  10  12   62.41   13.45
   0 -10  12   74.87   14.49
   0 -10  12   87.10   10.22
   0  10  12   88.44    9.51
   0 -10  12   69.94   13.25
   0  10  12   95.43   15.06
   0  10 -12   88.08   15.97
   0 -10  12   78.30   10.14
   0 -10  12   86.86   16.57
   0  10 -12   89.68   15.00
   0  10  12   79.88   14.51
   0 -10  12   56.96   12.96
   0  10  13   23.11    4.58
   0  10  13   21.97    4.08
   0  10  13   13.00    4.27
   0  10  13   19.39    7.95
   0  10  13   20.81    4.19
   0 -10  13   13.33    6.97
   0 -10  13   15.41    3.70
   0 -10  13   22.02    4.77
   0  10  13   22.20    3.96
   0  10  13   26.56    4.37
   0  10  13   22.20    7.99
   0  10  13   25.45    4.17
   0 -10  13    7.03    5.13
   0  10  13   22.93    3.93
   0  10 -13   15.20    7.47
   0 -10  13   24.18    5.12
   0 -10  13   29.11    9.23
   0  10 -13   23.61    7.92
   0 -10  13    7.86    5.23
   0  10  13   16.15    6.65
   0  10  14   12.78    3.71
   0  10  14    6.60    3.73
   0  10  14    8.74    2.73
   0  10  14    5.37    4.03
   0  10  14    8.66    2.78
   0  10  14   13.39    3.41
   0 -10  14   13.72    3.61
   0 -10  14    5.78    5.54
   0  10  14   15.02    3.80
   0 -10  14   11.04    3.83
   0  10  14    9.90    3.04
   0 -10  14    9.91    6.31
   0 -10  14   16.43    4.17
   0  10 -14    3.20    5.49
   0 -10  14   17.04    7.27
   0  10  15   23.36    5.86
   0 -10  15   27.04    4.87
   0  10  15   38.66    5.57
   0  10  15   28.47    5.95
   0  10  15   22.77    8.76
   0  10  15   30.05    5.26
   0 -10  15   38.96    5.60
   0 -10  15   34.76    5.34
   0  10  15   25.25    5.00
   0  10 -15   35.66    6.01
   0 -10  15   28.77    5.32
   0  10  15   39.46    6.00
   0 -10  15   33.51   10.01
   0 -10  15   32.84    5.95
   0  10  15   32.48    5.25
   0 -10  15   28.76    5.13
   0 -10  15   36.77    5.76
   0  10 -15   47.27   12.74
   0 -10  15   42.07    6.24
   0 -10  15   26.06    9.12
   0  10 -15   26.29   10.00
   0 -10  15   23.96    8.44
   0 -10  16   -0.77    2.44
   0  10  16    2.41    2.63
   0  10 -16   -0.80    2.95
   0 -10  16   -0.64    2.01
   0  10  16   -0.66    2.24
   0  10  16   -0.71    2.08
   0 -10  16    0.66    1.78
   0  10  16    4.25    2.40
   0 -10  16   -0.67    2.04
   0 -10 -16   -3.49    5.91
   0  10 -16   -3.38    4.95
   0 -10  16   -1.44    2.21
   0  10 -16    3.28    5.56
   0 -10  16    3.17    2.69
   0  10  16    2.00    2.58
   0  10  16    2.64    3.50
   0  10  16    2.72    3.07
   0 -10  16    0.64    2.10
   0  10  17    1.29    2.05
   0 -10  17    2.49    2.25
   0  10  17    5.55    2.70
   0 -10  17    3.25    2.14
   0  10  17    2.08    1.95
   0 -10  17    6.53    2.54
   0 -10  17    1.99    2.12
   0  10  17    0.79    2.11
   0 -10  17    0.76    2.22
   0  10 -17    1.52    2.73
   0  10  17    0.90    2.74
   0 -10  17   -0.63    2.32
   0  10  17    8.70    4.04
   0  10  17    5.21    2.65
   0 -10  18    3.04    2.08
   0  10  18    1.29    1.93
   0 -10  18    2.44    2.09
   0  10  18    4.53    2.53
   0 -10  18    2.13    2.35
   0  10  18    8.11    3.01
   0  10 -18    6.17    2.86
   0  10  18    6.05    2.53
   0 -10  18    3.52    2.35
   0  10  18    6.10    2.65
   0  10  18    1.71    3.00
   0 -10  18    4.72    2.52
   0  10  19   -0.57    1.75
   0  10  19   -0.57    1.68
   0 -10  19    3.76    1.99
   0 -10  19   -1.08    1.77
   0  10 -19    1.16    1.84
   0  10  19    0.65    2.00
   0 -10  19    1.05    1.88
   0  10  19   -1.07    1.87
   0 -10  19    0.53    1.73
   0  10  19   -1.57    2.90
   0  10  19    2.16    2.05
   0  10  20    1.39    1.67
   0  10  20   -0.93    1.63
   0 -10  20   -0.44    1.44
   0 -10  20    0.44    1.49
   0  10 -20   -0.45    1.56
   0  10  20    1.77    1.72
   0  10  20   -0.68    2.38
   0 -10  20    1.31    1.65
   0 -10  20    3.46    1.94
   0  10  20    2.19    1.57
   0  10  21   10.12    3.09
   0  10  22   -0.43    1.63
   0  11   0   -3.81    3.05
   0 -11   0    3.20    3.33
   0  11  -1  231.52   24.96
   0  11   1  231.04   24.68
   0 -11  -1  253.67   26.44
   0 -11   1  245.20   26.63
   0  11   1  231.06   25.06
   0  11   2   23.80    3.51
   0 -11   2   22.77    3.54
   0  11  -2   29.04    6.48
   0  11   2   21.16    5.24
   0 -11   2   22.42    6.48
   0 -11  -2   30.40    7.07
   0 -11  -2   39.57    7.93
   0 -11   2   12.06    4.98
   0  11   2   24.75    6.04
   0  11  -2   17.94    5.68
   0 -11   3   53.62    6.42
   0  11   3   52.69    6.34
   0  11   3   66.32    9.23
   0 -11   3   59.52   10.73
   0 -11  -3   64.08   10.15
   0  11  -3   64.28   10.33
   0 -11   3   56.12    6.40
   0 -11   3   60.54   10.15
   0  11   3   56.30    9.19
   0 -11  -3   46.62    9.86
   0  11   4  220.46   21.99
   0 -11  -4  197.46   22.90
   0  11  -4  199.70   23.13
   0 -11  -4  179.13   23.38
   0  11   4  247.37   23.39
   0 -11   4  219.37   23.97
   0 -11   4  200.89   19.09
   0 -11  -5  165.58   16.10
   0  11   5  162.83   16.18
   0 -11  -5  133.75   20.35
   0  11   5  187.65   20.05
   0 -11   5  175.42   16.36
   0 -11   5  195.05   21.71
   0  11  -5  183.79   20.87
   0  11   5  203.11   19.02
   0 -11   5  152.03   21.19
   0 -11   6   32.08    5.29
   0  11   6   27.30    4.39
   0  11   6   31.91    4.97
   0  11   6   29.85    6.56
   0 -11  -6   31.72    4.47
   0 -11   6   40.86    8.53
   0 -11  -6   31.15    7.86
   0 -11   6   23.15    4.10
   0  11   6   28.58    5.20
   0  11  -6   34.66    7.88
   0 -11   6   31.73    8.38
   0 -11   6   31.14    5.35
   0 -11   7   31.08    5.84
   0 -11  -7   37.85    4.78
   0 -11   7   23.60    4.01
   0  11   7   42.32    5.14
   0  11   7   35.68    5.91
   0 -11  -7   40.86    9.56
   0 -11   7   29.70    4.56
   0 -11   7   22.17    7.08
   0  11   7   42.30    7.47
   0 -11  -7   42.37    8.06
   0  11  -7   20.38    6.58
   0 -11   7   18.45    4.87
   0 -11   7   33.57    8.43
   0  11   8  203.22   22.00
   0 -11   8  178.81   22.06
   0 -11   8  194.71   19.94
   0  11   8  225.16   20.00
   0 -11   8  201.79   19.37
   0 -11  -8  226.45   27.63
   0 -11   8  237.29   26.58
   0  11   8  232.75   23.45
   0 -11   8  195.99   19.91
   0 -11   8  209.43   22.60
   0  11  -8  251.84   26.23
   0 -11  -8  216.94   23.61
   0 -11   8  243.28   27.60
   0 -11   9   53.79    9.56
   0  11   9   52.84    7.04
   0 -11   9   56.10    6.75
   0 -11   9   54.60    7.40
   0  11   9   49.05    8.82
   0 -11  -9   57.17   12.66
   0 -11   9   66.94   12.86
   0 -11   9   67.37    7.68
   0  11   9   41.65    8.40
   0  11  -9   67.79   11.74
   0 -11  -9   52.19    9.72
   0 -11   9   61.87   12.40
   0 -11   9   77.25   10.91
   0  11  10   81.66    9.88
   0  11  10   88.30   10.04
   0  11  10  112.76   10.73
   0 -11  10   71.59   12.59
   0 -11  10   98.24    9.83
   0 -11  10   94.46   10.62
   0  11  10   87.42   10.07
   0  11  10   91.66   13.39
   0 -11  10   72.92    9.98
   0  11 -10   86.71   15.55
   0  11 -10  137.34   17.60
   0 -11  10   85.77   10.83
   0 -11  10   96.94   13.82
   0 -11  10   74.32   14.67
   0  11  11   60.94    7.66
   0  11  11   57.98    7.53
   0 -11  11   57.48    7.90
   0 -11  11   52.16    6.82
   0  11  11   60.01    7.43
   0 -11  11   61.30   11.39
   0  11  11   35.28    9.15
   0  11 -11   64.10   12.46
   0  11 -11   80.21   14.25
   0 -11  11   46.55    7.75
   0 -11  11   67.86   13.54
   0 -11  11   76.43   12.23
   0  11  12   45.05    6.42
   0  11  12   32.05    5.85
   0 -11  12   27.63    5.82
   0  11  12   47.05    6.03
   0 -11  12   36.58    9.61
   0  11  12   42.02    9.43
   0 -11  12   41.39    6.64
   0  11 -12   42.03   10.10
   0  11 -12   47.59   11.42
   0 -11  12   35.50   10.70
   0 -11  12   27.02    8.02
   0  11  13    6.95    3.61
   0  11  13    6.55    3.06
   0 -11  13   11.84    3.73
   0  11  13    6.95    2.66
   0 -11  13   10.06    5.65
   0 -11  13    9.47    2.87
   0  11 -13   17.71    7.44
   0 -11  13    6.33    3.10
   0  11 -13    6.33    5.38
   0 -11  13    3.34    6.34
   0 -11  13   -2.48    4.71
   0 -11  14    7.41    2.62
   0 -11  14    2.82    2.93
   0 -11 -14    3.67    5.41
   0 -11  14   10.07    7.54
   0  11 -14    9.90    7.42
   0  11 -14    7.51    4.78
   0 -11  14    8.91    3.74
   0  11  14   10.36    3.56
   0  11  14   11.53    4.34
   0  11  15   81.75    9.65
   0  11  15   79.63    9.57
   0 -11  15   78.68    9.71
   0  11 -15  104.54   11.09
   0 -11  15   71.95   10.30
   0  11 -15   99.65   18.57
   0 -11  15   77.25    9.98
   0 -11 -15   80.23   17.22
   0  11  15   74.18   10.51
   0  11  15   99.02   11.15
   0 -11  15   75.97   10.18
   0  11 -15   97.30   17.97
   0  11  15   90.18    9.69
   0  11  15   90.55    9.70
   0  11  16   12.19    3.32
   0  11  16   10.28    3.09
   0  11  16   24.42    4.04
   0 -11  16   11.84    3.42
   0  11 -16   13.78    4.20
   0 -11 -16   21.05    9.01
   0 -11  16   22.55    4.19
   0  11 -16   27.21   10.06
   0  11 -16   19.90    8.52
   0 -11  16   15.85    3.94
   0  11  16   14.43    3.53
   0  11  16   17.04    4.61
   0  11  16   12.87    4.77
   0  11 -17    3.82    2.96
   0 -11  17    1.34    2.05
   0 -11  17   -0.66    1.86
   0  11  17    1.14    1.94
   0  11  17    0.61    1.88
   0  11  17    0.61    2.02
   0  11  17   -0.84    2.92
   0  11  17   -0.88    2.78
   0  11  17    0.58    1.95
   0  11 -18   17.78    3.91
   0  11  18    7.79    2.54
   0 -11 -18   16.20    3.59
   0  11  18   13.20    3.94
   0  11  18    7.34    2.48
   0  11  18   11.70    2.98
   0  11  18   12.25    3.15
   0  11 -19   83.93    9.39
   0  11  19  101.98   10.73
   0 -11 -19   73.55    8.96
   0  11 -20    2.20    1.54
   0  11  20    1.27    2.36
   0  11  21    1.03    1.90
   0  11  22    5.67    1.98
   0 -12   0  629.24   55.12
   0 -12   0  656.38   61.13
   0  12   0  664.80   59.77
   0 -12   0  639.19   55.25
   0  12   0  646.80   55.08
   0 -12  -1    3.50    1.80
   0  12   1   -1.48    3.54
   0 -12   1    2.12    1.54
   0 -12  -1    4.92    1.82
   0 -12  -1    1.76    3.96
   0 -12   1    1.87    3.89
   0  12   1    9.73    4.72
   0  12  -1    4.48    3.59
   0 -12   1    4.88    2.04
   0 -12  -1    2.64    1.88
   0  12   1    2.92    1.71
   0  12  -1    1.96    1.61
   0  12  -2   15.50    5.32
   0 -12  -2    7.45    2.13
   0 -12   2   18.68    5.82
   0 -12  -2    7.10    4.83
   0 -12   2   11.01    2.40
   0  12   2    8.85    4.23
   0 -12   2    5.83    3.78
   0 -12  -2   17.27    5.54
   0  12   2   14.76    4.90
   0  12  -2   13.99    4.82
   0  12  -2   13.83    2.50
   0  12   2   10.47    2.70
   0 -12   2    7.75    2.31
   0  12  -3    6.40    4.50
   0 -12   3   12.20    5.30
   0 -12  -3   26.02    6.82
   0 -12  -3   22.01    3.32
   0 -12   3   18.04    3.19
   0  12   3   16.32    5.65
   0 -12   3   20.28    6.57
   0 -12  -3   20.34    5.73
   0  12   3   16.73    5.06
   0  12   3   14.23    3.07
   0 -12   3   15.21    2.95
   0 -12  -4  486.75   46.06
   0  12  -4  474.53   44.86
   0 -12   4  425.39   39.46
   0 -12   4  464.77   45.33
   0  12   4  446.44   43.83
   0 -12  -4  537.63   45.56
   0  12   4  429.15   42.44
   0 -12  -4  447.82   39.36
   0  12   5   47.01    8.40
   0 -12   5   34.55    5.09
   0 -12   5   51.72    9.54
   0 -12  -5   35.88    8.56
   0 -12   5   22.35    7.49
   0  12  -5   46.84    9.04
   0  12   5   34.46    6.50
   0  12   5   36.62    5.21
   0 -12  -5   38.52    5.05
   0 -12   6   81.79   13.74
   0 -12  -6   84.34   14.32
   0 -12   6   82.52    9.10
   0  12   6   95.06   12.70
   0 -12   6   87.17   14.97
   0  12   6   80.32   10.35
   0  12  -6   80.25   13.65
   0 -12  -6   80.65    8.87
   0  12   6   72.98    8.85
   0 -12  -7   -2.47    4.20
   0 -12  -7    3.19    1.81
   0  12   7    3.07    3.45
   0 -12   7   -2.20    3.23
   0 -12   7    1.82    1.86
   0 -12   7   12.41    6.31
   0  12  -7   -2.03    3.45
   0 -12   7    7.64    2.07
   0  12   7    4.08    2.22
   0 -12   8  168.39   22.19
   0 -12  -8  201.74   25.21
   0  12   8  138.19   18.54
   0 -12   8  155.91   15.98
   0 -12   8  161.55   22.79
   0  12  -8  175.02   22.10
   0 -12   8  173.54   16.33
   0  12   8  159.04   15.86
   0 -12   8  149.08   15.27
   0 -12  -8  156.20   15.67
   0  12   9    7.13    2.80
   0 -12   9    2.94    2.50
   0 -12   9    2.65    1.50
   0 -12   9   -2.72    5.15
   0 -12   9    7.67    5.30
   0 -12  -9    2.92    3.50
   0  12   9    1.46    2.47
   0 -12   9    0.71    1.81
   0 -12  -9   -1.86    2.11
   0  12  -9    4.59    4.35
   0  12   9    1.85    1.74
   0  12   9    2.17    1.78
   0  12  10   84.11   10.00
   0 -12  10   95.24   10.69
   0 -12  10   85.52    9.59
   0 -12 -10   80.88   10.02
   0 -12  10  126.16   18.45
   0 -12  10   83.96   10.36
   0 -12 -10  119.76   19.33
   0 -12  10   85.14   10.90
   0  12 -10   94.60   15.58
   0  12  10   83.33    9.93
   0  12  10   83.71    9.84
   0  12  10   96.14   10.33
   0 -12  11    5.95    2.82
   0 -12  11    6.32    2.21
   0  12  11    2.76    2.22
   0 -12  11   -2.85    4.19
   0 -12 -11    3.38    4.97
   0  12 -11    2.54    3.75
   0 -12  11    7.46    3.28
   0  12 -11    2.90    4.28
   0  12  11    1.98    2.27
   0  12  11    7.95    3.05
   0  12  11    7.39    2.68
   0 -12 -12   21.44    9.76
   0  12  12   18.78    4.53
   0  12  12   24.51    4.98
   0  12 -12   42.21   10.18
   0  12 -12   37.30   10.38
   0 -12  12   17.00    4.92
   0 -12  12   26.08    5.30
   0  12  12   24.26    4.42
   0 -12 -13    3.71    3.18
   0  12  13    7.54    3.37
   0  12  13    8.55    3.40
   0  12 -13    3.27    5.57
   0  12 -13    5.36    4.57
   0 -12  13    4.69    3.02
   0 -12  13    3.42    4.13
   0  12  13    9.45    2.96
   0 -12  13    7.50    3.50
   0 -12 -14  101.29   21.09
   0  12  14  113.19   14.71
   0  12  14  165.58   15.40
   0  12 -14  158.53   23.89
   0  12 -14  136.82   20.49
   0 -12  14  135.56   22.01
   0 -12  14  140.15   15.20
   0  12  14  134.20   13.80
   0 -12  14  119.33   14.67
   0 -12 -15    5.58    3.03
   0 -12  15    5.70    3.02
   0  12 -15    3.36    3.03
   0  12 -15    3.39    4.99
   0 -12  15    0.86    2.65
   0  12  15    3.33    2.91
   0  12  15    2.66    2.82
   0  12 -15   -6.94    5.88
   0 -12 -15    3.68    5.41
   0 -12  15    3.10    2.46
   0  12 -16   13.01    4.15
   0 -12  16    4.72    2.93
   0 -12  16   11.62    3.23
   0 -12 -16   11.39    3.31
   0  12  16   13.23    4.42
   0  12  16    4.12    4.03
   0 -12 -17   -0.69    1.95
   0 -12  17    1.30    1.83
   0  12  17    2.54    3.05
   0  12 -17    4.55    3.08
   0  12 -18   97.42   10.03
   0  12  18   84.25   10.06
   0 -12 -18   68.74    8.96
   0  12 -19    0.56    1.95
   0  12  19    1.39    2.51
   0  12 -20    9.69    2.46
   0  12  20   14.05    3.34
   0  12  21    0.92    1.79
   0  12  22    4.17    1.71
   0 -13   0    1.85    1.72
   0 -13   0    6.13    4.58
   0  13   0    3.24    4.13
   0 -13   0    3.93    1.92
   0  13   0    2.25    1.54
   0  13   1  230.72   28.92
   0 -13   1  268.90   24.94
   0 -13   1  278.58   30.51
   0 -13  -1  326.58   31.97
   0 -13   1  290.50   31.59
   0  13   1  323.59   30.22
   0  13  -1  295.01   30.08
   0  13   1  275.72   24.96
   0 -13  -1  277.79   24.98
   0  13  -1  258.30   24.69
   0 -13  -1  300.54   25.24
   0 -13   1  261.25   25.00
   0 -13  -2  103.88   10.82
   0  13  -2  123.13   15.75
   0  13   2  122.89   15.48
   0 -13   2  108.19   10.89
   0 -13   2  115.99   15.71
   0 -13  -2   83.83   14.65
   0 -13   2   98.11   15.58
   0  13  -2   83.47   13.96
   0  13   2  124.60   15.26
   0 -13   2  105.82   10.88
   0  13  -2   92.26   10.37
   0  13   2  106.80   10.83
   0 -13  -2  106.16   10.79
   0 -13  -2  111.85   10.98
   0 -13  -3   28.92    7.81
   0  13   3   21.71    6.54
   0 -13  -3   20.24    3.58
   0  13  -3   10.72    5.91
   0 -13   3   23.36    6.61
   0 -13  -3   22.59    3.76
   0 -13   3   24.08    3.76
   0 -13  -3   15.31    5.63
   0 -13   3   34.03    8.33
   0  13   3   29.57    4.15
   0 -13   3   17.99    3.47
   0  13  -3   16.48    3.16
   0  13   3   13.13    5.22
   0  13  -3   16.29    5.78
   0 -13   4   66.47    8.17
   0  13   4   74.18   11.87
   0 -13  -4   67.61   13.03
   0 -13   4   64.69   11.81
   0 -13  -4   75.75    8.13
   0  13   4   77.22   11.32
   0 -13  -4   79.43    8.32
   0  13   4   72.57    8.39
   0  13   5  117.55   16.71
   0 -13   5  139.90   18.65
   0 -13   5  117.54   12.91
   0 -13  -5  116.15   18.36
   0 -13   5  154.08   20.56
   0  13   5  132.16   15.78
   0  13  -5  109.43   17.16
   0 -13  -5  140.82   13.04
   0 -13   6  171.51   17.81
   0 -13  -6  234.17   26.36
   0  13   6  173.42   21.95
   0 -13   6  228.92   25.32
   0 -13   6  208.63   25.71
   0  13  -6  159.47   22.54
   0  13   6  190.44   18.13
   0 -13  -6  183.89   17.76
   0  13   7   11.48    3.04
   0 -13   7   15.06    2.95
   0 -13   7   19.13    7.73
   0  13   7    8.57    3.94
   0 -13   7   26.31    7.90
   0 -13   7   10.48    3.11
   0 -13  -7    6.89    2.44
   0 -13  -7    5.37    5.16
   0  13  -7    8.86    5.38
   0  13  -7   13.42    6.62
   0  13   7   10.46    2.94
   0  13   8  116.14   12.34
   0 -13  -8  120.84   12.25
   0 -13   8  111.21   11.70
   0 -13   8  119.88   19.06
   0 -13  -8  109.95   18.79
   0  13   8  124.72   16.25
   0 -13   8  127.72   18.61
   0 -13   8  103.49   12.21
   0  13  -8  104.35   17.20
   0  13  -8  105.30   17.00
   0  13   8  112.90   12.17
   0  13   9   25.26    4.75
   0 -13   9   25.08    4.84
   0 -13   9   27.73    4.44
   0 -13   9   32.58    9.95
   0 -13  -9   34.28    9.75
   0 -13  -9   19.70    4.40
   0 -13   9   19.08    7.60
   0 -13   9   24.87    4.82
   0  13  -9   42.05   11.55
   0  13  -9   32.11    9.13
   0  13   9   28.63    4.56
   0  13   9   23.79    4.53
   0  13  10   10.17    3.13
   0 -13  10    9.38    2.71
   0 -13  10    8.39    3.05
   0 -13  10    9.13    6.37
   0 -13 -10    6.68    5.72
   0 -13 -10   11.21    3.25
   0 -13  10    8.05    3.01
   0  13 -10   18.18    7.98
   0 -13  10    8.68    3.56
   0  13  10   13.58    3.33
   0  13  10   10.11    3.23
   0  13  10   12.27    3.32
   0 -13  11   43.55    6.64
   0 -13  11   47.32    5.89
   0  13  11   30.37    5.47
   0 -13  11   33.82   10.54
   0 -13 -11   49.70   12.78
   0 -13 -11   50.56    6.60
   0 -13  11   33.45    6.49
   0  13 -11   46.06   11.20
   0  13  11   33.07    5.91
   0  13  11   25.61    5.48
   0  13  11   37.65    5.76
   0 -13 -12   92.89   17.75
   0  13  12   59.77    8.55
   0  13  12   67.57    8.76
   0 -13  12   63.01    9.06
   0  13 -12   67.53   14.60
   0  13 -12   55.83   12.73
   0 -13 -12   70.06    8.79
   0  13  12   61.26    8.22
   0 -13  12   56.83    8.63
   0 -13 -13    3.81    5.59
   0 -13 -13    2.40    2.35
   0  13  13    1.70    2.39
   0  13  13    1.54    2.69
   0 -13  13   -0.96    2.83
   0  13 -13    3.35    6.34
   0 -13  13    3.49    5.12
   0  13 -13   -2.80    4.75
   0  13  13    1.42    1.91
   0 -13  13    1.91    3.04
   0 -13 -14   22.80    9.18
   0 -13 -14   16.79    3.94
   0  13  14    7.16    3.75
   0  13  14   25.32    4.93
   0 -13  14   15.73    4.16
   0  13 -14   27.29    8.41
   0 -13  14   10.20    6.54
   0  13 -14   13.65    7.17
   0 -13  14   12.51    4.16
   0  13  14   10.47    3.05
   0 -13  15   82.08    9.93
   0 -13 -15   58.18    8.68
   0  13 -15   95.09   10.16
   0 -13  15   73.86    9.53
   0  13  15   52.03    9.11
   0  13  15   73.64    9.51
   0 -13  15   75.24    9.16
   0  13 -16    7.25    3.33
   0 -13  16    6.15    2.83
   0 -13 -16    7.25    2.74
   0 -13  16    5.02    2.43
   0  13  16   11.16    3.54
   0  13  16   10.94    4.38
   0 -13  17    1.26    1.85
   0 -13 -17   -0.64    1.81
   0  13 -17    0.74    2.43
   0  13  17    0.81    2.84
   0  13 -18    1.94    2.58
   0  13  18    1.48    3.01
   0  13 -19   44.54    6.07
   0  13  19   50.79    6.75
   0  13 -20    0.39    1.53
   0  13  20    1.59    2.05
   0  13  21    4.40    1.83
   0  13  22    2.56    1.18
   0  14   0  422.30   42.28
   0 -14   0  403.29   36.59
   0 -14   0  412.72   36.77
   0  14   0  427.21   36.61
   0  14   0  401.53   41.83
   0 -14   0  404.95   43.51
   0 -14   1   84.60    8.45
   0 -14  -1   62.24    7.87
   0 -14   1   63.00   12.47
   0  14   1   61.33   12.11
   0  14   1   66.10    7.95
   0  14  -1   68.62    7.96
   0 -14   1   94.07    8.82
   0 -14  -1   68.02    8.07
   0  14  -1   69.30   12.08
   0  14   1   89.92   12.74
   0 -14   1   70.61   13.35
   0 -14  -1   58.04   12.08
   0  14   2  118.94   16.89
   0  14  -2  119.69   17.02
   0 -14   2  137.82   18.26
   0 -14   2  128.06   12.25
   0 -14  -2  112.47   12.07
   0 -14  -2  122.03   12.03
   0  14  -2  108.20   11.74
   0  14   2  119.40   12.08
   0 -14   2  127.44   12.32
   0  14   2  114.29   16.04
   0  14  -2  108.37   16.33
   0 -14   2   82.70   16.13
   0 -14  -2  104.93   16.93
   0 -14   3  342.13   34.25
   0 -14   3  383.27   40.78
   0  14   3  371.65   39.43
   0 -14  -3  358.91   40.67
   0  14  -3  352.79   39.67
   0 -14  -3  439.53   34.85
   0 -14   3  385.97   34.55
   0 -14  -3  399.67   34.46
   0  14  -3  373.32   34.04
   0  14   3  388.28   34.50
   0  14  -3  415.66   40.75
   0  14   3  411.03   39.24
   0 -14   3  406.34   42.76
   0 -14  -3  377.44   40.75
   0  14   4  151.21   19.72
   0 -14  -4  160.41   16.50
   0  14   4  182.32   17.00
   0 -14   4  156.38   16.65
   0 -14   4  178.82   22.72
   0 -14  -4  192.58   16.85
   0  14   4  201.40   22.46
   0 -14  -4  172.78   23.04
   0 -14  -5  104.89   10.92
   0 -14  -5  121.99   18.29
   0  14   5  129.02   16.49
   0 -14   5  104.94   11.11
   0 -14   5  109.65   16.66
   0  14   5   75.69   12.67
   0  14   5   94.76   11.05
   0 -14   6  197.67   26.00
   0  14   6  187.66   18.06
   0 -14  -6  190.18   17.78
   0  14   6  168.15   17.11
   0 -14   6  247.67   26.68
   0 -14   6  171.05   17.77
   0 -14  -6  216.59   26.10
   0  14   6  194.35   22.93
   0  14  -6  171.58   23.49
   0  14   6  176.73   17.97
   0 -14  -7  114.80   12.34
   0  14   7  114.31   12.55
   0 -14   7  106.25   11.97
   0 -14   7  128.45   20.66
   0 -14  -7  124.48   19.71
   0  14   7  109.91   16.24
   0 -14   7  142.48   19.93
   0 -14   7  120.21   12.71
   0  14  -7  126.34   18.62
   0  14  -7   91.27   16.61
   0  14   7  131.92   12.85
   0 -14  -8   52.32    6.77
   0 -14   8   37.84    6.01
   0  14   8   58.14    7.23
   0 -14   8   55.88   13.46
   0 -14  -8   27.90   10.24
   0 -14   8   57.62   12.48
   0 -14   8   44.28    6.72
   0  14   8   55.57   10.31
   0  14  -8   50.49   11.77
   0  14  -8   41.17   10.50
   0  14   8   48.73    6.70
   0  14   9   78.61    8.98
   0 -14  -9   55.42    8.03
   0 -14   9   69.16    8.08
   0 -14   9   74.08    8.96
   0 -14   9   76.92   15.41
   0 -14   9   59.82    8.52
   0 -14   9   63.84   13.72
   0 -14  -9   72.88   15.36
   0  14  -9   63.67   13.40
   0  14  -9   60.93   12.92
   0  14   9   71.26    8.49
   0 -14 -10   81.27    9.93
   0 -14  10   83.03   10.52
   0  14  10   92.61   10.46
   0 -14  10   88.68    9.70
   0 -14  10   91.68   17.39
   0 -14  10   98.83   10.85
   0 -14  10   70.18   15.13
   0 -14 -10   70.45   16.74
   0 -14  10   76.53   10.73
   0  14 -10  110.70   17.36
   0  14 -10   97.82   17.16
   0  14  10   86.24   10.26
   0  14  10   87.32   10.08
   0  14  10   66.61    9.41
   0 -14 -11   99.96   18.83
   0  14  11   79.68   10.08
   0  14  11  103.54   10.88
   0  14  11   77.24    9.83
   0  14 -11   77.29   15.80
   0 -14  11   84.43   11.25
   0 -14 -11   85.85   10.37
   0 -14  11   88.65    9.73
   0  14  11   84.11   10.21
   0 -14  11   78.65   10.63
   0 -14 -12   15.01    4.19
   0 -14 -12    3.83    4.78
   0  14  12   28.28    5.21
   0  14  12   13.02    3.87
   0 -14  12   31.51    5.87
   0  14 -12   17.47    7.11
   0 -14  12   13.40    4.43
   0  14  12   19.37    4.27
   0 -14 -13    2.39    2.94
   0 -14 -13    3.87    4.63
   0  14  13    3.01    3.06
   0  14  13   -0.86    2.51
   0 -14  13   -2.95    3.23
   0  14 -13    3.39    4.97
   0  14 -13    2.89    4.90
   0 -14  13   -3.51    4.21
   0 -14  13    3.88    3.18
   0  14  13    1.48    2.07
   0 -14 -14   19.02    8.61
   0 -14 -14   24.28    4.56
   0  14  14   13.87    4.06
   0  14  14   16.07    4.32
   0 -14  14   14.81    4.38
   0  14 -14   19.55    7.20
   0  14 -14   17.05    7.73
   0 -14  14    4.81    3.46
   0 -14  15   55.70    8.00
   0  14 -15   46.55    7.21
   0 -14  15   48.10    7.25
   0  14  15   60.87    8.15
   0  14  15   32.58    6.62
   0 -14 -15   48.38    6.96
   0 -14  15   53.00    7.14
   0  14 -16   22.77    4.77
   0 -14  16   20.70    4.25
   0 -14 -16   16.94    3.72
   0 -14  16   13.95    3.67
   0  14  16   13.02    4.21
   0  14  16   16.53    4.70
   0 -14  17   -0.60    1.61
   0 -14 -17    1.17    1.64
   0  14 -17    2.14    2.70
   0  14  17   -1.54    2.76
   0  14 -18    7.97    2.83
   0  14  18    2.74    2.57
   0  14 -19    1.48    2.02
   0  14  19    4.08    2.38
   0  14 -20    1.79    1.40
   0  14  20    0.93    1.68
   0  14  21    1.33    1.36
   0 -15   0   -2.54    4.82
   0 -15   0    2.28    1.80
   0  15   0   -2.07    5.27
   0 -15   0    1.82    1.70
   0  15   0   -0.55    1.87
   0  15   0    2.02    3.42
   0  15   0    0.69    1.64
   0 -15   1   20.90    7.77
   0 -15  -1   29.79    8.79
   0 -15  -1   32.13    4.86
   0 -15   1   34.21    4.89
   0 -15   1   37.23    9.18
   0  15   1   30.95    8.22
   0 -15   1   26.94    4.76
   0 -15  -1   31.54    4.87
   0  15  -1   23.60    4.40
   0  15   1   35.84    4.89
   0  15   1   37.26    8.53
   0  15  -1   33.23    8.46
   0  15  -1   33.68    5.25
   0 -15   2    7.03    4.98
   0 -15   2   14.90    3.37
   0  15  -2   21.33    6.84
   0 -15  -2   10.74    2.91
   0  15   2   16.51    6.15
   0  15   2   10.06    2.94
   0 -15   2   16.89    3.35
   0 -15  -2   14.13    3.38
   0  15  -2   13.12    2.91
   0  15  -2   21.39    7.10
   0  15   2    7.58    4.38
   0 -15  -2   12.15    5.55
   0 -15   2   13.47    6.93
   0 -15   3  175.63   23.01
   0 -15   3  167.33   21.32
   0 -15  -3  113.03   19.23
   0 -15   3  157.66   14.69
   0  15   3  140.87   19.31
   0 -15  -3  137.62   14.17
   0  15   3  137.65   14.43
   0 -15   3  158.20   14.84
   0 -15  -3  133.28   14.31
   0  15   3  152.51   19.01
   0  15  -3  121.49   18.87
   0  15   3  131.95   14.60
   0  15   4  136.09   14.50
   0 -15  -4  150.99   14.71
   0 -15   4  139.18   14.83
   0  15   4  146.93   14.87
   0  15   4  162.54   20.26
   0 -15  -4  183.69   22.61
   0 -15   4  145.00   20.88
   0 -15   4  139.95   14.74
   0  15   4  115.80   17.61
   0  15  -4  153.47   20.96
   0  15   4  161.95   15.39
   0 -15   5    1.35    1.92
   0 -15  -5    3.04    1.88
   0  15   5    2.09    3.09
   0 -15   5    2.55    3.75
   0 -15  -5    2.76    4.69
   0  15   5    2.94    1.95
   0  15   5    6.68    2.08
   0  15   5    8.00    2.70
   0  15   6   14.02    3.28
   0  15   6   12.73    3.10
   0 -15  -6   11.69    6.66
   0 -15  -6   18.32    3.79
   0 -15   6   13.31    6.49
   0 -15   6   16.33    3.56
   0  15   6   12.56    5.74
   0  15  -6   14.88    6.75
   0 -15   6   12.49    7.58
   0 -15   7   57.48    7.03
   0  15   7   46.40    7.24
   0 -15  -7   53.56    7.05
   0 -15   7   74.56   14.71
   0  15   7   53.51    6.83
   0 -15   7   57.99    7.78
   0 -15  -7   62.11   13.65
   0  15   7   55.97   10.76
   0 -15   7   64.25   12.88
   0  15  -7   47.98   11.20
   0  15  -7   64.65   12.63
   0  15   7   48.80    7.08
   0 -15  -8   80.47    9.00
   0 -15   8   73.30    8.50
   0  15   8   75.78    9.28
   0 -15   8  103.87   17.79
   0 -15   8   67.48   13.96
   0 -15   8   64.47    8.88
   0  15   8   58.41   11.55
   0 -15  -8   66.02   14.90
   0  15  -8   64.82   13.64
   0  15  -8   56.86   12.88
   0  15   8   68.26    8.75
   0  15   9    3.23    2.65
   0 -15   9    3.18    2.22
   0 -15   9   -0.88    3.25
   0 -15   9    3.44    6.52
   0 -15  -9    3.50    4.19
   0 -15   9   -3.07    4.51
   0 -15   9    0.84    2.57
   0 -15  -9    2.91    2.14
   0  15  -9   -2.82    4.13
   0  15  -9    2.89    4.25
   0  15   9    0.75    1.90
   0 -15 -10   -0.76    2.03
   0 -15  10   -3.19    3.82
   0 -15  10   -1.76    2.35
   0 -15 -10    3.68    5.40
   0  15  10    0.76    2.03
   0  15  10    0.79    2.83
   0  15 -10   -3.07    4.50
   0 -15  10   -2.14    3.27
   0  15 -10    2.91    4.94
   0 -15  10   -1.92    1.80
   0  15  10    3.29    2.70
   0 -15  10    0.92    2.47
   0 -15 -11   22.92    9.17
   0 -15 -11    8.60    3.10
   0  15  11    3.37    2.50
   0  15  11    5.27    2.63
   0  15  11   13.89    3.78
   0 -15  11   10.66    3.98
   0  15 -11   14.90    7.17
   0  15 -11    9.65    6.70
   0  15  11    3.30    2.68
   0 -15  11   16.22    4.32
   0 -15  11    7.61    2.65
   0 -15 -12   42.81   13.79
   0 -15 -12   60.98    8.52
   0  15  12   71.47    8.94
   0  15  12   45.86    7.81
   0  15 -12   83.89   15.69
   0 -15  12   68.40    9.46
   0  15  12   65.77    8.53
   0 -15  12   78.83    9.68
   0 -15 -13   42.65   12.87
   0 -15 -13   32.95    5.21
   0  15  13   21.00    4.94
   0  15  13   29.85    5.55
   0 -15  13   17.78    5.18
   0  15 -13   26.50    9.20
   0 -15  13   21.37    5.04
   0  15  13   17.34    4.19
   0 -15  14    1.90    2.91
   0  15 -14    2.52    2.95
   0 -15 -14    2.26    2.13
   0 -15  14    5.48    3.01
   0  15  14    4.25    2.71
   0  15  14    1.44    2.61
   0 -15  15   -0.90    2.41
   0  15 -15    1.62    2.98
   0 -15  15    0.82    2.39
   0  15  15    0.83    2.62
   0  15  15    0.70    2.58
   0 -15  15   -0.75    2.20
   0 -15 -15    1.40    1.88
   0  15 -16   17.31    4.23
   0 -15  16   18.11    4.08
   0 -15  16   11.35    3.50
   0 -15 -16   19.79    3.68
   0  15  16   22.74    4.63
   0  15 -17   83.90    9.26
   0  15  17   66.40    9.15
   0  15 -18   14.77    3.73
   0  15  18   26.79    4.55
   0  15 -19    4.50    2.16
   0  15  19    5.69    2.35
   0  15  20    3.16    1.76
   0  15  21   10.74    1.95
   0 -16   0   83.97   15.95
   0 -16   0   87.79    9.88
   0  16   0   88.96   15.20
   0 -16   0   79.38   15.19
   0  16   0   82.42    9.64
   0 -16   0   87.14    9.95
   0  16   0  117.71   16.26
   0  16   0   85.37   10.23
   0 -16   1  180.97   24.91
   0 -16  -1  188.61   25.09
   0 -16   1  186.45   24.19
   0  16   1  152.16   21.83
   0 -16  -1  185.86   17.22
   0 -16   1  168.07   17.03
   0 -16  -1  201.54   17.56
   0  16  -1  159.75   16.74
   0  16   1  177.00   17.10
   0 -16   1  164.61   17.09
   0  16   1  168.26   22.36
   0  16  -1  182.50   23.29
   0  16   1  170.48   17.51
   0  16  -1  158.98   17.38
   0 -16   2   94.63   18.17
   0  16   2  128.14   12.86
   0  16   2  106.73   17.47
   0 -16  -2  126.75   12.65
   0 -16   2  120.25   12.69
   0 -16   2  128.55   18.94
   0 -16  -2  112.23   12.63
   0 -16   2  130.21   12.97
   0  16   2  109.49   12.43
   0  16  -2  135.93   19.13
   0  16   2  110.34   17.06
   0  16  -2  116.85   13.08
   0 -16   3  152.56   21.92
   0  16   3  109.40   13.10
   0  16   3  120.18   13.32
   0 -16  -3  118.74   13.13
   0 -16   3  141.01   13.85
   0 -16  -3  143.95   13.81
   0  16   3  127.54   18.94
   0 -16   3  169.91   21.59
   0 -16   3  123.34   13.40
   0 -16  -3  166.97   21.76
   0  16  -3  142.29   19.50
   0  16   3  127.12   17.80
   0  16   3  128.36   13.82
   0  16  -3  125.49   13.79
   0 -16   4    6.31    5.51
   0 -16  -4   24.69    4.31
   0 -16   4   10.24    3.44
   0  16   4   16.14    4.00
   0  16   4   18.13    3.21
   0  16   4   16.60    3.60
   0 -16   4   18.11    3.88
   0 -16   4    8.03    5.25
   0 -16  -4   31.32    9.44
   0  16   4   38.86    9.18
   0 -16  -4   17.85    3.75
   0  16   4   18.50    6.22
   0  16  -4   17.41    7.42
   0  16   4   13.16    3.61
   0 -16  -5   62.23    7.75
   0 -16  -5   70.25    8.33
   0  16   5   62.53    7.30
   0  16   5   77.87   13.42
   0 -16   5   58.79    7.99
   0 -16   5   58.10   12.98
   0 -16  -5   71.55   14.94
   0  16   5   48.55    7.24
   0  16   5   64.49    8.26
   0  16   6  120.88   17.99
   0 -16  -6  119.21   20.61
   0 -16   6  139.24   13.79
   0 -16   6  135.02   20.94
   0  16   6  125.22   13.12
   0 -16   6  118.26   20.85
   0  16  -6  117.01   18.75
   0 -16  -6  115.83   13.15
   0 -16   7   75.59    8.87
   0  16   7   72.98    9.41
   0 -16  -7   84.35    9.39
   0 -16   7   59.30   14.59
   0  16   7   64.54    8.51
   0  16   7   71.80   13.11
   0 -16   7   89.76   16.42
   0 -16  -7   95.95   17.47
   0 -16   7   73.49    9.37
   0  16  -7  103.64   16.32
   0  16  -7   91.33   16.07
   0  16   7   69.02    9.18
   0  16   8    9.98    3.34
   0 -16   8    6.57    2.54
   0 -16   8    3.58    5.28
   0  16   8    2.16    3.70
   0 -16  -8    9.50    3.20
   0 -16  -8    6.98    5.93
   0 -16   8    6.23    4.60
   0 -16   8    5.02    2.80
   0  16  -8    8.49    5.89
   0  16  -8    5.74    5.46
   0  16   8    4.67    2.69
   0 -16   9   39.11    5.83
   0  16   9   44.35    6.91
   0 -16   9   36.44   12.00
   0 -16   9   35.46   10.37
   0 -16   9   29.73    6.03
   0 -16  -9   45.38    6.40
   0 -16  -9   40.23   11.64
   0  16  -9   44.88   11.52
   0  16  -9   32.58   10.25
   0  16   9   42.38    6.38
   0 -16 -10   11.40    7.38
   0 -16 -10   22.53    4.62
   0 -16  10   28.92    5.50
   0  16  10   14.09    3.76
   0  16  10   16.97    4.37
   0 -16  10   31.05    6.23
   0  16 -10   33.36   10.41
   0  16 -10   21.96    8.96
   0 -16  10   14.30    4.28
   0 -16  10   26.34    4.41
   0  16  10   16.35    4.50
   0 -16 -11   18.10    4.61
   0 -16 -11   27.21    9.99
   0  16  11   22.24    4.46
   0  16  11   19.87    4.72
   0  16 -11   19.50    8.83
   0 -16  11   17.40    4.74
   0  16 -11   24.46    8.71
   0 -16  11   14.58    4.29
   0 -16  11   15.32    3.43
   0  16  11   14.45    4.14
   0 -16 -12   32.06    5.33
   0 -16 -12   11.72    7.66
   0  16  12   20.24    4.53
   0  16  12   21.83    4.81
   0  16 -12   46.45   11.75
   0  16 -12   18.27    7.98
   0 -16  12   19.79    5.29
   0  16  12   23.69    4.85
   0 -16  12   32.24    5.83
   0 -16 -13   27.34    4.91
   0  16  13   16.25    4.23
   0  16  13   32.71    5.63
   0 -16  13   20.50    5.03
   0 -16  13   20.17    4.83
   0 -16  14   18.47    4.73
   0  16 -14   13.86    4.38
   0 -16 -14   10.70    3.38
   0 -16  14   18.59    4.55
   0  16  14   14.56    3.76
   0  16  14   18.12    4.25
   0 -16  15    6.03    3.13
   0  16 -15    6.18    3.17
   0 -16  15    6.18    2.74
   0  16  15    2.49    2.68
   0  16  15    1.57    2.79
   0 -16 -15    7.70    2.53
   0 -16  15    8.63    3.14
   0  16 -16   43.13    6.57
   0 -16  16   35.80    5.93
   0 -16  16   56.31    6.70
   0  16  16   50.39    6.91
   0  16 -17    6.81    2.92
   0  16  17    5.86    3.02
   0  16 -18   30.37    4.58
   0  16  18   25.49    4.49
   0  16 -19    1.58    1.43
   0  16  19    1.33    1.68
   0  16  20   26.24    3.56
   0 -17   0    9.17    6.34
   0 -17   0    2.03    2.08
   0  17   0    2.49    5.17
   0 -17   0    5.58    4.10
   0  17   0    1.30    2.14
   0 -17   0    5.07    2.61
   0  17   0    2.42    2.91
   0  17   0    0.81    2.07
   0 -17   1  200.54   27.65
   0 -17   1  165.35   18.41
   0 -17  -1  196.25   18.81
   0  17  -1  198.03   18.50
   0  17   1  192.86   18.52
   0  17   1  168.59   24.05
   0 -17  -1  189.87   18.56
   0 -17   1  186.81   18.52
   0 -17   1  208.64   26.53
   0  17   1  204.27   25.12
   0  17  -1  206.14   25.50
   0  17  -1  178.62   18.96
   0  17   1  183.83   18.97
   0 -17   2   16.10    7.37
   0 -17   2   16.39    4.12
   0  17   2   21.58    4.35
   0 -17  -2   20.44    4.32
   0  17   2   21.21    4.28
   0 -17   2   27.99    8.35
   0 -17   2   14.76    3.63
   0 -17  -2   24.81    4.36
   0  17   2    7.44    4.93
   0  17   2   20.33    6.79
   0  17  -2   10.19    6.64
   0  17  -2   16.29    4.29
   0 -17   3   99.39   18.14
   0  17   3   88.18   10.60
   0 -17   3   96.33   11.03
   0 -17  -3   99.48   11.03
   0  17   3  102.11   10.95
   0  17   3   69.50   14.24
   0 -17   3   92.50   10.78
   0 -17   3   90.77   16.75
   0 -17  -3  100.03   10.75
   0  17  -3   80.98   15.41
   0  17   3   98.60   15.14
   0  17   3   99.83   11.36
   0  17  -3   89.34   11.06
   0 -17   4    3.41    5.82
   0  17   4    8.30    3.20
   0 -17   4    9.47    3.06
   0 -17  -4    3.80    2.88
   0  17   4   13.63    3.33
   0  17   4    6.51    2.13
   0 -17   4    3.73    2.61
   0 -17  -4   18.41    7.82
   0 -17   4    5.80    6.05
   0  17   4   12.43    5.61
   0 -17  -4    8.23    2.80
   0  17  -4    5.37    5.12
   0  17   4   12.51    3.59
   0  17  -4    8.26    3.12
   0  17   5   30.71    5.78
   0 -17  -5   50.97    6.72
   0  17   5   43.26    5.55
   0  17   5   36.88    5.71
   0  17   5   59.52   11.53
   0 -17   5   34.77    5.85
   0 -17   5   44.66   11.13
   0 -17  -5   38.33   11.57
   0 -17  -5   37.85    5.72
   0  17  -5   46.99   11.16
   0  17  -5   31.96    8.88
   0  17  -5   24.96    5.46
   0  17   5   34.57    5.95
   0 -17   6  130.42   22.31
   0  17   6  115.71   13.19
   0 -17  -6  141.05   13.92
   0 -17  -6  158.48   14.63
   0 -17   6  115.41   13.21
   0 -17  -6  153.65   22.98
   0  17   6  137.53   19.72
   0 -17   6  129.12   20.91
   0 -17   6  125.68   13.90
   0  17  -6  107.11   18.62
   0  17   6  130.16   13.93
   0  17  -6  116.40   13.86
   0 -17   7   11.14    7.06
   0 -17   7   11.59    3.22
   0  17   7   11.05    4.05
   0  17   7   15.39    3.40
   0 -17   7    4.19    2.63
   0 -17  -7    5.92    2.65
   0 -17   7   15.86    7.13
   0 -17  -7   10.48    7.27
   0  17  -7   -2.76    5.27
   0  17  -7   14.66    7.88
   0  17   7   16.22    4.16
   0 -17   8   39.18   11.01
   0 -17  -8   25.82    5.10
   0 -17  -8   29.14   10.55
   0 -17   8   26.14    5.37
   0  17  -8   34.13    5.95
   0  17   8   27.69    5.42
   0  17  -8   49.49   12.10
   0  17  -8   36.06   11.10
   0 -17   8   32.20    5.24
   0  17   8   35.80    5.91
   0 -17  -9   -3.77    4.52
   0 -17   9    0.90    2.74
   0 -17   9    3.33    4.89
   0 -17  -9   -0.78    2.08
   0  17   9   -0.81    2.38
   0  17  -9    1.63    2.29
   0  17  -9    3.04    5.16
   0  17  -9    6.13    5.81
   0  17   9    1.77    2.60
   0 -17   9    1.36    2.00
   0 -17 -10  150.68   23.78
   0  17  10  109.97   12.96
   0  17 -10   95.65   12.53
   0  17  10  113.77   13.10
   0  17 -10  120.92   20.29
   0 -17  10  107.29   14.03
   0  17 -10  135.54   21.40
   0 -17  10  104.27   12.30
   0 -17 -10  155.59   13.92
   0  17  10  113.99   13.41
   0 -17  10  153.34   14.62
   0 -17 -11    7.80    5.72
   0 -17 -11    0.78    2.47
   0  17  11    3.31    2.81
   0  17  11    0.77    2.35
   0  17 -11   -0.73    1.97
   0  17 -11    3.10    3.71
   0  17 -11   -3.23    5.47
   0 -17  11    1.09    3.21
   0  17  11    1.72    2.53
   0 -17  11    2.93    2.86
   0 -17  11    0.63    1.77
   0 -17 -12    1.52    2.23
   0  17  12    2.48    2.98
   0 -17  12    2.06    2.76
   0 -17  12    3.86    2.84
   0 -17 -13    5.74    2.89
   0  17  13   13.84    4.03
   0 -17  13    8.48    3.65
   0 -17  13   13.09    4.03
   0 -17  14   35.31    6.24
   0  17 -14   43.44    6.43
   0 -17 -14   30.74    5.41
   0 -17  14   32.76    5.97
   0  17  14   47.02    6.54
   0 -17  15    2.42    2.47
   0  17 -15    2.89    2.94
   0 -17  15    0.71    2.10
   0 -17  15   -3.38    2.56
   0  17  15    0.74    2.79
   0 -17  16   10.85    2.81
   0  17  16    7.32    3.09
   0  17 -16   11.02    3.35
   0  17 -17   27.89    4.34
   0  17  17   20.29    4.05
   0 -17 -17   19.88    3.77
   0  17 -18   14.07    3.03
   0 -17 -18   10.55    2.42
   0  17  18   13.42    3.05
   0  17  19    7.60    2.02
   0 -18   0    3.01    5.27
   0 -18   0   15.99    4.06
   0  18   0   11.84    3.58
   0 -18   0   20.34    4.29
   0  18   0   31.25    8.64
   0  18   0   22.64    4.84
   0  18   1  243.86   24.81
   0 -18   1  247.90   24.94
   0  18   1  265.37   24.78
   0 -18  -1  307.77   25.61
   0 -18  -1  271.18   24.88
   0 -18   1  242.48   24.68
   0 -18   1  282.15   33.98
   0  18  -1  253.97   31.91
   0  18   1  279.95   32.32
   0  18   1  254.90   25.38
   0  18  -1  254.23   25.42
   0 -18   2   -3.47    4.17
   0 -18  -2    3.93    2.51
   0  18   2    6.70    2.98
   0 -18   2    4.01    2.74
   0  18   2   -0.75    2.87
   0 -18   2    7.51    2.79
   0 -18  -2    5.04    2.61
   0 -18   2    3.02    3.63
   0  18  -2    5.48    4.65
   0  18   2    2.42    3.56
   0  18  -2    7.85    2.97
   0 -18   3   39.18   11.56
   0 -18   3   41.88    6.13
   0  18   3   38.65    5.90
   0 -18  -3   29.47    5.29
   0  18   3   21.35    4.82
   0 -18   3   27.73    5.36
   0 -18   3   21.36    8.14
   0 -18  -3   33.28    5.21
   0  18  -3   25.18    7.66
   0  18   3   15.91    6.57
   0  18  -3   42.01   11.15
   0  18  -3   42.86    6.42
   0  18   3   25.58    5.44
   0 -18   4   14.62    7.03
   0 -18   4   26.16    4.80
   0 -18  -4   15.43    3.85
   0  18   4   13.65    3.87
   0  18   4   14.40    3.91
   0 -18  -4   11.69    3.22
   0 -18   4   19.77    4.21
   0 -18   4    6.20    6.01
   0 -18  -4    6.54    5.68
   0  18  -4   21.81    7.22
   0  18  -4   20.04    8.14
   0  18   4   13.32    3.89
   0  18  -4   16.66    4.25
   0  18   5  519.85   48.68
   0 -18  -5  581.31   49.54
   0  18   5  541.51   49.38
   0 -18  -5  559.52   49.09
   0 -18  -5  534.72   59.33
   0 -18   5  548.27   58.57
   0 -18   5  559.79   49.35
   0  18  -5  550.27   57.88
   0  18  -5  532.84   55.99
   0  18  -5  560.41   49.76
   0 -18  -6   17.08    4.25
   0 -18   6    4.25    2.96
   0  18   6   17.01    3.67
   0 -18   6    9.73    6.79
   0 -18  -6   15.09    3.73
   0 -18   6    9.25    3.24
   0 -18  -6    7.02    6.71
   0  18  -6    5.39    5.19
   0  18   6   13.50    3.82
   0  18  -6   11.39    3.75
   0 -18   7    0.71    1.91
   0 -18  -7    3.51    2.69
   0  18   7    2.62    1.86
   0 -18  -7    7.26    6.16
   0 -18   7    2.61    2.86
   0 -18   7    6.63    4.87
   0 -18  -7    4.60    2.61
   0  18  -7    8.49    5.36
   0  18  -7    3.48    2.56
   0  18   7    4.22    2.69
   0 -18  -8   31.76    5.94
   0 -18   8   48.04    7.35
   0 -18   8   40.39   11.22
   0 -18  -8   37.43   11.95
   0  18  -8   49.43    7.08
   0  18   8   40.19    6.58
   0  18  -8   44.20   11.42
   0  18  -8   61.95   13.05
   0 -18  -8   48.47    7.21
   0  18   8   54.04    7.58
   0 -18   8   32.97    5.86
   0 -18   9  250.66   26.92
   0 -18   9  301.89   36.88
   0 -18  -9  260.29   36.63
   0  18   9  286.40   26.98
   0  18  -9  302.29   27.13
   0  18   9  314.98   27.24
   0  18  -9  253.24   34.26
   0  18  -9  252.86   34.19
   0 -18   9  282.60   26.29
   0 -18  -9  263.00   27.04
   0 -18  -9  288.79   26.80
   0  18   9  272.95   27.14
   0 -18 -10    3.87    4.64
   0 -18 -10   -0.77    1.96
   0  18  10    0.80    2.34
   0  18  10    0.82    2.68
   0  18 -10    7.01    2.95
   0 -18  10    2.26    3.32
   0  18 -10    3.12    4.58
   0  18 -10    3.12    4.58
   0  18  10   -1.78    3.11
   0 -18  10    0.66    2.29
   0 -18  10    0.97    2.60
   0 -18 -11   -0.75    2.21
   0  18 -11   -1.43    2.01
   0  18  11    0.81    2.39
   0 -18  11    2.14    3.15
   0 -18  11    0.97    2.59
   0 -18 -12    3.58    2.59
   0 -18  12    1.99    3.17
   0 -18  12    5.63    3.29
   0  18  12    2.40    2.72
   0 -18  13   56.30    8.28
   0 -18 -13   61.26    7.72
   0 -18  13   58.09    8.45
   0  18  13   58.82    8.02
   0 -18  14    5.78    3.06
   0  18 -14    2.17    2.74
   0 -18  14    4.64    2.78
   0  18  14   -0.73    2.48
   0 -18  15    0.74    2.17
   0 -18 -15   -1.37    1.93
   0  18 -15    2.64    2.62
   0 -18  15   -1.24    1.74
   0 -18  15    4.44    2.52
   0  18  15    0.67    2.48
   0  18 -16    0.58    1.97
   0  18  16    2.37    2.14
   0 -18 -16    1.73    1.83
   0  18 -17    2.94    1.93
   0  18  17    5.02    2.11
   0 -18 -17    4.08    1.79
   0  18 -18    0.38    1.30
   0  18  18    0.39    1.57
   0  18  19    0.27    1.12
   0 -19   0    3.08    1.96
   0 -19   0   -3.21    4.71
   0 -19   0    2.50    2.34
   0  19   0    5.51    4.67
   0  19   0   -2.77    2.47
   0  19   1   83.21    9.98
   0 -19  -1   78.18    9.85
   0 -19   1  101.71   10.57
   0 -19  -1   79.46    9.65
   0 -19   1   74.82    9.57
   0 -19   1   73.58   15.53
   0 -19  -1   48.57   13.07
   0  19  -1   90.47   15.79
   0  19   1   71.82   14.51
   0  19  -1   84.72   10.54
   0  19   1   69.28   10.02
   0  19   2   17.25    4.50
   0 -19  -2   18.36    4.54
   0 -19   2   24.71    4.74
   0  19   2   25.23    4.99
   0 -19  -2   12.94    3.72
   0 -19   2   25.63    9.15
   0 -19   2   24.56    4.79
   0  19  -2   17.85    6.75
   0  19   2   17.71    6.63
   0  19  -2   17.34    7.52
   0  19  -2   21.15    4.95
   0  19   3   56.07    7.86
   0  19   3   57.58    8.16
   0 -19  -3   57.27    8.02
   0 -19   3   71.17    8.74
   0 -19   3   64.59   14.29
   0 -19   3   50.06    7.81
   0 -19  -3   57.14    7.85
   0  19  -3   47.23   12.23
   0  19  -3   61.41   12.03
   0  19  -3   69.81    8.96
   0  19   3   70.56    8.96
   0  19   4   10.06    3.53
   0 -19   4   11.53    3.65
   0 -19  -4    6.83    3.12
   0  19   4    8.19    3.08
   0 -19  -4    6.87    5.85
   0 -19   4    5.76    3.10
   0 -19   4    6.54    5.57
   0 -19  -4    8.41    3.16
   0  19  -4    6.01    5.12
   0  19  -4    4.98    4.76
   0  19  -4    6.41    3.16
   0  19   4    3.72    2.79
   0  19   5   76.92   10.00
   0  19   5   97.72   11.12
   0 -19   5   85.43   10.89
   0 -19  -5   77.20   10.47
   0 -19   5   99.41   18.34
   0 -19  -5   59.96   15.21
   0 -19   5   92.84   10.78
   0 -19  -5   88.41   10.47
   0  19  -5  103.65   17.50
   0  19  -5   81.11   15.15
   0  19  -5  111.97   11.77
   0 -19  -6   29.99    5.94
   0 -19   6   46.62    6.25
   0  19   6   37.97    5.71
   0 -19  -6   21.73   10.16
   0 -19  -6   33.29    5.64
   0 -19   6   48.35    6.82
   0 -19   6   40.30   11.06
   0  19  -6   27.30    8.56
   0  19  -6   34.01   10.25
   0  19   6   40.87    6.53
   0  19  -6   29.70    5.98
   0 -19   7   76.25    9.22
   0 -19  -7   86.01   10.16
   0  19   7   71.98    8.95
   0 -19  -7   86.96    9.99
   0 -19  -7   44.51   13.37
   0 -19   7   90.64   10.35
   0 -19   7   74.66   16.24
   0  19  -7   76.58   15.01
   0  19   7   68.85    9.62
   0  19  -7   75.89   10.01
   0 -19   8    1.79    2.73
   0 -19  -8    1.55    1.97
   0 -19   8    3.41    5.00
   0 -19  -8   -3.78    4.53
   0 -19  -8   -0.91    2.87
   0  19   8    1.82    2.89
   0 -19   8    4.22    2.38
   0  19  -8   -2.93    3.51
   0  19  -8    6.27    5.32
   0  19  -8    2.57    2.61
   0  19   8    1.69    2.38
   0 -19   9   -0.90    2.15
   0 -19  -9    3.82    5.60
   0 -19  -9    2.29    2.25
   0 -19   9    0.68    2.07
   0 -19  -9    0.91    2.56
   0  19   9    0.90    2.76
   0  19  -9    4.89    2.49
   0  19   9    4.91    3.03
   0  19   9    1.61    2.56
   0 -19   9    2.31    3.40
   0  19  -9    3.12    5.29
   0 -19  10  110.13   12.42
   0 -19 -10   94.52   11.24
   0 -19  10   93.41   10.80
   0 -19 -10  116.40   12.43
   0 -19  10   79.75   12.01
   0  19  10  118.22   12.10
   0  19  10  101.50   11.60
   0  19 -10   94.64   11.27
   0 -19 -11    5.67    2.68
   0 -19 -11    7.05    2.94
   0 -19  11    2.80    2.56
   0 -19  11    7.23    3.75
   0  19 -11   14.24    3.35
   0  19  11    7.06    3.30
   0  19 -12    0.75    2.53
   0 -19 -12   -0.65    2.29
   0 -19  12    1.79    2.63
   0 -19 -12    3.37    2.67
   0  19  12    0.76    2.65
   0 -19  12    4.68    3.55
   0 -19  13   24.17    4.99
   0 -19 -13   25.04    5.05
   0  19  13   27.34    5.06
   0 -19  13   24.71    4.94
   0 -19 -14   63.12    7.94
   0 -19  14   58.79    7.97
   0 -19  14   57.33    7.78
   0  19  14   65.19    8.03
   0  19 -15    9.38    3.04
   0 -19  15    2.74    1.83
   0 -19  15    4.34    2.08
   0 -19 -15    2.40    1.93
   0  19  15    5.35    2.54
   0 -19 -16    8.29    2.33
   0  19 -16   12.67    2.84
   0  19  16    9.74    2.73
   0  19 -17    8.27    2.45
   0  19  17   12.45    2.78
   0  19  18    2.70    1.50
   0 -20   0    0.87    2.33
   0  20   0    6.81    2.97
   0 -20   0    3.35    4.02
   0 -20   0   -0.80    2.24
   0  20   0   -2.85    5.40
   0  20   0   -0.96    2.56
   0 -20   1   16.68    4.16
   0 -20  -1   11.29    3.71
   0  20   1   20.75    4.49
   0 -20  -1   16.64    4.08
   0 -20   1   20.17    4.32
   0 -20  -1    6.76    5.88
   0 -20   1   20.05    8.12
   0  20   1    5.47    5.35
   0  20  -1   26.34    8.70
   0  20  -1   21.94    4.77
   0  20   1   19.15    4.92
   0  20   2  109.72   12.69
   0 -20  -2  118.21   13.10
   0 -20   2  124.23   13.28
   0 -20  -2  122.84   12.84
   0 -20   2   96.88   18.75
   0 -20   2   93.15   12.28
   0  20  -2  116.58   19.22
   0  20  -2  116.84   13.45
   0 -20   3   37.79    6.53
   0 -20  -3   55.88    7.27
   0  20   3   47.69    6.56
   0 -20   3   40.21   11.44
   0 -20  -3   39.23    6.20
   0 -20   3   38.09    6.22
   0  20  -3   36.52   10.79
   0  20   3   41.15    6.90
   0  20  -3   21.73    5.59
   0 -20  -4   30.78    5.54
   0 -20   4   31.07    5.72
   0  20   4   29.33    5.22
   0 -20   4   23.51    4.84
   0 -20   4   37.09   10.57
   0 -20  -4   24.26    4.87
   0  20  -4   29.97    8.79
   0  20  -4   27.73    9.71
   0  20  -4   37.43    6.20
   0 -20   5   75.17    9.24
   0 -20   5   60.37    8.05
   0 -20  -5   75.38    9.11
   0  20   5   52.59    7.78
   0 -20  -5   62.52    8.21
   0 -20   5   72.57    8.97
   0 -20  -5   54.07   13.94
   0 -20   5   84.86   16.32
   0  20  -5   59.04   13.38
   0  20  -5   44.33   11.36
   0  20  -5   56.32    8.48
   0  20   5   59.58    8.71
   0 -20   6   58.63    8.45
   0 -20  -6   75.08    9.49
   0  20   6   81.06    9.02
   0 -20  -6   69.72   16.02
   0 -20  -6   80.80    9.29
   0 -20   6   81.81   16.11
   0 -20   6   61.61    8.99
   0  20  -6   54.03   12.65
   0  20  -6   53.07   13.46
   0  20   6   80.74    9.81
   0  20  -6   74.16    9.46
   0 -20  -7   77.01    8.64
   0 -20  -7   66.96   15.28
   0 -20   7   71.57   15.00
   0 -20   7   42.86    7.74
   0  20   7   62.13    7.65
   0 -20  -7   53.89    8.40
   0 -20   7   62.15    7.84
   0  20   7   57.61    8.30
   0  20  -7   64.90    8.53
   0 -20  -8    0.76    1.81
   0 -20   8   -1.75    2.57
   0 -20  -8   -0.90    2.40
   0 -20   8    0.69    2.02
   0  20  -8    4.19    2.46
   0  20   8    1.67    2.23
   0 -20  -9   59.31    7.96
   0 -20   9   62.67    7.67
   0 -20  -9   68.36    8.70
   0 -20   9   54.00    8.71
   0  20   9   58.18    8.05
   0  20  -9   44.78    7.49
   0  20   9   74.29    8.66
   0 -20 -10    9.74    3.04
   0 -20  10    5.52    3.39
   0 -20 -10    8.67    3.52
   0 -20  10    5.28    3.54
   0  20 -10    7.15    2.87
   0  20  10   12.69    3.43
   0  20  10   14.53    3.79
   0  20 -11   40.79    5.95
   0 -20 -11   38.61    5.43
   0 -20  11   28.09    5.98
   0  20  11   31.79    5.35
   0  20 -11   29.89    5.08
   0 -20  11   27.37    5.56
   0 -20 -11   34.92    5.89
   0  20 -12   32.06    5.86
   0 -20  12   42.89    6.84
   0  20  12   49.80    6.66
   0 -20 -12   54.43    7.09
   0 -20  12   44.78    6.78
   0  20 -13   -2.54    2.29
   0 -20  13    3.78    2.32
   0 -20 -13    2.11    2.39
   0  20  13    0.65    2.47
   0 -20  14   20.08    3.75
   0 -20  14   15.35    3.68
   0 -20 -14   16.58    3.47
   0 -20  14   20.63    3.77
   0  20  14   13.50    3.45
   0  20  15    2.05    1.99
   0 -20 -15    0.51    1.61
   0 -20  15   -0.47    1.54
   0  20  16   59.26    6.91
   0  20 -16   61.46    6.91
   0  20 -17    1.78    1.08
   0  20  17   -0.32    1.20
   0 -21   0    1.78    2.50
   0  21   0    0.86    2.41
   0 -21   0    0.81    2.37
   0 -21   0    3.43    5.03
   0  21   0   -2.86    3.43
   0  21   0    3.88    2.96
   0 -21  -1   26.62    5.11
   0 -21   1   23.30    4.92
   0  21  -1   14.00    4.21
   0  21   1   14.96    4.15
   0 -21  -1   19.22    4.29
   0 -21  -1   24.17    8.91
   0 -21   1   10.24    6.64
   0 -21   1   15.49    3.90
   0  21  -1   26.62    8.81
   0  21  -1   24.13    5.14
   0  21   1   16.49    4.68
   0 -21  -2    0.89    2.60
   0 -21   2    2.71    2.54
   0  21   2    3.22    2.55
   0 -21   2    3.41    5.77
   0 -21   2   -0.82    2.20
   0 -21  -2   -3.49    4.18
   0 -21  -2    2.38    2.43
   0  21  -2    6.03    5.11
   0  21  -2   -0.96    2.57
   0 -21   3   34.69    6.31
   0 -21  -3   40.77    6.57
   0  21   3   32.57    5.84
   0 -21   3   30.65    9.65
   0 -21  -3   44.13    6.58
   0 -21   3   41.47    6.59
   0  21  -3   49.04   11.75
   0  21  -3   36.07    6.74
   0 -21  -4   15.97    4.16
   0 -21   4   18.43    4.24
   0  21   4   15.53    3.78
   0 -21  -4   13.29    3.51
   0 -21   4    3.41    5.09
   0 -21   4    5.03    2.92
   0  21  -4    9.27    6.48
   0  21  -4   12.15    3.76
   0  21   4   14.37    4.28
   0 -21   5   14.39    3.77
   0 -21  -5    6.18    2.85
   0  21   5   10.50    3.10
   0  21   5   11.50    3.85
   0  21  -5   10.98    3.82
   0 -21  -5    9.77    3.48
   0 -21   5   11.83    3.38
   0 -21   5   17.64    4.26
   0 -21  -6   -0.76    2.14
   0 -21   6    0.85    2.28
   0  21   6    1.30    2.14
   0 -21   6   -0.72    1.83
   0 -21  -6    4.43    2.49
   0  21  -6    0.89    2.71
   0  21   6    4.33    3.02
   0 -21   7   15.28    4.16
   0 -21  -7   11.86    3.26
   0  21   7    9.48    2.75
   0 -21  -7   11.45    3.68
   0 -21   7   10.35    3.05
   0  21  -7    8.50    3.26
   0  21   7    9.23    3.52
   0 -21  -8   73.66    9.40
   0 -21   8   80.49   10.11
   0 -21  -8   85.14   10.27
   0 -21   8   81.41    9.38
   0  21   8   72.26    9.65
   0  21  -8   73.63    9.61
   0  21   8   91.31   10.13
   0  21  -9   14.54    3.71
   0 -21  -9   10.16    2.99
   0 -21   9   10.63    4.11
   0  21  -9   10.30    3.04
   0  21   9    7.55    3.18
   0  21   9    6.67    3.19
   0 -21  -9   12.70    3.75
   0  21 -10    2.02    2.42
   0 -21  10    8.82    4.27
   0  21 -10   10.44    3.03
   0  21  10    6.42    2.89
   0 -21 -10    8.94    3.21
   0 -21  10    9.51    3.48
   0  21 -11    1.93    2.55
   0 -21  11    8.76    3.44
   0  21  11   12.18    3.33
   0 -21 -11    6.87    2.79
   0 -21  11    4.88    2.72
   0  21 -12   28.31    4.74
   0 -21  12   30.14    5.42
   0  21  12   30.19    5.04
   0 -21 -12   34.81    5.23
   0 -21  12   23.14    4.71
   0  21 -13   33.59    4.81
   0 -21  13   28.60    4.83
   0 -21 -13   25.79    4.49
   0 -21  13   25.45    4.49
   0  21  13   25.66    4.62
   0  21 -14   -0.49    1.81
   0 -21  14    0.98    1.38
   0 -21  14   -0.48    1.28
   0 -21 -14    2.07    1.58
   0 -21  14    0.57    1.54
   0  21  14   -0.50    1.95
   0  21 -15    4.17    1.83
   0  21  15    4.20    2.10
   0  21  16   12.87    2.39
   0  21 -16   11.07    2.18
   0 -22   0   61.25    8.33
   0  22   0   59.24    8.45
   0  22   0   72.82    9.37
   0 -22   0   66.71    8.86
   0 -22   1   10.42    3.16
   0 -22  -1   10.24    3.18
   0  22   1    1.62    2.35
   0  22  -1    9.40    3.59
   0  22  -1    4.76    3.18
   0  22   1    5.75    3.20
   0 -22  -1    7.97    3.48
   0 -22   1   10.73    3.52
   0 -22  -2   31.20    5.58
   0 -22   2   29.82    5.55
   0  22   2   28.89    5.59
   0  22  -2   31.32    5.84
   0  22  -2   42.47    6.90
   0 -22   2   45.84    6.72
   0 -22  -2   37.94    6.36
   0 -22   3   92.11   10.25
   0 -22  -3   57.13    9.09
   0  22  -3   66.93    9.52
   0 -22   3   72.31    9.46
   0 -22  -3   73.12    9.22
   0  22  -3   82.74   10.05
   0  22   3   82.14    9.50
   0  22  -4   73.30    8.83
   0 -22  -4   69.10    9.58
   0 -22   4   70.77    9.84
   0 -22   4   84.63    9.61
   0 -22   4   88.98   10.02
   0 -22  -4   73.43    9.33
   0  22   4   82.47   10.07
   0  22  -4  100.04   10.74
   0  22   4   64.13    8.86
   0 -22   5    4.99    2.55
   0 -22   5    5.44    3.12
   0 -22  -5    9.55    3.50
   0  22   5    7.23    2.79
   0 -22  -5   10.36    2.99
   0 -22   5    4.08    2.91
   0  22  -5   11.47    3.55
   0  22   5    9.44    3.68
   0  22  -5    3.09    2.78
   0 -22   6   48.54    7.20
   0 -22  -6   60.12    8.29
   0  22  -6   60.14    7.53
   0 -22   6   49.49    7.62
   0 -22  -6   61.80    7.85
   0  22   6   60.70    8.18
   0  22  -6   55.01    8.02
   0  22   6   65.91    7.57
   0 -22  -7  162.65   16.78
   0 -22   7  167.13   17.24
   0 -22   7  166.44   16.68
   0 -22  -7  161.92   17.39
   0  22  -7  165.84   16.68
   0  22  -7  161.49   17.16
   0  22   7  185.52   17.54
   0  22  -8   32.29    5.48
   0 -22  -8   36.95    5.62
   0 -22   8   38.84    6.91
   0  22   8   46.88    6.29
   0  22  -8   42.16    6.14
   0  22   8   33.80    5.70
   0 -22  -8   37.72    6.31
   0  22  -9   38.30    5.51
   0 -22   9   33.02    6.53
   0  22   9   33.38    5.55
   0  22   9   36.01    5.71
   0  22  -9   30.54    5.15
   0 -22  -9   35.36    5.89
   0  22 -10   27.84    4.76
   0 -22  10   31.51    5.74
   0  22 -10   22.76    4.31
   0  22  10   33.50    5.19
   0 -22 -10   41.36    5.75
   0 -22  10   29.02    5.39
   0  22 -11   91.21   10.10
   0 -22  11   96.58   11.00
   0  22  11   95.23   10.40
   0 -22  11   89.01   10.73
   0 -22 -11   94.81   10.66
   0  22 -12   10.74    2.85
   0 -22  12   18.49    3.68
   0  22  12   13.07    2.98
   0 -22  12    9.09    2.93
   0 -22 -12   11.45    3.01
   0  22 -13    2.75    1.66
   0 -22  13    1.00    1.71
   0 -22 -13    0.51    1.52
   0 -22  13    6.78    2.35
   0  22  13    1.93    1.79
   0  22 -14    6.31    1.97
   0  22  14    1.62    1.64
   0  22  15   13.48    2.58
   0  22 -15   17.99    2.81
   0 -23   0    0.76    2.13
   0  23   0    1.58    2.22
   0  23   0    1.84    2.81
   0 -23   0   -0.87    2.32
   0 -23  -1   73.19    9.12
   0 -23   1   62.55    8.65
   0 -23   1   61.82    8.34
   0 -23  -1   61.55    8.35
   0  23  -1   76.10    9.01
   0  23   1   70.28    8.66
   0  23  -1   54.91    8.59
   0 -23  -2    2.22    2.21
   0 -23   2    6.92    2.64
   0  23   2    5.13    2.74
   0  23  -2    8.23    3.44
   0  23  -2    9.93    3.45
   0 -23  -2    3.42    2.55
   0 -23   2    5.22    2.69
   0 -23   3   24.68    4.60
   0 -23  -3   13.78    3.48
   0  23   3    6.24    2.91
   0  23  -3   24.09    4.88
   0  23  -3   15.92    4.22
   0  23   3   21.27    4.67
   0 -23   3   22.64    4.71
   0 -23  -3   14.43    3.94
   0 -23   3   12.95    3.72
   0 -23  -4   17.00    4.44
   0 -23   4   29.23    5.26
   0  23   4   25.19    4.71
   0  23  -4   38.25    6.19
   0  23   4   39.97    6.07
   0  23  -4   41.22    6.36
   0 -23   4   24.27    5.31
   0 -23   4   38.92    5.47
   0 -23  -4   33.57    5.77
   0 -23  -5   15.69    4.09
   0 -23   5   23.64    4.85
   0  23   5   28.35    4.54
   0  23  -5   28.86    5.36
   0 -23   5   25.27    4.60
   0 -23   5   25.81    5.32
   0 -23  -5   27.28    5.14
   0  23  -5   38.78    5.89
   0  23   5   23.43    5.09
   0 -23   6   18.74    3.70
   0 -23  -6   25.35    3.90
   0 -23  -6   14.55    3.82
   0 -23   6   18.18    3.40
   0  23   6   27.88    4.59
   0  23  -6   25.77    4.44
   0 -23   7   -0.73    1.95
   0 -23   7   -2.03    2.85
   0  23   7   -0.67    2.41
   0  23  -7   -0.73    2.22
   0  23   7    3.66    2.48
   0 -23  -7   -1.57    2.20
   0  23  -8   64.46    7.17
   0 -23   8   41.46    7.63
   0  23  -8   62.34    7.52
   0  23   8   58.86    7.44
   0  23   8   46.70    7.02
   0 -23  -8   53.93    7.54
   0  23  -9    8.36    2.61
   0 -23   9   11.10    3.59
   0  23  -9    9.13    2.58
   0  23   9    3.02    2.57
   0 -23  -9    5.64    2.67
   0  23 -10   37.56    4.98
   0 -23  10   23.96    5.21
   0  23  10   39.79    5.37
   0 -23  10   31.68    5.35
   0 -23 -10   35.68    5.49
   0  23 -11   11.88    2.85
   0 -23  11   19.27    3.63
   0 -23 -11   17.98    3.59
   0 -23  11   10.73    3.14
   0  23  11   18.89    3.49
   0  23 -12    9.45    2.35
   0 -23 -12    7.48    2.32
   0 -23  12    9.25    2.55
   0 -23  12   10.63    2.50
   0  23 -12    7.67    2.60
   0  23  12    9.91    2.59
   0  23 -13    1.27    1.90
   0 -23  13    5.44    1.75
   0  23  13    6.06    1.93
   0  23  14    2.34    1.37
   0  23 -14    1.30    1.33
   0 -24   0  150.14   16.30
   0  24   0  174.14   16.84
   0 -24   0  167.45   17.09
   0 -24  -1    8.23    3.02
   0 -24   1    1.41    2.16
   0  24  -1    0.74    2.27
   0  24   1    2.77    2.13
   0 -24  -1    0.81    2.08
   0 -24   1    4.91    2.95
   0 -24   2    0.71    2.32
   0 -24  -2   -1.34    2.42
   0  24  -2   -4.51    2.21
   0  24   2   -1.32    1.93
   0 -24  -2    4.03    2.64
   0 -24   2    2.06    1.93
   0 -24   2   -1.64    2.19
   0 -24  -3    0.65    1.79
   0 -24   3   15.49    3.50
   0  24   3    4.31    2.53
   0  24  -3   10.58    3.16
   0  24  -3    8.95    3.10
   0  24   3    3.93    2.93
   0 -24   3    1.63    2.51
   0 -24  -3    1.59    2.16
   0 -24   3    7.93    2.88
   0 -24   4  210.80   19.70
   0 -24   4  225.65   20.59
   0 -24  -4  215.26   20.35
   0 -24   4  175.66   19.51
   0 -24  -4  209.63   19.71
   0  24  -4  199.16   20.10
   0  24   4  185.79   19.15
   0  24  -4  201.97   20.23
   0  24   4  220.76   20.45
   0 -24  -5    1.78    1.96
   0 -24   5    4.79    2.40
   0  24  -5    4.44    3.14
   0 -24   5    3.93    2.67
   0 -24  -5    0.76    2.33
   0 -24   5    0.59    1.83
   0  24  -5    3.71    2.68
   0  24   5    3.67    2.57
   0 -24   6   11.95    3.26
   0 -24  -6   21.31    4.02
   0  24  -6   11.77    3.43
   0  24   6   10.49    3.28
   0  24   6   19.45    4.04
   0  24  -6   17.97    4.08
   0 -24  -7    2.10    2.06
   0  24   7    2.58    2.26
   0  24  -7    2.52    2.33
   0  24   7   -0.59    1.99
   0 -24   7    1.78    2.39
   0 -24  -8   51.46    7.07
   0 -24   8   58.34    7.93
   0  24   8   57.54    6.97
   0  24   8   53.77    6.99
   0 -24  -9    1.22    1.87
   0 -24   9    5.02    2.58
   0  24   9    3.08    2.09
   0  24  -9    0.60    2.34
   0 -24  10   26.20    4.28
   0 -24 -10   20.75    3.85
   0 -24  10   20.74    4.07
   0  24  10   25.64    4.03
   0  24 -10   20.17    3.87
   0 -24 -11    5.64    2.14
   0 -24  11    3.57    1.86
   0  24 -11    5.74    2.24
   0  24  11    5.33    2.08
   0 -24  11    1.96    1.75
   0  24  12    2.39    1.34
   0  24 -12    0.80    1.48
   0  24  13    3.10    1.43
   0  24 -13    6.20    1.66
   0 -25   0    1.83    1.93
   0  25   0    1.87    1.91
   0  25   0   -0.73    2.22
   0 -25   0   -0.74    2.36
   0 -25  -1   25.60    4.52
   0 -25   1   30.19    4.66
   0  25  -1   28.33    4.82
   0  25   1   26.24    4.58
   0  25  -1   40.30    5.64
   0 -25   1   33.47    5.33
   0 -25   1   23.97    4.53
   0 -25  -1   22.92    4.68
   0 -25  -2    8.08    2.57
   0 -25   2    1.85    1.69
   0  25  -2    1.31    2.11
   0  25   2    6.14    2.35
   0 -25   2    5.92    2.53
   0 -25   2    9.13    2.70
   0 -25  -2    5.84    2.65
   0 -25  -3    0.55    1.62
   0 -25   3   -1.22    1.55
   0  25  -3    0.66    2.15
   0  25   3    1.53    1.88
   0  25   3   -0.70    2.13
   0 -25   3    2.90    2.14
   0 -25   3    1.46    2.14
   0 -25  -3    0.72    2.01
   0 -25   4   12.01    3.21
   0  25   4   20.86    4.17
   0  25  -4   14.95    3.56
   0 -25  -4   18.15    3.89
   0 -25   4   20.75    3.98
   0 -25   4    9.82    2.77
   0 -25  -5   70.76    8.36
   0 -25   5   52.07    7.66
   0  25  -5   65.37    8.09
   0  25   5   67.79    8.02
   0 -25  -6    7.08    2.58
   0 -25   6    4.90    2.93
   0  25   6    7.34    2.48
   0  25   6   10.74    2.98
   0  25  -6   11.02    3.10
   0 -25  -7   -0.61    1.92
   0 -25   7    1.49    2.10
   0  25   7    0.49    1.72
   0  25   7   -0.54    1.84
   0  25  -7   -1.16    2.14
   0 -25  -8   31.81    4.74
   0  25   8   34.20    4.59
   0 -25   8   25.23    4.72
   0 -25  -9    5.49    2.07
   0 -25   9    6.22    2.47
   0  25   9    9.86    2.33
   0  25 -10    5.58    1.97
   0 -25  10    5.09    1.92
   0  25  10    4.64    1.76
   0  25 -10    4.78    1.36
   0  25  11    9.32    1.95
   0  25 -11   11.51    2.29
   0  25 -12   17.55    2.60
   0 -26   0    8.89    2.44
   0  26   0    5.08    2.31
   0  26   0    8.72    3.03
   0 -26   0   12.23    2.84
   0 -26   0   11.07    3.01
   0 -26   1    5.52    2.28
   0  26  -1    3.70    2.13
   0  26   1    1.91    1.75
   0  26  -1    5.55    2.64
   0 -26   1    4.84    2.17
   0 -26  -1    5.17    2.28
   0 -26   1    4.55    2.30
   0 -26   2   44.72    5.97
   0 -26   2   45.67    6.40
   0 -26  -2   54.10    6.65
   0  26  -2   46.38    6.14
   0  26  -2   53.65    6.70
   0 -26   2   41.28    5.75
   0 -26   3   51.15    6.97
   0 -26  -3   52.26    7.01
   0 -26   3   52.59    6.56
   0 -26   3   50.75    6.53
   0  26  -3   59.57    6.99
   0  26  -3   58.66    7.10
   0  26   3   70.72    7.54
   0  26  -4   42.73    5.72
   0 -26   4   39.27    5.82
   0 -26  -4   42.09    5.90
   0  26  -4   34.16    5.51
   0  26   4   45.72    5.68
   0  26   4   52.86    6.30
   0  26  -5   22.83    3.88
   0 -26  -5   23.53    3.92
   0 -26   5   18.88    3.69
   0 -26   5   26.79    4.70
   0  26  -5   19.45    3.74
   0  26   5   18.83    3.42
   0  26   5   16.51    3.58
   0  26  -6   38.52    4.93
   0 -26   6   28.52    4.95
   0  26  -6   31.49    4.39
   0  26   6   19.73    3.78
   0  26   6   30.15    4.58
   0 -26  -6   37.18    4.82
   0  26  -7   58.40    6.66
   0 -26  -7   60.26    6.77
   0  26  -7   49.98    6.21
   0  26   7   56.61    6.31
   0 -26   7   50.69    6.86
   0  26  -8   31.52    4.02
   0  26   8   33.17    4.15
   0  26   9    4.35    1.52
   0  26 -10    9.11    1.92
   0 -27   0    0.54    1.38
   0 -27   0    1.35    1.53
   0  27   0    0.51    1.83
   0  27  -1   22.96    3.46
   0 -27   1   21.10    3.47
   0 -27  -1   20.35    3.55
   0 -27  -1   26.42    4.11
   0 -27   1   27.64    4.10
   0  27  -1   20.11    3.82
   0  27  -2    1.23    1.51
   0  27  -2    0.98    1.65
   0 -27   2    2.67    1.75
   0 -27  -2    1.06    1.55
   0 -27  -2   -0.47    1.43
   0  27  -3   38.28    4.77
   0 -27  -3   33.47    4.68
   0 -27  -3   36.84    4.92
   0 -27   3   39.99    5.09
   0 -27   3   38.15    5.50
   0  27   3   27.01    4.21
   0  27  -3   35.75    4.80
   0  27   3   30.60    4.69
   0  27  -4   27.94    3.81
   0 -27  -4   26.83    4.05
   0 -27   4   33.83    4.34
   0 -27   4   20.70    4.07
   0  27   4   21.70    3.44
   0  27   4   20.66    3.63
   0  27  -4   27.63    3.96
   0  27  -5    2.33    1.66
   0 -27  -5    2.73    1.56
   0 -27   5    3.74    1.60
   0 -27   5    1.67    1.84
   0  27   5    3.63    1.50
   0  27   5    4.50    1.78
   0  27  -5    1.56    1.42
   0  27  -6    3.26    1.59
   0  27   6    4.16    1.36
   0  27  -6    3.02    1.56
   0  27  -7    8.83    2.02
   0  27   7    7.39    1.67
   0  27  -7   10.66    1.87
   0  27  -8   22.60    3.09
   0  28   0   24.02    3.54
   0  28   1   12.71    2.36
   0  28  -1   28.83    3.41
   0  28   2   19.69    3.25
   0  28  -2   60.58    4.84
   0  28  -3   25.21    2.86
   0  28  -3   26.31    3.26
   0  28   3   27.30    3.32
   0  28  -4    5.05    1.46
   0  28  -4    3.27    1.27
  -1   0  25    0.28    1.12
  -1   0  25   -0.28    1.05
  -1   0  25   -0.28    1.08
  -1   0  25    1.10    1.26
  -1   0  24    2.90    1.97
  -1   0  24    5.06    2.07
  -1   0  24    3.85    1.90
  -1   0  24    2.58    1.69
  -1   0  24    1.67    1.85
  -1   0  23    0.54    2.25
  -1   0  23   -2.64    2.17
  -1   0  23   -0.57    1.98
  -1   0  23    1.13    1.98
  -1   0  23   -0.55    2.22
  -1   0  22    7.91    3.27
  -1   0  22    5.63    3.19
  -1   0  22   13.16    3.67
  -1   0  22    5.55    2.89
  -1   0  22    7.97    2.99
  -1   0  21   -3.79    3.27
  -1   0  21    0.92    2.93
  -1   0  21   -4.01    3.33
  -1   0  21    3.20    3.03
  -1   0  21    0.76    2.74
  -1   0  20   18.16    4.59
  -1   0  20   15.11    4.63
  -1   0  20   23.27    5.08
  -1   0  20   12.23    4.71
  -1   0  20   29.84    5.54
  -1   0  19   -0.91    3.07
  -1   0  19    3.47    3.37
  -1   0  19   -7.50    7.79
  -1   0  19    0.92    3.38
  -1   0  19    0.92    3.31
  -1   0  19   -1.05    3.68
  -1   0  19   -4.27    6.27
  -1   0  19   -0.86    3.19
   1   0 -19   -2.74    4.64
  -1   0  19   -3.15    4.62
  -1   0  19   -4.17    4.99
  -1   0  18   36.73    6.46
  -1   0  18   41.09    6.42
  -1   0  18   37.57   11.79
  -1   0  18   41.58    6.95
  -1   0  18   38.15    6.62
  -1   0  18    4.28    9.97
  -1   0  18   32.87    6.66
  -1   0  18   37.33    6.25
   1   0 -18   31.20    9.98
  -1   0  18   16.37    8.29
  -1   0  18    8.37    8.37
  -1   0  17   -0.85    3.68
  -1   0  17    1.80    3.33
  -1   0  17    3.64    7.56
  -1   0  17   -5.41    3.67
  -1   0  17   -0.91    3.09
  -1   0  17   -4.16    7.88
  -1   0  17   -2.07    3.92
  -1   0  17   -1.69    3.99
  -1   0  17    6.57    6.22
   1   0 -17   -2.83    3.39
  -1   0  17   -4.07    6.89
  -1   0  16   43.76    7.50
  -1   0  16   60.47    8.08
  -1   0  16   48.07   13.03
  -1   0  16   64.98    8.12
  -1   0  16   48.30    7.60
  -1   0  16   43.13   13.53
  -1   0  16   49.90    8.11
  -1   0  16   42.17    6.32
  -1   0  16   60.08    8.01
   1   0 -16   73.49   13.90
   1   0 -16   43.57   10.40
  -1   0  16   70.36   14.44
  -1   0  16   30.72   11.58
  -1   0  15    1.50    2.61
  -1   0  15   -0.80    2.54
  -1   0  15   -3.17    5.37
  -1   0  15    3.63    6.14
  -1   0  15   -0.91    2.77
  -1   0  15    1.16    1.77
  -1   0  15   -0.74    2.67
   1   0 -15    2.56    5.31
   1   0 -15    2.19    3.71
  -1   0  15   -3.04    3.64
  -1   0  15   10.66    6.02
  -1   0  14   34.05    5.51
  -1   0  14   29.48    5.00
  -1   0  14   31.80    9.71
  -1   0  14   19.13    4.97
  -1   0  14   26.47    9.93
  -1   0  14   21.01    4.00
  -1   0  14   25.89    4.84
   1   0 -14   26.04    8.04
   1   0 -14   28.60    7.83
  -1   0  14   25.52    8.91
  -1   0  14   19.48    8.94
  -1   0  13    2.98    5.64
  -1   0  13   -1.50    2.70
  -1   0  13    2.59    1.70
  -1   0  13   -2.60    5.40
   1   0 -13   -2.15    3.16
   1   0 -13    1.87    3.89
  -1   0  13   -2.61    5.85
  -1   0  13   -2.93    6.07
  -1   0  12  170.11   16.64
  -1   0  12  183.86   16.72
   1   0 -12  198.93   22.68
  -1   0  12  135.28   22.91
  -1   0  12  159.94   17.38
   1   0 -12  175.86   21.16
  -1   0  12  198.21   24.94
  -1   0  12  194.48   24.23
  -1   0  12  198.99   24.41
   1   0 -11    6.86    4.60
  -1   0  11   -0.60    2.03
  -1   0  11    4.68    4.86
   1   0 -11    7.54    4.24
  -1   0  11    2.13    3.62
  -1   0  11    4.61    4.79
   1   0 -10   12.09    4.84
  -1   0  10    6.16    5.27
   1   0 -10   12.00    4.43
  -1   0  10    3.80    4.32
  -1   0  10    8.09    4.90
   1   0  -9    2.64    3.53
  -1   0   9   -5.36    4.78
  -1   0   9    5.03    3.76
   1   0  -9    1.17    3.28
  -1   0   9   -1.76    3.95
  -1   0   9   -0.69    1.05
   1   0  -8  145.57   15.44
  -1   0   8  121.57   16.09
  -1   0   8  115.63   15.61
  -1   0   8  112.51   15.81
   1   0  -8  129.31   14.48
  -1   0   8  112.59   11.64
   1   0  -7   -2.91    3.29
  -1   0   7   -1.31    3.33
  -1   0   7   -1.26    3.20
   1   0  -7   -0.87    2.54
  -1   0   7    1.58    1.25
  -1   0   7    2.59    4.25
   1   0  -6  229.26   22.52
  -1   0   6  250.51   24.03
   1   0  -6  205.04   21.83
  -1   0   6  301.85   24.79
   1   0  -6  211.24   20.82
  -1   0   6  229.68   20.65
   1   0  -5    0.67    2.35
  -1   0   5   -0.91    3.69
   1   0  -5   -0.61    2.47
   1   0  -5    0.39    1.47
  -1   0   5    0.90    3.31
  -1   0   5    0.34    1.48
   1   0  -4    3.93    2.45
   1   0  -4    2.96    1.61
   1   0  -4    0.54    2.29
  -1   0   4    7.02    1.87
  -1   0   3    1.59    2.25
   1   0  -3    0.27    1.03
   1   0  -3    1.52    1.47
   1   0  -3    0.40    1.53
   1   0  -2 3025.70  252.31
   1   0  -2 3020.12  252.34
   1   0  -1    3.93    0.97
   1   0   0    3.78    1.08
   1   0   0    3.59    1.03
   1   0   1    7.41    1.20
   1   0   1    6.86    1.77
   1   0   1    8.39    1.75
   1   0   1    9.28    1.90
  -1   0  -2 5845.87  477.36
   1   0   2 5705.62  477.93
   1   0   2 5684.52  478.45
   1   0   2 5799.75  478.51
   1   0   2 5506.04  478.42
  -1   0  -3    2.86    1.03
   1   0   3    1.79    1.79
   1   0   3   -0.55    1.97
   1   0   3    1.10    1.82
   1   0   3    2.25    2.08
  -1   0  -4   53.15    6.64
   1   0   4   60.34    7.87
   1   0   4   54.83    7.33
  -1   0  -4   60.48    5.93
   1   0   4   76.46    8.35
   1   0   4   45.42    7.44
  -1   0  -5    4.04    2.51
   1   0   5    2.37    2.61
  -1   0  -5    4.30    1.36
   1   0   5    1.80    3.42
   1   0   5    1.84    3.31
   1   0   6 1043.54   92.90
   1   0   6 1029.09   92.63
  -1   0  -6 1047.50   91.05
   1   0   6 1030.80   92.23
  -1   0  -6 1060.03   89.47
   1   0   6 1145.01   92.59
   1   0   7    1.17    2.98
   1   0   7    4.04    3.61
   1   0   7    1.34    0.71
  -1   0  -7    3.42    1.55
  -1   0  -7    2.55    2.50
   1   0   7    1.16    2.60
   1   0   7   -1.32    3.17
   1   0   8   63.93    9.94
   1   0   8   33.47    7.97
  -1   0  -8   53.79    8.38
  -1   0  -8   44.99    7.43
  -1   0  -8   40.07    5.35
   1   0   8   58.59    9.07
   1   0   8   54.73    9.93
   1   0   9   -1.63    3.08
   1   0   9    1.87    3.87
  -1   0  -9    1.35    3.44
   1   0   9   -1.57    3.26
  -1   0  -9    1.16    3.26
   1   0   9    3.66    4.10
   1   0  10    1.89    3.92
   1   0  10    2.16    5.50
   1   0  10    0.55    1.81
  -1   0 -10    1.55    3.21
  -1   0 -10   -1.32    2.75
   1   0  10    1.78    3.70
   1   0  10    6.35    4.39
   1   0  11   -4.35    5.82
  -1   0 -11   -1.75    3.31
   1   0  11    1.89    2.50
   1   0  11    2.49    5.57
   1   0  11    2.00    3.39
   1   0  11    0.56    2.12
  -1   0 -11   -1.49    3.09
   1   0  11    2.43    4.12
   1   0  12  202.07   20.48
   1   0  12  206.52   27.96
  -1   0 -12  200.99   24.89
   1   0  12  213.57   20.11
   1   0  12  188.27   26.89
  -1   0 -12  211.19   23.90
   1   0  12  191.11   25.36
   1   0  12  270.01   28.70
   1   0  13    2.95    3.00
   1   0  13    3.97    2.38
   1   0  13    4.00    2.71
   1   0  13   -3.18    5.39
   1   0  13    5.92    2.56
   1   0  13    4.91    2.79
   1   0  13   -0.71    2.16
   1   0  13   -2.79    4.73
  -1   0 -13   -2.14    3.63
   1   0  13    7.28    5.82
   1   0  13   -2.00    3.20
  -1   0 -13    1.79    2.64
   1   0  13    3.11    6.45
   1   0  14    8.86    3.42
   1   0  14   10.97    3.58
   1   0  14   10.60    3.50
   1   0  14    3.53    6.02
   1   0  14    5.08    3.04
   1   0  14   13.16    3.61
   1   0  14   11.71    3.51
   1   0  14    6.19    6.98
  -1   0 -14    6.93    5.23
   1   0  14    8.56    3.39
  -1   0 -14    5.72    4.02
   1   0  14   13.03    6.66
   1   0  14    3.45    6.57
   1   0  15    0.80    3.37
   1   0  15    3.85    6.52
   1   0  15    0.96    3.26
   1   0  15   -0.79    2.92
   1   0  15   -1.68    3.11
   1   0  15    1.70    2.88
   1   0  15    3.39    5.74
  -1   0 -15   -2.44    4.14
   1   0  15    0.75    2.38
   1   0  15    2.74    4.03
   1   0  15    3.76    5.52
   1   0  16  141.85   15.67
   1   0  16  153.47   15.81
   1   0  16  123.63   24.09
   1   0  16  120.01   15.73
   1   0  16  167.22   25.38
   1   0  16  162.76   16.22
   1   0  16  154.44   15.97
   1   0  16  123.66   20.62
  -1   0 -16  135.84   20.57
   1   0  16  132.88   23.92
   1   0  17    0.87    2.96
   1   0  17   -4.28    5.13
   1   0  17   -3.18    3.92
   1   0  17   -3.74    3.36
   1   0  17    3.78    5.55
   1   0  17   -0.93    3.25
   1   0  17    1.76    3.16
   1   0  17   -4.18    5.01
   1   0  18    6.99    3.40
   1   0  18    4.30    6.31
   1   0  18    4.25    4.03
   1   0  18   11.42    9.13
   1   0  18    0.93    3.17
   1   0  18   -0.93    3.05
   1   0  18    0.88    3.08
   1   0  18    8.41    6.17
   1   0  19    0.89    3.02
   1   0  19    1.79    3.56
   1   0  19   -2.05    3.25
   1   0  19    1.68    3.19
   1   0  19   -0.85    3.29
   1   0  20   51.93    7.60
   1   0  20   56.71    8.02
   1   0  20   34.02    6.72
   1   0  20   44.26    7.00
   1   0  20   47.73    7.28
   1   0  21   -1.43    2.43
   1   0  21    2.87    2.72
   1   0  21   -0.83    2.62
   1   0  21   -0.68    2.57
   1   0  21   -2.74    2.53
   1   0  22    8.25    3.03
   1   0  22    8.84    2.99
   1   0  22    2.73    2.54
   1   0  22    9.52    3.00
   1   0  22   15.81    3.55
   1   0  23   -2.25    1.90
   1   0  23    1.80    1.70
   1   0  23    1.05    1.41
   1   0  23    0.43    1.67
   1   0  23   -0.43    1.68
   1   0  24    1.16    1.23
   1   0  24    2.92    1.40
   1   0  24    0.89    1.21
   1   0  24    0.60    1.11
  -1  -1  25    4.36    1.63
  -1  -1  25    4.12    1.57
  -1  -1  25    3.01    1.39
  -1  -1  25    7.74    1.70
  -1  -1  24    6.37    2.20
  -1  -1  24    6.81    2.37
  -1   1  24    6.51    2.35
  -1  -1  24    4.93    2.24
  -1  -1  24    8.70    2.39
  -1  -1  23    6.19    2.76
  -1  -1  23   11.26    3.22
  -1   1  23    7.22    2.61
  -1  -1  23    5.39    2.72
  -1  -1  23    6.51    2.82
  -1  -1  22    8.97    3.53
  -1  -1  22   10.34    3.23
  -1   1  22    0.80    2.88
  -1  -1  22   13.78    3.63
  -1  -1  22   14.54    3.70
  -1  -1  21   79.04    9.46
  -1  -1  21   70.95    9.18
  -1   1  21   64.35    9.40
  -1  -1  21   67.60    9.24
  -1  -1  21   71.80    9.52
  -1  -1  20   23.50    5.47
  -1  -1  20   26.23    5.59
  -1   1  20   18.07    5.33
  -1   1  20   25.90    5.58
  -1  -1  20   23.20    5.38
  -1  -1  20   25.51    5.44
  -1   1  19   -0.91    3.07
  -1  -1  19    0.87    3.20
  -1  -1  19    3.62    3.26
  -1  -1  19   -3.44    3.57
  -1   1  19   -4.26    3.61
  -1   1  19    1.05    3.56
  -1  -1  19   -0.91    3.37
  -1  -1  19   -1.84    3.21
  -1  -1  19    3.74    6.34
   1   1 -19   -2.80    4.74
  -1  -1  19    3.12    3.73
  -1   1  19    3.18    5.38
  -1   1  19   -4.16    7.04
  -1  -1  18    2.62    3.33
  -1   1  18    6.42    3.41
  -1  -1  18   12.88    4.43
  -1   1  18    1.06    3.93
  -1   1  18   -4.28    5.14
  -1  -1  18    0.87    3.47
  -1  -1  18   14.99    7.79
  -1  -1  18    6.45    3.69
  -1  -1  18   12.99    4.18
  -1  -1  18    6.51    6.18
  -1   1  18    6.60    5.61
   1  -1 -18    2.78    5.28
   1   1 -18   11.58    6.02
  -1   1  18    8.36    8.68
  -1  -1  17  165.48   17.26
  -1   1  17  141.89   16.99
  -1  -1  17  175.01   17.63
  -1  -1  17  181.72   17.75
  -1  -1  17  141.75   24.76
  -1   1  17  174.59   28.66
  -1   1  17  166.32   17.85
  -1  -1  17  171.42   17.33
  -1  -1  17  164.08   17.25
   1   1 -17  138.30   22.72
   1  -1 -17  127.78   21.69
   1   1 -17  151.79   21.96
  -1   1  17  168.45   25.12
  -1  -1  17  144.06   23.69
  -1   1  17  130.05   25.04
  -1  -1  16    1.73    2.64
  -1   1  16    4.27    3.24
  -1  -1  16    0.80    2.97
  -1  -1  16    0.86    2.42
  -1  -1  16   -3.43    6.49
  -1  -1  16    0.85    2.70
  -1   1  16    3.92    6.65
  -1   1  16   -0.98    3.21
  -1  -1  16    2.34    1.79
  -1   1  16    0.61    1.78
  -1  -1  16    0.80    2.71
   1   1 -16   -2.77    4.70
  -1   1  16   -3.21    5.44
   1  -1 -16    6.57    4.15
   1   1 -16    2.40    3.52
   1  -1 -16   -2.68    5.08
  -1  -1  16    3.20    4.69
  -1   1  16    3.84    4.60
  -1  -1  15    6.48    3.08
  -1  -1  15   -1.49    3.29
  -1   1  15    3.18    2.70
  -1  -1  15   -3.16    4.65
  -1   1  15   -3.63    7.53
  -1   1  15   -3.64    3.18
  -1   1  15    5.30    2.18
  -1  -1  15    5.74    2.24
  -1  -1  15    3.71    2.89
   1   1 -15    7.82    6.62
  -1   1  15    3.04    5.15
   1  -1 -15    8.40    4.36
   1   1 -15    2.28    3.87
  -1  -1  15    3.05    5.16
   1  -1 -15    2.52    4.28
  -1   1  15   -3.56    7.38
  -1  -1  14   45.16    6.78
  -1   1  14   43.25    6.66
  -1  -1  14   45.76    6.94
  -1  -1  14   51.93   12.82
  -1   1  14   26.64    6.39
  -1   1  14   43.07   13.14
  -1   1  14   54.91    6.45
  -1  -1  14   50.53    6.21
  -1  -1  14   49.65    6.99
   1   1 -14   38.53   10.32
   1  -1 -14   49.04   10.80
  -1  -1  14   65.66    6.86
   1  -1 -14   57.04   10.59
  -1  -1  14   48.55   11.99
   1   1 -14   51.03   10.44
  -1   1  14   25.48    9.48
  -1   1  14   38.99   11.99
  -1  -1  13   90.84   16.53
  -1  -1  13   69.17    7.90
  -1   1  13   55.44    7.56
  -1   1  13  110.45   18.04
  -1   1  13   59.48    8.54
  -1  -1  13   77.25    8.06
   1  -1 -13   68.07   12.57
   1   1 -13   56.99   12.33
  -1  -1  13   97.59   15.69
   1   1 -13   60.37   11.61
  -1   1  13   77.97   14.18
   1  -1 -13   70.50   11.90
  -1   1  13   70.32   14.91
  -1  -1  12   43.86   10.55
   1   1 -12   39.75    5.15
  -1   1  12   47.84   11.55
  -1   1  12   38.37    6.07
   1  -1 -12   59.22   10.30
  -1  -1  12   40.54    5.42
   1   1 -12   39.34    9.31
  -1  -1  12   45.70    5.57
  -1   1  12   43.60    5.47
  -1  -1  12   33.65    9.30
  -1   1  12   42.20    9.93
   1  -1 -12   39.21    8.66
   1   1 -12   45.67    9.21
  -1   1  12   23.51    8.96
  -1   1  11   25.82    8.47
  -1   1  11   31.65    4.92
  -1   1  11   14.71    6.99
  -1  -1  11   28.19    8.08
   1  -1 -11   24.80    6.41
   1   1 -11   31.33    7.34
  -1   1  11   30.01    8.78
  -1   1  11   23.66    4.41
   1   1 -11   20.97    6.79
   1  -1 -11   23.77    6.92
  -1   1  10   98.77   15.60
   1   1 -10  116.30   13.90
   1  -1 -10   87.73   12.42
  -1  -1  10  126.51   16.28
  -1   1  10  119.52   15.85
  -1   1  10   87.12   14.94
  -1  -1  10   77.55    9.60
   1  -1 -10  107.65   13.76
  -1   1  10   89.97   10.73
   1   1 -10  116.95   14.34
  -1   1   9  173.57   22.29
  -1  -1   9  215.19   23.08
   1   1  -9  169.65   19.71
  -1   1   9  192.20   21.96
  -1   1   9  209.95   22.97
   1   1  -9  169.20   18.11
   1  -1  -9  194.21   20.29
  -1  -1   9  165.52   17.36
   1   1  -9  221.41   21.67
   1  -1  -9  193.17   20.91
  -1   1   8   70.91   11.76
  -1   1   8   61.44   10.51
   1   1  -8   62.72    8.32
   1   1  -8   80.86   10.27
  -1  -1   8   85.78   12.10
   1  -1  -8   64.56    9.48
  -1  -1   8   88.07    8.61
  -1   1   8   60.88   11.13
  -1   1   8   69.17    7.09
   1   1  -8   70.65   10.27
   1  -1  -8   63.10    9.80
  -1   1   7   93.28   12.92
   1   1  -7   94.72   11.37
   1  -1  -7  109.75   11.63
  -1   1   7   95.34   12.47
   1   1  -7  100.31   10.37
  -1   1   7  111.57   13.28
  -1  -1   7   81.72   12.23
  -1  -1   7   76.94    9.60
  -1   1   7   88.33    9.02
   1  -1  -7  107.82   12.01
  -1   1   6  167.80   18.58
  -1   1   6  175.46   18.64
   1  -1  -6  185.61   17.15
   1   1  -6  193.35   17.69
   1   1  -6  152.67   15.98
  -1  -1   6  115.63   17.38
  -1   1   6  166.33   15.26
  -1  -1   6  196.88   16.28
   1  -1  -6  149.98   17.12
  -1   1   5   52.70    7.82
   1  -1  -5   50.59    6.79
   1   1  -5   59.80    7.04
   1   1  -5   43.10    5.86
  -1  -1   5   45.50    5.89
  -1   1   5   56.48    7.93
   1  -1  -5   48.88    6.79
  -1   1   4   -2.16    2.94
   1  -1  -4    1.61    2.09
  -1  -1   4    0.76    1.71
   1  -1  -4    2.85    2.02
   1   1  -4    5.16    2.40
   1   1  -4    3.89    1.78
  -1  -1   3   33.96    4.97
   1  -1  -3   47.90    5.18
  -1  -1   3   35.11    4.51
  -1   1   3   29.37    4.87
   1  -1  -3   34.96    4.72
   1   1  -3   41.00    4.63
   1   1  -3   39.95    4.86
   1   1  -2   43.48    5.54
   1  -1  -2   57.52    5.71
  -1   1   2   61.61    6.11
   1   1  -2   53.03    5.63
   1  -1  -2   63.74    6.01
  -1  -1   2   50.73    5.79
   1  -1  -1  398.83   34.96
   1   1  -1  375.86   34.92
  -1   1   1  455.92   35.01
   1  -1  -1  396.69   34.99
  -1   1   1  400.61   34.96
  -1  -1   1  436.43   34.97
   1   1   0    5.33    1.08
   1   1   0    4.21    0.93
  -1   1   0    4.89    1.11
  -1  -1   0    6.08    0.98
   1  -1   0    4.97    1.16
   1  -1   0    3.80    0.98
   1  -1   1  289.82   23.69
   1   1   1  260.37   23.71
   1   1   1  277.53   23.59
   1   1   1  274.60   23.53
  -1   1  -1  267.44   23.16
   1  -1   1  276.15   23.18
   1   1   1  273.95   23.73
   1   1   1  260.46   23.36
   1  -1   1  258.94   23.71
   1  -1   2   65.10    7.76
   1   1   2   73.58    8.09
   1   1   2   77.31    7.91
  -1   1  -2   76.70    7.05
  -1   1  -2   75.77    7.42
  -1  -1  -2   88.01    7.19
   1   1   2   55.59    7.82
   1   1   2   88.13    7.84
  -1  -1  -2   77.26    6.81
   1  -1   2   70.20    7.94
   1   1   2   78.15    7.86
   1  -1   3  345.55   34.00
  -1   1  -3  374.56   33.06
   1   1   3  433.77   34.02
  -1  -1  -3  389.16   33.08
   1   1   3  378.40   34.21
   1  -1   3  332.00   33.72
   1  -1   3  382.78   33.04
   1  -1   3  432.09   34.51
   1   1   3  398.53   34.42
  -1  -1  -4  238.29   21.14
   1   1   4  211.57   22.16
  -1  -1  -4  217.38   19.80
   1  -1   4  225.20   22.21
  -1   1  -4  244.32   20.93
   1   1   4  239.74   22.06
   1  -1   4  265.00   22.79
   1  -1   4  261.64   20.82
   1   1   4  231.26   22.47
   1   1   5   93.58   11.49
   1   1   5  118.70   12.01
  -1   1  -5  106.93   10.74
  -1  -1  -5   83.81    8.28
   1  -1   5   92.83   11.23
   1   1   5  100.90   11.05
  -1  -1  -5   96.42    9.99
  -1   1  -5   86.03    9.34
   1  -1   5   91.77   10.76
  -1  -1  -6  183.22   17.40
   1   1   6  169.36   18.40
  -1  -1  -6  176.62   16.69
  -1   1  -6  174.50   15.71
   1   1   6  174.81   18.23
  -1  -1  -6  145.58   14.29
   1   1   6  166.76   17.55
  -1   1  -6  182.05   17.14
   1  -1   6  135.44   17.31
   1  -1   6  208.60   18.77
  -1  -1  -7   99.53   13.33
   1   1   7  119.91   15.21
  -1   1  -7  125.26   13.71
   1  -1   7  128.89   15.14
  -1  -1  -7  129.12   13.52
  -1   1  -7  113.91   12.06
   1   1   7  130.76   15.77
   1   1   7  116.16   14.33
   1  -1   7  129.97   15.05
   1  -1   8   98.48   12.16
  -1  -1  -8   68.38   10.20
   1   1   8   75.04   12.30
  -1  -1  -8   68.56    9.47
  -1   1  -8   75.78   10.15
   1  -1   8   70.70   11.11
   1   1   8   66.30   10.45
  -1   1  -8   69.42    8.36
   1   1   8   71.91   11.58
   1   1   9  151.42   18.73
  -1  -1  -9  160.01   16.98
  -1   1  -9  114.99   13.31
   1   1   9  130.05   17.62
   1  -1   9  129.51   17.13
   1   1   9  129.43   16.75
  -1   1  -9  150.28   16.65
  -1  -1  -9  118.95   14.96
   1  -1   9  154.34   17.92
   1   1  10   91.05   14.60
   1   1  10   77.16    8.91
  -1  -1 -10   86.24   12.37
  -1   1 -10   84.42   12.63
   1  -1  10   60.31   12.18
   1   1  10   73.87   12.34
   1  -1  10   84.11   13.25
  -1  -1 -10   84.81   11.43
   1  -1  10   70.56    8.52
  -1   1 -10   86.88   12.06
   1   1  10   74.24   13.18
   1   1  11   39.86   10.88
   1   1  11   42.87    6.10
  -1  -1 -11   32.49    7.59
  -1   1 -11   44.94    9.26
   1  -1  11   30.36    8.70
   1   1  11   37.27    5.65
  -1   1 -11   44.11    8.80
   1   1  11   43.66    9.67
  -1  -1 -11   42.13    7.90
   1  -1  11   48.81   10.17
   1  -1  11   41.70    5.83
   1   1  11   60.98   11.99
   1   1  12   53.88   12.24
   1   1  12   50.75    7.11
   1  -1  12   69.18   13.06
  -1  -1 -12   70.66   11.50
  -1   1 -12   64.14   11.38
  -1   1 -12   64.68   10.56
   1  -1  12   36.19    6.38
   1   1  12   48.65   10.41
  -1  -1 -12   52.89    9.31
   1   1  12   48.38    6.74
   1  -1  12   51.62   11.21
   1   1  12   44.38   12.46
   1  -1  13  241.95   28.77
   1  -1  13  157.47   19.26
   1   1  13  169.02   26.55
   1   1  13  181.85   19.67
   1  -1  13  213.94   19.51
   1  -1  13  210.77   19.49
   1  -1  13  226.41   19.91
   1  -1  13  218.93   19.78
  -1   1 -13  219.71   25.66
  -1  -1 -13  186.48   24.20
   1  -1  13  200.26   19.40
  -1  -1 -13  197.38   23.34
   1   1  13  192.51   19.29
   1   1  13  162.95   24.29
   1  -1  13  185.36   25.27
  -1   1 -13  188.31   23.46
   1   1  13  174.42   26.70
   1   1  14   70.75    9.95
   1   1  14   84.79   17.43
   1  -1  14   86.19    9.88
   1  -1  14   82.42    9.93
   1  -1  14   98.80   17.63
   1  -1  14   88.70   10.18
   1  -1  14   91.08   10.30
  -1   1 -14   49.74   12.03
  -1  -1 -14   78.91   13.91
  -1   1 -14   85.14   13.73
   1  -1  14   80.78   14.81
   1  -1  14   84.88    9.82
   1   1  14   68.10   14.02
   1   1  14   82.85    9.76
   1   1  14   44.90   14.08
   1  -1  15    3.97    2.73
   1   1  15    3.86    6.55
   1   1  15   14.44    4.34
   1  -1  15    2.37    2.87
   1  -1  15    2.52    2.51
   1  -1  15   17.77    4.02
   1  -1  15   16.89    8.11
  -1   1 -15    7.52    5.64
   1  -1  15   12.08    3.48
   1   1  15    5.52    4.70
  -1  -1 -15    7.14    4.53
   1  -1  15    8.20    5.69
   1   1  15   -3.77    6.40
   1  -1  16   -2.54    3.51
   1   1  16    3.66    3.20
   1   1  16    2.05    3.69
   1   1  16   -4.12    6.05
   1  -1  16   -0.84    3.42
   1  -1  16   -2.70    3.66
   1  -1  16   -1.79    3.71
   1  -1  16    3.62    8.12
  -1   1 -16    2.59    3.80
   1   1  16    8.53    6.38
   1  -1  16    0.78    2.18
   1  -1  16   -2.79    4.72
  -1  -1 -16   -2.45    4.15
   1   1  16   -4.03    7.63
   1   1  17  112.62   12.76
   1  -1  17  106.14   12.43
   1  -1  17  118.29   12.69
   1   1  17   72.73   18.66
   1   1  17   82.77   12.48
   1  -1  17  122.99   13.06
   1  -1  17  124.26   21.66
   1  -1  17  117.25   12.89
  -1   1 -17   69.51   14.99
   1   1  17   58.51   17.62
   1  -1  18   22.62    5.13
   1   1  18   25.77    9.83
   1   1  18   14.85    5.09
   1  -1  18   19.50    5.25
   1  -1  18   22.76   10.36
   1  -1  18   27.72    5.73
   1   1  18   30.71    6.13
   1  -1  18   36.80    6.09
   1   1  18   25.18   10.85
   1  -1  19   -1.78    3.37
   1  -1  19   -1.78    3.30
   1   1  19    8.17    3.97
   1  -1  19    1.68    3.01
   1   1  19    5.34    3.54
   1  -1  19    1.69    3.51
   1  -1  20    1.64    2.88
   1  -1  20    0.82    2.78
   1   1  20    5.65    3.58
   1  -1  20    3.09    3.01
   1  -1  20    6.23    3.04
   1  -1  21   52.74    7.56
   1  -1  21   56.39    7.54
   1   1  21   39.49    7.06
   1  -1  21   65.57    7.80
   1  -1  21   53.81    7.36
   1  -1  22   -0.59    2.16
   1  -1  22    2.34    2.43
   1   1  22    2.71    2.30
   1  -1  22    0.56    2.11
   1  -1  22    1.68    2.23
   1  -1  23    0.44    1.70
   1  -1  23    2.67    1.97
   1   1  23    2.60    1.88
   1  -1  23    2.99    1.82
   1  -1  23    3.44    1.97
   1  -1  24    6.29    1.79
   1  -1  24    8.65    2.04
   1  -1  24    4.70    1.66
   1  -1  24    7.00    1.79
  -1  -2  25    6.27    1.61
  -1   2  25    7.22    1.64
  -1   2  25    5.21    1.52
  -1  -2  25    5.00    1.59
  -1  -2  25    2.34    1.22
  -1  -2  25    4.73    1.43
  -1   2  25    2.86    1.33
  -1   2  25    3.16    1.35
  -1  -2  24   -1.24    1.68
  -1  -2  24    0.83    1.64
  -1  -2  24    1.47    1.76
  -1   2  24    0.97    1.70
  -1  -2  24    2.40    1.80
  -1   2  24   -0.79    1.81
  -1  -2  24    0.81    1.53
  -1   2  24   -0.40    1.59
  -1  -2  23   22.03    4.06
  -1  -2  23   20.39    4.04
  -1  -2  23   13.54    3.77
  -1   2  23   25.03    4.44
  -1  -2  23   25.90    4.30
  -1  -2  23   33.03    4.64
  -1  -2  22    4.75    2.87
  -1  -2  22    1.36    2.30
  -1   2  22   -0.79    2.58
  -1  -2  22    3.23    2.63
  -1  -2  22    2.60    2.82
  -1  -2  21   22.82    5.16
  -1  -2  21   21.97    5.06
  -1   2  21   21.78    5.28
  -1  -2  21   26.10    4.96
  -1   2  21   18.84    4.66
  -1  -2  21   17.27    4.48
  -1  -2  20   11.19    4.45
  -1  -2  20    8.65    3.89
  -1   2  20    4.97    3.76
  -1  -2  20   14.77    4.42
  -1   2  20    8.61    3.66
  -1  -2  20   13.04    4.28
  -1   2  19   21.72    5.47
  -1  -2  19   31.78    5.72
  -1  -2  19   29.00    5.83
  -1   2  19   21.89    5.66
  -1   2  19   38.06   13.10
  -1  -2  19   12.67    9.03
  -1  -2  19   30.91    6.01
  -1  -2  19   11.13    9.15
  -1   2  19   26.05   10.20
  -1  -2  19   38.86    6.59
   1   2 -19   42.88   11.04
  -1   2  19   16.50    8.83
  -1  -2  19   12.38    9.50
  -1  -2  18   -0.92    3.22
  -1  -2  18    0.87    2.85
  -1   2  18    7.33    3.88
  -1  -2  18   -4.25    6.23
  -1   2  18   -4.26    5.10
  -1   2  18    5.27    3.79
  -1   2  18    0.86    2.92
  -1  -2  18    7.75    3.57
  -1  -2  18    1.83    3.29
  -1   2  18    3.74    5.49
  -1  -2  18    3.72    6.31
  -1  -2  18    5.52    3.40
  -1  -2  18    9.71    6.72
   1   2 -18   -2.96    4.34
  -1   2  18   -3.33    5.64
   1  -2 -18   -2.72    3.26
  -1  -2  18    4.15    6.08
  -1   2  18    4.15    4.97
  -1  -2  17    8.18    3.77
  -1   2  17   10.77    4.02
  -1  -2  17   11.00    4.18
  -1   2  17   11.88    4.20
  -1  -2  17    6.31    3.32
  -1   2  17    3.64    5.39
  -1  -2  17   10.85    7.54
  -1  -2  17   15.20    4.85
  -1   2  17    8.29    7.06
  -1  -2  17    4.13    6.10
  -1   2  17   10.30    4.07
  -1   2  17   12.64    4.17
  -1  -2  17   10.92    4.09
   1   2 -17   23.54    8.67
  -1  -2  17   13.08    6.83
   1  -2 -17   -2.73    4.07
   1   2 -17    5.12    4.91
  -1   2  17   16.65    8.01
  -1   2  17    4.05    6.89
  -1  -2  17   16.17    8.42
  -1   2  16   30.70    5.51
  -1  -2  16   18.33    4.83
  -1  -2  16   28.88    5.57
  -1   2  16   24.17    5.12
  -1   2  16   17.18    8.00
  -1   2  16   33.37    5.66
  -1  -2  16   27.30    9.83
  -1  -2  16   28.87    5.44
  -1   2  16   25.88    5.31
  -1  -2  16   30.84    5.67
  -1  -2  16   31.21   11.17
  -1   2  16   15.68    9.64
  -1   2  16   31.29    6.36
  -1  -2  16   23.13    4.18
  -1  -2  16   23.11    5.07
  -1   2  16   31.21    5.77
   1   2 -16   45.35   10.96
  -1   2  16   12.90    8.03
   1  -2 -16   23.82    8.07
  -1  -2  16   32.12    9.67
   1   2 -16   30.06    9.02
  -1   2  16   26.81   10.49
  -1  -2  15    0.82    2.41
  -1   2  15    1.59    2.69
  -1  -2  15   -0.74    3.03
  -1   2  15   -1.50    3.17
  -1   2  15    0.80    2.43
  -1  -2  15   -3.15    5.34
  -1  -2  15    0.79    2.68
  -1   2  15    2.73    3.08
  -1   2  15   -3.63    6.88
  -1  -2  15   -1.14    1.53
  -1   2  15    1.20    1.76
  -1  -2  15   -1.48    2.81
  -1   2  15   -0.74    2.89
  -1  -2  15   -3.71    3.06
   1   2 -15   -5.33    4.51
  -1   2  15   -3.05    4.47
  -1  -2  15    3.07    4.50
   1  -2 -15   -2.01    3.82
   1   2 -15    2.38    4.03
   1  -2 -15    2.50    3.67
  -1   2  15   -3.55    6.72
  -1   2  14   54.62    8.11
  -1   2  14   58.88    8.41
  -1  -2  14   62.55    8.58
  -1  -2  14   71.89   14.72
  -1   2  14   59.14    8.58
   1   2 -14   58.84    7.22
  -1   2  14   96.16   17.86
  -1  -2  14   63.08    7.47
  -1   2  14   54.75    7.32
  -1   2  14   70.04    8.46
  -1  -2  14   77.12    8.56
  -1  -2  14   59.02    8.03
  -1   2  14   66.87    8.31
  -1  -2  14   73.06    8.04
   1   2 -14   66.50   13.06
  -1   2  14   67.99   13.92
   1   2 -14   37.69   10.39
  -1  -2  14   60.65   13.51
   1  -2 -14   81.08   13.59
   1  -2 -14   58.79   10.95
  -1   2  14   61.66   15.69
  -1   2  13  260.85   25.36
   1   2 -13  250.91   24.03
  -1  -2  13  267.32   25.45
  -1   2  13  236.18   32.69
  -1  -2  13  258.35   24.26
  -1   2  13  261.81   24.32
   1   2 -13  269.13   31.53
  -1  -2  13  265.82   24.49
   1  -2 -13  321.30   32.05
  -1   2  13  287.99   33.00
  -1   2  13  248.93   32.90
   1   2 -13  268.02   30.34
  -1  -2  13  282.32   32.97
   1  -2 -13  262.28   29.15
  -1  -2  13  287.30   33.10
  -1  -2  13  287.19   25.45
  -1  -2  12   39.15   10.41
  -1   2  12   21.30   10.05
  -1  -2  12   42.18    5.93
  -1   2  12   32.37    5.57
   1   2 -12   41.69    5.06
   1  -2 -12   36.09    8.76
  -1  -2  12   41.14    5.21
   1   2 -12   34.25    8.91
  -1   2  12   32.10    4.82
  -1  -2  12   39.31    5.19
   1  -2 -12   36.42    8.08
  -1   2  12   35.15    9.18
  -1  -2  12   41.79   10.24
   1   2 -12   38.47    8.77
  -1   2  12   28.73    9.10
  -1  -2  11   55.22    6.70
  -1   2  11   49.38   11.27
  -1   2  11   48.46    6.55
   1  -2 -11   55.25    9.15
  -1  -2  11   48.91   10.90
   1   2 -11   68.65   10.84
  -1   2  11   39.81    9.73
  -1   2  11   62.33   12.08
  -1   2  11   40.05    6.23
   1   2 -11   59.08   10.72
  -1  -2  11   43.42    5.73
   1  -2 -11   45.65    9.37
  -1   2  10  247.39   27.72
   1   2 -10  218.33   24.73
  -1  -2  10  262.89   27.90
  -1   2  10  271.91   27.77
  -1   2  10  279.56   28.73
   1   2 -10  221.44   22.92
   1  -2 -10  211.98   24.10
  -1  -2  10  199.25   21.93
   1   2 -10  280.89   26.85
  -1   2  10  222.39   22.07
   1  -2 -10  266.77   26.07
  -1   2   9  430.15   45.17
   1   2  -9  447.37   43.27
  -1   2   9  525.12   46.53
   1   2  -9  424.74   41.30
  -1   2   9  469.13   44.93
  -1  -2   9  494.89   45.92
   1  -2  -9  474.63   42.84
  -1  -2   9  460.53   41.05
  -1   2   9  434.52   40.73
   1  -2  -9  478.06   43.68
  -1   2   8  158.96   17.13
   1   2  -8  142.01   15.07
  -1  -2   8  123.60   16.00
  -1   2   8  127.69   15.74
   1   2  -8  159.23   13.78
  -1   2   8  155.29   16.92
   1  -2  -8  125.71   13.93
  -1  -2   8  152.16   13.22
  -1   2   8   92.51   10.35
   1  -2  -8  162.20   15.63
  -1   2   8  127.33   12.59
  -1   2   7   84.11   12.41
  -1   2   7   95.95   12.74
  -1  -2   7  106.54   13.49
  -1   2   7   87.84   12.28
   1   2  -7  104.83   10.67
   1  -2  -7   83.26   10.69
   1   2  -7   91.88   11.63
  -1   2   7   89.38    8.79
  -1  -2   7   92.79   10.32
  -1   2   7   79.20    9.81
   1  -2  -7  107.93   12.03
  -1   2   6   97.09   11.50
   1   2  -6   71.74    9.32
   1   2  -6   60.07    8.27
   1  -2  -6   89.10    9.47
  -1   2   6   72.89   10.49
  -1  -2   6   73.31    8.54
  -1   2   6   72.41    8.29
   1  -2  -6   78.16    9.62
  -1   2   5  162.41   16.62
   1   2  -5  152.03   15.57
  -1   2   5  168.90   16.58
   1   2  -5  147.49   14.82
   1  -2  -5  139.12   14.90
  -1  -2   5  155.69   14.94
   1  -2  -5  152.08   15.46
  -1   2   5  146.11   14.52
  -1  -2   4  408.05   41.41
  -1   2   4  525.32   42.07
  -1   2   4  466.03   40.35
   1  -2  -4  515.89   41.26
  -1  -2   4  462.46   40.71
   1  -2  -4  441.24   40.54
  -1   2   4  450.89   41.44
  -1   2   4  409.11   41.31
   1   2  -4  481.92   40.70
   1   2  -4  491.27   41.11
  -1  -2   3    6.00    2.19
  -1   2   3    9.45    2.29
  -1  -2   3    6.79    2.37
   1  -2  -3    5.18    2.11
  -1   2   3    9.72    2.80
   1   2  -3    3.93    2.17
   1  -2  -3    7.44    2.05
   1   2  -3    7.50    2.26
  -1   2   2  195.39   17.88
   1   2  -2  207.53   17.76
   1  -2  -2  194.26   17.53
   1  -2  -2  203.56   17.81
  -1  -2   2  176.20   17.71
  -1   2   1   65.29    6.06
  -1   2   1   54.76    5.88
  -1  -2   1   57.43    6.01
   1  -2  -1   52.73    5.85
   1  -2   0  708.82   57.14
   1   2   0  683.01   57.10
   1   2   0  695.23   57.10
   1  -2   0  683.04   57.09
  -1   2   0  732.10   57.56
  -1  -2   0  631.21   57.41
   1  -2   0  643.36   57.22
  -1  -2   0  713.49   57.64
   1   2   0  593.04   57.15
   1   2   0  696.27   57.15
   1  -2   0  697.71   57.16
   1  -2   1    7.72    1.84
   1   2   1    7.36    1.76
   1  -2   1    6.00    1.45
   1   2   1    7.67    1.56
   1  -2   1    6.53    1.50
   1   2   1    9.53    1.66
   1   2   1    4.00    1.39
   1  -2   1    8.04    1.68
   1  -2   1    5.67    1.44
  -1  -2  -1   11.93    1.29
   1   2   1    6.07    1.30
  -1   2  -1   13.55    1.99
   1   2   1    4.37    1.22
  -1   2  -1   11.56    2.11
   1  -2   1    8.04    1.71
   1   2   1    6.44    1.72
   1  -2   1    6.42    1.77
   1   2   1    6.65    1.64
  -1  -2  -1   10.27    1.66
   1  -2   2  143.74   14.70
   1   2   2  141.85   14.68
   1  -2   2  167.60   15.18
   1   2   2  158.56   15.09
   1   2   2  151.23   14.80
   1  -2   2  161.51   14.87
   1   2   2  159.43   13.94
   1  -2   2  160.13   14.76
  -1  -2  -2  163.58   14.28
  -1   2  -2  179.48   14.59
   1  -2   2  170.40   14.98
  -1  -2  -2  148.39   14.05
   1   2   2  158.42   15.07
   1  -2   2  177.29   15.22
  -1  -2  -2  151.74   13.77
   1   2   2  154.13   14.97
   1  -2   2  167.95   15.15
   1   2   2  176.47   15.08
  -1   2  -2  186.44   15.01
   1   2   2  178.54   14.90
   1  -2   2  144.74   14.68
   1   2   3    7.82    2.64
   1  -2   3    1.96    2.10
   1   2   3    3.27    1.88
   1  -2   3    4.74    2.15
   1   2   3    3.14    0.90
   1  -2   3    4.79    2.10
  -1   2  -3    5.20    1.73
  -1  -2  -3    2.79    1.72
   1  -2   3    2.82    2.31
   1   2   3    5.61    2.53
  -1  -2  -3    4.90    1.51
  -1   2  -3    3.51    1.87
   1   2   3    5.73    2.42
  -1  -2  -3    3.34    0.86
   1  -2   3    5.54    2.42
   1   2   3    4.38    2.47
   1  -2   3    4.39    2.08
   1  -2   3    3.32    2.36
   1   2   3    5.48    2.20
   1  -2   4  436.71   38.40
  -1  -2  -4  431.24   37.75
   1   2   4  409.63   35.99
   1   2   4  418.48   38.71
  -1  -2  -4  398.79   37.02
  -1   2  -4  493.14   37.80
   1   2   4  438.04   38.35
   1   2   4  434.12   38.74
   1  -2   4  445.65   37.57
   1  -2   4  484.60   39.21
   1  -2   5   65.33    9.01
   1   2   5   66.91    9.27
  -1  -2  -5   74.39    8.60
   1   2   5   62.81    8.61
  -1   2  -5   77.92    8.11
  -1  -2  -5   65.18    7.71
   1  -2   5   71.32    7.85
   1   2   5   64.64    9.21
   1  -2   6   18.50    4.67
   1   2   6   22.44    5.40
  -1  -2  -6   22.69    4.39
  -1  -2  -6   18.70    3.72
   1   2   6   15.90    4.44
   1  -2   6   14.09    4.99
  -1   2  -6   17.11    3.45
  -1   2  -6    8.44    3.99
   1   2   6   24.18    5.46
   1  -2   6   17.79    3.35
   1  -2   7   28.06    6.10
   1   2   7   28.33    6.59
  -1  -2  -7   16.05    4.56
  -1   2  -7   22.28    4.04
   1  -2   7   20.43    5.46
  -1  -2  -7   16.97    4.07
  -1   2  -7   21.74    5.03
   1   2   7   16.81    4.77
   1   2   7   23.79    5.85
   1  -2   8   48.46    9.12
  -1  -2  -8   58.05    8.86
   1   2   8   41.56    8.99
  -1   2  -8   53.83    8.55
   1  -2   8   47.26    9.18
  -1  -2  -8   53.58    7.75
  -1   2  -8   57.47    7.31
   1   2   8   55.51    9.15
   1   2   8   43.83    9.24
   1   2   9  129.27   18.64
  -1  -2  -9  145.26   17.19
  -1   2  -9  205.96   18.93
   1   2   9  139.45   19.06
  -1  -2  -9  146.49   16.30
  -1   2  -9  130.93   14.98
   1  -2   9  127.81   17.96
   1   2   9  161.36   18.37
   1  -2   9  149.26   18.60
   1  -2  10   35.74    8.45
  -1  -2 -10   40.10    8.06
   1   2  10   21.72    7.88
   1   2  10   31.49    5.09
   1  -2  10   36.72    5.27
  -1   2 -10   29.79    7.13
  -1   2 -10   23.73    5.00
  -1  -2 -10   42.22    7.10
   1  -2  10   48.05    5.47
   1  -2  10   37.63    8.75
   1   2  10   33.20    4.93
   1   2  10   21.09    6.76
   1   2  10   63.76   11.16
   1  -2  11  149.29   18.54
   1   2  11  132.36   18.87
   1   2  11   93.52   11.32
   1  -2  11  106.53   11.54
  -1   2 -11   94.68   15.14
  -1  -2 -11  121.03   15.84
   1  -2  11  137.91   17.62
  -1   2 -11  120.27   15.64
   1  -2  11  110.34   11.51
  -1  -2 -11  103.00   13.78
   1   2  11  100.67   11.28
   1   2  11   85.76   14.87
   1   2  11  114.89   17.61
   1   2  12   56.83   13.19
   1  -2  12   46.86    6.93
   1   2  12   52.28    7.20
   1  -2  12   66.57   13.38
  -1  -2 -12   56.23   10.53
  -1   2 -12   49.59   10.75
   1  -2  12   47.97    6.02
   1   2  12   49.94    7.00
   1  -2  12   64.18   11.92
  -1  -2 -12   42.33    8.52
   1  -2  12   58.33    7.07
   1   2  12   37.86    9.97
  -1   2 -12   57.34   10.41
   1   2  12   38.90   11.81
   1   2  13  146.77   16.31
   1  -2  13  155.07   16.64
   1   2  13  121.26   22.61
   1   2  13  164.44   16.90
   1   2  13  190.04   16.59
   1   2  13  172.78   16.33
   1  -2  13  146.21   15.95
   1  -2  13  141.97   15.82
   1  -2  13  170.74   16.58
   1   2  13  167.77   16.55
   1  -2  13  158.86   16.36
   1  -2  13  157.98   23.34
   1   2  13  186.18   16.79
  -1  -2 -13  158.16   20.80
  -1   2 -13  169.87   22.18
  -1   2 -13  153.11   20.56
   1  -2  13  156.50   16.18
   1   2  13  124.80   20.60
   1  -2  13  125.77   20.80
   1   2  13  183.98   25.35
   1  -2  14   55.95    7.85
   1   2  14   54.02    7.88
   1   2  14   67.26    8.65
   1   2  14   31.82   11.01
   1   2  14   58.64    7.94
   1   2  14   64.76    8.02
   1  -2  14   57.01    7.86
   1  -2  14   46.11    7.43
   1  -2  14   56.54    7.83
   1   2  14   55.18    7.84
   1  -2  14   61.51   13.86
   1   2  14   70.48    8.34
  -1   2 -14   51.20   11.18
   1   2  14   42.27   11.08
  -1   2 -14   70.90   12.32
   1  -2  14   60.26   12.86
  -1  -2 -14   57.42   11.29
   1  -2  14   58.29    7.93
   1   2  14   79.33   15.91
   1   2  15    1.59    3.03
   1  -2  15    2.37    2.93
   1   2  15    2.61    3.22
   1  -2  15    3.82    7.25
   1   2  15   -3.85    5.66
   1   2  15    1.92    3.06
   1  -2  15    6.28    3.34
   1   2  15    0.79    2.86
   1   2  15    8.50    3.39
   1  -2  15   10.02    3.62
   1  -2  15    7.57    3.35
   1   2  15    5.06    3.21
   1  -2  15   13.45    7.54
  -1   2 -15    5.16    4.89
  -1  -2 -15    2.33    3.42
  -1   2 -15   -2.24    3.81
   1  -2  15    8.20    5.18
   1   2  15    2.80    4.75
   1  -2  15    1.53    2.43
   1   2  15    3.77    8.44
   1   2  16    0.85    3.01
   1   2  16    8.26    3.52
   1  -2  16    9.26    4.19
   1   2  16   -4.12    8.56
   1  -2  16    4.09    6.02
   1   2  16    1.02    3.05
   1   2  16    6.73    3.61
   1  -2  16    5.02    3.65
   1  -2  16   14.40    7.49
   1  -2  16   16.88    4.29
   1   2  16   10.90    6.18
   1  -2  16   11.64    3.90
  -1   2 -16   13.31    6.79
   1  -2  16    8.57    3.28
   1   2  16    8.66    6.02
   1  -2  16    8.30    4.72
   1   2  16    8.04    6.83
   1  -2  16    4.00    5.89
   1   2  17   -4.26    5.25
   1  -2  17   21.18    9.57
   1   2  17   19.02    5.05
   1  -2  17   19.00    4.61
   1  -2  17   18.34    4.81
   1   2  17   11.32    7.92
   1  -2  17    9.23    4.16
   1  -2  17   22.46    9.05
  -1   2 -17   15.89    6.84
   1   2  17   16.92    4.80
   1  -2  17   19.13    4.64
   1   2  17    8.32    7.97
   1  -2  17   20.71    9.36
   1   2  18    4.27    6.26
   1   2  18    3.16    3.46
   1  -2  18    4.25    5.09
   1   2  18    7.58    5.56
   1  -2  18    3.76    5.52
   1  -2  18    1.83    3.38
   1  -2  18   -0.92    3.12
   1  -2  18    2.59    3.27
   1   2  18    0.93    3.26
   1  -2  18    6.95    3.97
   1   2  18   -8.34    7.07
   1  -2  18    8.31    7.04
   1  -2  19    4.39    3.65
   1  -2  19   -0.88    3.17
   1  -2  19    4.98    3.37
   1   2  19   -1.78    3.37
   1  -2  19    2.51    3.17
   1   2  19    5.06    3.43
   1  -2  20    0.81    2.47
   1  -2  20   -1.61    2.65
   1  -2  20   -3.05    3.10
   1   2  20    1.63    2.85
   1  -2  20   -2.31    3.06
   1   2  20   -0.93    3.05
   1  -2  21    6.31    3.21
   1  -2  21    3.51    2.99
   1  -2  21    1.33    2.48
   1  -2  21    5.36    2.80
   1   2  21    3.24    2.67
   1  -2  22   -4.01    2.52
   1  -2  22    1.15    2.33
   1  -2  22   -1.64    2.70
   1  -2  22   -1.10    2.38
   1   2  22   -0.66    2.39
   1  -2  22    0.67    2.19
   1  -2  23   11.69    2.63
   1  -2  23    9.51    2.47
   1   2  23   11.57    2.73
   1  -2  23    9.15    2.41
   1  -2  23    9.65    2.48
   1   2  23    7.92    2.44
   1  -2  23    5.08    2.11
   1   2  23   12.14    2.85
   1   2  24   -0.55    1.09
   1  -2  24    2.76    1.35
   1   2  24    0.56    1.11
   1  -2  24   -1.11    1.20
   1   2  24   -0.28    0.98
   1  -2  24   -0.56    1.16
   1  -2  24    1.65    1.33
   1   2  24   -0.54    1.10
  -1  -3  25   -0.24    1.07
  -1   3  25   -0.95    1.14
  -1  -3  25    0.94    0.96
  -1  -3  25    0.48    0.97
  -1   3  25   -1.66    1.08
  -1   3  25   -0.24    0.96
  -1   3  25    1.18    1.11
  -1  -3  25   -0.24    1.08
  -1   3  24   20.44    3.43
  -1   3  24   24.24    3.62
  -1  -3  24   20.36    3.38
  -1  -3  24   18.07    3.33
  -1   3  24   22.26    3.66
  -1  -3  24   26.38    3.70
  -1  -3  24   27.36    3.78
  -1   3  24   24.75    3.66
  -1  -3  24   15.89    3.33
  -1   3  24   16.21    3.49
  -1  -3  23   28.15    4.39
  -1  -3  23   29.20    4.41
  -1   3  23   23.86    4.14
  -1   3  23   23.91    4.10
  -1   3  23   14.69    3.63
  -1  -3  23   21.98    3.93
  -1   3  23   24.00    4.04
  -1  -3  23   29.35    4.36
  -1   3  23   17.34    3.91
  -1  -3  23   18.08    4.00
  -1   3  22    2.64    2.56
  -1   3  22    1.98    2.09
  -1  -3  22   -1.32    2.43
  -1  -3  22    5.92    2.95
  -1  -3  22   -1.26    2.38
  -1   3  22   -0.62    2.18
  -1   3  22    1.89    2.45
  -1  -3  22    1.27    2.28
  -1  -3  22    0.77    2.25
  -1   3  22    1.53    2.59
  -1  -3  21   -1.53    2.76
  -1   3  21   -3.85    3.13
  -1  -3  21    0.77    2.91
  -1   3  21   -1.54    2.92
  -1   3  21    0.73    2.61
  -1  -3  21    0.73    2.76
  -1   3  21    0.73    2.70
  -1   3  21    2.33    3.16
  -1  -3  21   -1.47    2.85
  -1  -3  21   -3.56    3.37
  -1   3  21    1.78    2.71
  -1   3  20   39.18    7.26
  -1  -3  20   50.67    7.69
  -1   3  20   56.00    7.76
  -1  -3  20   39.02    7.17
  -1  -3  20   45.65    7.33
  -1   3  20   41.61    7.00
  -1   3  20   38.53    7.11
  -1  -3  20   58.87    7.80
  -1   3  20   49.17    7.43
  -1   3  20   35.15    7.21
  -1  -3  20   41.97    7.49
  -1   3  19   58.60    8.92
  -1   3  19   58.49   15.30
  -1  -3  19   53.33    8.73
  -1  -3  19   33.33   12.58
  -1  -3  19   58.03    8.39
  -1   3  19   48.02    7.87
  -1   3  19   59.44    8.61
  -1   3  19   58.23    8.38
  -1   3  19   58.85   14.68
  -1  -3  19   62.19   15.25
  -1  -3  19   73.86    9.06
  -1  -3  19   59.09    8.68
  -1  -3  19   57.01   14.95
  -1   3  19   32.59   11.85
  -1   3  19   50.93    7.94
  -1  -3  19   52.51    8.06
  -1   3  19   59.52    8.65
  -1  -3  18   15.42    4.23
  -1   3  18   16.47    4.57
  -1   3  18   14.62    4.43
  -1   3  18   12.64    8.05
  -1  -3  18   11.43    4.85
  -1   3  18   13.57    4.62
  -1  -3  18    4.19    6.24
  -1   3  18   12.81    3.90
  -1  -3  18   14.47    4.45
  -1   3  18   14.83    7.76
  -1  -3  18   10.84    4.03
  -1   3  18   18.33    4.31
  -1  -3  18   11.04    7.70
  -1   3  18   10.02    3.92
  -1  -3  18   16.37    4.48
   1   3 -18    3.01    4.54
  -1  -3  18   12.88    6.76
  -1   3  18    3.36    5.04
   1   3 -18   10.54    6.00
  -1   3  18   20.56   10.50
  -1  -3  18   24.62   10.48
  -1   3  17    1.80    2.74
  -1  -3  17    0.84    3.01
  -1   3  17    1.69    2.77
  -1   3  17    4.12    4.93
  -1   3  17    2.05    3.78
  -1  -3  17    4.07    3.34
  -1  -3  17   -4.09    7.75
  -1   3  17    2.51    3.33
  -1  -3  17   -2.50    3.31
  -1   3  17    3.62    6.13
  -1  -3  17    0.89    3.18
  -1   3  17    1.80    3.15
  -1  -3  17    1.79    3.03
  -1  -3  17   -3.58    6.07
  -1   3  17   -0.89    3.30
   1   3 -17   -3.01    4.41
   1   3 -17    5.35    5.56
  -1  -3  17   -3.27    5.55
   1  -3 -17   13.43    6.44
  -1   3  17   -3.37    4.94
  -1  -3  17   -4.00    6.78
  -1   3  17    8.04    6.81
  -1   3  16    1.71    2.98
  -1   3  16   -1.61    3.04
  -1  -3  16   -2.39    3.88
  -1  -3  16    0.88    2.80
  -1  -3  16    0.84    3.19
  -1  -3  16    3.40    2.97
  -1   3  16   -0.86    3.09
  -1   3  16    3.43    7.11
  -1   3  16    0.85    3.15
  -1  -3  16   -3.39    7.04
  -1  -3  16   -0.97    3.48
   1   3 -16    0.58    1.96
  -1  -3  16   -3.87    8.04
  -1   3  16   -1.95    3.30
  -1   3  16    3.91    5.73
  -1  -3  16    0.79    3.29
  -1   3  16   -3.19    3.45
  -1  -3  16    2.63    1.93
   1   3 -16    5.81    4.92
  -1   3  16   -3.26    4.78
   1  -3 -16    2.62    3.84
  -1  -3  16    3.24    3.88
   1   3 -16   -2.62    3.84
  -1   3  16   -3.82    8.56
  -1  -3  16   -3.80    7.19
  -1   3  15   88.12   10.49
  -1  -3  15   90.02   10.62
  -1   3  15   77.92   10.48
  -1  -3  15   99.78   10.86
  -1  -3  15   91.01   10.59
  -1   3  15   76.20   10.40
  -1  -3  15   84.71   17.42
  -1   3  15   94.62   10.97
  -1   3  15   88.89   17.59
   1   3 -15   68.03    9.09
  -1  -3  15   57.41   15.88
  -1   3  15   54.35   15.41
  -1   3  15   86.18   10.92
  -1  -3  15   80.03   10.76
  -1  -3  15   85.21    9.43
  -1  -3  15   95.01   10.72
  -1  -3  15   74.84   10.11
  -1   3  15   98.67   10.79
  -1   3  15   83.17   10.28
  -1  -3  15   92.64    9.85
   1   3 -15   62.84   14.67
  -1  -3  15  105.57   17.66
   1  -3 -15  114.13   17.09
   1   3 -15   94.42   15.48
  -1   3  15   86.18   16.53
  -1   3  15   70.88   16.83
  -1  -3  15   73.91   17.26
  -1  -3  14   93.29   10.15
  -1   3  14   75.66    9.44
  -1   3  14   74.66    9.61
  -1   3  14   63.78   14.26
  -1  -3  14   77.27   15.31
  -1  -3  14   75.36   16.24
   1   3 -14   68.29    8.49
  -1   3  14   73.24    9.81
  -1   3  14   76.18   15.91
  -1  -3  14   64.28    9.45
  -1   3  14   61.82    8.48
  -1  -3  14   78.67    8.76
  -1   3  14  104.28   10.06
  -1  -3  14   70.24    9.13
  -1   3  14   86.57    9.51
  -1  -3  14   67.93    9.09
   1   3 -14   70.80   14.18
  -1  -3  14   83.46    9.09
  -1   3  14  108.61   17.27
   1  -3 -14   96.87   13.58
  -1  -3  14   76.22   15.02
   1  -3 -14  122.17   16.52
   1   3 -14   90.28   14.74
  -1   3  14   84.30   17.01
  -1  -3  14   54.68   14.28
  -1   3  13    5.27    2.59
  -1  -3  13   13.64    3.41
  -1   3  13    8.71    2.92
  -1  -3  13    4.31    2.70
  -1   3  13    3.42    2.36
  -1  -3  13   10.32    6.19
  -1   3  13    7.84    5.44
  -1  -3  13    5.22    2.65
  -1   3  13    4.53    2.82
   1   3 -13    4.97    2.23
  -1   3  13   11.96    6.72
  -1  -3  13    5.91    6.64
  -1  -3  13    6.77    2.38
  -1   3  13    7.60    2.43
  -1  -3  13    7.96    2.73
  -1   3  13   16.08    3.62
  -1  -3  13    5.59    2.21
   1   3 -13    4.61    4.81
   1  -3 -13   10.55    5.08
  -1   3  13    5.23    4.98
   1   3 -13   -4.25    4.05
  -1  -3  13   13.70    6.58
   1  -3 -13    3.39    3.24
  -1   3  13   11.72    6.58
  -1  -3  13    8.71    6.97
  -1   3  12   44.27   10.26
  -1  -3  12   39.04    9.54
  -1  -3  12   23.71    8.22
  -1   3  12   34.68   10.24
   1   3 -12   35.94    4.88
  -1   3  12   39.18    5.83
  -1  -3  12   36.07    5.67
   1   3 -12   26.99    8.16
  -1  -3  12   31.72    4.70
  -1   3  12   33.33    4.80
  -1  -3  12   37.27    4.98
   1  -3 -12   22.83    7.90
  -1   3  12   21.19    8.45
   1  -3 -12   36.99    7.68
   1   3 -12   23.01    7.44
  -1  -3  12   40.22   10.37
  -1  -3  12   44.06   10.89
  -1   3  12   28.77    9.29
  -1  -3  11   46.50   11.00
  -1  -3  11   43.82    5.81
  -1   3  11   35.95    5.38
  -1   3  11   25.90    9.17
  -1  -3  11   35.15    4.86
  -1   3  11   33.41    5.34
   1   3 -11   44.33    9.32
  -1   3  11   31.91    4.66
  -1  -3  11   28.96    4.93
  -1  -3  11   47.83   10.44
   1   3 -11   29.67    6.24
   1  -3 -11   30.39    6.75
  -1   3  11   42.02    9.02
   1  -3 -11   61.00   10.06
   1   3 -11   51.38    9.18
  -1   3  11   36.98    9.44
  -1  -3  11   30.78    5.67
  -1  -3  11   43.51   10.32
  -1   3  10  129.97   19.25
  -1  -3  10  136.45   19.40
  -1   3  10  161.88   14.48
  -1  -3  10  142.93   14.28
   1  -3 -10  185.60   18.89
  -1   3  10  149.64   14.88
  -1  -3  10  114.65   13.75
  -1  -3  10  150.65   19.97
   1   3 -10  153.74   16.35
  -1   3  10  162.13   20.45
   1  -3 -10  158.00   17.21
  -1  -3  10  145.27   19.54
  -1   3  10  114.85   17.71
   1   3 -10  175.93   18.78
  -1  -3  10  130.17   15.32
  -1  -3   9   30.09    8.14
  -1   3   9   34.07    8.51
  -1   3   9   29.24    7.70
  -1  -3   9   36.26    8.72
   1   3  -9   35.82    6.38
   1   3  -9   55.99    8.74
   1  -3  -9   47.31    7.46
  -1   3   9   44.06    9.14
  -1  -3   9   35.50    6.25
  -1  -3   9   41.95    8.71
   1  -3  -9   52.41    8.32
  -1   3   9   33.33    5.46
  -1  -3   8    9.14    4.30
  -1   3   8    4.63    3.72
  -1   3   8    4.22    4.15
   1   3  -8    6.97    4.43
   1   3  -8    5.97    2.74
  -1  -3   8    1.59    3.04
   1  -3  -8   13.07    3.74
  -1  -3   8    9.03    3.07
  -1   3   8    6.07    4.09
  -1  -3   8    7.53    4.80
  -1   3   8    4.61    1.03
   1  -3  -8   10.22    3.75
  -1   3   8    5.72    2.33
  -1  -3   7    3.89    3.82
  -1   3   7    1.31    3.17
   1  -3  -7    1.60    2.28
   1  -3  -7    3.90    2.89
   1   3  -7    4.01    3.31
   1   3  -7    9.22    3.01
  -1  -3   7    7.66    2.85
  -1   3   7    1.29    3.31
  -1  -3   7    6.42    3.63
  -1   3   7    7.10    2.63
  -1  -3   6  404.47   36.74
  -1   3   6  395.93   36.78
   1   3  -6  386.24   34.82
   1   3  -6  356.61   35.40
   1  -3  -6  354.19   34.60
  -1  -3   6  383.78   36.52
  -1   3   6  431.89   37.01
  -1  -3   6  376.23   34.90
  -1   3   6  384.34   34.26
   1  -3  -6  395.79   35.64
  -1   3   5   11.73    3.62
  -1  -3   5    8.92    3.81
   1  -3  -5    2.86    2.00
   1   3  -5    3.67    2.37
   1  -3  -5    9.73    3.37
   1   3  -5    2.91    2.80
  -1   3   5    7.99    3.64
  -1  -3   5   10.62    3.86
  -1  -3   5    7.11    2.94
  -1   3   5    5.93    2.07
  -1   3   4   39.40    6.31
  -1  -3   4   48.94    6.41
  -1   3   4   37.32    5.03
  -1   3   4   28.85    5.63
  -1  -3   4   37.70    5.66
  -1  -3   4   33.06    5.94
   1  -3  -4   37.97    5.51
  -1   3   4   43.90    6.27
   1  -3  -4   31.90    4.95
   1   3  -4   35.62    5.46
   1   3  -4   44.91    5.56
  -1   3   3  215.97   19.38
  -1  -3   3  195.62   19.83
   1  -3  -3  215.24   19.65
  -1   3   3  230.32   20.19
   1  -3  -3  192.21   19.18
   1   3  -3  225.52   19.74
   1  -3  -2  262.40   24.23
  -1  -3   2  254.09   24.35
   1   3  -2  269.07   24.39
  -1   3   2  304.87   24.72
  -1   3   1  229.90   20.12
   1  -3  -1  214.23   20.12
   1   3  -1  204.57   19.92
  -1  -3   1  241.74   20.33
   1  -3  -1  228.86   20.32
   1   3   0   21.13    2.18
   1  -3   0   13.29    1.93
   1   3   0   18.29    2.08
   1  -3   0   13.06    1.93
  -1  -3   0   19.11    2.92
  -1   3   0   16.04    2.79
   1  -3   0   15.92    2.69
   1   3   0   19.51    2.64
  -1   3   0   12.61    2.52
   1   3   0   16.73    2.24
   1  -3   0   10.99    2.04
  -1  -3   0   15.64    2.80
   1  -3   1   69.00    6.39
   1   3   1   64.46    6.32
   1  -3   1   73.56    6.65
   1   3   1   59.22    6.41
   1  -3   1   68.23    6.32
   1   3   1   50.53    6.09
   1   3   1   54.06    6.10
   1  -3   1   73.33    6.38
   1   3   1   61.48    6.41
  -1  -3  -1   74.90    7.11
   1  -3   1   69.86    6.78
  -1  -3  -1   65.78    6.08
  -1   3  -1   54.97    6.56
  -1   3  -1   60.09    6.79
   1   3   1   60.96    6.24
   1  -3   1   63.12    6.44
   1   3   1   63.23    6.44
   1  -3   1   61.18    6.36
  -1  -3  -1   60.28    6.64
   1   3   1   54.91    6.29
   1  -3   2    1.66    1.69
   1   3   2   -0.41    1.51
   1   3   2    0.70    1.37
   1   3   2    0.51    1.10
   1  -3   2    1.19    1.31
  -1   3  -2    4.46    1.61
   1  -3   2   -0.97    1.70
   1   3   2    0.40    1.51
  -1  -3  -2    3.16    1.34
   1   3   2    0.40    1.41
   1  -3   2    0.81    1.46
   1  -3   2    0.41    1.43
   1   3   2    0.69    0.86
  -1  -3  -2    2.14    1.20
  -1   3  -2    2.62    1.99
   1   3   2    3.94    1.87
   1   3   2    2.05    1.30
   1  -3   2    1.05    1.26
   1  -3   2    0.72    1.34
   1   3   3   95.66   10.89
   1  -3   3  107.89   11.10
   1  -3   3  109.92   11.42
   1   3   3   92.66   11.12
   1  -3   3  105.25   11.12
  -1   3  -3  113.56   10.86
  -1  -3  -3  120.95   10.71
   1   3   3  105.83   10.03
   1  -3   3  116.66   11.56
   1   3   3  102.84   11.33
   1   3   3  114.54   11.43
  -1   3  -3  101.79   11.10
  -1  -3  -3  114.60    9.92
   1  -3   3  122.43   11.74
   1   3   3  105.54   11.41
  -1  -3  -3  103.74   10.05
   1  -3   3  108.75   11.32
   1   3   4    8.26    3.14
   1  -3   4   13.34    3.65
  -1   3  -4   14.63    2.86
   1   3   4   12.08    1.99
   1  -3   4   20.19    4.05
   1   3   4   13.09    3.65
   1  -3   4   18.27    4.11
  -1  -3  -4   14.21    2.98
   1   3   4   12.05    3.29
  -1  -3  -4   13.59    2.40
  -1   3  -4   16.46    3.33
   1   3   4   11.38    3.67
   1  -3   4   12.62    3.18
   1  -3   4   13.63    3.85
   1   3   4    6.46    3.17
   1  -3   5  109.79   10.60
   1   3   5   83.04    9.73
  -1  -3  -5   74.37    9.01
   1   3   5   66.11    7.26
   1   3   5   75.02   10.17
   1  -3   5   98.82   10.80
   1  -3   5   81.82   10.27
   1   3   5   79.97    9.89
   1   3   5   79.58   10.18
  -1  -3  -5   78.19    8.35
  -1   3  -5   71.18    8.82
   1  -3   5   95.21    9.45
   1   3   6  602.98   52.99
   1  -3   6  641.66   53.34
   1  -3   6  566.56   53.36
   1   3   6  568.58   53.47
  -1  -3  -6  654.19   52.48
   1   3   6  547.11   49.31
  -1  -3  -6  639.82   51.35
   1  -3   6  608.32   53.57
  -1   3  -6  552.05   51.47
   1   3   6  602.99   53.57
   1   3   6  660.58   53.40
   1  -3   6  589.05   51.61
   1   3   7    1.18    2.66
   1  -3   7    4.67    3.58
  -1  -3  -7    1.85    2.10
   1  -3   7    1.34    3.02
   1   3   7    1.35    3.25
  -1   3  -7    7.51    3.41
   1   3   7    6.88    3.38
  -1   3  -7    6.07    2.82
  -1  -3  -7    3.40    2.17
   1  -3   7    6.68    3.93
   1   3   7    2.64    3.37
   1  -3   7    1.32    2.51
   1  -3   7    9.24    2.84
   1   3   8   92.86   13.70
   1  -3   8  104.72   14.77
  -1  -3  -8  114.11   13.14
  -1   3  -8   85.04   11.41
   1   3   8   88.73   12.84
   1  -3   8   98.14   13.79
  -1   3  -8  107.24   13.37
  -1  -3  -8   79.90   10.95
   1   3   8  136.33   15.52
   1  -3   8  118.74   14.77
   1  -3   8   95.45   13.33
   1   3   8  109.17   13.99
   1   3   9   52.55   10.56
   1  -3   9   50.12   10.34
   1  -3   9   56.66    9.94
   1   3   9   47.59    9.35
  -1  -3  -9   44.70    8.19
  -1   3  -9   67.34   10.06
   1   3   9   63.86   10.07
  -1  -3  -9   56.32    8.02
  -1   3  -9   46.07    7.44
   1  -3   9   38.41    9.14
   1   3   9   36.69    9.25
   1  -3   9   67.43   10.97
   1  -3  10  169.85   22.40
   1   3  10  167.02   15.96
   1  -3  10  171.12   15.96
   1   3  10  165.45   21.89
   1  -3  10  128.39   15.42
  -1  -3 -10  165.42   19.45
   1  -3  10  172.53   16.06
  -1  -3 -10  189.45   18.71
  -1   3 -10  176.06   20.18
   1  -3  10  140.63   20.18
  -1   3 -10  155.25   17.33
   1   3  10  165.82   15.75
   1   3  10  149.07   21.06
   1  -3  10  151.84   21.01
   1   3  10  191.08   21.32
   1  -3  10  150.25   20.38
   1   3  10  173.46   21.30
   1   3  11   61.39   11.73
   1  -3  11   58.27   11.43
   1  -3  11   51.91    7.05
   1  -3  11   56.77   12.12
   1   3  11   58.26    7.34
   1   3  11   62.54   12.80
   1  -3  11   44.25    6.09
  -1  -3 -11   74.54   11.25
  -1   3 -11   79.83   11.54
   1  -3  11   51.60   10.94
   1   3  11   60.60   11.08
   1  -3  11   61.32    7.25
  -1  -3 -11   43.14    8.13
   1  -3  11   58.04   12.26
   1   3  11   46.45   11.48
   1   3  12    1.33    2.19
   1   3  12   -1.99    2.24
   1   3  12    2.85    4.18
   1  -3  12   -0.71    2.08
   1  -3  12    2.81    4.12
   1   3  12    2.87    2.50
   1   3  12    0.64    1.95
   1   3  12    2.50    4.73
   1  -3  12   -2.46    4.65
   1  -3  12   -0.48    1.41
  -1   3 -12    2.14    3.63
   1   3  12    2.26    3.83
   1  -3  12    0.66    1.94
   1  -3  12   -2.35    4.44
  -1   3 -12    3.92    4.07
  -1  -3 -12    1.85    3.50
   1  -3  12   -2.75    4.66
   1   3  12   -2.78    5.27
   1   3  13   13.32    3.63
   1   3  13    7.98    2.97
   1  -3  13    9.19    3.09
   1   3  13    5.17    3.16
   1   3  13    8.02    3.48
   1  -3  13    7.91    3.63
   1  -3  13    9.45    6.58
   1   3  13    3.19    5.46
   1   3  13    5.94    2.84
   1  -3  13   11.73    3.17
   1   3  13   10.59    3.03
   1   3  13    4.27    2.53
   1  -3  13   15.38    3.59
   1  -3  13   13.80    7.05
   1   3  13    2.80    4.81
   1  -3  13   12.48    3.46
  -1   3 -13   21.07    7.46
   1  -3  13    9.78    2.62
  -1   3 -13   12.80    5.47
   1  -3  13   17.63    6.44
   1  -3  13    9.15    2.96
   1   3  13    9.95    6.01
  -1  -3 -13   14.13    6.21
   1   3  13    9.36    6.52
   1  -3  13   12.33    6.95
   1   3  14  179.66   17.40
   1   3  14  158.24   17.08
   1  -3  14  150.17   17.22
   1   3  14  147.69   17.26
   1  -3  14  142.75   24.69
   1   3  14  162.35   25.63
   1   3  14  170.87   16.95
   1  -3  14  142.40   16.58
   1  -3  14  145.74   16.60
   1   3  14  186.05   17.22
   1  -3  14  155.81   17.01
   1  -3  14  167.84   17.11
   1   3  14  191.17   17.53
   1  -3  14  168.23   25.03
   1   3  14  155.37   24.48
   1   3  14  201.21   17.79
  -1   3 -14  168.68   23.39
  -1  -3 -14  160.10   21.42
   1  -3  14  171.65   16.90
   1  -3  14  142.96   22.14
   1   3  14  134.42   21.89
  -1   3 -14  147.83   21.40
   1   3  14  175.81   26.04
   1  -3  14  143.13   24.50
   1   3  15  157.07   16.51
   1   3  15  139.60   16.32
   1   3  15  173.23   26.93
   1  -3  15   98.82   22.68
   1  -3  15  155.60   16.85
   1   3  15  147.89   16.76
   1  -3  15  147.68   16.31
   1   3  15  164.64   16.40
   1  -3  15  140.41   15.96
   1   3  15  161.83   16.38
   1  -3  15  157.10   16.37
   1   3  15  155.98   16.45
   1  -3  15  180.44   25.66
   1   3  15  159.61   16.57
   1  -3  15  192.42   17.11
   1   3  15  139.07   23.62
  -1   3 -15  149.04   21.95
  -1   3 -15  147.31   21.30
   1  -3  15  148.23   22.17
   1  -3  15  152.41   16.01
   1   3  15  122.61   21.16
   1   3  15  168.91   26.22
   1  -3  15  126.26   23.61
   1   3  16   18.56    5.17
   1   3  16   20.25    4.45
   1   3  16   11.96    4.15
   1  -3  16   25.86    4.99
   1  -3  16   24.30   11.44
   1   3  16   13.24    4.64
   1  -3  16    9.07    4.00
   1   3  16   12.29    9.26
   1   3  16   15.07    4.07
   1  -3  16   15.74    4.49
   1  -3  16   16.72    4.51
   1   3  16   10.85    6.96
   1   3  16   18.77    4.51
   1   3  16   14.39    4.28
   1  -3  16   18.61    4.72
   1  -3  16   14.27    8.63
  -1   3 -16    5.48    5.81
   1  -3  16   14.92    3.95
  -1   3 -16    7.21    4.71
   1   3  16    5.88    5.12
   1   3  16    8.00    6.88
   1  -3  16   27.73   10.14
   1   3  17    1.74    2.85
   1  -3  17    1.72    2.91
   1   3  17   -1.88    2.87
   1   3  17    1.05    2.94
   1  -3  17   -2.08    3.63
   1   3  17    4.23    5.07
   1  -3  17   -4.19    7.09
   1   3  17    1.72    2.83
   1  -3  17    4.27    3.15
   1  -3  17    3.70    5.43
   1   3  17    3.69    3.22
   1   3  17   -0.92    3.01
   1   3  17    3.74    4.49
   1  -3  17    2.72    3.16
   1  -3  17    4.56    3.09
  -1   3 -17    2.72    3.26
   1  -3  17   -3.09    2.77
   1  -3  17   -4.10    3.47
   1   3  17   -4.13    4.95
   1  -3  18   21.70    5.77
   1   3  18   24.99    6.38
   1  -3  18   25.13   11.51
   1   3  18   38.00   12.65
   1   3  18   40.07    6.68
   1   3  18   14.99    8.78
   1  -3  18   34.20    6.25
   1   3  18   43.92    6.84
   1  -3  18   20.81    5.64
   1  -3  18   40.80   12.43
   1   3  18   42.78    6.74
   1  -3  18   30.60    6.05
   1  -3  18   40.22    6.38
   1   3  18   33.62    6.25
   1   3  18   34.44    6.28
   1  -3  18   24.59   11.79
   1   3  18    8.25    8.21
   1   3  19   43.34    7.56
   1  -3  19   60.26    8.06
   1  -3  19   69.71    8.48
   1   3  19   47.80    8.12
   1  -3  19   47.54    8.13
   1   3  19   50.57    8.00
   1   3  19   36.26    7.40
   1  -3  19   69.72    8.70
   1   3  19   37.50    7.37
   1  -3  19   62.23    8.48
   1   3  19   58.23    8.19
   1  -3  20    5.97    2.97
   1   3  20    2.99    2.77
   1   3  20    0.91    2.79
   1  -3  20    0.91    2.56
   1   3  20    3.77    2.64
   1   3  20    7.28    3.57
   1  -3  20   -0.75    2.79
   1   3  20    1.59    2.43
   1  -3  20    1.58    2.33
   1   3  20    4.77    3.31
   1  -3  20    7.87    3.28
   1  -3  21    1.29    2.39
   1   3  21    2.58    2.62
   1   3  21   -1.57    2.75
   1  -3  21    1.57    2.58
   1  -3  21   -1.30    2.41
   1   3  21   -0.65    2.34
   1  -3  21    1.36    2.31
   1   3  21    2.05    2.17
   1   3  21    2.74    2.17
   1  -3  21    0.68    2.23
   1   3  22    0.53    2.09
   1  -3  22    0.53    2.14
   1  -3  22    1.93    2.31
   1   3  22   -0.64    2.17
   1   3  22    1.06    2.06
   1  -3  22   -1.06    2.30
   1   3  22    0.55    2.04
   1   3  22    2.22    1.93
   1  -3  22    0.55    2.29
   1  -3  22   -2.76    2.34
   1   3  23   14.55    2.79
   1  -3  23   13.11    2.73
   1   3  23    5.78    2.30
   1  -3  23    6.79    2.48
   1  -3  23   11.61    2.73
   1   3  23   14.29    2.81
   1   3  23    8.64    2.47
   1  -3  23   13.17    2.80
   1  -3  23   11.50    2.70
   1   3  23   10.73    2.62
   1  -3  24   15.07    2.27
   1   3  24   19.88    2.59
   1   3  24   14.70    2.42
   1  -3  24   16.23    2.31
   1   3  24   11.46    2.11
   1  -3  24    9.64    2.01
   1  -3  24   12.53    2.18
   1   3  24    9.79    2.14
  -1  -4  25    0.63    0.91
  -1  -4  25   -0.21    0.87
  -1   4  24    2.45    1.58
  -1  -4  24    1.42    1.55
  -1   4  24    2.15    1.64
  -1  -4  24    3.91    1.74
  -1   4  24    3.53    1.83
  -1  -4  24    3.94    1.95
  -1  -4  24    1.45    1.45
  -1  -4  24    2.89    1.57
  -1   4  24    1.45    1.54
  -1   4  24    0.73    1.39
  -1  -4  23   -0.97    2.06
  -1   4  23   -0.96    2.08
  -1  -4  23   -0.59    2.07
  -1   4  23   -1.18    1.87
  -1   4  23   -1.94    2.25
  -1  -4  23   -2.94    2.07
  -1   4  23   -0.50    2.01
  -1  -4  23    2.52    1.86
  -1  -4  23   -0.50    1.81
  -1   4  23   -0.50    1.76
  -1   4  22   26.38    4.52
  -1  -4  22   23.55    4.34
  -1  -4  22   13.24    3.74
  -1   4  22   22.71    4.69
  -1   4  22   21.16    4.22
  -1  -4  22   24.32    4.49
  -1   4  22   22.76    4.45
  -1  -4  22   31.49    4.77
  -1  -4  22   17.66    4.10
  -1   4  22   17.70    4.25
  -1   4  21    2.11    2.39
  -1  -4  21    0.71    2.68
  -1   4  21    1.72    2.92
  -1  -4  21    0.86    2.92
  -1   4  21   -0.77    2.60
  -1  -4  21   -1.42    3.01
  -1   4  21    6.38    2.88
  -1  -4  21    2.23    2.52
  -1   4  21    8.94    3.40
  -1  -4  21    2.96    2.67
  -1   4  21    4.48    3.10
  -1  -4  20    3.90    2.96
  -1   4  20   -0.78    2.88
  -1  -4  20   -0.95    3.12
  -1   4  20    1.91    2.91
  -1   4  20    0.85    2.97
  -1  -4  20    0.79    2.74
  -1   4  20    6.29    3.12
  -1  -4  20   -0.82    2.78
  -1   4  20    1.66    2.81
  -1   4  20    0.83    2.54
  -1  -4  20    0.82    2.80
  -1  -4  19    0.82    3.35
  -1   4  19    4.96    3.71
  -1  -4  19   -1.74    3.54
  -1   4  19    0.88    3.87
  -1  -4  19    3.50    3.32
  -1   4  19   -0.88    3.82
  -1   4  19    2.02    3.31
  -1  -4  19    1.00    3.07
  -1  -4  19    3.32    3.44
  -1   4  19    5.38    3.23
  -1   4  19    0.83    3.38
  -1   4  18   65.34    9.50
  -1   4  18   73.97   10.10
  -1   4  18   37.44   13.70
  -1   4  18   66.81   10.23
  -1  -4  18   78.43   17.54
  -1  -4  18   68.38   10.29
  -1   4  18   74.95    9.96
  -1  -4  18   93.57   10.32
  -1  -4  18   81.21   10.07
  -1   4  18   92.50   10.59
  -1  -4  18   99.29   10.61
  -1  -4  18   91.07   10.71
  -1  -4  18   65.21   15.07
  -1   4  18   69.60   16.13
  -1   4  18   83.14   10.41
   1   4 -18   61.50   14.19
   1   4 -18   63.16   13.59
  -1   4  18   81.48   15.93
  -1  -4  18   48.09   13.09
  -1  -4  18  113.09   20.61
  -1   4  18   32.46   13.43
  -1   4  17   25.16    5.80
  -1  -4  17   33.14    6.01
  -1   4  17   30.93    5.97
  -1   4  17   31.40    6.38
  -1  -4  17   16.17    9.47
  -1  -4  17   38.13    6.72
  -1   4  17   36.75   12.29
   1   4 -17   27.63    5.01
  -1   4  17   34.85    6.18
  -1  -4  17   37.86    6.41
  -1  -4  17   24.80   10.32
  -1   4  17   45.22    6.86
  -1   4  17   43.08   12.84
  -1   4  17   39.30    6.56
  -1  -4  17   41.92    6.65
  -1  -4  17   34.33    6.48
   1   4 -17   36.92   10.78
   1  -4 -17   31.71    9.37
   1   4 -17   39.07   10.40
  -1  -4  17   26.27    9.63
  -1   4  17   23.85    9.53
  -1   4  17   35.86   12.48
  -1  -4  17   27.70   10.43
  -1  -4  16   36.34    6.23
  -1   4  16   41.15    6.70
  -1   4  16   39.14    6.17
  -1  -4  16   13.45    8.01
  -1   4  16   44.98    6.64
  -1  -4  16   31.70    6.07
  -1  -4  16   34.51    6.07
  -1   4  16   27.30   10.77
  -1   4  16   32.51    6.16
  -1   4  16   28.08    6.25
   1   4 -16   25.99    4.89
  -1  -4  16   22.02    5.63
  -1   4  16   15.55    9.13
  -1  -4  16   30.72   11.59
  -1  -4  16   32.18    5.94
  -1   4  16   48.38    6.70
  -1  -4  16   37.06    5.47
   1   4 -16   35.78   10.46
   1  -4 -16   44.07   10.43
  -1  -4  16   35.93   11.40
   1   4 -16   30.06    9.92
  -1   4  16   29.76   10.46
  -1   4  16   30.37   11.47
  -1  -4  16   45.16   12.64
  -1   4  15   11.51    4.24
  -1   4  15   23.85    4.86
  -1  -4  15   29.69    5.60
  -1   4  15   21.56    4.75
  -1  -4  15   25.76    4.97
  -1  -4  15   26.45    5.18
  -1  -4  15   28.04   10.70
  -1  -4  15   21.99    5.01
  -1   4  15   38.03   11.20
  -1   4  15   24.58    5.09
  -1   4  15   20.80    4.76
  -1   4  15   18.97    4.72
  -1   4  15    3.61    7.06
  -1  -4  15   10.69    7.59
  -1  -4  15   25.86    5.35
   1   4 -15   24.04    4.30
  -1  -4  15   31.86    4.46
  -1   4  15   11.84    3.99
  -1  -4  15   15.36    4.41
  -1  -4  15   21.55    4.05
   1   4 -15   25.31    8.43
  -1   4  15   12.50    7.68
   1  -4 -15   17.28    7.14
   1   4 -15   23.37    8.11
  -1  -4  15   31.51    9.78
  -1   4  15   21.20   10.51
  -1  -4  15   10.49    7.45
  -1   4  14   46.07    7.11
  -1  -4  14   47.29    6.87
  -1  -4  14   53.23    7.48
  -1   4  14   50.41    7.15
  -1   4  14   43.47   12.48
  -1  -4  14   51.22   12.51
  -1   4  14   53.12    7.75
  -1  -4  14   26.06   10.77
  -1   4  14   36.39   11.94
   1   4 -14   46.71    6.47
  -1  -4  14   45.01    7.12
  -1  -4  14   47.68    6.28
  -1   4  14   53.09    7.13
  -1   4  14   63.72    7.44
  -1  -4  14   45.67    6.84
   1   4 -14   36.51   10.00
  -1  -4  14   60.07    6.97
  -1   4  14   52.23   12.49
   1   4 -14   46.01   11.05
  -1  -4  14   59.75   13.07
   1  -4 -14   62.23   11.95
  -1  -4  14   54.39   13.36
  -1   4  14   51.79   13.22
  -1   4  13  121.02   12.94
  -1   4  13   98.61   12.58
  -1   4  13  170.15   21.16
  -1  -4  13  109.00   12.92
  -1  -4  13  120.65   18.69
  -1   4  13  129.58   13.39
  -1   4  13  116.66   20.01
  -1  -4  13  115.02   13.14
  -1  -4  13  108.87   19.45
   1   4 -13  114.48   12.22
  -1  -4  13  118.15   12.23
  -1  -4  13  115.88   12.63
  -1   4  13  137.90   13.02
  -1   4  13  136.94   13.01
  -1  -4  13  128.02   12.78
   1   4 -13   69.15   15.93
  -1  -4  13  123.57   12.54
  -1   4  13  143.08   20.02
   1  -4 -13  103.67   16.88
   1  -4 -13  119.92   16.29
   1   4 -13  146.79   19.10
  -1  -4  13  148.52   20.63
  -1  -4  13  124.39   20.12
  -1   4  13  102.51   19.06
  -1  -4  12   11.43    6.53
  -1   4  12   28.01    8.24
  -1  -4  12   11.06    3.19
  -1   4  12   17.40    3.20
  -1  -4  12   11.80    2.97
  -1  -4  12   11.97    3.30
  -1   4  12   14.18    3.58
  -1   4  12   13.35    6.50
  -1  -4  12   10.50    6.77
   1   4 -12   10.75    6.42
  -1  -4  12   16.96    3.23
   1   4 -12   12.08    5.78
  -1   4  12    4.78    4.68
   1  -4 -12   19.14    6.59
  -1  -4  12   15.99    3.28
  -1  -4  12   28.37    8.54
   1   4 -12   14.39    4.72
   1  -4 -12   18.03    5.38
  -1   4  12   13.08    6.38
  -1  -4  12   20.67    7.67
  -1  -4  11  123.01   17.27
  -1   4  11   80.31   15.62
  -1  -4  11  129.70   18.29
  -1  -4  11  109.05   11.54
  -1   4  11  112.02   11.64
  -1   4  11   80.14   15.50
  -1  -4  11  109.89   11.36
  -1   4  11  104.55   10.80
   1   4 -11   81.03   14.63
  -1   4  11  145.65   18.78
  -1   4  11   91.52   15.88
   1  -4 -11  132.51   15.00
   1   4 -11  115.10   14.02
   1  -4 -11   90.57   14.59
  -1  -4  11  112.56   17.25
  -1  -4  11   86.27   12.39
  -1  -4  11  118.70   17.24
  -1   4  10   68.11   12.93
  -1  -4  10   70.98   12.63
  -1   4  10   70.14    8.21
  -1  -4  10   70.07    8.25
  -1   4  10   69.90    8.76
  -1  -4  10   70.29    8.20
   1  -4 -10   73.37   10.46
   1   4 -10   99.10   12.81
  -1  -4  10   67.30   12.50
   1   4 -10   73.70   10.39
  -1   4  10   88.55   13.54
   1  -4 -10   92.25   12.47
  -1  -4  10   54.04   11.42
  -1  -4  10   73.15   10.15
  -1   4  10   62.81   12.39
  -1  -4   9    3.52    4.76
  -1   4   9   16.13    5.92
   1  -4  -9    9.30    3.79
   1   4  -9    9.87    4.82
  -1   4   9   18.15    6.13
  -1  -4   9    5.60    4.79
   1   4  -9    7.39    3.29
   1  -4  -9    7.42    3.65
  -1  -4   9    3.48    4.22
  -1   4   9    8.80    4.52
  -1  -4   9    9.32    3.57
  -1   4   9    7.01    2.54
  -1   4   8  147.82   19.08
  -1  -4   8  187.76   20.31
   1  -4  -8  147.73   17.00
  -1  -4   8  149.90   19.13
  -1   4   8  143.84   18.84
   1   4  -8  179.92   18.79
  -1   4   8  160.47   19.06
   1   4  -8  167.99   17.65
  -1  -4   8  166.82   17.68
  -1   4   8  157.63   16.34
   1  -4  -8  194.16   19.03
  -1  -4   7  223.73   24.21
  -1   4   7  240.39   24.56
   1  -4  -7  240.01   22.42
  -1  -4   7  214.26   24.01
   1   4  -7  206.63   22.34
   1   4  -7  212.13   23.11
  -1   4   7  277.73   25.31
  -1  -4   7  224.31   22.62
   1  -4  -7  235.48   23.21
  -1   4   7  221.98   21.63
  -1   4   6   -1.09    3.07
  -1  -4   6   -1.08    3.76
   1   4  -6    3.91    2.57
   1   4  -6    3.70    2.72
   1  -4  -6    2.74    1.84
   1  -4  -6    0.85    2.30
  -1   4   6    5.37    3.53
  -1  -4   6    1.07    2.86
  -1  -4   6    1.68    2.26
  -1  -4   6    3.18    3.12
  -1   4   6    2.39    1.97
  -1   4   5  760.35   57.78
  -1  -4   5  540.78   56.52
  -1  -4   5  592.35   56.73
   1  -4  -5  657.01   55.89
  -1   4   5  656.99   57.12
   1   4  -5  635.97   56.25
   1   4  -5  699.69   57.00
  -1  -4   5  644.96   56.62
   1  -4  -5  619.63   56.36
  -1   4   5  636.33   55.67
  -1  -4   4  876.51   71.23
  -1   4   4  840.06   71.16
   1  -4  -4  845.25   70.29
  -1   4   4  743.54   70.74
  -1   4   4  875.08   71.63
   1   4  -4  842.60   70.77
  -1  -4   4  785.89   70.90
  -1  -4   4  769.39   71.02
  -1   4   4  827.56   70.27
   1  -4  -4  786.49   70.62
  -1   4   3  609.72   46.72
   1   4  -3  505.97   45.91
  -1  -4   3  534.92   45.82
  -1   4   3  476.14   45.60
   1  -4  -3  515.19   45.86
  -1   4   3  527.00   45.69
   1  -4  -2  130.37   12.10
  -1  -4   2  101.57   11.84
   1   4  -2  135.04   12.17
   1  -4  -2  101.05   11.74
   1   4  -2  124.82   12.06
  -1   4   2  118.95   12.28
  -1   4   1   24.97    3.78
   1  -4  -1   18.56    3.61
   1  -4  -1   16.50    3.69
   1   4   0 1403.60  117.89
   1  -4   0 1434.92  117.89
   1   4   0 1381.69  117.85
   1  -4   0 1438.96  117.87
  -1  -4   0 1390.53  119.44
   1  -4   0 1383.74  119.16
  -1   4   0 1385.79  119.19
   1   4   0 1526.83  119.09
  -1  -4   0 1452.33  119.49
   1  -4   0 1410.45  117.97
   1   4   0 1358.64  118.01
   1   4   1 1000.56   87.99
   1  -4   1 1168.42   88.17
   1   4   1 1063.16   88.22
   1  -4   1 1161.11   88.33
   1   4   1  949.99   87.90
   1  -4   1 1062.08   88.01
   1   4   1 1031.73   88.61
  -1   4  -1 1131.87   89.12
   1  -4   1 1140.36   89.09
  -1  -4  -1  998.64   89.15
   1   4   1  953.87   88.05
  -1  -4  -1  935.15   88.74
   1  -4   1 1069.36   88.18
   1  -4   1 1134.21   88.26
   1   4   1 1057.95   88.40
  -1   4  -1 1045.51   89.13
   1   4   1 1057.78   88.18
   1  -4   1 1022.36   87.94
   1   4   1  995.55   87.88
   1   4   2  224.11   20.24
   1  -4   2  225.89   20.29
   1   4   2  219.15   20.17
   1  -4   2  213.57   20.14
   1  -4   2  204.95   20.58
  -1   4  -2  232.26   20.83
  -1  -4  -2  241.33   20.06
   1   4   2  211.58   20.12
   1   4   2  229.25   20.48
   1  -4   2  214.77   20.38
   1  -4   2  236.51   20.50
   1   4   2  235.25   20.45
   1   4   2  230.72   19.88
  -1   4  -2  211.67   20.89
   1  -4   2  221.99   20.51
   1  -4   2  207.50   21.16
   1   4   2  254.10   20.63
  -1  -4  -2  213.77   20.36
   1  -4   3  228.49   20.24
   1   4   3  222.12   20.15
   1  -4   3  224.11   20.58
  -1  -4  -3  204.00   19.53
  -1   4  -3  215.93   20.20
   1   4   3  211.75   19.46
   1   4   3  210.77   20.33
   1  -4   3  215.75   20.40
   1   4   3  202.58   18.75
   1  -4   3  226.93   20.46
  -1   4  -3  232.48   20.69
   1   4   3  240.12   21.10
   1   4   3  207.27   20.26
   1   4   3  259.10   20.90
   1  -4   3  228.03   20.67
   1  -4   3  213.33   20.80
  -1  -4  -3  198.63   19.43
   1   4   4  644.40   59.50
   1  -4   4  715.04   59.87
   1  -4   4  737.38   60.24
  -1   4  -4  747.45   59.46
   1   4   4  711.51   58.40
  -1  -4  -4  676.24   59.03
   1  -4   4  681.59   60.03
   1   4   4  638.60   59.85
   1   4   4  736.89   60.51
  -1  -4  -4  658.03   58.04
   1  -4   4  716.48   60.13
   1   4   4  667.40   59.89
  -1   4  -4  717.95   59.87
  -1  -4  -4  620.34   58.11
   1  -4   4  729.42   60.21
   1   4   5  572.26   46.47
   1  -4   5  515.58   46.15
   1   4   5  489.36   46.41
   1  -4   5  500.36   46.49
  -1  -4  -5  481.53   45.19
   1  -4   5  545.01   46.73
   1   4   5  519.67   43.98
  -1   4  -5  486.27   45.59
   1  -4   5  531.93   46.63
   1   4   5  541.80   46.57
  -1  -4  -5  493.10   44.17
   1   4   5  489.89   46.28
   1  -4   5  533.95   46.06
   1   4   6    0.98    2.75
   1  -4   6    2.91    3.08
   1   4   6    3.15    1.34
   1  -4   6    2.23    3.66
   1   4   6    2.24    2.85
  -1   4  -6    0.80    2.25
  -1  -4  -6    0.76    1.93
  -1  -4  -6    1.97    1.82
   1   4   6    1.03    2.31
   1  -4   6    1.66    2.12
   1  -4   6    1.10    2.79
   1   4   6    2.19    2.94
   1  -4   7  307.88   26.80
   1   4   7  310.36   26.85
   1   4   7  230.98   21.85
  -1  -4  -7  260.90   24.98
   1  -4   7  232.97   26.18
   1   4   7  284.69   27.06
   1   4   7  249.38   26.28
  -1  -4  -7  239.55   23.53
  -1   4  -7  283.13   25.09
   1  -4   7  260.42   26.41
   1   4   7  265.43   26.18
   1  -4   7  235.80   24.52
   1  -4   8  401.86   34.74
   1   4   8  346.26   34.04
  -1  -4  -8  340.57   32.67
   1  -4   8  290.01   33.76
   1   4   8  326.96   34.39
   1  -4   8  310.14   34.34
   1   4   8  300.55   33.79
  -1   4  -8  352.36   33.65
  -1  -4  -8  311.72   31.02
   1  -4   8  320.66   34.14
   1   4   8  359.50   34.18
  -1   4  -8  375.01   32.62
   1  -4   8  352.39   32.14
   1  -4   9  187.06   21.15
   1   4   9  133.37   19.86
   1  -4   9  150.54   15.06
   1   4   9  162.07   15.22
  -1  -4  -9  156.56   18.15
   1  -4   9  159.95   20.10
  -1   4  -9  142.53   17.00
  -1   4  -9  138.42   18.25
   1  -4   9  152.76   19.80
   1   4   9  167.11   20.57
  -1  -4  -9  154.78   16.74
   1   4   9  157.20   19.05
   1   4   9  197.33   20.62
   1  -4   9  169.65   20.13
   1  -4  10   48.72   10.60
   1   4  10   84.08   12.77
   1  -4  10   60.36    7.30
   1  -4  10   66.53   12.24
   1  -4  10   58.94    7.34
   1   4  10   53.18    7.15
   1   4  10   58.90   12.27
   1  -4  10   56.72   11.15
  -1  -4 -10   65.68    8.94
   1   4  10   67.80   11.30
  -1   4 -10   57.55   10.61
   1  -4  10   50.80    7.20
  -1  -4 -10   63.73   10.12
  -1   4 -10   63.84    9.19
   1  -4  10   65.29   12.44
   1   4  10   66.00   11.89
   1   4  11   50.60   10.46
   1  -4  11   66.79   11.92
   1   4  11   38.03    5.95
   1   4  11   45.13   10.55
   1  -4  11   64.04   12.30
   1  -4  11   39.27    5.94
   1  -4  11   47.34    6.23
   1  -4  11   36.20    5.26
  -1   4 -11   43.24    7.36
  -1  -4 -11   57.30    9.74
  -1   4 -11   33.97    8.72
   1  -4  11   31.22    8.53
   1  -4  11   45.14    6.17
   1   4  11   45.63    9.61
   1  -4  11   26.56    8.89
   1   4  11   56.34   11.70
   1   4  12    2.69    2.37
   1   4  12    3.33    2.29
   1  -4  12    3.51    2.40
   1   4  12    6.56    2.45
   1  -4  12    5.79    2.77
   1   4  12   -2.85    5.40
   1  -4  12    4.23    2.49
   1  -4  12    2.79    5.30
   1   4  12    6.46    2.87
   1   4  12    7.10    2.63
   1  -4  12    2.33    1.94
   1   4  12    2.53    2.17
   1  -4  12    6.86    2.45
   1  -4  12    6.18    2.43
   1   4  12    8.29    2.78
   1   4  12    5.00    5.20
   1  -4  12   -2.45    5.50
   1  -4  12    4.54    1.99
   1   4  12    9.25    5.55
   1  -4  12    2.41    3.55
   1  -4  12    2.75    2.50
  -1   4 -12   10.39    5.29
  -1  -4 -12    3.64    3.47
   1   4  12    5.56    4.72
   1  -4  12    2.74    5.69
   1   4  13   37.12    6.86
   1  -4  13   46.31    6.78
   1   4  13   50.67    7.27
   1  -4  13   37.57   11.42
   1   4  13   47.86   12.52
   1   4  13   55.24    7.61
   1  -4  13   39.32    6.87
   1  -4  13   51.18    6.88
   1   4  13   55.15    7.10
   1   4  13   46.82    6.68
   1  -4  13   71.37   13.82
   1  -4  13   59.89    7.36
   1   4  13   56.12   12.84
   1   4  13   59.95    7.37
   1   4  13   68.94    7.60
   1  -4  13   54.16    7.10
  -1   4 -13   58.30   11.68
   1  -4  13   53.74    6.54
   1  -4  13   60.45    7.60
  -1  -4 -13   53.56   10.40
  -1   4 -13   36.10   10.09
   1   4  13   53.44   11.78
   1  -4  13   41.13   10.84
   1   4  13   24.93   10.41
   1  -4  13   42.93   12.09
   1   4  14   84.24   11.59
   1   4  14   92.10   11.80
   1  -4  14   76.07   17.45
   1   4  14   96.96   12.15
   1   4  14  147.97   22.37
  -1   4 -14   97.51   10.99
   1  -4  14  116.05   12.44
   1  -4  14  110.53   11.87
   1  -4  14   87.60   11.45
   1   4  14  106.02   11.85
   1   4  14  111.03   12.00
   1  -4  14  119.69   12.28
   1   4  14  109.40   12.14
   1  -4  14   97.26   18.92
   1   4  14   90.07   17.75
   1   4  14  134.98   12.77
   1  -4  14  134.41   12.65
   1  -4  14   91.30   10.74
  -1   4 -14  106.93   17.39
  -1  -4 -14  110.17   16.22
   1  -4  14   96.72   16.89
  -1   4 -14   79.35   15.59
   1  -4  14  108.96   11.87
   1   4  14   77.00   15.88
   1  -4  14   81.26   18.56
   1   4  14  123.82   20.52
   1  -4  15   20.23    4.70
   1   4  15   13.26    4.47
   1   4  15   21.07    4.68
   1   4  15   22.95    4.96
   1   4  15   15.31   10.38
   1  -4  15   20.68    4.98
   1   4  15   21.01    5.18
   1  -4  15   15.05    9.15
  -1   4 -15   24.27    4.15
   1   4  15   15.71    4.50
   1  -4  15   13.91    4.39
   1  -4  15   13.24    7.59
   1  -4  15   23.80    4.93
   1  -4  15   28.11    5.06
   1   4  15   13.43    4.21
   1   4  15   23.65    9.19
   1   4  15   23.67    4.96
  -1   4 -15   33.00    8.86
   1  -4  15   11.06    5.96
   1  -4  15   22.07    4.66
   1   4  15   11.66    6.26
  -1   4 -15   15.06    7.54
   1   4  15   18.68    9.63
   1  -4  15   29.45   10.47
   1  -4  16   15.64    4.14
   1   4  16   17.71    5.06
   1   4  16   20.30    4.69
   1   4  16    9.20    3.77
   1  -4  16    3.99    7.60
   1   4  16   14.14    4.35
   1   4  16    8.12    6.92
   1  -4  16    5.97    3.85
   1   4  16   24.07    4.78
   1  -4  16   19.62    4.61
   1   4  16   14.36    7.49
   1   4  16   11.52    4.12
   1  -4  16   10.57    6.02
   1  -4  16   14.75    4.30
   1  -4  16   18.35    4.63
   1   4  16   18.73    4.66
  -1   4 -16    8.47    6.38
   1   4  16    3.00    5.74
   1  -4  16   11.91    3.32
  -1   4 -16   -2.54    4.88
   1  -4  16   -3.91    4.75
   1   4  16    3.96    5.87
   1   4  17   39.38    6.53
   1  -4  17   28.71    5.79
   1   4  17   32.94    6.71
   1  -4  17   24.48    6.13
   1   4  17   31.02    6.67
   1  -4  17   28.83   10.79
   1   4  17   29.18   11.47
   1   4  17   33.13    6.16
   1  -4  17   25.16    5.71
   1  -4  17   35.56    6.35
   1  -4  17   40.00   11.82
   1   4  17   31.73    6.22
   1   4  17   29.16    6.15
   1  -4  17   43.82    6.90
   1   4  17   44.41   12.81
  -1   4 -17   44.75   10.92
   1  -4  17   24.78    5.33
   1  -4  17   40.25   12.10
   1   4  17   32.57   11.22
   1  -4  18   42.41    7.43
   1   4  18   55.44    7.94
   1  -4  18   32.36    7.17
   1   4  18   47.04    8.11
   1   4  18   51.08    7.84
   1   4  18   48.24    7.79
   1  -4  18   60.28    8.02
   1   4  18   51.91    7.97
   1  -4  18   59.25    8.11
   1   4  18   58.42    8.35
   1  -4  18   48.40    7.62
   1   4  19    0.80    2.87
   1  -4  19    3.96    2.93
   1   4  19    1.94    3.09
   1  -4  19    0.96    3.06
   1  -4  19    3.19    2.79
   1   4  19    3.53    3.66
   1   4  19   -0.80    2.65
   1   4  19    1.70    2.50
   1   4  19    4.26    3.39
   1  -4  19    4.20    3.19
   1  -4  19    5.02    3.33
   1   4  20   10.13    3.82
   1  -4  20   20.21    4.32
   1   4  20    7.94    3.56
   1  -4  20    9.66    3.84
   1  -4  20   15.99    4.22
   1   4  20   13.60    4.24
   1   4  20   20.43    4.45
   1  -4  20   24.39    4.72
   1   4  20   16.15    3.99
   1   4  20   12.32    3.88
   1  -4  20   18.24    4.34
   1   4  21   -2.48    2.78
   1  -4  21   -1.24    2.52
   1   4  21    3.02    2.56
   1  -4  21    2.26    2.48
   1   4  21   -0.69    2.85
   1  -4  21    2.50    2.31
   1   4  21    2.50    2.48
   1  -4  21    5.22    2.65
   1  -4  21   -0.65    2.53
   1   4  21   -0.66    2.29
   1   4  21   -0.66    2.42
   1  -4  22   21.07    3.75
   1   4  22   25.42    4.03
   1   4  22   12.79    3.57
   1  -4  22   12.22    3.39
   1   4  22   24.14    3.99
   1  -4  22   21.73    3.84
   1  -4  22   17.25    3.61
   1  -4  22   28.25    4.24
   1   4  22   18.40    3.82
   1   4  22   22.63    3.97
   1   4  23   -2.19    1.48
   1  -4  23    1.11    1.60
   1  -4  23    0.45    1.48
   1   4  23   -0.45    1.52
   1   4  23    1.47    1.62
   1  -4  23    1.49    1.61
   1   4  23   -0.38    1.52
   1  -4  23    0.76    1.40
   1   4  23   -0.38    1.34
   1  -4  23   -0.38    1.33
  -1  -5  24    1.93    1.48
  -1   5  24    2.21    1.47
  -1   5  24    1.56    1.46
  -1  -5  24    0.64    1.36
  -1  -5  24    2.25    1.43
  -1   5  24    2.26    1.43
  -1   5  24    1.30    1.33
  -1  -5  24    2.88    1.42
  -1   5  23    1.79    1.89
  -1  -5  23    0.90    1.88
  -1  -5  23   -0.55    1.93
  -1   5  23    2.19    1.97
  -1   5  23    4.50    2.23
  -1  -5  23    0.46    1.93
  -1   5  23    0.47    1.64
  -1  -5  23    1.40    1.63
  -1  -5  23    0.46    1.72
  -1   5  23    2.80    1.90
  -1  -5  22   27.39    4.41
  -1   5  22   23.23    4.14
  -1  -5  22   11.12    3.58
  -1   5  22   15.25    4.03
  -1   5  22   17.21    3.83
  -1   5  22   19.42    3.94
  -1  -5  22   21.26    3.99
  -1  -5  22   13.07    3.54
  -1   5  22   27.51    4.52
  -1   5  22   21.51    4.19
  -1  -5  22   18.40    3.95
  -1  -5  21   -0.67    2.91
  -1   5  21   -2.02    3.18
  -1   5  21   -0.82    2.87
  -1  -5  21    3.29    2.87
  -1  -5  21    2.04    2.70
  -1   5  21   -0.68    2.99
  -1   5  21   -3.01    3.12
  -1  -5  21   -1.41    3.11
  -1  -5  21   -0.71    2.80
  -1   5  21   -0.71    2.70
  -1   5  21    2.14    2.77
  -1   5  20    9.80    3.45
  -1  -5  20   13.54    3.88
  -1  -5  20   11.00    4.38
  -1   5  20   16.57    4.40
  -1   5  20   18.98    4.22
  -1   5  20   13.40    4.39
  -1  -5  20   24.23    4.80
  -1  -5  20   14.22    4.43
  -1  -5  20   19.04    4.34
  -1   5  20   24.81    4.92
  -1   5  20   14.44    4.11
  -1   5  19   17.70    4.19
  -1  -5  19    8.80    3.37
  -1  -5  19    4.24    3.26
  -1  -5  19    8.43    3.55
  -1   5  19    4.28    3.45
  -1   5  19    4.30    3.15
  -1  -5  19    8.77    3.92
  -1   5  19    7.86    4.03
  -1   5  19   -0.81    2.89
  -1   5  19   17.82    4.57
  -1  -5  19   10.47    4.02
  -1  -5  18    9.05    3.72
  -1   5  18   12.74    4.43
  -1   5  18   19.13    4.59
  -1   5  18   19.15    5.24
  -1   5  18   -4.08    5.01
  -1  -5  18   36.33   11.89
  -1  -5  18   11.96    4.52
   1   5 -18   14.23    3.37
  -1   5  18   18.16    4.55
  -1  -5  18   26.98    5.02
  -1   5  18   23.02    5.09
  -1  -5  18   19.15    4.67
  -1   5  18    3.60    4.44
  -1  -5  18   12.10    4.09
  -1   5  18   19.37    4.84
  -1  -5  18   21.24    9.06
   1   5 -18    6.27    5.42
  -1  -5  18   25.43    8.58
   1   5 -18   11.39    6.01
  -1   5  18   17.14    8.29
  -1  -5  18   15.80    8.92
  -1   5  18    3.97    5.93
  -1  -5  17   10.57    3.89
  -1   5  17   17.10    4.84
  -1   5  17   18.13    4.88
  -1  -5  17   13.79    4.64
  -1   5  17   10.99    4.93
  -1   5  17   20.15    9.73
   1   5 -17   14.40    3.70
  -1  -5  17   23.83   10.16
  -1  -5  17   13.74    4.16
  -1   5  17   13.90    4.26
  -1   5  17   17.72    8.57
  -1  -5  17   15.53    4.42
  -1  -5  17    6.96    6.01
  -1   5  17   16.73    4.44
  -1  -5  17   17.98    4.68
  -1   5  17   15.74    4.54
  -1  -5  17   12.38    3.30
   1   5 -17   22.05    8.52
   1   5 -17    5.80    5.62
  -1   5  17    6.91    6.65
  -1  -5  17   19.78    8.46
  -1  -5  17   15.56    9.39
  -1   5  17   15.70    8.87
  -1   5  16   34.48    6.15
  -1   5  16   38.82    6.82
  -1  -5  16   37.41    6.28
  -1   5  16   33.24    6.18
  -1   5  16   30.47    9.95
  -1  -5  16   36.47   11.94
  -1  -5  16   32.88    6.29
  -1  -5  16   34.81    6.01
  -1   5  16   39.00    6.60
  -1   5  16   34.50    6.24
  -1   5  16   15.42    8.51
  -1  -5  16   43.44    7.08
   1   5 -16   45.45    5.96
  -1   5  16   17.27    5.62
  -1  -5  16   30.32   11.04
  -1   5  16   32.22    6.25
  -1  -5  16   41.82    6.45
   1   5 -16   39.83   10.78
  -1  -5  16   35.29    5.55
  -1   5  16   33.63   11.05
   1   5 -16   42.75   11.18
  -1  -5  16   49.35   12.49
   1  -5 -16   56.51   11.67
  -1   5  16   33.82   11.84
  -1  -5  16   33.45   11.29
  -1  -5  15   13.11    3.85
  -1   5  15   10.73    4.13
  -1   5  15   16.09    4.32
  -1   5  15   28.16    4.86
  -1  -5  15   20.95    4.48
  -1   5  15   15.77    7.68
  -1  -5  15   18.50    7.51
  -1   5  15   15.78    4.03
  -1   5  15   13.52    3.88
  -1  -5  15   17.69    4.20
  -1  -5  15   20.30    4.93
  -1   5  15    3.60    5.45
  -1   5  15   29.64    5.50
   1   5 -15   11.51    3.36
  -1  -5  15   28.22   10.01
  -1  -5  15   30.88    4.20
  -1   5  15   20.61    4.49
  -1  -5  15   16.65    3.93
   1   5 -15    8.71    6.18
  -1  -5  15   20.21    4.07
   1  -5 -15   14.78    6.41
   1   5 -15   35.31    9.86
  -1   5  15    9.55    6.75
  -1  -5  15   32.07   10.26
  -1   5  15   17.54    9.50
  -1  -5  15   17.32    7.88
  -1   5  14    1.48    2.35
  -1   5  14    3.80    2.95
  -1  -5  14    4.02    2.48
  -1   5  14    5.46    2.59
  -1   5  14    0.73    2.14
  -1   5  14    5.87    2.79
  -1  -5  14    2.14    1.92
  -1  -5  14   -2.82    4.14
  -1  -5  14    3.54    2.48
  -1   5  14   -2.89    4.90
  -1  -5  14    3.23    6.12
   1   5 -14    1.21    2.18
  -1   5  14   -3.30    4.84
  -1  -5  14    5.68    2.76
  -1   5  14    4.13    3.22
  -1  -5  14    4.47    2.23
  -1   5  14    1.36    2.30
  -1  -5  14    0.67    2.04
  -1  -5  14    1.28    2.37
   1   5 -14   -2.70    4.57
   1  -5 -14    2.31    3.39
  -1   5  14    2.96    4.34
   1   5 -14   10.14    6.08
  -1  -5  14    3.05    4.49
  -1  -5  14    6.35    6.02
  -1   5  14    3.22    4.73
  -1  -5  13   20.70    4.11
  -1   5  13   26.06    4.64
  -1   5  13   20.49    4.20
  -1   5  13   24.06    4.82
  -1  -5  13   12.74    6.74
  -1   5  13   31.37    9.06
  -1   5  13   16.54    4.49
  -1   5  13   29.84   10.29
  -1  -5  13   26.30   10.08
   1   5 -13   22.02    4.04
  -1  -5  13   26.53    4.88
  -1  -5  13   24.65    4.02
  -1  -5  13   26.48    4.87
  -1   5  13   35.78    5.09
  -1  -5  13   21.79    4.15
  -1  -5  13   23.38    4.12
   1   5 -13   27.22    8.33
   1  -5 -13   19.18    6.53
  -1   5  13   21.67    8.17
   1   5 -13   21.00    7.63
  -1  -5  13   20.13    8.64
  -1  -5  13   33.01    4.74
   1   5 -13   12.13    4.83
  -1   5  13    2.92    8.04
  -1  -5  13   11.48    7.53
  -1  -5  12  193.15   24.43
  -1   5  12  182.02   24.59
  -1  -5  12  191.67   17.80
  -1  -5  12  199.80   18.66
  -1  -5  12  183.06   18.42
  -1   5  12  177.43   18.38
  -1   5  12  213.35   26.37
  -1  -5  12  195.58   25.70
   1  -5 -12  185.75   23.34
   1  -5 -12  178.94   21.20
  -1   5  12  190.61   24.69
   1   5 -12  159.85   20.65
  -1  -5  12  209.66   26.38
   1   5 -12  243.48   25.68
  -1  -5  12  202.28   18.22
  -1   5  12  172.20   24.55
  -1  -5  12  155.99   19.94
  -1  -5  12  164.22   24.40
  -1  -5  11   88.19   13.38
  -1   5  11   59.72   11.53
  -1   5  11   41.90    6.80
  -1  -5  11   60.97    7.43
  -1   5  11   63.59   12.28
  -1  -5  11   57.56   11.56
  -1  -5  11   54.40    7.22
  -1  -5  11   64.62    6.95
   1   5 -11   58.87   11.03
   1  -5 -11   57.10    9.31
  -1  -5  11   62.31    7.16
  -1   5  11   65.53   12.39
  -1  -5  11   31.42    9.73
   1  -5 -11   71.09   11.73
   1   5 -11   73.21   10.47
  -1  -5  11   55.59    9.06
  -1  -5  11   65.78   12.35
  -1   5  11   76.09   12.97
  -1  -5  10    6.19    2.48
  -1   5  10    0.53    1.85
  -1   5  10   -2.06    3.91
  -1  -5  10    8.06    5.13
  -1   5  10    4.54    2.32
  -1  -5  10    9.17    2.60
   1  -5 -10    7.13    3.19
   1   5 -10    5.13    3.27
  -1   5  10    3.86    4.64
   1  -5 -10    1.54    4.33
   1   5 -10    6.76    4.30
  -1  -5  10    2.17    4.51
  -1   5  10    4.04    5.14
  -1  -5  10   -1.99    4.46
  -1  -5  10    3.80    2.64
  -1  -5   9   20.98    6.65
  -1   5   9   25.01    7.58
  -1   5   9   27.19    6.79
   1  -5  -9   17.65    5.26
   1   5  -9   22.45    6.66
   1  -5  -9   28.41    5.58
   1   5  -9   28.23    5.94
  -1  -5   9   15.73    4.63
  -1   5   9   22.77    6.98
  -1  -5   9   19.00    6.24
  -1   5   9   11.45    3.49
  -1  -5   8  475.54   40.73
  -1   5   8  499.22   41.07
   1  -5  -8  469.56   37.87
  -1   5   8  482.65   40.87
  -1  -5   8  488.31   40.78
  -1   5   8  324.06   33.88
   1   5  -8  518.69   40.27
   1   5  -8  485.21   38.76
  -1   5   8  539.22   41.51
  -1  -5   8  475.51   38.96
  -1   5   8  452.99   36.99
   1  -5  -8  468.22   39.12
  -1   5   7   12.95    4.60
  -1  -5   7    5.08    3.82
  -1   5   7   10.04    1.96
   1  -5  -7   19.64    4.71
   1   5  -7    9.75    3.70
   1  -5  -7   15.34    3.84
   1   5  -7    3.45    3.34
  -1  -5   7   12.60    5.07
  -1  -5   7    8.48    3.69
  -1   5   7   10.17    4.25
  -1   5   7    9.95    3.00
  -1  -5   7   10.42    4.21
  -1  -5   6  100.50   12.21
  -1   5   6  109.78   12.48
  -1   5   6   79.72    9.04
   1  -5  -6   88.00   10.53
   1   5  -6   95.96   11.80
   1   5  -6   91.06   11.25
  -1  -5   6  105.13   12.17
  -1   5   6   98.29   11.94
  -1  -5   6   76.63   10.95
  -1   5   6   94.90   10.53
  -1  -5   6  100.66   12.47
   1  -5  -6   95.89   11.39
  -1   5   5   19.20    4.69
  -1  -5   5   14.62    4.21
   1  -5  -5   19.46    4.38
   1   5  -5   14.43    3.89
   1  -5  -5   10.51    3.17
  -1   5   5   19.38    4.90
  -1   5   5   17.98    4.50
  -1  -5   5   15.41    4.19
  -1  -5   5   25.47    5.56
  -1   5   5   16.55    3.66
  -1  -5   4  151.11   17.14
  -1   5   4  174.07   17.48
  -1   5   4  183.73   17.50
  -1   5   4  188.53   18.37
  -1  -5   4  166.15   17.35
   1   5  -4  191.86   17.89
  -1   5   4  161.85   16.24
  -1  -5   4  178.44   18.20
  -1   5   4  192.13   17.40
   1  -5  -4  185.69   17.66
  -1   5   3  310.64   29.06
  -1   5   3  355.27   30.72
  -1  -5   3  289.56   29.15
  -1   5   3  329.84   29.36
   1   5  -3  334.17   30.18
  -1   5   3  341.59   29.50
  -1  -5   3  328.48   29.39
   1  -5  -3  335.11   30.00
  -1   5   3  347.73   29.91
  -1  -5   2    9.80    3.31
   1   5  -2   14.08    3.68
   1  -5  -2   17.89    3.63
  -1   5   2   17.49    3.28
   1  -5  -2   13.77    3.23
  -1  -5   1    6.21    2.75
  -1   5   1    3.54    2.16
   1  -5  -1    5.64    2.45
   1  -5  -1    5.11    2.72
   1  -5  -1    2.04    1.01
   1  -5   0  660.01   55.90
   1   5   0  683.15   55.95
  -1   5   0  647.20   57.73
  -1  -5   0  714.57   58.24
   1  -5   0  686.03   57.97
   1  -5   0  630.58   55.96
  -1  -5   0  647.96   58.07
   1   5   0  683.06   56.06
   1   5   0  719.49   57.69
   1   5   0  678.33   55.91
   1  -5   0  645.45   55.88
   1  -5   1  763.96   64.04
   1   5   1  732.35   64.00
   1   5   1  706.72   63.87
   1  -5   1  784.53   64.03
   1  -5   1  797.74   64.22
   1  -5   1  734.73   65.42
  -1  -5  -1  812.82   66.01
   1   5   1  730.76   65.04
  -1   5  -1  779.63   65.54
  -1   5  -1  765.86   65.61
   1   5   1  719.78   64.77
   1   5   1  771.76   64.16
   1  -5   1  795.14   64.19
   1   5   1  725.91   64.10
  -1  -5  -1  760.56   65.52
   1  -5   1  776.52   64.18
   1   5   2    8.55    2.13
   1  -5   2   14.14    2.49
  -1   5  -2   12.44    3.18
   1   5   2   11.74    2.79
   1  -5   2   12.04    3.02
   1  -5   2   11.97    2.63
   1   5   2   14.05    2.63
   1   5   2   11.95    2.45
  -1   5  -2   10.23    3.10
  -1  -5  -2    8.73    2.22
   1  -5   2   11.71    2.53
   1  -5   2   17.89    2.94
   1   5   2    8.62    2.21
   1   5   2    5.71    2.12
  -1  -5  -2   10.17    2.79
   1   5   3  566.21   50.55
   1  -5   3  612.08   50.76
   1   5   3  546.50   50.74
   1  -5   3  568.14   50.88
  -1   5  -3  567.25   51.13
  -1  -5  -3  563.19   50.33
   1   5   3  589.90   50.52
   1  -5   3  604.41   51.52
   1   5   3  586.76   50.84
   1   5   3  608.42   49.89
  -1   5  -3  589.13   51.56
   1  -5   3  680.52   51.29
   1  -5   3  569.67   51.94
  -1  -5  -3  531.56   50.48
   1   5   4   24.54    4.31
   1  -5   4   26.59    4.56
   1   5   4   33.72    5.16
   1  -5   4   21.82    4.48
   1  -5   4   21.37    4.65
  -1   5  -4   23.13    4.59
   1   5   4   20.01    3.69
   1   5   4   23.69    2.89
  -1   5  -4   29.76    5.33
  -1  -5  -4   28.80    4.35
  -1  -5  -4   30.54    4.08
   1   5   4   18.19    4.18
   1  -5   4   29.17    5.43
   1  -5   4   21.40    4.53
   1  -5   5   36.48    5.75
   1   5   5   31.77    5.35
   1   5   5   21.74    5.04
   1  -5   5   33.71    5.83
  -1   5  -5   27.41    5.01
   1   5   5   29.82    4.20
   1  -5   5   30.18    5.73
   1   5   5   26.31    5.94
  -1  -5  -5   25.75    4.61
  -1   5  -5   30.99    5.67
   1   5   5   29.18    5.44
   1  -5   5   42.48    6.34
   1  -5   5   25.94    5.49
   1   5   6   10.74    3.54
   1  -5   6    5.82    3.32
   1  -5   6    2.23    2.54
   1   5   6    4.46    3.17
   1   5   6    4.52    1.80
   1  -5   6    6.72    3.32
  -1  -5  -6   10.69    3.27
   1   5   6   10.03    4.03
  -1   5  -6    4.60    3.05
  -1  -5  -6    4.03    1.76
   1   5   6    5.44    3.36
   1  -5   6    9.93    3.60
   1  -5   6    4.37    3.11
   1   5   7   31.84    6.44
   1  -5   7   23.28    5.81
   1   5   7   30.93    3.96
   1   5   7   22.89    6.37
   1  -5   7   34.74    7.10
   1   5   7   30.71    6.48
  -1  -5  -7   24.05    4.33
  -1  -5  -7   24.73    5.38
  -1   5  -7   34.32    6.20
   1  -5   7   26.24    6.33
   1  -5   7   27.62    5.82
   1   5   7   34.19    7.26
   1   5   8  436.40   35.11
   1  -5   8  388.83   34.32
   1  -5   8  363.64   34.73
   1   5   8  358.64   34.86
  -1  -5  -8  365.21   32.76
   1   5   8  276.45   28.63
   1   5   8  399.15   35.03
   1  -5   8  307.39   33.79
  -1   5  -8  341.76   33.90
   1   5   8  419.15   35.62
  -1  -5  -8  317.82   30.56
  -1   5  -8  384.42   32.98
   1  -5   8  385.09   33.12
   1   5   9   19.77    6.18
   1  -5   9   22.58    6.21
   1  -5   9   14.79    6.12
   1   5   9   31.17    4.15
   1  -5   9   19.85    3.57
   1   5   9   11.28    5.34
   1   5   9   18.46    5.96
  -1  -5  -9   15.16    4.05
   1  -5   9   17.05    7.04
   1  -5   9   24.75    4.26
  -1  -5  -9   36.42    6.80
  -1   5  -9   33.93    7.33
  -1   5  -9   22.69    5.73
   1  -5   9   27.22    7.58
   1  -5   9   16.24    4.64
   1   5   9   20.16    6.46
   1  -5   9   22.16    3.85
   1  -5  10   13.08    5.04
   1   5  10    9.57    5.41
   1   5  10    8.73    5.58
   1  -5  10    9.24    2.64
   1  -5  10    2.14    4.83
   1   5  10    7.75    2.42
  -1   5 -10    7.24    5.34
  -1   5 -10    5.12    3.13
   1  -5  10   10.12    2.95
   1  -5  10    4.22    4.04
   1   5  10    7.61    5.13
  -1  -5 -10    5.75    4.26
   1  -5  10    2.10    3.61
   1   5  10   10.65    5.74
   1  -5  10    6.94    2.43
   1   5  11   59.47   11.94
   1  -5  11   55.79   11.38
   1  -5  11   54.66    6.88
   1   5  11   55.19   11.98
   1  -5  11   24.54    9.05
   1   5  11   52.62    6.78
   1  -5  11   58.50    7.08
  -1   5 -11   56.25   10.75
  -1  -5 -11   48.66    9.53
   1  -5  11   42.03    6.75
   1  -5  11   64.68   11.82
  -1   5 -11   60.58    9.28
   1   5  11   40.76    9.82
   1   5  11   39.13   10.56
   1  -5  11   38.51   10.42
   1   5  12  326.48   27.52
   1   5  12  314.50   27.42
   1  -5  12  273.21   27.03
   1  -5  12  344.95   27.67
   1  -5  12  292.09   27.55
   1  -5  12  252.91   34.01
   1   5  12  277.82   27.43
   1   5  12  244.68   33.97
   1  -5  12  289.29   27.48
   1   5  12  313.89   27.24
   1  -5  12  277.02   26.85
   1   5  12  302.58   27.14
   1  -5  12  283.52   26.89
   1  -5  12  292.42   26.74
  -1  -5 -12  293.03   31.95
   1   5  12  255.45   34.24
   1  -5  12  310.05   27.75
   1  -5  12  334.99   36.56
   1   5  12  234.10   32.42
  -1   5 -12  271.59   32.69
   1  -5  12  316.69   34.82
   1  -5  12  313.00   27.95
   1   5  12  265.85   27.29
   1   5  12  380.44   36.77
   1   5  12  277.25   27.34
   1  -5  12  299.54   34.22
   1   5  13    1.99    2.31
   1   5  13   -1.51    2.12
   1  -5  13    0.65    2.19
   1   5  13   -3.75    2.62
   1   5  13    0.80    2.34
   1  -5  13   -0.78    2.19
   1  -5  13    3.10    3.72
   1   5  13   -3.18    5.39
   1   5  13    0.66    1.93
   1  -5  13    1.93    2.25
   1  -5  13    4.13    2.54
   1  -5  13    1.37    1.92
   1   5  13    3.55    2.48
   1   5  13    2.82    2.23
   1   5  13    5.60    4.75
   1  -5  13    2.72    3.26
   1  -5  13   -0.56    1.90
  -1   5 -13    2.53    3.71
   1  -5  13    1.51    2.31
   1   5  13    2.62    3.14
  -1  -5 -13    1.95    3.30
  -1   5 -13    2.39    4.52
   1  -5  13    2.63    3.16
   1  -5  13    3.04    5.15
   1   5  13    6.20    5.88
   1  -5  14    9.24    3.60
   1   5  14   18.11    4.23
   1   5  14   10.91    3.57
   1   5  14    9.89    3.93
   1   5  14   14.04    3.96
   1  -5  14   10.28    7.20
   1   5  14   17.54    8.99
   1  -5  14   15.43    4.33
   1   5  14   19.49    4.13
   1  -5  14   15.53    4.00
   1  -5  14   11.99    3.61
   1   5  14   14.00    3.79
   1  -5  14   24.07    8.14
   1  -5  14   15.11    3.75
   1   5  14   12.36    3.65
   1   5  14   12.38    7.03
   1  -5  14   14.04    3.15
  -1   5 -14   21.66    7.69
  -1   5 -14   12.70    5.81
   1  -5  14   30.09    8.75
   1  -5  14   13.33    3.64
   1   5  14   19.79    8.03
   1  -5  14    6.71    5.80
   1   5  14   23.93    8.76
   1   5  15   93.74    9.94
   1   5  15   45.35    8.37
  -1   5 -15   59.20    7.60
   1   5  15   34.20   13.84
   1  -5  15   75.97    9.51
   1  -5  15   51.99   15.28
   1   5  15   62.50    9.04
   1  -5  15   66.80    8.45
   1   5  15   63.90    8.53
   1   5  15   64.39    8.50
   1  -5  15   48.05    7.75
   1   5  15   50.39   13.70
   1  -5  15   66.31    8.53
   1   5  15   60.80    8.55
   1  -5  15   58.85   14.22
   1   5  15   67.07    8.70
   1  -5  15   73.33    8.84
  -1   5 -15   71.13   14.14
   1  -5  15   75.71    8.75
  -1   5 -15   39.69   11.01
   1   5  15   41.84   11.88
   1  -5  15   47.46   12.20
   1  -5  15   50.90   14.02
   1   5  15   44.49   13.55
   1   5  16   79.65   10.17
   1   5  16   67.35   10.17
   1  -5  16   61.46    9.94
  -1   5 -16   53.23    8.29
   1  -5  16   58.85   16.15
   1   5  16   64.72    9.95
   1   5  16   48.10   15.36
   1   5  16  101.52   10.65
   1   5  16   74.53    9.86
   1  -5  16  106.00   10.59
   1  -5  16   91.36   10.14
   1   5  16   79.20   10.11
   1  -5  16   79.68   17.02
   1   5  16   67.53   16.33
   1  -5  16   93.58   10.44
   1  -5  16   82.23   10.05
   1   5  16   83.99   10.34
  -1   5 -16   63.90   14.05
   1  -5  16   81.99    9.83
  -1   5 -16   90.76   15.47
   1   5  16   70.40   16.78
   1  -5  16   80.67   18.05
   1   5  17   32.75    5.47
   1   5  17   21.65    5.41
   1  -5  17   11.55    4.15
   1   5  17   16.38    8.65
   1  -5  17   12.05    8.49
   1   5  17   29.39    5.85
   1  -5  17   20.90    5.10
   1   5  17   24.17    4.95
   1  -5  17   14.75    4.41
   1  -5  17   14.73    4.39
   1  -5  17    7.12    6.24
   1  -5  17   27.03    5.26
   1   5  17    7.28    6.37
   1   5  17   25.79    5.14
   1   5  17   22.34    5.10
  -1   5 -17   11.47    6.62
   1  -5  17   18.62    4.26
   1   5  17   27.98   10.29
   1  -5  17   35.42   11.17
   1   5  18    9.00    3.47
   1  -5  18    4.04    3.14
   1  -5  18   18.63    4.75
   1   5  18    9.96    4.19
   1  -5  18    7.31    3.77
   1   5  18    9.23    3.82
   1   5  18    5.77    3.05
   1  -5  18   11.93    3.82
   1  -5  18   11.14    3.84
   1   5  18    7.85    3.76
   1   5  18    6.13    3.78
   1   5  19    3.86    2.89
   1  -5  19   11.46    3.64
   1   5  19   -0.94    3.12
   1  -5  19    6.50    3.72
   1   5  19    7.00    3.33
   1  -5  19   10.77    3.83
   1   5  19    4.36    3.26
   1  -5  19    8.08    3.59
   1   5  19    4.94    3.31
   1  -5  19    7.24    3.38
   1   5  19    9.03    3.65
   1   5  20   20.10    4.38
   1  -5  20    6.90    3.24
   1  -5  20    3.35    2.77
   1   5  20    4.22    3.37
   1  -5  20    9.72    3.42
   1   5  20    9.44    3.61
   1   5  20   11.88    3.83
   1   5  20    8.84    3.45
   1  -5  20    9.41    3.34
   1   5  20   14.75    4.07
   1  -5  20   18.15    4.11
   1   5  21    8.21    2.95
   1  -5  21    4.10    2.55
   1  -5  21    9.98    3.38
   1   5  21    4.29    2.86
   1   5  21    5.37    3.07
   1  -5  21    5.91    2.76
   1   5  21    4.14    2.71
   1   5  21    3.73    2.60
   1  -5  21   -0.61    2.28
   1  -5  21    0.61    2.29
   1   5  21    4.35    2.54
   1   5  22   13.45    3.04
   1  -5  22   15.41    3.08
   1  -5  22   11.94    3.23
   1   5  22   11.35    3.00
   1   5  22   11.71    3.04
   1  -5  22   18.35    3.40
   1  -5  22   14.04    3.05
   1   5  22   12.71    3.31
   1  -5  22   15.50    3.21
   1   5  22   18.62    3.37
   1   5  23    3.64    1.62
   1  -5  23    2.35    1.59
   1   5  23    1.64    1.53
   1  -5  23    1.00    1.48
   1   5  23    3.44    1.61
   1   5  23    2.05    1.43
   1  -5  23    3.05    1.45
   1  -5  23    3.38    1.50
  -1   6  24    3.74    1.49
  -1  -6  24    2.74    1.43
  -1  -6  24    4.08    1.48
  -1   6  24    1.32    1.23
  -1   6  24    0.81    1.00
  -1   6  24    1.92    1.21
  -1  -6  24    0.27    1.01
  -1  -6  24   -1.34    1.16
  -1   6  23    0.81    1.67
  -1  -6  23   -0.41    1.73
  -1   6  23    1.98    1.78
  -1  -6  23    2.49    1.64
  -1  -6  23    0.82    1.71
  -1   6  23    0.81    1.65
  -1  -6  23    0.83    1.66
  -1   6  23    0.85    1.52
  -1  -6  23    0.42    1.50
  -1   6  23    1.68    1.71
  -1   6  22    0.53    1.89
  -1  -6  22   -1.06    2.15
  -1  -6  22    0.64    1.96
  -1   6  22    0.64    2.04
  -1  -6  22    1.60    1.91
  -1   6  22   -1.23    2.44
  -1   6  22    0.53    2.15
  -1  -6  22    3.28    2.22
  -1  -6  22   -0.55    1.79
  -1   6  22   -1.66    1.93
  -1   6  22    0.55    2.10
  -1   6  21    1.90    2.35
  -1  -6  21    3.17    2.53
  -1   6  21    4.66    2.64
  -1  -6  21   -0.77    2.27
  -1   6  21    0.73    2.41
  -1  -6  21    3.83    2.60
  -1   6  21    1.28    2.17
  -1  -6  21    1.98    2.18
  -1   6  21    4.03    2.68
  -1   6  21    0.67    2.42
  -1  -6  21    3.98    2.58
  -1  -6  20   -2.87    3.15
  -1   6  20   -2.16    2.73
  -1   6  20   -2.64    3.25
  -1  -6  20   -5.23    3.13
  -1  -6  20    2.16    2.87
  -1   6  20   -0.73    2.88
  -1   6  20    0.82    2.61
  -1  -6  20    1.51    2.63
  -1   6  20   -0.77    3.31
  -1   6  20    0.76    2.90
  -1  -6  20    3.00    2.77
  -1  -6  19    4.61    3.51
  -1   6  19    0.78    2.72
  -1   6  19    1.65    2.72
  -1   6  19    0.83    2.82
  -1  -6  19   -0.81    2.58
  -1  -6  19    4.04    2.83
  -1   6  19    0.95    2.54
  -1  -6  19    0.94    2.75
   1   6 -19    4.68    2.53
  -1  -6  19    1.55    2.46
  -1   6  19    7.05    3.51
  -1   6  19    7.04    2.97
  -1  -6  18    5.58    3.38
  -1   6  18    2.72    2.66
  -1   6  18    3.24    2.91
  -1   6  18    6.86    3.62
  -1   6  18    7.95    6.74
  -1  -6  18    3.91    6.63
  -1  -6  18    2.89    2.95
   1   6 -18    1.97    2.15
  -1   6  18    2.41    2.89
  -1  -6  18    1.58    3.00
  -1  -6  18   -0.84    3.24
  -1  -6  18    7.57    3.56
  -1  -6  18   13.74    8.23
  -1   6  18   -3.51    5.95
  -1   6  18    1.71    2.91
  -1   6  18   -0.86    2.53
   1   6 -18    3.19    4.67
   1   6 -18    8.82    6.10
  -1  -6  18    3.16    5.35
  -1   6  18   -3.87    6.56
  -1  -6  18   -3.83    5.62
  -1   6  17   18.93    4.72
  -1   6  17   24.23    4.84
  -1  -6  17   14.27    3.98
  -1  -6  17   30.70    5.80
  -1   6  17   -3.95    5.95
  -1  -6  17   15.48    8.78
  -1   6  17   12.71    4.28
   1   6 -17   15.90    3.86
  -1   6  17   24.04    4.99
  -1  -6  17   28.35    4.82
  -1   6  17   21.42    4.79
  -1   6  17   24.14    4.82
  -1  -6  17   15.95    4.37
  -1   6  17   10.44    7.35
  -1  -6  17   30.82    5.41
  -1  -6  17   27.16   10.06
  -1  -6  17   13.34    3.49
   1   6 -17   19.33    8.30
   1   6 -17    9.02    7.33
  -1  -6  17   13.23    7.54
  -1   6  17   17.51    7.97
  -1  -6  17   18.96    9.19
  -1   6  17   11.54    8.10
  -1   6  16    8.83    4.19
  -1   6  16    5.47    3.47
  -1   6  16   10.41    3.99
  -1  -6  16   10.70    3.69
  -1  -6  16   17.05    4.27
  -1   6  16    3.35    6.96
  -1   6  16    0.84    2.96
  -1  -6  16    6.44    3.57
  -1  -6  16    3.25    6.18
  -1   6  16   11.62    4.01
  -1   6  16    0.94    3.24
  -1   6  16    7.60    5.60
  -1  -6  16    8.33    3.95
  -1  -6  16    7.44    6.32
   1   6 -16    7.67    3.16
  -1   6  16    4.65    3.57
  -1  -6  16    5.32    2.92
   1   6 -16   -3.15    4.65
  -1  -6  16   12.80    3.33
  -1   6  16    6.86    6.51
  -1  -6  16    3.33    4.91
   1   6 -16   11.86    6.66
  -1   6  16   -3.71    7.04
  -1  -6  16   10.93    6.92
  -1   6  15   82.13    9.77
  -1   6  15   65.48    9.58
  -1  -6  15   85.48    9.68
  -1   6  15   93.94   17.50
  -1   6  15   78.80    9.66
  -1  -6  15   91.18   16.66
  -1   6  15   65.68    9.27
  -1  -6  15   78.64    9.51
   1   6 -15   68.44    9.05
  -1   6  15   66.66    9.61
  -1  -6  15   79.93   16.52
  -1   6  15   60.55   15.47
  -1  -6  15   79.04    9.87
  -1  -6  15   71.40    8.55
  -1  -6  15   84.16    9.51
  -1   6  15   92.58    9.83
  -1  -6  15   71.06    9.27
  -1   6  15   69.76    9.33
  -1  -6  15   80.03    9.31
   1   6 -15   89.96   16.07
   1  -6 -15   93.40   15.44
  -1   6  15   74.93   15.64
  -1  -6  15   45.79   13.60
   1   6 -15   70.93   14.17
  -1   6  15   76.45   16.52
  -1  -6  15   57.97   14.92
  -1   6  14    4.07    2.67
  -1   6  14   10.69    3.85
  -1   6  14    0.75    2.42
  -1  -6  14    9.93    3.16
  -1  -6  14   19.51    7.10
  -1  -6  14    5.59    2.81
  -1   6  14    5.78    2.71
  -1   6  14    3.64    2.51
  -1   6  14    2.88    4.25
  -1  -6  14    9.16    3.14
   1   6 -14    9.64    3.11
  -1  -6  14    3.19    5.43
  -1  -6  14    8.01    3.14
  -1   6  14    3.27    3.95
  -1   6  14    8.20    3.29
  -1  -6  14   13.61    3.07
  -1  -6  14    6.58    2.88
  -1   6  14    2.69    2.66
   1   6 -14   19.59    8.56
  -1  -6  14    4.65    2.43
   1  -6 -14    9.28    5.58
   1   6 -14    2.66    4.53
  -1  -6  14    9.39    6.51
  -1  -6  14    1.31    1.98
  -1   6  14    3.03    4.47
  -1   6  14   12.79    7.18
  -1  -6  14    9.40    5.96
  -1   6  13    6.18    2.69
  -1   6  13    2.08    2.71
  -1  -6  13    4.22    2.37
  -1   6  13    5.43    2.47
  -1   6  13   10.42    7.33
  -1  -6  13    5.04    5.24
  -1   6  13    8.91    6.17
  -1  -6  13    2.89    5.49
  -1   6  13    5.23    2.92
  -1  -6  13    4.37    2.64
  -1  -6  13    5.30    2.82
  -1  -6  13    4.92    2.15
  -1   6  13    2.45    2.23
  -1  -6  13    8.39    2.56
   1   6 -13    2.58    5.36
  -1  -6  13    1.87    1.79
  -1  -6  13   -2.96    4.35
  -1   6  13    5.57    4.73
  -1  -6  13    5.72    2.43
   1  -6 -13    8.61    5.17
   1   6 -13    9.81    5.51
   1   6 -13    5.07    3.22
  -1  -6  13    2.84    4.83
  -1   6  13   -2.90    4.93
  -1   6  12    0.67    2.48
  -1  -6  12    1.96    2.35
  -1  -6  12   -5.17    7.90
  -1  -6  12   -0.69    2.12
  -1  -6  12    0.51    1.63
  -1  -6  12   -2.25    4.67
  -1   6  12    2.33    5.58
   1   6 -12    1.63    3.08
   1  -6 -12    7.86    4.71
  -1   6  12   -2.52    4.27
  -1  -6  12    0.61    1.78
   1   6 -12    6.69    4.63
  -1  -6  12    5.48    5.68
  -1  -6  12    1.50    2.54
  -1  -6  12   -2.55    7.15
  -1   6  12   -2.60    7.30
  -1  -6  11 1102.96   86.13
  -1   6  11 1047.67   85.66
  -1  -6  11  963.48   77.69
  -1  -6  11  817.44   78.04
  -1   6  11  888.94   78.06
  -1  -6  11  968.27   85.86
  -1   6  11  920.15   85.72
  -1  -6  11  873.82   77.95
   1  -6 -11  953.84   83.58
  -1  -6  11  827.63   77.83
   1   6 -11  959.56   84.65
   1  -6 -11  932.30   81.35
   1   6 -11  869.90   81.92
  -1  -6  11  882.84   85.85
  -1  -6  11  986.03   85.82
  -1   6  11  930.93   85.59
  -1   6  11 1031.54   86.40
  -1  -6  11  944.59   82.32
  -1  -6  10    6.64    2.35
  -1   6  10    9.95    2.75
  -1   6  10    2.05    4.65
  -1  -6  10   13.98    6.14
  -1   6  10    9.19    2.91
  -1  -6  10   17.36    5.92
  -1   6  10    8.97    4.61
   1  -6 -10    9.47    4.28
  -1   6  10    8.02    5.14
   1  -6 -10    4.72    3.08
   1   6 -10    7.17    5.08
   1   6 -10   18.45    5.28
  -1  -6  10    5.85    3.57
  -1  -6  10   11.83    5.33
  -1   6  10   18.05    6.16
  -1   6   9    7.09    5.17
  -1  -6   9   12.10    5.46
   1  -6  -9   20.99    5.97
   1  -6  -9   23.20    5.16
   1   6  -9   19.59    5.70
  -1   6   9   14.18    6.86
   1   6  -9   22.31    6.34
  -1  -6   9    6.83    4.78
  -1   6   9   15.62    6.04
  -1  -6   9   22.26    5.82
  -1   6   9   22.02    4.58
  -1   6   8   -1.52    4.45
  -1  -6   8    1.48    3.32
   1   6  -8    1.19    2.86
   1   6  -8    1.41    3.78
   1  -6  -8    1.23    2.77
   1  -6  -8    0.94    2.10
  -1   6   8    1.48    3.33
  -1  -6   8    3.92    3.51
  -1  -6   8    1.47    3.51
  -1  -6   8    1.57    2.98
  -1   6   8    0.83    1.73
  -1  -6   7  701.06   62.41
  -1   6   7  673.62   62.33
   1   6  -7  741.66   62.55
   1   6  -7  674.71   61.46
  -1  -6   7  751.81   62.64
   1  -6  -7  680.11   60.45
  -1   6   7  715.55   62.41
  -1   6   7  607.39   58.21
  -1  -6   7  683.74   62.10
   1  -6  -7  789.12   62.18
  -1  -6   7  662.92   62.59
  -1   6   7  737.48   60.60
  -1  -6   6   72.42   10.51
  -1   6   6   75.78   10.57
  -1   6   6   78.15   10.65
  -1   6   6   87.35    8.89
   1   6  -6  110.39   11.60
  -1  -6   6   92.52   11.20
  -1  -6   6  107.88   12.18
  -1  -6   6   70.62   10.94
  -1   6   6   78.99    9.99
   1  -6  -6   64.94    9.95
  -1  -6   5   28.33    5.96
  -1   6   5   34.60    6.35
   1   6  -5   39.96    6.63
   1  -6  -5   37.23    6.36
  -1   6   5   43.75    5.29
  -1   6   5   42.74    7.26
  -1  -6   5   35.88    6.85
  -1  -6   5   28.24    5.78
  -1   6   5   51.10    6.83
  -1   6   5   45.47    6.16
  -1   6   4    3.88    2.65
  -1  -6   4    3.86    2.07
  -1   6   4    1.91    2.94
  -1   6   4    3.57    2.05
   1   6  -4    4.16    2.65
   1  -6  -4    2.29    2.16
  -1  -6   4    4.91    3.74
  -1  -6   4    8.36    2.69
  -1   6   4    3.16    2.10
  -1   6   4    4.92    2.68
  -1   6   3  736.11   60.65
  -1  -6   3  677.89   60.47
   1   6  -3  731.51   62.07
  -1  -6   3  710.29   60.59
  -1   6   3  702.14   60.47
  -1   6   3  709.10   60.93
   1  -6  -3  671.03   61.64
   1  -6  -3  689.13   61.55
   1   6  -3  700.42   61.82
  -1   6   3  714.52   61.58
  -1   6   2  433.62   37.80
  -1  -6   2  434.91   37.85
  -1  -6   2  442.92   39.99
   1   6  -2  457.35   39.71
   1  -6  -2  415.28   39.36
  -1   6   2  452.63   37.81
  -1   6   2  479.18   39.33
  -1  -6   2  429.79   37.84
   1  -6  -2  429.93   39.79
  -1  -6   1   81.97    6.80
   1   6  -1   72.21    6.61
  -1  -6   1   89.60    9.60
   1  -6  -1   79.18    9.50
   1   6  -1   67.70    6.72
   1   6  -1   95.24    9.40
  -1   6   1   76.15    8.73
   1   6  -1   68.77    6.55
   1   6   0    2.36    2.12
   1   6   0    0.78    0.61
  -1  -6   0    3.02    2.64
  -1   6   0    1.34    2.19
  -1  -6   0    2.99    2.61
   1  -6   0    1.41    2.46
  -1  -6  -1  144.86   15.01
  -1  -6  -1  125.52   14.91
  -1   6  -1  151.70   15.06
   1  -6   1  159.07   15.17
   1   6   1  157.24   14.73
   1   6   1  162.78   14.60
   1  -6   1  152.17   12.99
   1   6   1  127.03   12.90
   1  -6   2   21.27    3.63
   1   6   2   30.33    3.95
   1   6   2   36.76    5.05
   1  -6   2   24.54    4.93
  -1   6  -2   30.46    5.18
  -1  -6  -2   40.48    6.15
   1   6   2   32.25    4.15
   1  -6   2   33.35    4.30
   1   6   2   32.30    4.55
  -1   6  -2   27.68    5.18
   1  -6   2   27.59    4.09
  -1  -6  -2   28.12    5.03
   1   6   2   30.78    4.08
   1   6   3 1142.00   96.21
   1  -6   3 1226.56   96.40
   1   6   3 1100.15   96.38
   1  -6   3 1109.23   96.51
  -1  -6  -3 1021.92   96.13
   1  -6   3 1126.91   97.50
   1   6   3 1090.50   96.53
  -1   6  -3 1203.41   97.59
   1  -6   3 1141.73   96.50
   1   6   3 1181.34   96.03
   1   6   3 1116.74   96.39
  -1   6  -3 1062.49   97.45
   1  -6   3 1161.15   98.33
  -1  -6  -3 1199.39   97.10
   1   6   4    1.25    1.76
   1  -6   4    3.16    2.01
  -1   6  -4   -0.78    2.49
   1  -6   4    2.65    2.25
   1   6   4    0.56    2.34
   1  -6   4    0.72    2.04
   1   6   4    0.71    2.08
  -1  -6  -4    1.14    1.54
  -1   6  -4    0.88    2.58
   1   6   4    3.20    1.44
   1  -6   4    2.02    3.09
   1  -6   4    4.26    2.17
   1   6   4    1.38    2.03
  -1  -6  -4    1.76    1.72
   1  -6   5   65.66    9.03
   1   6   5   71.80    9.19
   1   6   5   70.04    9.62
   1  -6   5   72.64    9.62
  -1   6  -5   87.97    9.92
   1   6   5   69.36    8.39
  -1  -6  -5   82.21    9.11
   1  -6   5   77.74   10.10
   1  -6   5   85.55   10.01
  -1   6  -5   58.41    9.18
   1   6   5   74.26    9.55
  -1  -6  -5   80.84    8.52
   1  -6   5   67.21    9.83
   1   6   6   43.77    6.91
   1  -6   6   43.52    6.88
   1  -6   6   42.89    7.48
   1   6   6   40.86    5.54
   1   6   6   42.10    7.19
   1  -6   6   42.18    7.20
  -1  -6  -6   32.39    5.94
  -1   6  -6   49.14    7.58
   1   6   6   40.35    7.42
   1  -6   6   28.33    6.47
   1  -6   6   45.36    7.47
   1   6   6   41.04    7.10
   1   6   7  722.31   61.87
   1  -6   7  686.41   61.53
   1  -6   7  659.46   62.01
   1   6   7  644.62   61.92
   1  -6   7  683.69   62.47
   1   6   7  670.06   58.64
  -1  -6  -7  683.93   60.60
   1   6   7  623.29   61.59
   1  -6   7  708.65   62.29
  -1   6  -7  766.82   62.10
   1   6   7  656.55   62.43
   1  -6   7  663.82   61.71
   1  -6   8    3.15    3.55
   1   6   8    1.60    4.07
   1   6   8    7.00    3.57
   1  -6   8   10.99    3.70
   1  -6   8    4.58    2.01
   1   6   8    4.97    1.72
  -1   6  -8    3.73    3.50
   1   6   8    3.13    3.77
  -1   6  -8    4.66    4.17
  -1  -6  -8    4.36    2.63
   1  -6   8    3.95    3.71
   1   6   8    1.56    2.97
   1  -6   8   -1.55    3.48
   1   6   9    5.62    4.77
   1   6   9    0.48    1.60
   1  -6   9   -1.84    3.83
   1  -6   9    5.18    2.01
   1  -6   9   11.26    4.53
   1   6   9   13.18    5.23
   1  -6   9    5.91    2.25
  -1   6  -9    5.38    3.03
   1  -6   9    2.51    2.08
  -1  -6  -9    2.52    2.83
  -1   6  -9   10.43    4.89
   1   6   9    1.77    3.69
   1  -6   9   16.26    5.94
   1   6   9    5.49    4.66
   1  -6   9    1.37    2.34
   1   6  10   35.39    5.24
   1   6  10   26.13    8.78
   1  -6  10   31.94    8.98
   1  -6  10   36.84    5.21
   1  -6  10   40.25    5.57
   1  -6  10   39.10    8.87
   1   6  10   28.71    8.34
  -1   6 -10   37.47    7.53
   1  -6  10   38.93    5.83
   1  -6  10   43.90    9.77
  -1   6 -10   56.15   10.03
   1   6  10   36.01    9.15
  -1  -6 -10   21.52    6.33
   1   6  10   46.71   10.46
   1  -6  10   41.76    9.83
   1   6  11  542.87   58.28
   1  -6  11  577.96   58.34
   1  -6  11  588.61   51.23
   1   6  11  634.95   51.37
   1  -6  11  555.26   51.22
  -1  -6 -11  522.06   54.67
   1  -6  11  592.34   58.39
  -1   6 -11  565.66   57.29
  -1   6 -11  584.15   54.90
   1  -6  11  569.05   58.30
   1  -6  11  574.35   51.44
   1   6  11  512.40   57.50
   1   6  11  562.60   57.69
   1  -6  11  664.08   58.39
   1   6  11  676.01   58.94
   1   6  12   11.27    3.12
   1  -6  12   13.28    3.16
   1   6  12   10.25    3.32
   1   6  12   11.83    3.43
   1  -6  12   11.66    3.00
   1   6  12    6.31    2.52
   1   6  12    4.99    5.24
   1   6  12   13.98    3.24
   1  -6  12   12.08    5.47
   1  -6  12   10.34    3.07
   1  -6  12    8.34    3.11
   1   6  12   12.84    3.56
   1   6  12   11.32    6.40
   1  -6  12    5.51    5.77
   1  -6  12   12.37    3.52
   1  -6  12   10.90    2.86
   1   6  12    5.89    2.80
   1   6  12    9.93    5.62
   1  -6  12    4.51    2.59
  -1   6 -12    7.03    5.31
  -1   6 -12   15.65    5.52
  -1  -6 -12    8.88    4.82
   1  -6  12   12.88    6.60
   1  -6  12    5.40    4.64
   1   6  12   11.04    5.29
   1   6  13    4.57    3.26
   1  -6  13    8.97    3.08
   1   6  13   12.52    3.40
   1   6  13    6.13    3.22
   1   6  13    7.93    3.11
   1   6  13   22.14    8.51
   1  -6  13   18.52    3.90
   1  -6  13   12.29    6.42
   1  -6  13    7.00    2.65
   1   6  13    5.88    2.78
   1   6  13    8.40    3.07
   1   6  13   14.81    3.37
   1   6  13   11.16    6.73
   1  -6  13    2.70    5.65
   1  -6  13   14.28    3.41
   1  -6  13   14.17    3.18
   1  -6  13    8.83    2.67
   1   6  13   16.27    6.55
   1  -6  13    8.12    5.68
   1  -6  13   14.15    3.80
  -1   6 -13    5.05    4.85
   1  -6  13    9.03    6.30
   1   6  13    9.25    5.90
   1   6  14    0.83    2.55
   1  -6  14    2.81    2.91
   1   6  14   -0.83    3.31
   1   6  14   -0.72    2.80
   1  -6  14   -3.38    8.09
   1  -6  14   -2.54    3.12
   1   6  14    3.48    7.21
   1   6  14   -1.74    2.95
   1  -6  14   -1.39    2.83
   1   6  14   -3.08    6.38
   1  -6  14   -1.49    2.96
   1   6  14   -0.77    2.77
   1  -6  14   -3.69    2.80
   1  -6  14    2.97    6.66
   1   6  14   -0.77    2.76
  -1   6 -14    8.45    5.33
   1  -6  14    1.83    1.79
  -1   6 -14   -2.68    3.21
   1  -6  14    8.37    5.79
   1  -6  14    1.62    2.57
   1  -6  14   -6.62    5.60
   1   6  14   -3.39    6.42
   1   6  15  216.70   20.79
   1   6  15  249.04   30.96
   1   6  15  179.97   20.54
   1  -6  15  198.26   20.64
   1   6  15  181.33   20.35
  -1   6 -15  203.98   19.71
   1  -6  15  156.60   27.63
   1   6  15  202.37   30.22
   1   6  15  193.75   19.98
   1  -6  15  217.85   20.27
   1   6  15  207.66   20.24
   1  -6  15  228.34   20.50
   1  -6  15  223.64   20.49
   1   6  15  217.67   20.66
   1   6  15  222.96   20.67
   1  -6  15  147.68   26.31
   1  -6  15  223.63   20.50
  -1   6 -15  126.56   24.27
   1  -6  15  197.24   19.35
  -1   6 -15  200.21   26.87
   1  -6  15  140.52   24.41
   1  -6  15  194.63   20.14
   1  -6  15  206.94   29.53
   1   6  15  168.15   27.87
   1   6  16   -1.62    2.65
   1   6  16   -0.94    3.27
   1   6  16    4.65    2.95
   1  -6  16    1.58    2.31
   1   6  16    0.98    3.31
  -1   6 -16    0.65    2.15
   1  -6  16    3.83    3.25
   1  -6  16    0.95    3.12
   1   6  16   -3.93    3.33
   1  -6  16    3.13    2.97
   1   6  16   -0.80    2.80
   1  -6  16   -0.83    2.55
   1  -6  16   -3.38    5.73
   1   6  16   -0.86    2.83
   1   6  16   -3.49    5.92
   1   6  16    0.86    2.72
   1  -6  16    0.83    2.43
  -1   6 -16    2.99    4.39
  -1   6 -16   -2.80    4.10
   1  -6  16    1.63    2.49
   1  -6  16   -3.75    7.10
   1   6  16   -3.83    5.63
   1   6  17    5.68    4.17
   1   6  17   -0.82    2.77
   1  -6  17    2.40    2.79
   1   6  17   -0.94    2.97
   1  -6  17   -3.90    4.67
   1   6  17    0.99    3.13
  -1   6 -17    4.88    2.42
   1   6  17   -3.99    6.77
   1  -6  17   -0.96    2.58
   1   6  17    0.81    2.66
   1  -6  17    3.17    2.77
   1   6  17    1.74    2.44
   1  -6  17    0.84    2.77
   1   6  17    7.11    6.02
   1  -6  17    3.45    5.06
   1   6  17   -1.73    2.84
   1  -6  17    3.35    2.46
  -1   6 -17   -2.94    5.56
   1  -6  17   -0.78    2.80
  -1   6 -17   -2.70    3.96
   1  -6  17   -3.82    5.60
   1   6  17   -3.89    4.66
   1  -6  18    1.55    2.46
   1   6  18    4.74    2.76
   1  -6  18    2.83    2.77
   1   6  18    1.92    2.58
   1   6  18    5.49    3.64
   1  -6  18    4.68    3.17
   1   6  18   -0.80    2.87
   1  -6  18    2.45    2.60
   1  -6  18    0.82    2.61
   1   6  18    0.84    2.48
   1   6  18   -0.85    2.49
   1  -6  19   -2.18    3.20
   1   6  19   -2.95    3.19
   1   6  19   -1.80    3.23
   1  -6  19   -2.65    3.26
   1   6  19    0.86    2.82
   1  -6  19   -2.20    3.04
   1   6  19   -1.49    2.82
   1  -6  19    0.77    2.76
   1   6  19    0.79    2.58
   1  -6  19    1.53    2.83
   1   6  19    0.79    2.58
   1  -6  20    2.59    2.63
   1   6  20    0.65    2.28
   1  -6  20    0.79    2.21
   1   6  20    0.80    2.24
   1  -6  20   -1.31    2.28
   1   6  20   -2.30    2.68
   1   6  20    0.66    2.30
   1  -6  20   -2.04    2.23
   1   6  20    0.70    2.12
   1   6  20   -1.39    2.28
   1  -6  20    2.04    2.71
   1   6  21    3.81    2.18
   1  -6  21    2.17    2.03
   1  -6  21    4.62    2.32
   1   6  21    6.65    2.66
   1   6  21    7.69    2.65
   1   6  21    3.24    2.54
   1  -6  21    2.19    2.09
   1   6  21    2.88    2.31
   1  -6  21    1.70    1.94
   1   6  21    5.77    2.36
   1  -6  21    0.57    2.11
   1  -6  22   -0.42    1.60
   1   6  22   -2.94    1.98
   1   6  22   -1.54    1.80
   1  -6  22    0.51    1.74
   1  -6  22    1.70    1.65
   1   6  22    0.42    1.61
   1   6  22   -0.89    1.55
   1  -6  22   -0.87    1.52
   1  -6  22    1.74    1.69
   1   6  22    0.88    1.63
   1  -6  23    3.72    1.52
   1   6  23    2.54    1.53
   1   6  23    1.95    1.34
   1  -6  23    2.85    1.45
   1  -6  23    1.71    1.23
   1   6  23   -0.29    1.18
   1  -6  23   -0.28    1.18
   1   6  23   -0.29    1.22
  -1  -7  24    0.63    0.91
  -1   7  23   10.11    2.18
  -1  -7  23   11.71    2.45
  -1   7  23    3.44    1.84
  -1  -7  23    4.29    1.85
  -1   7  23    5.63    1.94
  -1   7  23    3.29    1.65
  -1  -7  23    6.43    1.99
  -1  -7  23    3.21    1.74
  -1   7  23    6.90    2.09
  -1   7  22   31.34    4.57
  -1  -7  22   37.71    4.83
  -1   7  22   40.73    5.01
  -1  -7  22   22.08    4.42
  -1   7  22   21.53    4.37
  -1   7  22   32.84    5.07
  -1  -7  22   32.19    4.59
  -1  -7  22   23.06    4.23
  -1  -7  22   35.80    4.75
  -1   7  22   29.08    4.52
  -1   7  22   31.98    4.82
  -1   7  21    2.35    2.33
  -1  -7  21   -1.76    2.38
  -1   7  21   -1.44    2.51
  -1  -7  21   -0.71    2.56
  -1  -7  21    2.36    2.18
  -1   7  21   -2.96    2.56
  -1   7  21   -0.71    2.24
  -1   7  21    0.62    2.11
  -1  -7  21   -1.22    2.18
  -1  -7  21   -1.22    2.36
  -1   7  21    0.62    2.11
  -1  -7  20    2.02    2.55
  -1   7  20    2.03    2.37
  -1  -7  20    0.82    2.94
  -1   7  20    0.83    2.72
  -1  -7  20    2.70    2.50
  -1   7  20    4.02    2.81
  -1   7  20    5.46    3.07
  -1  -7  20   -0.70    2.46
  -1   7  20    2.88    2.37
  -1  -7  20    2.10    2.38
  -1   7  20    2.88    2.37
  -1   7  19   26.63    5.09
  -1  -7  19   21.89    4.75
  -1  -7  19   19.98    4.44
  -1  -7  19   17.59    4.37
  -1   7  19   16.55    4.38
  -1   7  19   16.60    4.49
   1   7 -19   20.23    4.06
  -1  -7  19   19.53    4.86
  -1   7  19   16.26    4.57
  -1   7  19   24.32    5.10
  -1   7  19   25.35    4.84
  -1  -7  19   17.62    4.27
  -1   7  18   35.06    5.68
  -1  -7  18   23.68    5.03
  -1   7  18   30.59    5.91
  -1  -7  18   29.99   10.78
  -1   7  18   16.99    4.81
  -1  -7  18   20.33    5.22
   1   7 -18   26.05    4.88
  -1   7  18   26.83   10.01
  -1  -7  18   32.64    5.59
  -1   7  18   29.37    5.53
  -1  -7  18   27.95    5.72
  -1  -7  18   23.07    9.12
  -1  -7  18   33.75    5.71
  -1   7  18   33.99    5.86
  -1   7  18   30.54    5.63
  -1   7  18   37.34   11.00
  -1  -7  18   26.82    4.73
   1   7 -18   32.30   11.18
   1   7 -18   45.29   11.66
  -1   7  18   11.20    8.08
  -1  -7  18   36.74   11.45
  -1   7  17   12.62    4.29
  -1   7  17   11.77    4.20
  -1  -7  17   10.73    3.85
  -1  -7  17   14.98    8.45
  -1  -7  17   14.83    4.47
   1   7 -17   14.49    3.60
  -1   7  17    3.84    8.65
  -1   7  17   12.35    4.21
  -1   7  17   16.34    4.27
  -1  -7  17    6.85    3.42
  -1  -7  17   13.75    4.27
  -1  -7  17   15.26    4.08
  -1   7  17    6.78    5.06
  -1   7  17    6.70    3.67
  -1  -7  17    6.57    6.29
  -1   7  17    7.50    3.65
  -1  -7  17   16.45    3.85
   1   7 -17   19.71    8.85
  -1  -7  17    6.60    5.67
   1   7 -17    6.21    5.95
  -1   7  17   11.21    8.43
  -1  -7  17   18.33    9.36
  -1   7  16   12.23    4.04
  -1  -7  16    5.96    3.40
  -1   7  16    4.41    3.56
  -1   7  16   12.24    3.83
  -1   7  16   11.10    4.12
  -1  -7  16    9.91    4.09
  -1   7  16    3.72    6.34
   1   7 -16    7.33    3.05
  -1  -7  16   14.50    8.71
  -1  -7  16    4.44    3.01
  -1   7  16    6.07    3.15
  -1   7  16    9.76    3.57
  -1   7  16   16.42    7.39
  -1  -7  16    7.82    3.10
  -1  -7  16    9.51    6.61
  -1  -7  16    9.46    3.66
  -1   7  16    8.18    3.46
   1   7 -16    6.48    6.76
  -1  -7  16    8.04    3.22
   1   7 -16    3.08    4.56
  -1  -7  16    6.75    6.42
  -1  -7  16    7.10    6.75
  -1   7  16    3.63    7.55
  -1   7  15   44.99    7.62
  -1  -7  15   49.24    7.10
  -1   7  15   56.44    7.44
  -1   7  15   66.74    8.18
  -1   7  15   40.18   11.61
  -1   7  15   62.45    7.85
  -1   7  15   56.69    7.50
  -1  -7  15   44.68   12.06
  -1  -7  15   55.51    7.53
  -1  -7  15   55.25    7.36
   1   7 -15   38.59    6.68
  -1  -7  15   51.07    7.70
  -1  -7  15   51.08   13.28
  -1   7  15   47.30    7.71
  -1   7  15   42.13   12.28
  -1   7  15   68.22    7.84
  -1  -7  15   44.05    6.90
  -1  -7  15   46.07    6.92
   1   7 -15   58.96   13.82
  -1  -7  15   53.46   13.05
  -1   7  15   60.17   13.66
   1  -7 -15   51.48   11.03
   1   7 -15   44.44   11.47
  -1  -7  15   36.75   11.42
  -1   7  15   65.00   15.10
  -1   7  14    7.70    3.47
  -1  -7  14    7.81    3.06
  -1   7  14   10.66    3.31
  -1   7  14   10.72    3.30
  -1  -7  14   14.53    3.40
  -1  -7  14   13.69    6.60
  -1   7  14   11.38    5.95
  -1  -7  14   10.28    3.05
  -1   7  14   12.25    3.32
  -1   7  14    5.00    2.74
   1   7 -14   12.91    3.29
  -1   7  14   17.84    4.13
  -1   7  14   16.19    7.79
  -1  -7  14    6.27    4.66
  -1  -7  14    6.30    2.77
  -1  -7  14    7.57    3.03
  -1  -7  14   15.59    3.18
  -1  -7  14   11.64    3.37
  -1   7  14    9.98    3.08
   1   7 -14    2.91    4.98
  -1  -7  14   15.20    3.64
   1  -7 -14    2.33    4.02
  -1  -7  14   16.58    3.49
  -1   7  14    3.12    6.53
  -1  -7  14   16.08    8.21
   1   7 -14   25.04    8.53
  -1  -7  14   -3.08    5.27
  -1   7  14   -3.16    3.85
  -1   7  13   72.26    8.54
  -1   7  13   56.79    8.38
  -1   7  13   55.67    8.06
  -1  -7  13   67.55    8.36
  -1   7  13   62.56    8.36
  -1  -7  13   74.53    8.60
  -1   7  13   77.07    8.79
  -1   7  13   80.03   15.06
  -1  -7  13   94.33   16.01
  -1  -7  13   76.82   15.10
  -1  -7  13   64.56    8.53
  -1   7  13   60.57    8.65
  -1   7  13   76.42   14.72
  -1  -7  13   73.72    8.01
  -1  -7  13   69.67    8.82
  -1  -7  13   66.68    8.22
  -1   7  13   71.06    8.48
  -1  -7  13   67.65    8.22
   1  -7 -13   58.82   12.10
  -1  -7  13   88.35   16.24
   1   7 -13   55.95   11.20
  -1  -7  13   68.04    8.45
   1   7 -13   74.65   14.04
  -1   7  13   54.64   12.70
  -1  -7  13   47.56   13.08
  -1   7  13   43.02   12.90
  -1  -7  12  226.79   29.26
  -1   7  12  258.76   23.83
  -1   7  12  272.87   31.04
  -1   7  12  212.54   23.54
  -1   7  12  246.68   23.93
  -1   7  12  266.09   31.69
  -1  -7  12  201.47   29.59
  -1  -7  12  256.81   23.91
  -1  -7  12  254.90   24.12
  -1  -7  12  283.43   23.63
  -1   7  12  238.46   23.01
   1  -7 -12  282.45   29.70
   1   7 -12  287.20   31.08
  -1   7  12  269.74   31.82
  -1  -7  12  215.50   30.43
   1   7 -12  268.54   28.69
  -1  -7  12  258.59   31.08
  -1   7  12  282.91   31.72
  -1  -7  12  260.45   23.91
  -1  -7  12  292.52   29.11
  -1  -7  11   91.22    9.77
  -1   7  11   98.62   10.04
  -1   7  11   60.55   13.19
  -1  -7  11   87.99   15.12
  -1   7  11   92.93    9.46
  -1  -7  11   92.25    9.51
  -1  -7  11   86.45   10.02
  -1  -7  11  106.07   15.18
  -1   7  11  102.09   15.74
   1   7 -11   82.62   13.10
   1   7 -11   91.54   15.34
  -1   7  11   84.86   15.12
  -1  -7  11   65.56    9.43
   1  -7 -11   90.84   14.06
  -1  -7  11   93.07   13.70
  -1  -7  11   93.39   14.83
  -1   7  11  106.88   16.04
  -1   7  10   -4.06    5.45
  -1  -7  10    3.94    4.11
  -1  -7  10    7.57    2.29
  -1   7  10    8.81    2.66
  -1   7  10    6.97    2.12
  -1  -7  10    4.94    1.90
  -1   7  10    6.54    2.65
  -1  -7  10    3.33    4.01
  -1  -7  10    1.95    3.70
  -1   7  10    1.98    4.13
   1   7 -10    6.25    4.41
  -1  -7  10    1.75    2.13
   1  -7 -10    1.18    2.66
  -1   7  10   12.63    6.44
   1   7 -10    7.63    5.13
   1  -7 -10   17.94    5.54
  -1  -7  10   13.71    5.82
  -1   7  10    1.78    4.01
  -1   7   9    1.53    4.50
  -1  -7   9   -1.48    4.16
  -1   7   9    1.90    2.28
  -1   7   9   -1.75    5.35
  -1  -7   9    1.70    5.00
   1   7  -9    8.51    4.56
   1  -7  -9    4.37    3.70
   1   7  -9    4.32    3.86
  -1   7   9    7.49    4.76
  -1   7   9    6.84    4.35
  -1  -7   9   -1.58    3.29
  -1  -7   9   -1.68    3.19
  -1  -7   8  429.11   46.33
  -1   7   8  491.33   44.06
   1  -7  -8  496.29   45.54
  -1  -7   8  430.68   41.53
  -1   7   8  506.57   46.41
  -1  -7   8  474.17   45.77
  -1   7   8  464.14   45.78
   1   7  -8  519.28   45.92
  -1  -7   8  558.31   46.82
   1   7  -8  522.27   46.72
  -1  -7   8  512.30   46.44
  -1  -7   7   16.15    5.19
  -1   7   7    8.17    3.27
  -1   7   7   12.46    4.29
  -1  -7   7   13.44    4.21
   1   7  -7   10.94    4.32
   1  -7  -7    8.07    3.98
  -1   7   7    6.00    2.01
  -1  -7   7   12.54    4.48
  -1   7   7   10.93    4.19
  -1  -7   7   14.53    4.54
  -1   7   6   60.38    8.50
  -1  -7   6   49.25    9.03
  -1   7   6   58.97    8.87
  -1  -7   6   52.15    8.67
   1  -7  -6   66.98    9.41
  -1   7   6   62.44    7.44
   1   7  -6   59.10    9.22
  -1  -7   6   73.67    9.49
  -1   7   6   75.32    9.54
  -1  -7   6   61.11    9.88
   1  -7  -5  305.95   29.02
  -1   7   5  285.76   28.48
  -1  -7   5  282.10   28.24
  -1   7   5  283.72   28.27
  -1   7   5  296.01   28.29
  -1  -7   5  328.54   28.65
   1   7  -5  333.21   29.65
  -1   7   5  296.41   27.48
  -1  -7   5  308.15   30.11
  -1   7   4    2.45    2.41
  -1  -7   4    1.80    2.17
  -1   7   4    3.58    2.16
  -1   7   4    4.93    2.35
   1   7  -4    1.89    2.67
   1  -7  -4    2.56    2.62
  -1   7   4    2.89    1.92
  -1  -7   4    9.01    2.80
  -1   7   3  163.59   17.38
   1  -7  -3  187.16   17.78
   1   7  -3  164.20   17.62
  -1  -7   3  177.67   15.88
  -1   7   3  157.18   15.66
  -1   7   3  167.80   15.68
  -1  -7   3  156.79   15.69
  -1   7   3  176.14   16.89
   1  -7  -3  192.16   18.09
   1   7  -2    3.23    2.65
  -1  -7   2    0.90    2.30
  -1   7   2    2.34    2.65
  -1   7   2    1.30    0.87
  -1  -7   2    2.90    1.13
  -1   7   2    4.10    2.72
  -1  -7   2    2.81    1.11
  -1   7   2    1.36    0.82
   1  -7  -2    5.30    2.81
  -1  -7   2    1.00    2.68
  -1   7   1   14.41    3.83
   1   7  -1    5.29    2.94
  -1  -7   1    8.79    3.48
  -1  -7   1   12.28    3.82
   1  -7  -1    4.55    3.25
  -1   7   0    3.81    2.70
   1   7   0    7.73    3.18
  -1  -7   0    9.71    3.37
   1  -7   0    5.03    2.60
   1   7   0    7.40    3.23
  -1   7   0    2.36    2.44
  -1  -7   0    7.16    3.25
   1  -7   0    3.77    2.56
   1   7   1   12.37    3.02
   1  -7   1   11.64    3.58
  -1   7  -1    9.64    3.40
   1   7   1   11.49    3.41
  -1  -7  -1   11.84    3.89
  -1  -7  -1    8.52    3.44
   1  -7   1   14.79    4.03
   1   7   2   18.39    2.86
   1  -7   2   20.06    2.95
  -1   7  -2   17.45    4.38
   1  -7   2   28.96    5.02
   1   7   2   25.35    4.56
  -1  -7  -2   15.40    4.43
   1  -7   2   17.84    3.06
   1   7   2   15.56    2.84
   1   7   2   26.28    4.11
  -1   7  -2   15.55    4.16
   1   7   2   25.41    3.23
  -1  -7  -2    4.88    3.15
   1  -7   2   19.75    3.10
   1   7   3  189.83   18.06
   1  -7   3  206.09   18.26
   1   7   3  187.69   18.99
   1  -7   3  229.21   20.46
  -1   7  -3  184.91   19.66
  -1  -7  -3  190.25   20.29
   1  -7   3  189.64   18.39
   1   7   3  184.30   18.25
   1   7   3  182.99   18.15
   1  -7   3  202.70   18.48
  -1   7  -3  200.39   20.00
   1   7   3  189.72   18.35
  -1  -7  -3  173.65   18.41
  -1  -7  -3  196.92   19.47
   1  -7   3  228.94   21.22
   1  -7   4  156.51   15.45
   1   7   4  157.78   15.47
   1   7   4  126.24   15.25
   1  -7   4  130.99   15.43
  -1  -7  -4  140.91   15.39
  -1   7  -4  192.59   17.29
   1  -7   4  177.33   17.27
   1   7   4  142.06   15.51
   1   7   4  180.14   14.98
  -1   7  -4  163.17   17.08
   1   7   4  150.50   15.53
   1  -7   4  157.22   15.80
  -1  -7  -4  147.59   15.78
   1  -7   4  143.10   17.26
   1  -7   5   53.15    7.38
   1   7   5   45.06    6.99
   1   7   5   45.81    6.29
  -1   7  -5   42.41    7.15
   1  -7   5   61.80    8.59
   1  -7   5   49.58    6.81
   1   7   5   46.01    6.80
   1   7   5   38.59    4.77
  -1   7  -5   40.13    7.49
  -1  -7  -5   34.25    6.03
   1  -7   5   50.37    7.27
   1  -7   5   53.93    8.47
  -1  -7  -5   35.92    6.01
   1   7   5   47.29    6.93
   1  -7   6   12.15    4.05
   1   7   6    5.48    3.04
   1  -7   6    7.70    4.55
   1   7   6   12.75    3.06
   1  -7   6    8.68    3.16
   1   7   6   15.44    4.00
  -1   7  -6   10.60    4.07
  -1  -7  -6    5.85    2.67
   1   7   6   13.86    4.21
   1  -7   6    8.67    3.52
   1  -7   6   10.73    4.62
   1   7   7   14.61    5.24
   1  -7   7   21.21    5.35
   1   7   7    9.35    3.95
   1  -7   7    6.94    3.52
   1  -7   7   11.74    4.58
   1   7   7   12.15    2.97
  -1  -7  -7   12.55    3.77
  -1   7  -7   15.36    4.69
   1  -7   7   10.40    3.93
   1   7   7   10.35    4.06
   1  -7   7    7.16    3.76
   1   7   8  340.03   33.66
   1  -7   8  395.42   34.41
   1   7   8  373.73   35.03
   1  -7   8  338.46   34.25
   1  -7   8  337.47   29.91
   1   7   8  313.28   30.09
  -1  -7  -8  354.66   32.87
   1  -7   8  289.05   30.14
   1   7   8  325.47   33.87
  -1   7  -8  380.35   34.19
   1  -7   8  335.14   34.05
   1  -7   8  332.29   33.98
   1  -7   9   49.56    6.66
   1   7   9   48.95    6.33
   1  -7   9   60.84    6.65
   1  -7   9   60.43   10.55
   1   7   9   59.64   10.93
   1   7   9   65.67   10.52
   1  -7   9   62.45   10.13
  -1   7  -9   49.47    9.27
  -1   7  -9   67.33   11.08
  -1  -7  -9   43.23    8.14
   1  -7   9   55.69    7.20
   1  -7   9   71.85   11.24
   1  -7   9   31.78    8.07
   1   7   9   67.19   11.34
   1  -7  10   11.28    3.04
   1  -7  10   14.53    3.05
   1  -7  10   10.59    6.28
   1   7  10    8.80    2.62
   1   7  10    6.50    5.27
   1  -7  10    7.41    4.79
   1   7  10    9.55    5.67
   1  -7  10    6.88    5.22
  -1  -7 -10   11.51    4.49
  -1   7 -10   12.87    4.99
   1  -7  10   11.43    3.43
  -1   7 -10   14.52    6.15
   1  -7  10   14.54    6.16
   1   7  10   10.54    5.99
   1   7  11   26.35    4.35
   1   7  11   18.05    3.78
   1   7  11   16.94    4.02
   1  -7  11   16.90    7.23
   1  -7  11   15.91    3.76
   1   7  11   14.90    7.43
   1  -7  11   17.29    3.93
   1  -7  11   14.81    6.86
   1   7  11   15.34    7.09
  -1  -7 -11   22.44    6.09
   1  -7  11   14.37    4.11
  -1   7 -11   15.97    6.57
  -1   7 -11   23.80    6.60
   1  -7  11   14.96    6.83
   1  -7  11    7.10    5.85
   1   7  11   16.94    8.07
   1   7  12  439.55   36.07
   1   7  12  430.48   36.05
   1  -7  12  398.15   35.74
   1  -7  12  408.65   35.82
   1  -7  12  424.54   44.57
   1   7  12  385.67   36.11
   1  -7  12  401.25   36.02
   1   7  12  351.02   43.24
   1  -7  12  386.25   36.22
   1   7  12  386.61   35.60
   1  -7  12  397.19   35.61
   1  -7  12  371.92   35.43
   1   7  12  415.07   35.79
   1  -7  12  418.51   36.61
   1  -7  12  418.44   44.33
  -1   7 -12  357.66   42.18
   1   7  12  377.18   43.87
   1  -7  12  397.60   43.77
  -1   7 -12  364.26   39.93
   1   7  12  456.30   44.45
   1   7  12  384.04   36.03
   1  -7  12  446.57   43.99
   1   7  12  351.08   36.00
   1  -7  13   -0.63    2.21
   1   7  13   -1.30    2.21
   1   7  13    0.77    2.99
   1   7  13   -1.56    2.48
   1  -7  13    0.67    1.88
   1   7  13   -0.69    2.04
   1  -7  13    1.33    2.03
   1  -7  13    2.66    3.90
   1   7  13    5.54    4.69
   1   7  13    2.79    1.96
   1  -7  13    3.02    4.44
   1   7  13   -3.13    3.75
   1   7  13    0.78    2.74
   1  -7  13    2.28    2.41
   1  -7  13    0.81    2.47
   1   7  13    3.24    2.57
   1  -7  13    1.88    2.32
   1  -7  13   -0.62    1.81
   1  -7  13    0.82    2.78
   1  -7  13   -2.79    5.78
  -1   7 -13   -2.67    4.52
   1   7  13   12.19    6.33
   1  -7  13    5.93    5.62
   1  -7  14    3.44    2.74
   1   7  14    2.14    2.70
   1   7  14    3.39    2.88
   1   7  14   -1.68    2.77
   1   7  14   -3.43    4.11
   1   7  14    0.86    3.00
   1  -7  14    3.31    4.86
   1  -7  14    1.66    2.64
   1   7  14    1.41    2.68
   1  -7  14    4.79    3.02
   1  -7  14    5.84    5.53
   1  -7  14    6.56    3.15
   1   7  14    0.76    2.40
   1  -7  14    4.34    2.61
   1   7  14   -3.04    5.15
   1   7  14   -1.52    2.59
  -1   7 -14    5.86    5.56
   1  -7  14    7.01    2.48
   1  -7  14    2.85    4.84
   1  -7  14    6.71    3.10
  -1   7 -14    2.82    4.78
   1  -7  14   -3.25    3.89
   1   7  14    3.34    6.33
   1   7  15   90.99   10.51
   1   7  15   81.02   10.64
  -1   7 -15   69.32    9.10
   1   7  15   64.07    9.55
   1  -7  15   85.31   18.15
   1  -7  15   70.86    9.84
   1   7  15   40.46   14.30
   1  -7  15   66.43    9.17
   1  -7  15   86.70    9.80
   1   7  15   94.19    9.99
   1   7  15   84.31    9.91
   1  -7  15   76.96    9.61
   1   7  15   92.49   10.20
   1   7  15   96.85   10.26
   1  -7  15   83.39    9.77
   1   7  15   62.05   15.93
   1  -7  15   40.77   13.44
  -1   7 -15   60.88   14.11
   1  -7  15   65.65    8.68
  -1   7 -15   75.75   15.11
   1  -7  15   69.83    9.55
   1  -7  15   73.16   16.57
   1   7  15   64.46   16.69
   1   7  16   59.00    7.97
   1   7  16   31.75    7.95
   1   7  16   57.72    8.65
  -1   7 -16   54.71    7.51
   1   7  16   15.30    9.74
   1  -7  16   48.71    7.94
   1  -7  16   55.54   14.43
   1   7  16   48.37    7.91
   1   7  16   60.10    8.06
   1  -7  16   75.46    8.57
   1  -7  16   51.50    7.74
   1   7  16   69.61    8.53
   1  -7  16   62.24   14.62
   1   7  16   62.61    8.44
   1   7  16   71.57   15.43
   1  -7  16   60.76    8.00
   1  -7  16   73.22    8.59
  -1   7 -16   55.26   13.30
   1  -7  16   58.56    7.98
  -1   7 -16   64.02   13.39
   1  -7  16   36.31   12.77
   1   7  16   55.98   14.87
   1   7  17    3.94    2.85
   1  -7  17    6.89    2.98
   1   7  17    7.47    3.46
   1   7  17    9.38    4.71
   1  -7  17    3.74    5.49
   1  -7  17    3.69    3.33
   1   7  17    5.70    3.13
  -1   7 -17    7.11    2.91
   1   7  17    7.71    6.54
   1   7  17    6.25    3.12
   1  -7  17    6.84    3.03
   1  -7  17    0.81    2.57
   1  -7  17    2.40    2.97
   1   7  17   -3.44    6.53
   1  -7  17    3.32    3.98
   1   7  17   -0.84    2.67
   1   7  17   -1.67    2.75
  -1   7 -17    5.99    6.22
   1  -7  17    7.78    3.17
  -1   7 -17    2.80    4.12
   1   7  17    3.76    5.52
   1  -7  17   -3.67    4.40
   1  -7  18   28.59    5.57
   1   7  18   22.92    5.37
   1  -7  18   24.76    5.00
   1   7  18   24.19    5.44
   1   7  18   36.99    5.87
   1  -7  18   23.32    4.94
   1   7  18   28.92    5.93
   1  -7  18   31.13    5.27
   1   7  18   29.64    5.38
   1   7  18   27.88    5.14
   1  -7  18   29.44    5.38
   1  -7  19   20.70    5.11
   1   7  19   29.62    5.76
   1  -7  19   18.65    4.70
   1  -7  19   35.02    5.61
   1   7  19   22.21    5.05
   1   7  19   34.10    5.85
   1   7  19   39.48    6.24
   1  -7  19   28.16    5.21
   1   7  19   32.23    5.42
   1  -7  19   27.29    5.12
   1   7  19   34.73    5.76
   1  -7  20    8.72    3.34
   1   7  20    5.91    3.27
   1  -7  20    8.76    3.08
   1   7  20    9.67    3.03
   1  -7  20    6.86    2.79
   1   7  20    8.37    2.93
   1  -7  20    7.83    2.84
   1   7  20   10.38    3.27
   1   7  20   11.15    3.52
   1   7  20    9.08    3.12
   1  -7  20    9.57    3.17
   1  -7  21    2.39    2.20
   1   7  21   -1.57    2.12
   1  -7  21   -0.51    2.02
   1   7  21   -1.56    2.02
   1  -7  21   -0.51    1.93
   1   7  21    3.48    2.31
   1   7  21    0.62    2.17
   1  -7  21    1.98    2.09
   1   7  21    2.46    2.13
   1  -7  21   -1.47    2.12
   1   7  22    9.42    2.45
   1   7  22   12.38    2.65
   1  -7  22   13.96    2.62
   1   7  22   12.15    2.61
   1   7  22    9.28    2.70
   1  -7  22   14.43    2.71
   1  -7  22   10.84    2.48
   1  -7  22   11.96    2.60
   1   7  22    9.20    2.45
   1   7  22   15.42    2.88
  -1  -8  23    3.16    1.54
  -1  -8  23    0.84    1.17
  -1  -8  23    3.08    1.33
  -1  -8  23    0.58    1.21
  -1   8  22   12.69    3.01
  -1   8  22   23.11    3.31
  -1  -8  22   18.70    3.12
   1  -8 -22    8.44    2.32
  -1   8  22    9.40    3.14
  -1  -8  22   16.30    2.97
  -1   8  22   15.84    3.07
  -1  -8  22   16.87    3.14
  -1   8  22   11.71    2.89
  -1   8  22   14.83    2.92
  -1  -8  22   11.81    2.68
  -1   8  21   11.09    3.07
  -1  -8  21    5.26    2.32
  -1   8  21    3.23    2.44
  -1  -8  21    6.39    2.64
  -1  -8  21   10.06    2.84
  -1   8  21    4.05    2.73
  -1   8  21    6.40    2.44
  -1  -8  21    5.43    2.30
  -1   8  21    4.47    2.37
  -1  -8  21    5.96    2.56
  -1   8  21    4.48    2.51
  -1  -8  20   21.60    4.19
  -1   8  20   21.86    4.20
  -1   8  20   21.39    4.44
   1   8 -20   18.32    3.60
  -1  -8  20   12.76    3.83
  -1   8  20   17.13    4.61
  -1  -8  20   26.09    4.41
  -1   8  20   17.64    4.10
  -1  -8  20   23.15    4.31
  -1  -8  20   21.16    4.12
  -1   8  20   17.27    3.98
  -1   8  20   15.95    3.94
  -1   8  19   -0.69    2.76
  -1  -8  19    0.68    2.77
  -1   8  19   -3.71    3.32
  -1  -8  19   -3.57    3.09
  -1   8  19   -3.70    3.32
  -1  -8  19   -0.71    2.70
  -1   8  19    1.69    2.69
   1   8 -19   -0.63    2.01
  -1  -8  19   -1.66    2.81
  -1   8  19   -0.85    2.79
  -1  -8  19   -0.69    2.66
  -1   8  19   -1.40    2.65
  -1   8  18   31.59    5.69
  -1  -8  18   34.46    5.85
  -1  -8  18   27.85    5.50
  -1   8  18   28.35    5.68
  -1   8  18   37.68    6.26
  -1  -8  18   42.39    6.38
  -1  -8  18   45.90    5.96
   1   8 -18   36.91    5.90
  -1   8  18   34.06    6.20
  -1  -8  18   39.27    6.51
  -1   8  18   39.98    6.18
  -1  -8  18   40.45    6.10
  -1   8  18   40.07    6.66
  -1   8  17   22.46    5.22
  -1   8  17   21.85    4.68
  -1  -8  17   27.09    4.69
  -1  -8  17   21.49    8.72
   1   8 -17   15.05    4.22
  -1   8  17   16.41    4.76
  -1  -8  17    9.73    3.98
  -1   8  17   18.48    8.99
  -1  -8  17   18.92    4.37
  -1   8  17   22.43    4.56
  -1   8  17   15.28    4.09
  -1  -8  17   18.86    7.69
  -1  -8  17   25.43    4.69
  -1   8  17   15.21    4.30
  -1   8  17   22.91    9.32
  -1  -8  17   22.19    4.75
  -1  -8  17   18.90    4.00
   1   8 -17   30.09   10.33
  -1  -8  17   13.21    7.02
   1   8 -17    9.56    6.23
  -1   8  17   17.95    9.25
  -1  -8  17   21.07    9.06
  -1  -8  16   21.55    4.39
  -1   8  16   17.56    5.21
  -1   8  16   15.83    4.41
  -1   8  16   14.08    4.12
   1   8 -16   16.06    4.04
  -1   8  16   14.46    8.18
  -1  -8  16    4.34    3.05
  -1  -8  16    6.99    6.71
  -1   8  16   11.65    3.95
  -1  -8  16   13.56    3.64
  -1   8  16   14.71    4.04
  -1   8  16   15.86    4.07
  -1  -8  16   18.37    7.42
  -1   8  16    6.39    6.15
  -1  -8  16   15.05    3.82
  -1   8  16   14.99    4.26
  -1  -8  16   18.96    4.16
   1   8 -16    9.97    6.38
  -1  -8  16   13.48    3.53
  -1  -8  16   13.65    7.73
   1   8 -16    3.18    5.50
  -1  -8  16    3.43    5.15
  -1   8  16   21.09    8.49
  -1   8  15    3.34    3.17
  -1   8  15   -2.12    2.81
  -1   8  15    0.84    2.92
  -1  -8  15    0.68    2.84
  -1  -8  15   -0.72    3.19
  -1   8  15    3.03    3.63
  -1  -8  15   -2.90    4.25
  -1   8  15   -2.26    2.78
  -1  -8  15    0.72    2.51
  -1   8  15    3.03    2.49
  -1  -8  15    3.31    3.97
   1   8 -15    0.75    2.70
  -1   8  15   -0.85    3.07
  -1  -8  15   -0.83    2.97
  -1   8  15   -3.43    5.04
  -1  -8  15   -0.68    2.70
  -1   8  15   -2.81    3.09
   1   8 -15   -6.41    4.70
  -1  -8  15    0.74    2.09
   1   8 -15    3.08    4.52
  -1  -8  15   -3.40    4.99
  -1   8  15    3.34    4.90
  -1  -8  15    6.50    5.51
  -1   8  14  103.32   11.88
  -1   8  14   83.89   11.72
  -1  -8  14   99.74   11.47
  -1   8  14  115.84   11.95
  -1  -8  14  117.75   18.45
  -1   8  14  109.60   11.92
  -1  -8  14  106.19   11.62
  -1   8  14  128.79   19.27
  -1   8  14   82.60   17.25
  -1  -8  14   76.60   16.39
  -1  -8  14   99.03   11.74
   1   8 -14  120.27   12.11
  -1   8  14   85.05   11.46
  -1  -8  14  102.95   11.09
  -1  -8  14   91.78   11.87
  -1  -8  14  128.88   11.89
  -1   8  14  113.56   11.67
  -1   8  14  126.27   12.05
  -1  -8  14  111.84   11.57
   1   8 -14  114.84   19.02
  -1  -8  14   95.61   11.32
  -1  -8  14   94.54   11.47
   1  -8 -14  110.28   17.04
   1   8 -14  116.41   18.94
  -1  -8  14   82.68   17.34
   1   8 -14   70.47   13.91
  -1   8  14   86.59   17.11
  -1  -8  14   96.34   17.90
  -1   8  13   33.69    5.55
  -1   8  13   47.74    6.38
  -1   8  13   29.04    5.76
  -1  -8  13   46.32    6.31
  -1   8  13   43.37   10.90
  -1  -8  13   44.57   11.05
  -1   8  13   28.33    5.56
  -1  -8  13   46.21    6.62
  -1   8  13   34.93    5.25
  -1  -8  13   47.56    5.86
  -1  -8  13   36.69    5.66
  -1  -8  13   48.15    6.16
  -1   8  13   58.52   12.06
  -1  -8  13   38.91    9.78
  -1   8  13   33.69    5.60
  -1   8  13   46.94    6.15
  -1   8  13   34.63    5.59
  -1  -8  13   46.25    5.90
  -1  -8  13   48.83    6.06
  -1  -8  13   37.77   10.84
   1  -8 -13   30.94    8.39
  -1   8  13   20.91    9.01
   1   8 -13   48.67   12.13
   1   8 -13   63.19   11.14
  -1  -8  13   35.76    5.89
  -1   8  13   42.23   10.90
  -1  -8  13   52.02   11.60
  -1   8  12   16.19    3.84
  -1   8  12   12.78    3.68
  -1   8  12   17.66    3.91
  -1  -8  12   27.52    8.33
  -1   8  12   28.53    8.63
  -1  -8  12   17.73    3.95
  -1   8  12   11.40    5.97
  -1  -8  12   13.08    6.02
  -1  -8  12   19.64    3.57
  -1   8  12   17.12    3.31
  -1  -8  12   18.73    4.22
   1   8 -12   23.51    7.19
  -1  -8  12   15.97    4.03
   1   8 -12   24.84    8.00
  -1   8  12   30.06    9.65
  -1  -8  12   17.67    7.62
   1  -8 -12   14.34    6.18
  -1   8  12   12.64    6.58
  -1  -8  12   19.62    7.00
  -1  -8  12   22.16    7.37
  -1  -8  11   85.06    9.27
  -1   8  11   84.26    9.29
  -1  -8  11   93.06   14.62
  -1   8  11   84.84   14.64
  -1   8  11   87.74    9.08
  -1  -8  11   73.96    8.68
  -1  -8  11   98.42   14.22
  -1   8  11   82.61   14.11
  -1   8  11  101.51   15.71
  -1  -8  11   67.21    9.13
   1  -8 -11  104.94   14.43
   1   8 -11   83.51   14.46
   1   8 -11   81.13   13.19
  -1   8  11   71.53   13.45
  -1  -8  11   69.87   13.47
  -1  -8  11   58.36   12.16
  -1   8  10  171.86   18.80
  -1  -8  10  124.58   16.88
  -1   8  10  138.04   12.44
  -1  -8  10  113.17   11.97
  -1  -8  10  117.86   12.26
  -1   8  10  145.80   18.45
  -1   8  10  117.61   12.33
  -1  -8  10  125.83   17.44
   1  -8 -10  144.18   17.32
  -1   8  10   97.31   13.59
  -1   8  10  144.71   18.96
   1   8 -10  136.05   18.42
   1   8 -10  116.73   16.07
  -1  -8  10  103.12   12.39
  -1  -8  10  114.61   17.06
  -1  -8  10  133.29   17.38
  -1   8  10  101.11   16.86
  -1  -8   9  149.33   17.35
  -1   8   9  111.39   16.66
  -1  -8   9  133.50   17.53
  -1   8   9  138.87   17.76
  -1  -8   9  125.88   12.82
  -1   8   9  136.92   13.14
  -1   8   9  144.86   15.74
   1  -8  -9  138.98   17.38
  -1  -8   9  166.42   19.58
  -1  -8   9  128.56   13.27
   1   8  -9  116.49   17.11
  -1   8   9  126.93   17.42
  -1   8   9  153.69   19.68
   1   8  -9  142.92   17.39
  -1  -8   9  107.10   16.42
  -1  -8   9  146.31   18.27
  -1   8   8   64.91   10.39
  -1  -8   8   55.40    9.59
  -1   8   8   67.50    9.52
  -1  -8   8   69.10   11.56
  -1  -8   8   63.99    7.45
  -1  -8   8   76.61   11.32
  -1   8   8   84.07   11.58
   1  -8  -8   63.14   10.15
   1   8  -8   73.20   11.06
  -1  -8   8   53.80   10.73
  -1   8   8   69.07   11.01
  -1  -8   8   65.95   10.58
  -1   8   7  128.73   15.07
  -1  -8   7  140.58   15.25
  -1  -8   7  136.11   15.75
  -1   8   7  118.86   15.37
  -1  -8   7  126.55   16.80
   1  -8  -7  126.15   15.68
  -1   8   7  133.74   15.11
  -1  -8   7  107.84   14.99
  -1   8   7  121.13   12.99
  -1   8   7  123.78   15.25
   1   8  -7  161.96   17.08
  -1  -8   7  164.06   18.15
  -1  -8   6    1.66    2.00
  -1   8   6    1.70    2.04
  -1   8   6    3.99    2.67
  -1  -8   6    1.42    3.39
  -1   8   6   -2.90    2.46
  -1  -8   6    1.92    2.00
   1   8  -6    3.74    2.79
  -1   8   6    3.13    1.91
   1  -8  -6    1.12    2.51
  -1  -8   6    4.43    3.75
  -1  -8   6    0.96    3.43
  -1   8   6   -0.94    3.08
  -1   8   5  308.06   27.29
  -1  -8   5  264.17   29.06
  -1   8   5  301.16   28.43
   1  -8  -5  329.90   29.05
  -1   8   5  301.61   27.52
  -1  -8   5  284.71   27.40
   1   8  -5  317.98   29.43
  -1  -8   5  267.91   27.34
  -1   8   5  294.98   27.28
  -1   8   5  274.35   27.20
  -1  -8   5  272.59   29.67
   1  -8  -4  339.20   31.40
  -1   8   4  340.52   31.37
  -1   8   4  306.32   29.40
  -1  -8   4  315.57   29.55
   1   8  -4  341.21   32.06
  -1  -8   4  307.96   29.50
  -1   8   4  334.21   29.49
  -1   8   4  313.94   30.39
  -1  -8   4  354.22   29.47
  -1   8   4  337.71   29.39
  -1   8   3   52.98    6.01
  -1  -8   3   57.99    6.11
   1   8  -3   70.56    8.97
  -1   8   3   82.63    9.18
  -1   8   3   49.74    6.02
  -1  -8   3   62.18    6.37
   1  -8  -3   63.96    8.57
  -1   8   3   53.84    6.04
  -1   8   3   59.92    7.94
  -1  -8   3   63.63    6.43
   1  -8  -3   59.91    8.79
  -1  -8   3   56.28    9.30
   1   8  -2  114.81   12.38
  -1   8   2  106.88   11.74
   1   8  -2  109.90   12.18
  -1   8   2   75.20   11.22
   1  -8  -2   96.20   12.24
  -1  -8   2   96.03   12.65
  -1   8   1  488.54   43.09
   1   8  -1  476.74   43.26
  -1  -8   1  463.94   43.70
  -1  -8   1  506.50   44.39
   1  -8  -1  435.13   43.64
   1   8   0 1463.13  119.98
  -1   8   0 1378.47  120.10
   1   8   0 1346.61  119.89
   1  -8   0 1500.99  120.80
  -1   8   0 1452.62  120.36
  -1  -8   0 1259.63  120.37
  -1  -8   0 1425.76  120.93
   1  -8   0 1372.08  120.91
   1   8   1  136.86   14.21
  -1   8  -1  133.15   14.84
   1   8   1  126.67   14.26
   1  -8   1  128.44   14.76
  -1  -8  -1  147.75   15.46
  -1  -8  -1  127.59   14.87
   1  -8   1  114.39   14.92
  -1   8  -2    4.81    3.20
  -1  -8  -2   12.19    4.23
   1   8   2    6.66    2.87
   1  -8   2    1.98    2.71
  -1  -8  -2    3.87    2.88
   1   8   2    6.49    2.42
  -1   8  -2   10.88    3.96
   1  -8   2    6.33    1.54
   1   8   2    6.91    1.55
   1  -8   3  149.09   14.18
   1   8   3  116.25   13.75
   1  -8   3  179.19   17.18
   1   8   3  135.48   15.51
  -1   8  -3  164.19   16.76
  -1  -8  -3  135.31   16.66
   1   8   3  161.12   14.48
   1  -8   3  155.23   14.49
  -1   8  -3  155.19   16.76
   1   8   3  155.50   15.13
   1   8   3  146.34   14.27
   1  -8   3  159.42   14.54
  -1  -8  -3  125.57   15.59
   1  -8   4  531.09   45.54
   1   8   4  529.66   45.48
  -1   8  -4  568.17   47.76
  -1  -8  -4  522.05   48.59
   1  -8   4  467.14   47.15
   1   8   4  515.41   46.35
   1  -8   4  553.87   46.06
   1   8   4  490.73   45.53
   1  -8   4  505.19   45.71
  -1   8  -4  527.85   47.74
   1   8   4  476.63   45.09
  -1  -8  -4  515.22   45.95
   1   8   4  494.04   45.53
   1  -8   4  515.92   48.49
  -1  -8  -4  540.18   46.80
   1   8   5  490.76   44.72
   1  -8   5  518.79   44.95
   1  -8   5  538.27   45.60
   1   8   5  479.87   45.05
   1  -8   5  511.10   46.83
   1   8   5  509.39   45.12
  -1   8  -5  477.68   46.16
  -1  -8  -5  520.22   45.09
   1  -8   5  507.21   45.28
   1   8   5  459.97   43.18
   1   8   5  484.30   44.99
  -1   8  -5  561.25   47.20
   1  -8   5  469.30   47.20
  -1  -8  -5  513.22   45.30
   1  -8   6   -1.09    2.93
   1   8   6   -1.07    3.15
   1  -8   6    4.78    3.03
   1   8   6    0.95    2.79
   1   8   6    0.81    1.94
   1  -8   6    2.79    2.64
  -1  -8  -6    1.80    2.41
  -1   8  -6    1.32    3.16
   1  -8   6    4.59    3.18
   1   8   6   -2.09    3.64
   1  -8   6    2.14    2.72
   1   8   7  166.32   18.67
   1  -8   7  172.29   18.69
   1  -8   7  174.82   16.02
   1  -8   7  195.54   19.91
   1   8   7  165.87   19.17
   1  -8   7  185.49   20.56
  -1  -8  -7  137.99   17.50
   1   8   7  162.84   17.16
   1   8   7  184.26   19.53
   1  -8   7  144.25   18.57
  -1   8  -7  166.75   19.47
   1  -8   7  164.60   20.10
   1   8   8  156.06   17.58
   1  -8   8  157.73   17.57
   1  -8   8  145.37   13.72
   1  -8   8  113.34   16.75
   1   8   8  142.14   17.82
  -1  -8  -8  164.35   16.76
   1   8   8  133.12   14.38
   1  -8   8  122.07   17.42
   1   8   8  141.38   17.39
   1  -8   8  121.76   13.99
   1  -8   8  143.22   17.56
  -1   8  -8  138.74   17.19
   1  -8   8  108.78   16.87
   1  -8   9  266.93   28.35
   1   8   9  253.91   28.19
   1   8   9  248.03   23.44
   1   8   9  279.85   29.28
   1  -8   9  282.88   29.28
   1  -8   9  262.60   23.55
   1  -8   9  256.78   23.95
   1   8   9  261.66   23.37
  -1  -8  -9  262.04   27.13
   1  -8   9  249.11   28.47
   1   8   9  265.28   29.00
  -1   8  -9  277.23   29.94
   1  -8   9  217.44   24.04
  -1   8  -9  272.39   28.50
   1  -8   9  291.46   29.54
   1   8  10   10.48    2.50
   1  -8  10   12.47    3.06
   1   8  10   11.95    3.14
   1  -8  10   10.11    2.91
   1  -8  10    4.19    4.43
   1   8  10   14.99    5.80
   1  -8  10   12.84    5.45
   1   8  10    1.89    3.68
   1  -8  10    9.89    3.39
  -1  -8 -10   10.15    4.16
  -1   8 -10   10.67    4.84
  -1   8 -10   11.10    5.70
   1  -8  10   12.32    6.33
   1   8  10   20.82    7.32
   1   8  11   93.89   10.20
   1   8  11   87.82   10.19
   1   8  11   76.13    9.64
   1  -8  11   97.61   15.62
   1  -8  11   82.04    9.80
   1   8  11  112.74   16.90
   1  -8  11   87.12   10.24
   1  -8  11   83.60   13.92
   1   8  11  123.63   16.29
  -1   8 -11   97.52   14.11
   1  -8  11   88.88   10.61
   1  -8  11   59.75   13.55
  -1   8 -11   92.26   15.86
   1  -8  11   77.06   14.47
   1   8  11  119.32   16.66
   1   8  12    5.86    2.68
   1   8  12    6.96    2.51
   1  -8  12    7.30    2.70
   1   8  12    6.40    3.12
   1  -8  12    2.02    2.12
   1   8  12    2.77    5.26
   1   8  12    6.96    2.75
   1  -8  12   13.37    6.02
   1  -8  12    7.01    3.07
   1   8  12    6.18    2.72
   1   8  12    8.70    2.93
   1   8  12    7.35    5.11
   1  -8  12    7.05    5.66
   1  -8  12   10.11    2.76
   1  -8  12    3.54    2.18
   1  -8  12   11.71    3.10
   1   8  12    4.03    2.24
  -1   8 -12    2.63    5.00
  -1   8 -12    3.88    3.71
   1  -8  12   11.02    6.62
   1  -8  12    6.65    3.19
   1  -8  12    2.62    4.99
   1   8  12   16.16    6.47
   1  -8  13   19.17    4.27
   1   8  13   36.81    5.77
   1   8  13   20.52    4.75
   1   8  13   22.73    5.31
   1   8  13   40.89   10.56
   1   8  13   26.08    4.94
   1   8  13   33.44    5.34
   1  -8  13   20.94    4.43
   1  -8  13   37.02    5.39
   1  -8  13   41.71   10.12
   1   8  13   15.36    7.23
   1   8  13   23.09    4.98
   1  -8  13   50.32   11.96
   1  -8  13   29.02    5.20
   1  -8  13   28.28    5.26
   1  -8  13   31.95    5.07
   1   8  13   22.26    4.59
  -1   8 -13   19.70    7.85
   1  -8  13   37.34   10.27
   1  -8  13   30.70    5.42
   1   8  13   23.94    8.31
   1  -8  13   23.23    8.80
   1   8  14   85.87   12.17
   1   8  14   98.21   12.08
   1  -8  14  102.53   12.00
   1   8  14   97.17   11.98
   1  -8  14   77.50   17.26
   1   8  14   63.78   16.35
   1  -8  14   91.26   11.28
   1   8  14  113.95   11.84
   1   8  14   96.08   11.38
   1  -8  14  102.57   11.47
   1   8  14  117.07   12.03
   1  -8  14  119.68   11.89
   1   8  14  131.82   12.42
   1  -8  14   79.73   16.65
   1   8  14  125.31   19.66
   1  -8  14  129.74   12.17
   1  -8  14  100.23   11.28
   1  -8  14  107.89   18.32
   1  -8  14   98.97   12.10
  -1   8 -14  127.28   19.69
   1   8  14  104.52   18.89
   1  -8  14   66.50   16.36
   1   8  15   20.72    5.53
   1   8  15   35.38    5.52
   1   8  15   36.30    5.97
   1  -8  15   26.26    4.96
   1   8  15   10.71    7.69
   1  -8  15   20.52    4.98
  -1   8 -15   24.56    5.08
   1   8  15   20.41    4.91
   1  -8  15   13.73    7.42
   1   8  15   32.91    5.38
   1  -8  15   24.68    4.79
   1   8  15   27.55    5.16
   1  -8  15   36.43   10.50
   1  -8  15   30.71    5.23
   1  -8  15   19.34    4.59
   1   8  15   29.77    5.39
   1   8  15   28.64   10.30
   1  -8  15   23.07    4.32
  -1   8 -15   12.57    6.85
   1  -8  15   30.13    5.47
  -1   8 -15   24.28    8.78
   1   8  15   38.28   11.61
   1  -8  15   16.84    8.33
   1   8  16   20.42    4.64
   1   8  16   15.83    4.88
   1  -8  16   28.42    4.78
   1   8  16   15.78    5.47
  -1   8 -16   21.76    4.52
   1  -8  16   21.08    5.04
   1   8  16   29.45    9.50
   1   8  16   10.02    4.12
   1  -8  16   21.26    8.65
   1  -8  16   24.63    4.64
   1   8  16   15.75    4.34
   1  -8  16   22.00    8.57
   1  -8  16   22.26    4.61
   1   8  16   30.52    5.17
   1   8  16    9.88    7.03
   1  -8  16   15.26    4.11
   1   8  16   18.55    4.52
  -1   8 -16   12.57    7.23
   1  -8  16   20.02    3.84
  -1   8 -16   12.06    6.95
   1  -8  16   27.41    5.00
   1   8  16   21.54    8.76
   1  -8  16   27.83    9.91
  -1   8 -17    2.70    2.43
   1  -8  17    0.87    2.57
   1   8  17   -1.81    2.76
   1   8  17    0.80    2.34
   1  -8  17    0.76    2.22
   1   8  17    3.18    2.70
   1  -8  17    1.52    2.14
   1  -8  17    2.16    2.59
   1   8  17    1.49    2.75
   1  -8  17    7.76    3.15
   1  -8  17   -1.45    2.75
   1   8  17    1.50    2.54
   1   8  17    3.70    3.42
   1   8  17    1.85    3.50
   1   8  18   38.90    5.86
   1  -8  18   29.57    5.36
   1  -8  18   17.53    4.84
   1   8  18   27.54    5.61
  -1   8 -18   25.50    4.62
   1   8  18   32.81    5.94
   1  -8  18   37.38    5.70
   1   8  18   31.40    5.48
   1   8  18   35.52    5.82
   1  -8  18   27.51    5.16
   1  -8  18   29.55    5.22
   1   8  18   30.29    5.39
   1  -8  19    0.63    2.38
   1   8  19   -1.28    2.55
   1  -8  19    2.28    2.50
   1   8  19    1.56    2.48
   1  -8  19   -0.63    2.45
   1   8  19    4.08    3.09
   1   8  19   -1.29    2.39
   1  -8  19    0.65    2.42
   1  -8  19   -0.66    2.22
   1   8  19   -1.37    2.39
   1   8  19    2.05    2.32
   1   8  20    4.37    2.48
   1  -8  20    5.92    2.49
   1   8  20    8.00    2.83
   1  -8  20    6.53    2.94
   1  -8  20    7.59    2.82
   1   8  20   10.70    3.20
   1   8  20    6.61    2.71
   1   8  20   12.78    3.25
   1  -8  20    3.91    2.40
   1  -8  20    8.92    2.90
   1   8  20   11.03    3.13
   1   8  21    0.43    1.75
   1  -8  21   -0.43    1.74
   1   8  21    0.53    1.79
   1   8  21    3.63    1.89
   1  -8  21    0.88    1.70
   1  -8  21    1.31    1.66
   1   8  21    0.46    1.69
   1  -8  21    2.58    1.79
   1   8  21    1.30    1.69
   1   8  21    2.36    2.18
   1  -8  22    8.00    2.04
   1  -8  22    7.09    1.91
   1  -8  22   12.01    2.23
   1   8  22   10.45    2.87
   1  -8  22   16.12    2.43
   1  -9 -22    0.35    1.04
  -1   9  22    3.60    2.14
  -1  -9  22   -0.68    1.30
  -1  -9  22    3.06    1.58
  -1  -9  22    2.36    1.49
  -1  -9  22    2.36    1.43
  -1  -9  21   -0.46    1.77
  -1   9  21   -0.91    1.77
  -1   9  21   -1.68    2.07
  -1   9  21    2.31    2.03
  -1  -9  21   -2.29    1.94
  -1   9  21    1.92    2.17
  -1   9  21    1.45    1.69
  -1  -9  21    0.46    1.72
  -1  -9  21   -0.46    1.80
  -1   9  21    0.97    1.74
  -1   9  20   26.29    4.60
  -1  -9  20   34.21    4.97
  -1  -9  20   26.81    4.84
   1   9 -20   31.41    4.57
  -1   9  20   21.92    4.89
  -1   9  20   22.58    4.46
  -1   9  20   34.37    5.65
  -1  -9  20   28.31    4.65
  -1  -9  20   29.10    4.70
  -1  -9  20   29.02    4.59
  -1   9  20   23.20    4.69
  -1   9  20   21.44    4.36
  -1   9  19   20.36    4.16
  -1  -9  19   15.57    4.21
  -1   9  19   14.27    4.52
  -1  -9  19    9.10    3.62
  -1  -9  19   12.29    3.85
  -1   9  19   15.62    4.29
  -1  -9  19   19.67    4.33
   1   9 -19   28.41    4.68
  -1   9  19   15.55    4.08
  -1   9  19   28.23    4.75
  -1  -9  19   10.65    3.70
  -1   9  19   21.52    4.90
  -1   9  18   12.33    3.83
  -1  -9  18   20.01    4.10
  -1  -9  18   13.30    3.81
  -1   9  18   11.02    3.57
  -1  -9  18   13.93    3.65
  -1   9  18    8.79    3.62
  -1  -9  18   18.91    3.82
  -1  -9  18   16.20    4.19
  -1   9  18   16.72    4.31
   1   9 -18   19.62    4.04
  -1   9  18   13.82    3.77
  -1   9  18   14.89    4.50
  -1  -9  18   16.77    3.92
  -1   9  17   -0.71    2.77
  -1   9  17    2.68    2.93
  -1  -9  17    0.69    2.26
  -1  -9  17    6.75    5.72
  -1   9  17    2.58    2.63
  -1  -9  17    1.66    2.82
   1   9 -17   -0.77    2.94
  -1   9  17   -1.41    2.74
  -1  -9  17    0.68    2.32
  -1   9  17   -3.12    4.57
  -1  -9  17   -0.72    2.21
  -1   9  17   -0.76    2.32
  -1   9  17   -0.76    2.40
  -1  -9  17   -3.59    2.58
  -1  -9  17    2.94    2.33
   1   9 -17   -3.38    4.96
  -1  -9  17   -3.28    5.55
   1   9 -17   -3.25    4.77
  -1  -9  17    3.31    4.86
  -1  -9  16   -0.68    3.38
  -1   9  16    3.48    3.21
  -1   9  16    0.88    2.59
  -1   9  16   -1.42    2.94
  -1  -9  16   -0.72    2.86
  -1  -9  16   -2.92    4.28
  -1  -9  16   -2.14    3.20
  -1   9  16   -1.51    3.19
  -1   9  16   -1.52    3.01
  -1   9  16   -3.07    4.50
  -1   9  16   -6.92    7.18
  -1  -9  16   -3.33    5.64
  -1  -9  16    0.82    2.32
  -1   9  16    0.86    2.51
   1   9 -16    5.54    3.35
  -1   9  16   -2.11    2.98
  -1  -9  16   -0.68    3.10
   1   9 -16    3.39    4.98
  -1  -9  16    0.77    2.05
   1   9 -16    3.27    4.80
  -1  -9  16   -3.43    5.81
  -1   9  16    3.36    4.03
  -1  -9  16    9.80    6.19
  -1  -9  15   43.38    6.17
  -1   9  15   45.76    7.02
  -1   9  15   37.60    7.02
  -1   9  15   49.81    6.62
  -1  -9  15   52.26    6.76
  -1   9  15   42.20    6.58
  -1  -9  15   33.46   10.05
  -1  -9  15   40.21    6.35
  -1   9  15   46.94   11.36
  -1   9  15   47.56    6.69
   1   9 -15   46.15    6.91
  -1  -9  15   28.64   10.99
  -1   9  15   39.78   12.07
  -1   9  15   35.43    6.24
  -1  -9  15   33.30    6.15
  -1  -9  15   31.66    6.30
  -1   9  15   48.72    6.58
  -1  -9  15   34.62    5.99
   1   9 -15   29.74   10.66
  -1  -9  15   50.71    6.81
  -1  -9  15   41.63   11.88
   1   9 -15   47.90   11.98
  -1  -9  15   40.08    6.42
  -1   9  15   32.18   10.41
  -1  -9  15   34.38   10.48
  -1   9  14   75.56    9.05
  -1   9  14   46.10    8.18
  -1   9  14   71.08   14.93
  -1  -9  14   67.55    8.66
  -1   9  14   59.39    8.46
  -1  -9  14   47.46   12.54
  -1  -9  14   56.27    8.80
  -1  -9  14   77.93    8.35
  -1   9  14   57.02    8.06
  -1  -9  14   88.18   14.97
  -1   9  14   62.77   14.03
  -1  -9  14   71.60    8.41
  -1  -9  14   78.08    8.61
  -1   9  14   67.58    8.44
  -1  -9  14   67.09    8.15
  -1   9  14   76.71    8.59
  -1   9  14   64.55    8.23
  -1  -9  14   67.91    8.19
   1   9 -14   69.77   12.87
   1   9 -14   88.11   15.80
  -1  -9  14   67.93   15.43
  -1  -9  14   75.01    8.91
  -1  -9  14   61.21   13.55
  -1   9  14   84.00   15.63
  -1   9  13    0.73    2.32
  -1   9  13    2.93    2.11
  -1  -9  13    3.39    2.03
  -1   9  13   -0.72    2.51
  -1   9  13   -2.82    4.77
  -1   9  13   -1.41    2.16
  -1  -9  13   -2.71    3.24
  -1  -9  13   -2.72    1.91
  -1   9  13    0.57    1.60
  -1  -9  13    1.68    2.47
  -1  -9  13    1.18    1.65
  -1   9  13   -2.48    4.21
  -1  -9  13    1.19    1.74
  -1  -9  13    0.60    1.76
  -1   9  13    0.63    1.91
  -1  -9  13   -2.36    3.47
  -1   9  13    1.26    1.85
  -1  -9  13    0.56    1.78
  -1   9  13    0.58    1.63
  -1  -9  13    0.76    1.93
   1   9 -13   -2.21    3.75
   1  -9 -13    2.24    4.24
  -1  -9  13    3.25    3.90
   1   9 -13    2.84    4.80
  -1   9  13    2.74    5.19
  -1  -9  13    2.66    5.52
  -1   9  12    0.65    2.34
  -1   9  12    4.69    2.66
  -1  -9  12    2.26    1.85
  -1   9  12   -0.57    1.73
  -1  -9  12    0.78    1.87
  -1  -9  12   -2.43    3.57
  -1   9  12    0.64    2.22
  -1  -9  12    3.08    2.15
  -1   9  12    2.53    3.71
  -1   9  12   -2.23    3.78
  -1  -9  12   -2.12    3.11
  -1   9  12    0.57    1.92
  -1   9  12    1.14    1.87
  -1  -9  12    3.06    4.49
   1   9 -12   -2.12    4.41
   1  -9 -12    2.10    3.97
  -1  -9  12   -0.74    2.73
   1   9 -12    2.61    5.42
  -1  -9  12    2.19    3.72
  -1   9  12   -2.46    4.65
  -1  -9  12   -2.39    4.97
  -1   9  11   24.95    4.33
  -1  -9  11   10.80    5.47
  -1  -9  11   16.47    3.70
  -1   9  11   15.28    3.82
  -1   9  11   35.75    9.05
  -1   9  11   27.11    4.20
  -1  -9  11   28.75    4.09
  -1   9  11   27.56    7.29
  -1  -9  11   31.98    7.84
   1   9 -11   23.87    8.28
   1  -9 -11   23.26    6.80
   1   9 -11   42.20    8.86
  -1  -9  11   17.10    3.98
  -1  -9  11   12.77    6.49
  -1   9  11   19.53    7.56
  -1  -9  11   17.38    6.61
  -1  -9  10   50.70    6.27
  -1   9  10   60.18   10.85
  -1  -9  10   52.79   10.10
  -1  -9  10   55.39    6.48
  -1   9  10   49.22    6.34
  -1   9  10   44.47    9.21
  -1  -9  10   54.16    9.65
  -1   9  10   51.59    8.31
   1   9 -10   37.57    9.28
   1   9 -10   71.39   11.92
   1  -9 -10   62.04   10.28
  -1  -9  10   47.45    6.76
  -1  -9  10   44.08   10.46
  -1   9  10   39.64    9.58
  -1  -9  10   52.06   10.22
  -1  -9   9   16.22    5.66
  -1   9   9   26.54    7.01
  -1  -9   9   28.21    3.90
  -1   9   9   19.98    3.74
  -1   9   9   20.46    5.87
  -1  -9   9   18.33    5.81
  -1  -9   9   26.30    4.21
  -1  -9   9   21.07    6.96
  -1   9   9   21.53    5.43
   1   9  -9   20.92    6.22
   1  -9  -9   35.45    7.60
  -1  -9   9   27.97    7.63
  -1  -9   9   28.83    7.06
  -1   9   9   20.96    5.80
  -1  -9   8   30.14    6.44
  -1   9   8   19.46    5.61
  -1   9   8   29.06    4.17
  -1  -9   8   24.20    3.80
  -1  -9   8   36.88    6.53
  -1   9   8   19.60    5.46
  -1  -9   8   30.41    7.72
  -1  -9   8   25.27    4.08
  -1   9   8   36.81    6.83
   1   9  -8   22.59    6.66
   1  -9  -8   32.20    7.47
  -1   9   8   33.72    6.85
  -1  -9   8   41.51    9.18
  -1  -9   8   27.09    6.48
  -1   9   7    1.14    2.15
  -1  -9   7   -1.13    2.54
  -1   9   7    0.44    1.53
  -1  -9   7   -0.96    1.77
  -1  -9   7    0.46    1.39
  -1   9   7    1.16    2.20
  -1  -9   7    3.43    3.84
  -1  -9   7    1.12    2.69
  -1   9   7   -2.20    2.80
  -1  -9   7    3.55    4.25
  -1   9   7    0.63    1.30
   1   9  -7   -1.49    3.80
   1  -9  -7   -1.33    3.39
  -1  -9   7   -0.98    1.86
  -1   9   7    1.00    1.90
  -1  -9   6   97.21   11.93
  -1   9   6  110.84   12.28
  -1   9   6   87.20   12.75
   1  -9  -6  120.05   14.20
  -1  -9   6   97.83   14.17
  -1   9   6  124.37   13.01
  -1  -9   6  102.33   12.48
  -1   9   6   92.66   11.62
   1   9  -6  119.18   14.50
  -1  -9   6  112.41   12.69
  -1   9   6  123.62   12.80
  -1  -9   6  103.40   14.82
  -1   9   5   71.22    8.25
  -1  -9   5   60.26    7.91
  -1  -9   5   75.22    8.77
  -1   9   5   60.26    8.16
  -1  -9   5   76.64   11.35
  -1   9   5   77.07   10.38
  -1  -9   5   62.78    8.29
   1   9  -5   68.34   10.69
  -1   9   5   63.01    8.07
   1  -9  -5   68.25    9.99
  -1   9   5   82.65    9.34
  -1  -9   5   76.84   11.89
  -1  -9   4   32.73    4.37
  -1   9   4   33.96    4.39
   1  -9  -4   39.06    7.70
  -1   9   4   36.51    6.63
  -1   9   4   36.39    4.64
  -1  -9   4   31.63    4.57
   1   9  -4   37.38    7.24
   1  -9  -4   32.22    6.25
  -1   9   4   31.76    5.69
  -1   9   4   31.20    4.40
  -1  -9   4   30.90    4.48
  -1  -9   3   54.70    6.46
  -1   9   3   68.08    6.56
   1   9  -3  121.58   12.16
  -1   9   3  101.04   11.08
  -1  -9   3   71.81    6.74
  -1   9   3  114.01   10.93
  -1  -9   3   77.49    6.88
   1  -9  -3  106.06   11.79
  -1  -9   3  111.82   12.67
  -1   9   2  158.71   16.31
   1   9  -2  137.57   16.23
  -1  -9   2  127.44   17.03
   1  -9  -2  147.41   17.19
  -1   9   2  156.20   16.75
   1   9  -2  143.90   16.40
   1   9  -1   40.34    7.48
  -1   9   1   62.23    8.21
  -1  -9   1   57.00    9.10
   1  -9  -1   41.71    8.05
  -1  -9   1   54.07    8.53
  -1   9   0    8.13    3.11
   1   9   0    0.96    3.04
   1  -9   0    8.86    4.29
  -1  -9   0    1.21    3.26
  -1  -9   0    4.72    3.32
  -1   9   0   -1.05    3.09
   1  -9   0    1.13    2.55
   1   9   0    2.00    2.94
   1   9   1  267.32   24.55
   1  -9   1  216.98   25.37
  -1  -9  -1  273.85   25.71
  -1   9  -1  240.71   24.85
   1  -9   1  235.32   24.90
   1   9   1  232.55   24.48
  -1  -9  -1  255.43   25.62
   1   9   2   29.01    5.54
  -1  -9  -2   35.08    6.72
   1  -9   2   26.32    6.21
   1   9   2   33.97    6.09
  -1   9  -2   34.14    6.70
  -1  -9  -2   29.11    6.23
  -1  -9  -3  136.99   14.75
   1  -9   3  107.96   11.37
   1  -9   3  138.26   14.77
  -1  -9  -3  122.45   15.07
  -1   9  -3  132.74   14.62
   1   9   3  126.71   13.74
   1   9   3  117.83   12.82
  -1   9  -3  130.15   14.72
   1  -9   3  108.72   11.15
   1   9   3   99.72   11.07
   1  -9   4    3.27    1.94
   1   9   4    3.72    1.84
   1   9   4   -0.97    3.18
  -1  -9  -4    4.36    4.27
   1  -9   4    2.54    3.58
  -1   9  -4    4.78    3.93
   1  -9   4    1.73    1.49
   1   9   4    5.62    1.92
  -1   9  -4    1.27    2.87
   1   9   4    3.53    2.25
   1  -9   4    2.58    1.99
   1   9   4    4.83    2.06
   1  -9   4    3.07    3.68
  -1  -9  -4    7.40    3.59
   1   9   5   39.38    6.16
   1  -9   5   28.33    5.59
   1  -9   5   34.01    5.58
   1   9   5   39.75    5.89
   1   9   5   45.42    6.87
  -1   9  -5   42.71    7.82
   1  -9   5   41.46    7.82
  -1  -9  -5   44.45    8.61
   1   9   5   28.26    4.89
  -1  -9  -5   42.77    6.53
  -1   9  -5   31.39    7.47
  -1  -9  -5   32.21    6.05
   1  -9   5   34.62    6.01
   1   9   5   41.52    6.26
   1  -9   5   39.10    8.25
   1  -9   6  369.45   34.93
   1   9   6  403.76   35.26
   1  -9   6  343.68   35.29
   1   9   6  395.91   35.73
   1  -9   6  358.32   32.88
  -1  -9  -6  392.08   35.35
   1  -9   6  351.22   32.84
   1  -9   6  382.81   37.45
   1   9   6  389.85   35.31
  -1   9  -6  369.80   37.13
   1  -9   6  396.23   35.77
   1   9   6  365.20   35.21
   1  -9   6  386.30   38.30
   1  -9   7    9.02    3.65
   1   9   7    6.35    3.08
   1  -9   7    4.58    1.99
   1   9   7    3.89    1.63
   1   9   7    6.77    2.91
   1  -9   7    6.79    3.21
   1  -9   7    5.09    3.83
   1   9   7   10.26    3.10
  -1   9  -7   11.07    4.85
  -1  -9  -7    1.08    3.90
   1  -9   7    8.87    3.43
   1  -9   7   11.04    5.42
   1   9   7    4.94    2.99
   1  -9   8   24.47    6.36
   1   9   8    9.16    4.11
   1  -9   8   21.48    3.71
   1   9   8    9.67    2.74
   1   9   8   35.23    6.64
   1  -9   8   29.51    5.95
   1   9   8   12.23    3.50
   1  -9   8   13.23    5.71
  -1  -9  -8   17.96    4.74
  -1   9  -8   35.75    7.75
   1  -9   8   19.46    6.32
   1  -9   8   18.01    5.42
   1   9   8   25.20    6.17
   1   9   9   28.21    4.26
   1  -9   9   19.45    4.27
   1  -9   9   30.37    7.32
   1  -9   9   26.08    4.19
   1   9   9   45.09    8.83
   1   9   9   25.61    6.65
   1  -9   9   39.19    7.65
   1  -9   9   30.73    5.21
  -1  -9  -9   26.60    6.00
  -1   9  -9   31.09    7.95
  -1   9  -9   38.83    9.08
   1  -9   9   46.92    9.75
   1  -9   9   43.83    8.60
   1   9   9   22.77    6.72
   1   9  10  169.95   16.00
   1  -9  10  172.67   16.76
   1   9  10  172.90   16.16
   1  -9  10  152.80   15.93
   1   9  10  150.69   21.35
   1  -9  10  162.45   21.42
  -1   9 -10  191.71   23.38
   1  -9  10  157.26   17.07
   1   9  10  162.93   21.44
   1  -9  10  179.59   22.00
  -1   9 -10  197.18   22.13
   1  -9  10  196.79   22.04
   1   9  10  182.30   21.49
   1   9  10  162.15   16.31
   1   9  10  146.55   16.27
   1   9  11   56.22    7.64
   1   9  11   56.65    7.72
   1  -9  11   55.90   11.89
   1   9  11   40.70   10.73
   1   9  11   62.30    7.54
   1  -9  11   59.65    7.46
   1   9  11   55.00    7.03
   1  -9  11   55.55    7.68
   1  -9  11   73.77   12.30
   1   9  11   70.22   12.30
  -1   9 -11   51.34   10.60
   1  -9  11   68.39    8.68
   1  -9  11   62.35   13.12
  -1   9 -11   85.04   14.67
   1  -9  11   77.73   13.36
   1   9  11   83.89   13.86
   1   9  12    0.57    1.66
   1   9  12    1.51    2.03
   1   9  12   16.00    4.44
   1  -9  12    1.10    1.67
   1   9  12   -0.68    1.72
   1  -9  12   -2.61    3.83
   1   9  12    2.70    5.11
   1  -9  12    0.66    1.93
   1  -9  12    0.81    2.27
   1  -9  12    1.74    1.90
   1   9  12    0.61    1.85
   1   9  12    2.40    3.52
   1  -9  12    2.30    3.37
   1   9  12    3.02    2.23
   1  -9  12   -1.15    1.76
   1   9  12   -1.12    1.65
   1  -9  12    1.09    1.73
   1  -9  12    8.58    5.42
   1  -9  12   -3.50    3.31
  -1   9 -12    2.13    3.60
  -1   9 -12    2.78    4.07
   1   9  12   -2.63    4.45
   1  -9  12   -2.56    4.85
   1   9  13    3.74    2.43
   1   9  13    9.55    3.51
   1  -9  13    5.41    2.70
   1   9  13    8.19    3.61
   1   9  13    5.33    5.53
   1   9  13    0.67    2.20
   1  -9  13    5.07    4.30
   1  -9  13    0.63    2.29
   1   9  13    0.66    2.40
   1  -9  13   -0.63    2.33
   1  -9  13    4.33    2.53
   1   9  13   11.94    6.20
   1  -9  13    2.87    4.22
   1   9  13    3.74    2.62
   1  -9  13    2.57    2.52
   1  -9  13    1.79    2.27
   1   9  13   -1.86    2.57
  -1   9 -13   10.71    5.14
  -1   9 -13    5.91    7.51
   1  -9  13    2.67    2.93
   1  -9  13    2.95    3.54
   1   9  13    2.91    3.49
   1  -9  13    2.82    4.78
   1   9  14   40.37    6.52
   1   9  14   41.99    7.45
   1   9  14   36.71    7.14
   1  -9  14   52.25   11.86
   1  -9  14   60.95    7.29
   1  -9  14   64.09    7.41
   1   9  14   43.43   11.41
   1   9  14   46.59    6.88
   1   9  14   55.44    7.29
   1  -9  14   52.09    7.21
   1  -9  14   31.11   10.31
   1   9  14   34.78    6.50
   1   9  14   32.43   10.32
   1  -9  14   50.94    7.60
   1   9  14   43.37    6.52
   1  -9  14   57.80    7.09
   1  -9  14   59.44    7.24
   1  -9  14   47.59    6.70
   1  -9  14   56.29   12.68
   1  -9  14   50.94    7.60
  -1   9 -14   46.38   12.37
   1  -9  14   45.82   11.68
   1   9  14   53.65   12.89
   1   9  15   95.27   12.47
   1   9  15  100.44   12.05
   1  -9  15  108.04   19.38
   1   9  15   80.62   11.38
   1   9  15   82.02   17.64
   1  -9  15  109.14   12.01
   1  -9  15  100.83   11.26
   1   9  15  124.86   11.88
   1  -9  15  109.59   11.46
   1   9  15  109.10   11.48
   1   9  15  128.56   19.77
   1  -9  15  101.21   11.33
   1   9  15   98.70   11.56
   1  -9  15   92.88   17.08
   1  -9  15   89.03   11.02
   1   9  15  121.57   11.95
  -1   9 -15  103.34   18.37
   1  -9  15   72.56   10.48
  -1   9 -15  110.03   19.13
   1  -9  15  102.80   12.06
   1   9  15   79.96   17.06
   1  -9  15   96.50   18.31
   1   9  16   17.18    3.90
   1   9  16   10.19    4.53
   1   9  16    5.50    4.07
   1  -9  16    9.62    3.27
  -1   9 -16   13.54    3.83
   1  -9  16    6.69    5.74
   1  -9  16   14.07    4.07
   1   9  16   19.82    4.42
   1   9  16   11.35    3.52
   1  -9  16   11.61    3.30
   1  -9  16    9.38    3.13
   1   9  16   12.94    3.76
   1   9  16    6.26    5.39
   1   9  16   13.74    3.72
   1  -9  16   16.50    3.66
  -1  -9 -16    3.18    3.92
  -1   9 -16   22.41    9.44
   1  -9  16   11.48    3.15
  -1   9 -16   15.50    7.48
   1  -9  16    5.85    3.22
   1  -9  16    6.58    5.65
   1   9  17    2.97    2.27
   1  -9  17    1.41    2.39
   1  -9  17    0.70    2.30
   1   9  17   -0.74    2.09
  -1   9 -17    2.09    2.84
   1   9  17   -0.84    2.58
   1  -9  17   -1.62    2.38
   1  -9  17    1.54    2.34
   1  -9  17    1.35    2.21
   1   9  17   -0.91    2.79
   1   9  17    0.90    3.51
   1   9  17   -2.80    2.72
   1  -9  17    0.67    2.20
   1   9  17    0.69    2.69
   1  -9  18   22.12    4.81
  -1   9 -18   22.58    4.34
   1   9  18   22.93    4.91
   1  -9  18   19.77    4.31
   1   9  18   21.53    4.60
   1   9  18   27.12    5.01
   1  -9  18   31.50    4.93
   1   9  18   24.23    5.35
   1  -9  18   20.89    4.50
   1   9  18   22.94    4.70
   1   9  18   22.07    4.56
   1  -9  18   31.45    4.93
   1  -9  19   23.13    4.92
   1   9  19   35.09    5.48
   1   9  19   23.33    4.79
   1  -9  19   21.59    4.42
   1  -9  19   24.42    4.60
   1   9  19   36.23    5.35
   1  -9  19   27.66    4.75
   1   9  19   38.56    6.13
   1   9  19   36.59    5.28
   1   9  19   33.35    5.10
   1  -9  19   26.36    4.75
   1   9  20   11.59    3.18
   1  -9  20   19.10    3.39
   1   9  20   12.77    2.98
   1  -9  20   14.54    3.09
   1   9  20   20.08    3.51
   1   9  20   14.91    3.81
   1   9  20   14.63    3.12
   1  -9  20   15.82    3.23
   1   9  20   16.61    3.39
   1  -9  20   17.69    3.27
   1  -9  21   -1.05    1.52
   1  -9  21   -1.41    1.40
   1  -9  21   -0.35    1.27
   1  -9  21   -1.41    1.61
   1   9  21   -0.55    2.04
   1   9  22    2.07    1.76
  -1  10  22    0.47    1.87
[truncated: 3,770,678 more chars]
