# Supplementary material for: Bridged Pyrroloindole‐CAYC‐Gold Complexes: Harnessing Weak Secondary Intramolecular Au···H−C(sp3 ) Interactions in Gold(I) Catalysis
Source: Angew Chem Int Ed Engl. 2026 Mar 15;65(17):e26091. doi: 10.1002/anie.202526091 (PMC12994864; doi:10.1002/anie.202526091)
Supplement: Supplementary file 2 — Supporting File2: anie71581‐sup‐0002‐Data.zip. [file ANIE-65-e26091-s002.zip › 9b-[Au].cif]

data_shelx
# start Validation Reply Form
_vrf_PLAT971_shelx
;
PROBLEM: Check Calcd Resid. Dens.  0.94Ang From Au1             6.02 eA-3  
RESPONSE: This Alert is due to presence of residual density in the
presence of heavy metal atom (Au).
;
_vrf_PLAT972_shelx
;
PROBLEM: Check Calcd Resid. Dens.  0.86Ang From Au1            -5.45 eA-3  
RESPONSE: This Alert is due to presence of residual density in the
presence of heavy metal atom (Au).
;
_vrf_PLAT342_shelx
;
PROBLEM: Low Bond Precision on  C-C Bonds ...............    0.02615 Ang.  
RESPONSE: The poor crystal quality is the reason behind low bond 
precision of the lighter atoms. However, the identity of the 
structure was clearly established without any issue.
;
# end Validation Reply Form

_audit_creation_date               2025-02-01
_audit_creation_method
;
Olex2 1.5
(compiled 2024.02.16 svn.r378c4104 for OlexSys, GUI svn.r6928)
;
_shelx_SHELXL_version_number       '2019/1'
_audit_contact_author_address      ?
_audit_contact_author_email        ?
_audit_contact_author_name         ''
_audit_contact_author_phone        ?
_publ_contact_author_id_orcid      ?
_publ_section_references
;
Dolomanov, O.V., Bourhis, L.J., Gildea, R.J, Howard, J.A.K. & Puschmann, H.
 (2009), J. Appl. Cryst. 42, 339-341.

Sheldrick, G.M. (2008). Acta Cryst. A64, 112-122.
;
_chemical_name_common              ?
_chemical_name_systematic          ?
_chemical_formula_moiety           'C44 H35 Au Cl N S'
_chemical_formula_sum              'C44 H35 Au Cl N S'
_chemical_formula_weight           842.20
_chemical_melting_point            ?
loop_
  _atom_type_symbol
  _atom_type_description
  _atom_type_scat_dispersion_real
  _atom_type_scat_dispersion_imag
  _atom_type_scat_source
 'C' 'C' 0.0181 0.0091 'International Tables Vol C Tables 4.2.6.8 and 6.1.1.4'
 'H' 'H' 0.0000 0.0000 'International Tables Vol C Tables 4.2.6.8 and 6.1.1.4'
 'N' 'N' 0.0311 0.0180 'International Tables Vol C Tables 4.2.6.8 and 6.1.1.4'
 'S' 'S' 0.3331 0.5567 'International Tables Vol C Tables 4.2.6.8 and 6.1.1.4'
 'Cl' 'Cl' 0.3639 0.7018 'International Tables Vol C Tables 4.2.6.8 and 6.1.1.4'
 'Au' 'Au' -4.4197 7.2980
 'International Tables Vol C Tables 4.2.6.8 and 6.1.1.4'

_shelx_space_group_comment
;
The symmetry employed for this shelxl refinement is uniquely defined
by the following loop, which should always be used as a source of
symmetry information in preference to the above space-group names.
They are only intended as comments.
;
_space_group_crystal_system        'monoclinic'
_space_group_IT_number             15
_space_group_name_H-M_alt          'I 1 2/a 1'
_space_group_name_Hall             '-I 2ya'
loop_
  _space_group_symop_operation_xyz
 'x, y, z'
 '-x+1/2, y, -z'
 'x+1/2, y+1/2, z+1/2'
 '-x+1, y+1/2, -z+1/2'
 '-x, -y, -z'
 'x-1/2, -y, z'
 '-x+1/2, -y+1/2, -z+1/2'
 'x, -y+1/2, z+1/2'

_cell_length_a                     14.5394(2)
_cell_length_b                     17.8252(2)
_cell_length_c                     29.3972(4)
_cell_angle_alpha                  90
_cell_angle_beta                   102.3480(10)
_cell_angle_gamma                  90
_cell_volume                       7442.56(17)
_cell_formula_units_Z              8
_cell_measurement_reflns_used      27140
_cell_measurement_temperature      101(2)
_cell_measurement_theta_max        75.1360
_cell_measurement_theta_min        2.8950
_shelx_estimated_absorpt_T_max     0.472
_shelx_estimated_absorpt_T_min     0.143
_exptl_absorpt_coefficient_mu      8.842
_exptl_absorpt_correction_T_max    1.000
_exptl_absorpt_correction_T_min    0.205
_exptl_absorpt_correction_type     gaussian
_exptl_absorpt_process_details
;
CrysAlisPro 1.171.43.130a (Rigaku Oxford Diffraction, 2024)
Numerical absorption correction based on gaussian integration over
a multifaceted crystal model
Empirical absorption correction using spherical harmonics,
implemented in SCALE3 ABSPACK scaling algorithm.
;
_exptl_absorpt_special_details     ?
_exptl_crystal_colour              colourless
_exptl_crystal_colour_primary      colourless
_exptl_crystal_density_diffrn      1.503
_exptl_crystal_density_meas        ?
_exptl_crystal_density_method      ?
_exptl_crystal_description         block
_exptl_crystal_F_000               3344
_exptl_crystal_size_max            0.36
_exptl_crystal_size_mid            0.12
_exptl_crystal_size_min            0.1
_exptl_transmission_factor_max     ?
_exptl_transmission_factor_min     ?
_diffrn_reflns_av_R_equivalents    0.1067
_diffrn_reflns_av_unetI/netI       0.0391
_diffrn_reflns_Laue_measured_fraction_full  0.998
_diffrn_reflns_Laue_measured_fraction_max  0.966
_diffrn_reflns_limit_h_max         18
_diffrn_reflns_limit_h_min         -14
_diffrn_reflns_limit_k_max         22
_diffrn_reflns_limit_k_min         -21
_diffrn_reflns_limit_l_max         34
_diffrn_reflns_limit_l_min         -36
_diffrn_reflns_number              59885
_diffrn_reflns_point_group_measured_fraction_full  0.998
_diffrn_reflns_point_group_measured_fraction_max  0.966
_diffrn_reflns_theta_full          67.684
_diffrn_reflns_theta_max           75.766
_diffrn_reflns_theta_min           2.918
_diffrn_ambient_temperature        101.15
_diffrn_detector_area_resol_mean   ?
_diffrn_measured_fraction_theta_full  0.998
_diffrn_measured_fraction_theta_max  0.966
_diffrn_measurement_device_type    'XtaLAB Synergy, Dualflex, HyPix'
_diffrn_measurement_method         '\w scans'
_diffrn_radiation_type             CuK\a
_diffrn_radiation_wavelength       1.54184
_diffrn_source                     ?
_reflns_Friedel_coverage           0.000
_reflns_Friedel_fraction_full      .
_reflns_Friedel_fraction_max       .
_reflns_number_gt                  6369
_reflns_number_total               7482
_reflns_special_details
;
 Reflections were merged by SHELXL according to the crystal
 class for the calculation of statistics and refinement.
 
 Structure factors included contributions from the .fab file.
 
 _reflns_Friedel_fraction is defined as the number of unique
 Friedel pairs measured divided by the number that would be
 possible theoretically, ignoring centric projections and
 systematic absences.
;
_reflns_threshold_expression       'I > 2\s(I)'
_computing_cell_refinement         ?
_computing_data_collection         ?
_computing_data_reduction          ?
_computing_molecular_graphics      'Olex2 1.5 (Dolomanov et al., 2009)'
_computing_publication_material    'Olex2 1.5 (Dolomanov et al., 2009)'
_computing_structure_refinement    'XL  (Sheldrick, 2008)'
_computing_structure_solution      ?
_refine_diff_density_max           5.877
_refine_diff_density_min           -4.952
_refine_diff_density_rms           0.224
_refine_ls_extinction_coef         .
_refine_ls_extinction_method       none
_refine_ls_goodness_of_fit_ref     1.060
_refine_ls_hydrogen_treatment      constr
_refine_ls_matrix_type             full
_refine_ls_number_parameters       405
_refine_ls_number_reflns           7482
_refine_ls_number_restraints       9
_refine_ls_R_factor_all            0.1077
_refine_ls_R_factor_gt             0.0958
_refine_ls_restrained_S_all        1.060
_refine_ls_shift/su_max            0.010
_refine_ls_shift/su_mean           0.001
_refine_ls_structure_factor_coef   Fsqd
_refine_ls_weighting_details      
 'w=1/[\s^2^(Fo^2^)+(0.0853P)^2^+379.4062P] where P=(Fo^2^+2Fc^2^)/3'
_refine_ls_weighting_scheme        calc
_refine_ls_wR_factor_gt            0.2368
_refine_ls_wR_factor_ref           0.2459
_refine_special_details            ?
_olex2_refinement_description
;
1. Fixed Uiso
 At 1.2 times of:
  All C(H) groups
 At 1.5 times of:
  All C(H,H,H) groups
2. Restrained distances
 C39-C40
 1.39 with sigma of 0.02
 C40-C41
 1.39 with sigma of 0.02
 C41-C42
 1.39 with sigma of 0.02
 C42-C43
 1.39 with sigma of 0.02
 C43-C44
 1.39 with sigma of 0.02
 C39-C44
 1.39 with sigma of 0.02
3. Restrained planarity
 C40, C39, C44, C41, C43, C42
 with sigma of 0.1
4. Uiso/Uaniso restraints and constraints
Uanis(C39) = Uanis(C40) = Uanis(C41) = Uanis(C42) = Uanis(C43) = Uanis(C44)
5.a Ternary CH refined with riding coordinates:
 C13(H13)
5.b Aromatic/amide H refined with riding coordinates:
 C35(H35), C3(H3), C33(H33), C34(H34), C23(H23), C7(H7), C9(H9), C29(H29),
 C32(H32), C22(H22), C31(H31), C19(H19), C25(H25), C21(H21), C26(H26), C16(H16),
  C28(H28), C37(H37), C17(H17), C20(H20), C14(H14), C15(H15), C27(H27),
 C40(H40), C44(H44), C41(H41), C43(H43), C42(H42)
5.c Idealised Me refined as rotating group:
 C12(H12A,H12B,H12C), C38(H38A,H38B,H38C)
;
_atom_sites_solution_hydrogens     geom
_atom_sites_solution_primary       ?
_atom_sites_solution_secondary     ?
loop_
  _atom_site_label
  _atom_site_type_symbol
  _atom_site_fract_x
  _atom_site_fract_y
  _atom_site_fract_z
  _atom_site_U_iso_or_equiv
  _atom_site_adp_type
  _atom_site_occupancy
  _atom_site_site_symmetry_order
  _atom_site_calc_flag
  _atom_site_refinement_flags_posn
  _atom_site_refinement_flags_adp
  _atom_site_refinement_flags_occupancy
  _atom_site_disorder_assembly
  _atom_site_disorder_group
 Au1 Au 0.52059(3) 0.22343(3) 0.32309(2) 0.0464(2) Uani 1 1 d . . . . .
 S1 S 0.4946(2) 0.31446(17) 0.22077(11) 0.0433(6) Uani 1 1 d . . . . .
 Cl1 Cl 0.5233(2) 0.0951(2) 0.33051(14) 0.0599(8) Uani 1 1 d . . . . .
 N1 N 0.5289(7) 0.3967(6) 0.3443(4) 0.044(2) Uani 1 1 d . . . . .
 C4 C 0.5241(8) 0.4629(7) 0.3194(4) 0.039(3) Uani 1 1 d . . . . .
 C5 C 0.5384(8) 0.5295(7) 0.3517(4) 0.044(3) Uani 1 1 d . . . . .
 C1 C 0.5204(7) 0.3374(8) 0.3156(4) 0.044(3) Uani 1 1 d . . . . .
 C35 C 0.5965(9) 0.6211(8) 0.2989(5) 0.049(3) Uani 1 1 d . . . . .
 H35 H 0.534199 0.621869 0.280565 0.059 Uiso 1 1 calc R U . . .
 C2 C 0.5059(8) 0.3682(7) 0.2709(5) 0.043(3) Uani 1 1 d . . . . .
 C11 C 0.5535(8) 0.4103(8) 0.3930(4) 0.050(3) Uani 1 1 d . . . . .
 C3 C 0.5094(8) 0.4486(7) 0.2735(4) 0.044(3) Uani 1 1 d . . . . .
 H3 H 0.502847 0.483572 0.248591 0.053 Uiso 1 1 calc R U . . .
 C6 C 0.5633(9) 0.4893(8) 0.3984(5) 0.053(3) Uani 1 1 d . . . . .
 C30 C 0.6165(7) 0.5798(7) 0.3396(5) 0.042(3) Uani 1 1 d . . . . .
 C33 C 0.7581(9) 0.6622(8) 0.3119(6) 0.055(3) Uani 1 1 d . . . . .
 H33 H 0.806051 0.690989 0.302768 0.066 Uiso 1 1 calc R U . . .
 C18 C 0.3828(9) 0.3358(8) 0.1848(4) 0.047(3) Uani 1 1 d . . . . .
 C34 C 0.6669(10) 0.6614(8) 0.2846(5) 0.056(3) Uani 1 1 d . . . . .
 H34 H 0.652994 0.688460 0.256093 0.068 Uiso 1 1 calc R U . . .
 C36 C 0.5780(9) 0.3552(7) 0.1909(5) 0.050(3) Uani 1 1 d . . . . .
 C23 C 0.3165(9) 0.3756(9) 0.2021(5) 0.056(3) Uani 1 1 d . . . . .
 H23 H 0.331622 0.397857 0.232123 0.067 Uiso 1 1 calc R U . . .
 C24 C 0.4469(8) 0.5753(8) 0.3490(5) 0.052(3) Uani 1 1 d . . . . .
 C10 C 0.5683(10) 0.3640(9) 0.4313(5) 0.058(3) Uani 1 1 d . . . . .
 C7 C 0.5898(9) 0.5182(9) 0.4423(5) 0.055(3) Uani 1 1 d . . . . .
 H7 H 0.594246 0.571087 0.445849 0.066 Uiso 1 1 calc R U . . .
 C9 C 0.5974(11) 0.3966(10) 0.4757(5) 0.064(4) Uani 1 1 d . . . . .
 H9 H 0.608533 0.365123 0.502365 0.077 Uiso 1 1 calc R U . . .
 C29 C 0.3619(9) 0.5515(8) 0.3224(6) 0.060(4) Uani 1 1 d . . . . .
 H29 H 0.359107 0.506892 0.304546 0.073 Uiso 1 1 calc R U . . .
 C32 C 0.7773(8) 0.6207(9) 0.3521(6) 0.057(4) Uani 1 1 d . . . . .
 H32 H 0.839247 0.620968 0.370810 0.069 Uiso 1 1 calc R U . . .
 C22 C 0.2268(10) 0.3822(9) 0.1741(6) 0.064(4) Uani 1 1 d . . . . .
 H22 H 0.180393 0.409351 0.185695 0.077 Uiso 1 1 calc R U . . .
 C31 C 0.7084(8) 0.5784(8) 0.3659(5) 0.052(3) Uani 1 1 d . . . . .
 H31 H 0.723584 0.548479 0.393271 0.062 Uiso 1 1 calc R U . . .
 C19 C 0.3617(10) 0.3027(10) 0.1418(6) 0.063(4) Uani 1 1 d . . . . .
 H19 H 0.407454 0.274203 0.130616 0.076 Uiso 1 1 calc R U . . .
 C25 C 0.4504(10) 0.6418(9) 0.3738(6) 0.066(4) Uani 1 1 d . . . . .
 H25 H 0.508701 0.659256 0.391714 0.080 Uiso 1 1 calc R U . . .
 C21 C 0.2032(10) 0.3518(10) 0.1315(6) 0.066(4) Uani 1 1 d . . . . .
 H21 H 0.141188 0.357482 0.113286 0.079 Uiso 1 1 calc R U . . .
 C8 C 0.6105(9) 0.4739(10) 0.4816(5) 0.060(4) Uani 1 1 d . . . . .
 C26 C 0.3694(12) 0.6824(11) 0.3726(7) 0.077(5) Uani 1 1 d . . . . .
 H26 H 0.372397 0.727359 0.390210 0.092 Uiso 1 1 calc R U . . .
 C16 C 0.7372(13) 0.3605(12) 0.1864(8) 0.084(5) Uani 1 1 d . . . . .
 H16 H 0.800106 0.343286 0.196522 0.101 Uiso 1 1 calc R U . . .
 C28 C 0.2794(10) 0.5931(9) 0.3217(7) 0.073(5) Uani 1 1 d . . . . .
 H28 H 0.220649 0.575550 0.304305 0.088 Uiso 1 1 calc R U . . .
 C37 C 0.5557(11) 0.4115(9) 0.1593(6) 0.065(4) Uani 1 1 d . . . . .
 H37 H 0.493135 0.429803 0.150299 0.078 Uiso 1 1 calc R U . . .
 C17 C 0.6672(10) 0.3293(10) 0.2057(7) 0.075(5) Uani 1 1 d . . . . .
 H17 H 0.681089 0.290875 0.228530 0.090 Uiso 1 1 calc R U . . .
 C12 C 0.6432(11) 0.5058(12) 0.5293(5) 0.075(5) Uani 1 1 d . . . . .
 H12A H 0.691540 0.543923 0.528708 0.113 Uiso 1 1 calc R U . . .
 H12B H 0.669694 0.465706 0.550950 0.113 Uiso 1 1 calc R U . . .
 H12C H 0.589843 0.528859 0.539537 0.113 Uiso 1 1 calc R U . . .
 C13 C 0.5595(17) 0.2779(11) 0.4299(6) 0.090(6) Uani 1 1 d . . . . .
 H13 H 0.517643 0.263737 0.399536 0.108 Uiso 1 1 calc R U . . .
 C20 C 0.2700(13) 0.3122(12) 0.1145(6) 0.080(5) Uani 1 1 d . . . . .
 H20 H 0.254178 0.291106 0.084159 0.096 Uiso 1 1 calc R U . . .
 C14 C 0.6282(12) 0.4413(11) 0.1407(7) 0.078(5) Uani 1 1 d . . . . .
 H14 H 0.615355 0.480725 0.118471 0.094 Uiso 1 1 calc R U . . .
 C15 C 0.7191(14) 0.4136(11) 0.1543(8) 0.085(5) Uani 1 1 d . . . . .
 H15 H 0.767952 0.432668 0.140703 0.101 Uiso 1 1 calc R U . . .
 C27 C 0.2837(11) 0.6592(11) 0.3462(7) 0.081(5) Uani 1 1 d . . . . .
 H27 H 0.228652 0.688478 0.345005 0.097 Uiso 1 1 calc R U . . .
 C38 C 0.6595(16) 0.2398(13) 0.4323(8) 0.103(7) Uani 1 1 d . . . . .
 H38A H 0.681258 0.251087 0.403739 0.155 Uiso 1 1 calc R U . . .
 H38B H 0.653909 0.185356 0.435493 0.155 Uiso 1 1 calc R U . . .
 H38C H 0.704871 0.259497 0.459221 0.155 Uiso 1 1 calc R U . . .
 C40 C 0.429(3) 0.272(2) 0.4684(10) 0.232(12) Uani 1 1 d D . . . .
 H40 H 0.397075 0.304333 0.444851 0.279 Uiso 1 1 calc R U . . .
 C39 C 0.519(3) 0.248(2) 0.4665(10) 0.232(12) Uani 1 1 d D . . . .
 C44 C 0.566(3) 0.198(2) 0.5005(10) 0.232(12) Uani 1 1 d D . . . .
 H44 H 0.626906 0.179346 0.498927 0.279 Uiso 1 1 calc R U . . .
 C41 C 0.383(3) 0.249(2) 0.5042(10) 0.232(12) Uani 1 1 d D . . . .
 H41 H 0.324742 0.270174 0.507621 0.279 Uiso 1 1 calc R U . . .
 C43 C 0.524(3) 0.175(2) 0.5368(10) 0.232(12) Uani 1 1 d D . . . .
 H43 H 0.558229 0.147744 0.562728 0.279 Uiso 1 1 calc R U . . .
 C42 C 0.429(3) 0.193(2) 0.5337(12) 0.232(12) Uani 1 1 d D . . . .
 H42 H 0.394317 0.166682 0.552611 0.279 Uiso 1 1 calc R U . . .

loop_
  _atom_site_aniso_label
  _atom_site_aniso_U_11
  _atom_site_aniso_U_22
  _atom_site_aniso_U_33
  _atom_site_aniso_U_23
  _atom_site_aniso_U_13
  _atom_site_aniso_U_12
 Au1 0.0306(3) 0.0456(3) 0.0615(4) 0.0041(2) 0.0062(2) -0.0006(2)
 S1 0.0342(14) 0.0408(15) 0.0531(17) -0.0024(12) 0.0053(12) -0.0005(11)
 Cl1 0.0418(16) 0.0518(18) 0.085(2) 0.0080(16) 0.0124(15) -0.0002(13)
 N1 0.028(5) 0.047(6) 0.055(6) -0.002(5) 0.007(4) -0.005(4)
 C4 0.032(6) 0.040(6) 0.040(6) 0.003(5) -0.003(4) -0.010(5)
 C5 0.032(6) 0.049(7) 0.051(7) -0.007(5) 0.010(5) -0.008(5)
 C1 0.025(5) 0.058(8) 0.042(6) 0.012(5) -0.006(4) -0.004(5)
 C35 0.033(6) 0.051(7) 0.063(8) -0.009(6) 0.009(5) -0.002(5)
 C2 0.023(5) 0.043(6) 0.064(8) 0.001(6) 0.015(5) 0.003(5)
 C11 0.023(6) 0.072(9) 0.051(7) 0.003(6) 0.002(5) -0.004(5)
 C3 0.038(6) 0.042(6) 0.053(7) 0.000(5) 0.009(5) -0.002(5)
 C6 0.033(6) 0.066(9) 0.058(8) -0.012(7) 0.006(5) -0.006(6)
 C30 0.010(4) 0.049(7) 0.068(8) -0.011(6) 0.013(5) -0.004(4)
 C33 0.035(7) 0.046(7) 0.085(10) -0.006(7) 0.015(6) -0.007(5)
 C18 0.040(7) 0.054(7) 0.044(7) 0.007(6) 0.002(5) -0.005(6)
 C34 0.053(8) 0.049(8) 0.065(9) -0.004(6) 0.007(6) 0.005(6)
 C36 0.044(7) 0.044(7) 0.063(8) -0.007(6) 0.014(6) 0.005(5)
 C23 0.035(7) 0.064(9) 0.068(9) -0.002(7) 0.008(6) 0.004(6)
 C24 0.027(6) 0.057(8) 0.077(9) -0.007(7) 0.016(6) -0.003(5)
 C10 0.054(8) 0.072(10) 0.046(7) 0.001(7) 0.009(6) -0.008(7)
 C7 0.038(7) 0.071(9) 0.058(8) -0.010(7) 0.012(6) -0.007(6)
 C9 0.055(9) 0.090(12) 0.046(8) -0.001(7) 0.006(6) -0.006(8)
 C29 0.033(7) 0.049(8) 0.099(12) 0.001(7) 0.013(7) -0.002(6)
 C32 0.019(6) 0.066(9) 0.087(10) -0.008(8) 0.012(6) -0.003(5)
 C22 0.042(8) 0.072(10) 0.076(10) 0.010(8) 0.009(7) 0.009(7)
 C31 0.029(6) 0.054(8) 0.070(9) -0.002(6) 0.007(6) 0.001(5)
 C19 0.039(7) 0.080(10) 0.071(10) -0.003(8) 0.010(6) -0.003(7)
 C25 0.039(7) 0.072(10) 0.093(12) -0.015(9) 0.026(7) 0.004(7)
 C21 0.039(8) 0.082(11) 0.076(10) 0.012(8) 0.008(7) -0.005(7)
 C8 0.025(6) 0.101(12) 0.057(8) -0.019(8) 0.015(5) -0.013(7)
 C26 0.053(9) 0.081(12) 0.102(13) -0.007(10) 0.031(9) 0.009(8)
 C16 0.056(10) 0.090(14) 0.112(15) -0.002(12) 0.030(10) 0.003(9)
 C28 0.039(8) 0.059(9) 0.118(14) 0.014(9) 0.007(8) -0.008(7)
 C37 0.048(8) 0.060(9) 0.090(11) 0.005(8) 0.019(7) -0.001(7)
 C17 0.038(8) 0.079(11) 0.111(14) 0.009(10) 0.025(8) 0.015(7)
 C12 0.044(8) 0.119(15) 0.060(9) -0.024(9) 0.008(7) -0.023(9)
 C13 0.131(19) 0.080(13) 0.051(9) 0.005(9) 0.000(10) -0.024(12)
 C20 0.072(11) 0.104(14) 0.054(9) 0.004(9) -0.008(8) -0.029(10)
 C14 0.052(9) 0.078(11) 0.114(14) 0.007(10) 0.040(9) -0.010(8)
 C15 0.069(12) 0.081(13) 0.113(15) -0.015(12) 0.040(11) -0.017(10)
 C27 0.039(8) 0.081(12) 0.124(16) -0.004(11) 0.019(9) 0.002(8)
 C38 0.098(16) 0.092(15) 0.101(16) 0.010(12) -0.020(12) 0.012(12)
 C40 0.26(2) 0.34(3) 0.106(10) 0.029(12) 0.044(13) -0.16(2)
 C39 0.26(2) 0.34(3) 0.106(10) 0.029(12) 0.044(13) -0.16(2)
 C44 0.26(2) 0.34(3) 0.106(10) 0.029(12) 0.044(13) -0.16(2)
 C41 0.26(2) 0.34(3) 0.106(10) 0.029(12) 0.044(13) -0.16(2)
 C43 0.26(2) 0.34(3) 0.106(10) 0.029(12) 0.044(13) -0.16(2)
 C42 0.26(2) 0.34(3) 0.106(10) 0.029(12) 0.044(13) -0.16(2)

_geom_special_details
;
 All esds (except the esd in the dihedral angle between two l.s. planes)
 are estimated using the full covariance matrix.  The cell esds are taken
 into account individually in the estimation of esds in distances, angles
 and torsion angles; correlations between esds in cell parameters are only
 used when they are defined by crystal symmetry.  An approximate (isotropic)
 treatment of cell esds is used for estimating esds involving l.s. planes.
;
loop_
  _geom_bond_atom_site_label_1
  _geom_bond_atom_site_label_2
  _geom_bond_distance
  _geom_bond_site_symmetry_2
  _geom_bond_publ_flag
 Au1 Cl1 2.298(4) . ?
 Au1 C1 2.044(13) . ?
 S1 C2 1.735(13) . ?
 S1 C18 1.780(13) . ?
 S1 C36 1.794(14) . ?
 N1 C4 1.382(16) . ?
 N1 C1 1.342(17) . ?
 N1 C11 1.421(16) . ?
 C4 C5 1.507(17) . ?
 C4 C3 1.344(17) . ?
 C5 C6 1.523(19) . ?
 C5 C30 1.548(16) . ?
 C5 C24 1.549(17) . ?
 C1 C2 1.398(17) . ?
 C35 H35 0.9500 . ?
 C35 C30 1.383(19) . ?
 C35 C34 1.39(2) . ?
 C2 C3 1.436(17) . ?
 C11 C6 1.42(2) . ?
 C11 C10 1.374(19) . ?
 C3 H3 0.9500 . ?
 C6 C7 1.364(19) . ?
 C30 C31 1.393(16) . ?
 C33 H33 0.9500 . ?
 C33 C34 1.395(19) . ?
 C33 C32 1.37(2) . ?
 C18 C23 1.379(19) . ?
 C18 C19 1.37(2) . ?
 C34 H34 0.9500 . ?
 C36 C37 1.36(2) . ?
 C36 C17 1.358(19) . ?
 C23 H23 0.9500 . ?
 C23 C22 1.390(19) . ?
 C24 C29 1.380(18) . ?
 C24 C25 1.39(2) . ?
 C10 C9 1.41(2) . ?
 C10 C13 1.54(2) . ?
 C7 H7 0.9500 . ?
 C7 C8 1.38(2) . ?
 C9 H9 0.9500 . ?
 C9 C8 1.40(2) . ?
 C29 H29 0.9500 . ?
 C29 C28 1.41(2) . ?
 C32 H32 0.9500 . ?
 C32 C31 1.383(19) . ?
 C22 H22 0.9500 . ?
 C22 C21 1.34(2) . ?
 C31 H31 0.9500 . ?
 C19 H19 0.9500 . ?
 C19 C20 1.41(2) . ?
 C25 H25 0.9500 . ?
 C25 C26 1.38(2) . ?
 C21 H21 0.9500 . ?
 C21 C20 1.38(3) . ?
 C8 C12 1.493(19) . ?
 C26 H26 0.9500 . ?
 C26 C27 1.38(2) . ?
 C16 H16 0.9500 . ?
 C16 C17 1.38(2) . ?
 C16 C15 1.32(3) . ?
 C28 H28 0.9500 . ?
 C28 C27 1.37(3) . ?
 C37 H37 0.9500 . ?
 C37 C14 1.39(2) . ?
 C17 H17 0.9500 . ?
 C12 H12A 0.9800 . ?
 C12 H12B 0.9800 . ?
 C12 H12C 0.9800 . ?
 C13 H13 1.0000 . ?
 C13 C38 1.59(3) . ?
 C13 C39 1.44(4) . ?
 C20 H20 0.9500 . ?
 C14 H14 0.9500 . ?
 C14 C15 1.39(3) . ?
 C15 H15 0.9500 . ?
 C27 H27 0.9500 . ?
 C38 H38A 0.9800 . ?
 C38 H38B 0.9800 . ?
 C38 H38C 0.9800 . ?
 C40 H40 0.9500 . ?
 C40 C39 1.390(19) . ?
 C40 C41 1.422(19) . ?
 C39 C44 1.402(19) . ?
 C44 H44 0.9500 . ?
 C44 C43 1.404(18) . ?
 C41 H41 0.9500 . ?
 C41 C42 1.390(19) . ?
 C43 H43 0.9500 . ?
 C43 C42 1.404(19) . ?
 C42 H42 0.9500 . ?

loop_
  _geom_angle_atom_site_label_1
  _geom_angle_atom_site_label_2
  _geom_angle_atom_site_label_3
  _geom_angle
  _geom_angle_site_symmetry_1
  _geom_angle_site_symmetry_3
  _geom_angle_publ_flag
 C1 Au1 Cl1 178.7(4) . . ?
 C2 S1 C18 107.1(6) . . ?
 C2 S1 C36 103.9(6) . . ?
 C18 S1 C36 104.4(6) . . ?
 C4 N1 C11 111.2(10) . . ?
 C1 N1 C4 110.6(10) . . ?
 C1 N1 C11 137.5(11) . . ?
 N1 C4 C5 110.7(10) . . ?
 C3 C4 N1 110.5(11) . . ?
 C3 C4 C5 138.8(11) . . ?
 C4 C5 C6 99.9(10) . . ?
 C4 C5 C30 108.7(10) . . ?
 C4 C5 C24 112.5(10) . . ?
 C6 C5 C30 115.8(10) . . ?
 C6 C5 C24 109.3(11) . . ?
 C30 C5 C24 110.3(10) . . ?
 N1 C1 Au1 135.8(9) . . ?
 N1 C1 C2 104.9(11) . . ?
 C2 C1 Au1 119.2(10) . . ?
 C30 C35 H35 119.8 . . ?
 C30 C35 C34 120.4(12) . . ?
 C34 C35 H35 119.8 . . ?
 C1 C2 S1 123.3(10) . . ?
 C1 C2 C3 110.2(12) . . ?
 C3 C2 S1 126.3(10) . . ?
 C6 C11 N1 106.3(11) . . ?
 C10 C11 N1 133.2(14) . . ?
 C10 C11 C6 120.5(13) . . ?
 C4 C3 C2 103.8(11) . . ?
 C4 C3 H3 128.1 . . ?
 C2 C3 H3 128.1 . . ?
 C11 C6 C5 111.4(11) . . ?
 C7 C6 C5 129.7(14) . . ?
 C7 C6 C11 118.8(14) . . ?
 C35 C30 C5 118.6(10) . . ?
 C35 C30 C31 119.3(11) . . ?
 C31 C30 C5 121.7(12) . . ?
 C34 C33 H33 120.5 . . ?
 C32 C33 H33 120.5 . . ?
 C32 C33 C34 118.9(13) . . ?
 C23 C18 S1 120.9(10) . . ?
 C19 C18 S1 116.9(11) . . ?
 C19 C18 C23 121.7(13) . . ?
 C35 C34 C33 120.2(14) . . ?
 C35 C34 H34 119.9 . . ?
 C33 C34 H34 119.9 . . ?
 C37 C36 S1 123.1(11) . . ?
 C17 C36 S1 113.9(12) . . ?
 C17 C36 C37 122.7(15) . . ?
 C18 C23 H23 121.1 . . ?
 C18 C23 C22 117.9(14) . . ?
 C22 C23 H23 121.1 . . ?
 C29 C24 C5 121.5(12) . . ?
 C29 C24 C25 119.2(13) . . ?
 C25 C24 C5 119.3(12) . . ?
 C11 C10 C9 118.4(15) . . ?
 C11 C10 C13 125.4(14) . . ?
 C9 C10 C13 116.2(14) . . ?
 C6 C7 H7 118.5 . . ?
 C6 C7 C8 122.9(15) . . ?
 C8 C7 H7 118.5 . . ?
 C10 C9 H9 119.0 . . ?
 C8 C9 C10 121.9(15) . . ?
 C8 C9 H9 119.0 . . ?
 C24 C29 H29 119.9 . . ?
 C24 C29 C28 120.3(15) . . ?
 C28 C29 H29 119.9 . . ?
 C33 C32 H32 119.3 . . ?
 C33 C32 C31 121.4(12) . . ?
 C31 C32 H32 119.3 . . ?
 C23 C22 H22 118.7 . . ?
 C21 C22 C23 122.6(15) . . ?
 C21 C22 H22 118.7 . . ?
 C30 C31 H31 120.2 . . ?
 C32 C31 C30 119.7(13) . . ?
 C32 C31 H31 120.2 . . ?
 C18 C19 H19 120.9 . . ?
 C18 C19 C20 118.1(16) . . ?
 C20 C19 H19 120.9 . . ?
 C24 C25 H25 120.0 . . ?
 C26 C25 C24 120.1(16) . . ?
 C26 C25 H25 120.0 . . ?
 C22 C21 H21 120.5 . . ?
 C22 C21 C20 119.1(14) . . ?
 C20 C21 H21 120.5 . . ?
 C7 C8 C9 117.3(13) . . ?
 C7 C8 C12 122.5(16) . . ?
 C9 C8 C12 120.1(16) . . ?
 C25 C26 H26 119.3 . . ?
 C25 C26 C27 121.4(18) . . ?
 C27 C26 H26 119.3 . . ?
 C17 C16 H16 119.1 . . ?
 C15 C16 H16 119.1 . . ?
 C15 C16 C17 121.9(18) . . ?
 C29 C28 H28 120.0 . . ?
 C27 C28 C29 120.0(15) . . ?
 C27 C28 H28 120.0 . . ?
 C36 C37 H37 121.3 . . ?
 C36 C37 C14 117.5(15) . . ?
 C14 C37 H37 121.3 . . ?
 C36 C17 C16 118.0(18) . . ?
 C36 C17 H17 121.0 . . ?
 C16 C17 H17 121.0 . . ?
 C8 C12 H12A 109.5 . . ?
 C8 C12 H12B 109.5 . . ?
 C8 C12 H12C 109.5 . . ?
 H12A C12 H12B 109.5 . . ?
 H12A C12 H12C 109.5 . . ?
 H12B C12 H12C 109.5 . . ?
 C10 C13 H13 107.9 . . ?
 C10 C13 C38 110.8(17) . . ?
 C38 C13 H13 107.9 . . ?
 C39 C13 C10 114(2) . . ?
 C39 C13 H13 107.9 . . ?
 C39 C13 C38 109(2) . . ?
 C19 C20 H20 119.7 . . ?
 C21 C20 C19 120.6(16) . . ?
 C21 C20 H20 119.7 . . ?
 C37 C14 H14 119.9 . . ?
 C15 C14 C37 120.3(18) . . ?
 C15 C14 H14 119.9 . . ?
 C16 C15 C14 119.6(18) . . ?
 C16 C15 H15 120.2 . . ?
 C14 C15 H15 120.2 . . ?
 C26 C27 H27 120.5 . . ?
 C28 C27 C26 119.0(16) . . ?
 C28 C27 H27 120.5 . . ?
 C13 C38 H38A 109.5 . . ?
 C13 C38 H38B 109.5 . . ?
 C13 C38 H38C 109.5 . . ?
 H38A C38 H38B 109.5 . . ?
 H38A C38 H38C 109.5 . . ?
 H38B C38 H38C 109.5 . . ?
 C39 C40 H40 118.6 . . ?
 C39 C40 C41 123(4) . . ?
 C41 C40 H40 118.6 . . ?
 C40 C39 C13 117(3) . . ?
 C40 C39 C44 119(3) . . ?
 C44 C39 C13 124(3) . . ?
 C39 C44 H44 120.1 . . ?
 C39 C44 C43 120(4) . . ?
 C43 C44 H44 120.1 . . ?
 C40 C41 H41 122.5 . . ?
 C42 C41 C40 115(4) . . ?
 C42 C41 H41 122.5 . . ?
 C44 C43 H43 121.0 . . ?
 C42 C43 C44 118(4) . . ?
 C42 C43 H43 121.0 . . ?
 C41 C42 C43 123(3) . . ?
 C41 C42 H42 118.6 . . ?
 C43 C42 H42 118.6 . . ?

loop_
  _geom_torsion_atom_site_label_1
  _geom_torsion_atom_site_label_2
  _geom_torsion_atom_site_label_3
  _geom_torsion_atom_site_label_4
  _geom_torsion
  _geom_torsion_site_symmetry_1
  _geom_torsion_site_symmetry_2
  _geom_torsion_site_symmetry_3
  _geom_torsion_site_symmetry_4
  _geom_torsion_publ_flag
 Au1 C1 C2 S1 -3.9(13) . . . . ?
 Au1 C1 C2 C3 -179.4(8) . . . . ?
 S1 C2 C3 C4 -176.4(9) . . . . ?
 S1 C18 C23 C22 -172.0(12) . . . . ?
 S1 C18 C19 C20 173.4(13) . . . . ?
 S1 C36 C37 C14 176.2(13) . . . . ?
 S1 C36 C17 C16 -176.6(15) . . . . ?
 N1 C4 C5 C6 6.4(12) . . . . ?
 N1 C4 C5 C30 128.1(10) . . . . ?
 N1 C4 C5 C24 -109.4(12) . . . . ?
 N1 C4 C3 C2 -0.5(13) . . . . ?
 N1 C1 C2 S1 177.7(8) . . . . ?
 N1 C1 C2 C3 2.2(13) . . . . ?
 N1 C11 C6 C5 3.7(14) . . . . ?
 N1 C11 C6 C7 -178.0(11) . . . . ?
 N1 C11 C10 C9 176.6(13) . . . . ?
 N1 C11 C10 C13 -1(3) . . . . ?
 C4 N1 C1 Au1 179.6(9) . . . . ?
 C4 N1 C1 C2 -2.4(12) . . . . ?
 C4 N1 C11 C6 0.7(13) . . . . ?
 C4 N1 C11 C10 -178.7(14) . . . . ?
 C4 C5 C6 C11 -6.1(13) . . . . ?
 C4 C5 C6 C7 175.9(13) . . . . ?
 C4 C5 C30 C35 72.1(14) . . . . ?
 C4 C5 C30 C31 -101.0(14) . . . . ?
 C4 C5 C24 C29 5.2(19) . . . . ?
 C4 C5 C24 C25 -174.7(13) . . . . ?
 C5 C4 C3 C2 178.2(14) . . . . ?
 C5 C6 C7 C8 -179.9(12) . . . . ?
 C5 C30 C31 C32 175.8(12) . . . . ?
 C5 C24 C29 C28 178.1(14) . . . . ?
 C5 C24 C25 C26 -178.7(15) . . . . ?
 C1 N1 C4 C5 -177.2(9) . . . . ?
 C1 N1 C4 C3 1.9(14) . . . . ?
 C1 N1 C11 C6 170.1(13) . . . . ?
 C1 N1 C11 C10 -9(2) . . . . ?
 C1 C2 C3 C4 -1.1(13) . . . . ?
 C35 C30 C31 C32 3(2) . . . . ?
 C2 S1 C18 C23 -12.3(13) . . . . ?
 C2 S1 C18 C19 176.0(11) . . . . ?
 C2 S1 C36 C37 -90.5(13) . . . . ?
 C2 S1 C36 C17 84.1(13) . . . . ?
 C11 N1 C4 C5 -4.8(13) . . . . ?
 C11 N1 C4 C3 174.3(10) . . . . ?
 C11 N1 C1 Au1 10(2) . . . . ?
 C11 N1 C1 C2 -171.9(12) . . . . ?
 C11 C6 C7 C8 2(2) . . . . ?
 C11 C10 C9 C8 1(2) . . . . ?
 C11 C10 C13 C38 95.2(19) . . . . ?
 C11 C10 C13 C39 -142(2) . . . . ?
 C3 C4 C5 C6 -172.3(15) . . . . ?
 C3 C4 C5 C30 -50.6(19) . . . . ?
 C3 C4 C5 C24 71.9(19) . . . . ?
 C6 C5 C30 C35 -176.5(11) . . . . ?
 C6 C5 C30 C31 10.4(17) . . . . ?
 C6 C5 C24 C29 -104.8(15) . . . . ?
 C6 C5 C24 C25 75.3(16) . . . . ?
 C6 C11 C10 C9 -3(2) . . . . ?
 C6 C11 C10 C13 179.8(16) . . . . ?
 C6 C7 C8 C9 -4(2) . . . . ?
 C6 C7 C8 C12 177.4(13) . . . . ?
 C30 C5 C6 C11 -122.5(12) . . . . ?
 C30 C5 C6 C7 59.4(18) . . . . ?
 C30 C5 C24 C29 126.8(14) . . . . ?
 C30 C5 C24 C25 -53.1(17) . . . . ?
 C30 C35 C34 C33 -2(2) . . . . ?
 C33 C32 C31 C30 -2(2) . . . . ?
 C18 S1 C2 C1 121.3(10) . . . . ?
 C18 S1 C2 C3 -63.9(12) . . . . ?
 C18 S1 C36 C37 21.7(14) . . . . ?
 C18 S1 C36 C17 -163.7(12) . . . . ?
 C18 C23 C22 C21 0(2) . . . . ?
 C18 C19 C20 C21 -2(3) . . . . ?
 C34 C35 C30 C5 -174.0(12) . . . . ?
 C34 C35 C30 C31 -0.7(19) . . . . ?
 C34 C33 C32 C31 0(2) . . . . ?
 C36 S1 C2 C1 -128.5(10) . . . . ?
 C36 S1 C2 C3 46.3(12) . . . . ?
 C36 S1 C18 C23 -122.2(12) . . . . ?
 C36 S1 C18 C19 66.2(12) . . . . ?
 C36 C37 C14 C15 0(3) . . . . ?
 C23 C18 C19 C20 2(2) . . . . ?
 C23 C22 C21 C20 0(3) . . . . ?
 C24 C5 C6 C11 112.2(12) . . . . ?
 C24 C5 C6 C7 -65.9(17) . . . . ?
 C24 C5 C30 C35 -51.7(15) . . . . ?
 C24 C5 C30 C31 135.2(13) . . . . ?
 C24 C29 C28 C27 2(3) . . . . ?
 C24 C25 C26 C27 -1(3) . . . . ?
 C10 C11 C6 C5 -176.8(12) . . . . ?
 C10 C11 C6 C7 1.5(19) . . . . ?
 C10 C9 C8 C7 3(2) . . . . ?
 C10 C9 C8 C12 -178.8(14) . . . . ?
 C10 C13 C39 C40 60(3) . . . . ?
 C10 C13 C39 C44 -119(2) . . . . ?
 C9 C10 C13 C38 -82.3(19) . . . . ?
 C9 C10 C13 C39 40(3) . . . . ?
 C29 C24 C25 C26 1(3) . . . . ?
 C29 C28 C27 C26 -2(3) . . . . ?
 C32 C33 C34 C35 2(2) . . . . ?
 C22 C21 C20 C19 1(3) . . . . ?
 C19 C18 C23 C22 -1(2) . . . . ?
 C25 C24 C29 C28 -2(2) . . . . ?
 C25 C26 C27 C28 2(3) . . . . ?
 C37 C36 C17 C16 -2(3) . . . . ?
 C37 C14 C15 C16 -2(3) . . . . ?
 C17 C36 C37 C14 2(2) . . . . ?
 C17 C16 C15 C14 3(3) . . . . ?
 C13 C10 C9 C8 178.3(16) . . . . ?
 C13 C39 C44 C43 176(3) . . . . ?
 C15 C16 C17 C36 0(3) . . . . ?
 C38 C13 C39 C40 -176.7(18) . . . . ?
 C38 C13 C39 C44 5(3) . . . . ?
 C40 C39 C44 C43 -3(2) . . . . ?
 C40 C41 C42 C43 17(5) . . . . ?
 C39 C40 C41 C42 -8(4) . . . . ?
 C39 C44 C43 C42 10(4) . . . . ?
 C44 C43 C42 C41 -18(5) . . . . ?
 C41 C40 C39 C13 -177(3) . . . . ?
 C41 C40 C39 C44 2(2) . . . . ?

_shelx_res_file
;
TITL rpn_ssb_1067_6_a.res in I2/a
    shelx.res
    created by SHELXL-2019/1 at 22:17:44 on 01-Feb-2025
CELL 1.54184 14.5394 17.8252 29.3972 90 102.348 90
ZERR 8 0.0002 0.0002 0.0004 0 0.001 0
LATT 2
SYMM 0.5-X,+Y,-Z
SFAC C H N S Cl Au
UNIT 352 280 8 8 8 8
EADP C39 C40 C41 C42 C43 C44
FLAT C40 C39 C44 C41 C43 C42
DFIX 1.39 C39 C40
DFIX 1.39 C40 C41
DFIX 1.39 C41 C42
DFIX 1.39 C42 C43
DFIX 1.39 C43 C44
DFIX 1.39 C39 C44

L.S. 5 0 26
PLAN  1
SIZE 0.1 0.12 0.36
TEMP -172
CONF
ABIN
MORE -1
BOND
BOND $H
fmap 2 53 53
acta
MERG 2
REM <olex2.extras>
REM <HklSrc "%.\\shelx.hkl">
REM </olex2.extras>

WGHT    0.085300  379.406219
FVAR       0.08429
AU1   6    0.520588    0.223429    0.323088    11.00000    0.03064    0.04558 =
         0.06146    0.00408    0.00623   -0.00063
S1    4    0.494634    0.314459    0.220768    11.00000    0.03416    0.04079 =
         0.05313   -0.00241    0.00526   -0.00054
CL1   5    0.523325    0.095094    0.330509    11.00000    0.04179    0.05180 =
         0.08545    0.00801    0.01239   -0.00016
N1    3    0.528867    0.396702    0.344282    11.00000    0.02825    0.04667 =
         0.05499   -0.00231    0.00660   -0.00484
C4    1    0.524055    0.462867    0.319355    11.00000    0.03238    0.04022 =
         0.04003    0.00339   -0.00321   -0.00973
C5    1    0.538358    0.529471    0.351701    11.00000    0.03206    0.04936 =
         0.05141   -0.00709    0.00965   -0.00805
C1    1    0.520421    0.337401    0.315564    11.00000    0.02468    0.05822 =
         0.04212    0.01196   -0.00609   -0.00424
C35   1    0.596530    0.621083    0.298870    11.00000    0.03259    0.05080 =
         0.06327   -0.00852    0.00883   -0.00155
AFIX  43
H35   2    0.534199    0.621869    0.280565    11.00000   -1.20000
AFIX   0
C2    1    0.505926    0.368200    0.270862    11.00000    0.02337    0.04342 =
         0.06441    0.00109    0.01465    0.00305
C11   1    0.553474    0.410285    0.392994    11.00000    0.02314    0.07197 =
         0.05093    0.00256    0.00229   -0.00427
C3    1    0.509390    0.448618    0.273472    11.00000    0.03801    0.04155 =
         0.05292    0.00040    0.00949   -0.00196
AFIX  43
H3    2    0.502847    0.483572    0.248591    11.00000   -1.20000
AFIX   0
C6    1    0.563341    0.489272    0.398445    11.00000    0.03294    0.06628 =
         0.05813   -0.01227    0.00649   -0.00567
C30   1    0.616524    0.579792    0.339611    11.00000    0.01032    0.04935 =
         0.06834   -0.01109    0.01287   -0.00423
C33   1    0.758063    0.662158    0.311875    11.00000    0.03515    0.04634 =
         0.08508   -0.00610    0.01519   -0.00704
AFIX  43
H33   2    0.806051    0.690989    0.302768    11.00000   -1.20000
AFIX   0
C18   1    0.382839    0.335822    0.184801    11.00000    0.03973    0.05356 =
         0.04447    0.00667    0.00192   -0.00454
C34   1    0.666897    0.661351    0.284564    11.00000    0.05342    0.04879 =
         0.06459   -0.00449    0.00671    0.00523
AFIX  43
H34   2    0.652994    0.688460    0.256093    11.00000   -1.20000
AFIX   0
C36   1    0.577956    0.355187    0.190922    11.00000    0.04402    0.04365 =
         0.06284   -0.00734    0.01358    0.00517
C23   1    0.316489    0.375636    0.202074    11.00000    0.03496    0.06418 =
         0.06804   -0.00194    0.00811    0.00356
AFIX  43
H23   2    0.331622    0.397857    0.232123    11.00000   -1.20000
AFIX   0
C24   1    0.446876    0.575312    0.349037    11.00000    0.02654    0.05670 =
         0.07650   -0.00696    0.01622   -0.00261
C10   1    0.568266    0.364047    0.431277    11.00000    0.05394    0.07226 =
         0.04586    0.00107    0.00909   -0.00850
C7    1    0.589824    0.518154    0.442282    11.00000    0.03812    0.07078 =
         0.05771   -0.00993    0.01238   -0.00716
AFIX  43
H7    2    0.594246    0.571087    0.445849    11.00000   -1.20000
AFIX   0
C9    1    0.597421    0.396643    0.475691    11.00000    0.05456    0.08968 =
         0.04620   -0.00132    0.00593   -0.00638
AFIX  43
H9    2    0.608533    0.365123    0.502365    11.00000   -1.20000
AFIX   0
C29   1    0.361892    0.551535    0.322440    11.00000    0.03306    0.04874 =
         0.09911    0.00090    0.01316   -0.00152
AFIX  43
H29   2    0.359107    0.506892    0.304546    11.00000   -1.20000
AFIX   0
C32   1    0.777289    0.620657    0.352083    11.00000    0.01897    0.06626 =
         0.08744   -0.00770    0.01231   -0.00334
AFIX  43
H32   2    0.839247    0.620968    0.370810    11.00000   -1.20000
AFIX   0
C22   1    0.226798    0.382225    0.174137    11.00000    0.04166    0.07218 =
         0.07607    0.01046    0.00936    0.00850
AFIX  43
H22   2    0.180393    0.409351    0.185695    11.00000   -1.20000
AFIX   0
C31   1    0.708366    0.578364    0.365934    11.00000    0.02924    0.05391 =
         0.07004   -0.00183    0.00720    0.00136
AFIX  43
H31   2    0.723584    0.548479    0.393271    11.00000   -1.20000
AFIX   0
C19   1    0.361690    0.302731    0.141783    11.00000    0.03912    0.07963 =
         0.07085   -0.00260    0.01020   -0.00338
AFIX  43
H19   2    0.407454    0.274203    0.130616    11.00000   -1.20000
AFIX   0
C25   1    0.450356    0.641755    0.373833    11.00000    0.03855    0.07203 =
         0.09334   -0.01521    0.02558    0.00389
AFIX  43
H25   2    0.508701    0.659256    0.391714    11.00000   -1.20000
AFIX   0
C21   1    0.203150    0.351814    0.131515    11.00000    0.03854    0.08211 =
         0.07579    0.01151    0.00831   -0.00514
AFIX  43
H21   2    0.141188    0.357482    0.113286    11.00000   -1.20000
AFIX   0
C8    1    0.610460    0.473917    0.481648    11.00000    0.02464    0.10103 =
         0.05722   -0.01931    0.01508   -0.01348
C26   1    0.369362    0.682418    0.372580    11.00000    0.05258    0.08143 =
         0.10236   -0.00656    0.03073    0.00898
AFIX  43
H26   2    0.372397    0.727359    0.390210    11.00000   -1.20000
AFIX   0
C16   1    0.737200    0.360480    0.186414    11.00000    0.05597    0.09016 =
         0.11164   -0.00247    0.02995    0.00288
AFIX  43
H16   2    0.800106    0.343286    0.196522    11.00000   -1.20000
AFIX   0
C28   1    0.279386    0.593125    0.321717    11.00000    0.03886    0.05862 =
         0.11806    0.01449    0.00704   -0.00759
AFIX  43
H28   2    0.220649    0.575550    0.304305    11.00000   -1.20000
AFIX   0
C37   1    0.555737    0.411458    0.159328    11.00000    0.04791    0.06018 =
         0.08960    0.00455    0.01893   -0.00060
AFIX  43
H37   2    0.493135    0.429803    0.150299    11.00000   -1.20000
AFIX   0
C17   1    0.667182    0.329269    0.205677    11.00000    0.03811    0.07878 =
         0.11139    0.00881    0.02528    0.01472
AFIX  43
H17   2    0.681089    0.290875    0.228530    11.00000   -1.20000
AFIX   0
C12   1    0.643194    0.505842    0.529302    11.00000    0.04438    0.11926 =
         0.06014   -0.02362    0.00836   -0.02276
AFIX 137
H12A  2    0.691540    0.543923    0.528708    11.00000   -1.50000
H12B  2    0.669694    0.465706    0.550950    11.00000   -1.50000
H12C  2    0.589843    0.528859    0.539537    11.00000   -1.50000
AFIX   0
C13   1    0.559492    0.277946    0.429925    11.00000    0.13109    0.08026 =
         0.05112    0.00515    0.00021   -0.02446
AFIX  13
H13   2    0.517643    0.263737    0.399536    11.00000   -1.20000
AFIX   0
C20   1    0.269987    0.312207    0.114506    11.00000    0.07179    0.10377 =
         0.05420    0.00352   -0.00779   -0.02859
AFIX  43
H20   2    0.254178    0.291106    0.084159    11.00000   -1.20000
AFIX   0
C14   1    0.628237    0.441275    0.140652    11.00000    0.05235    0.07750 =
         0.11400    0.00667    0.04005   -0.00988
AFIX  43
H14   2    0.615355    0.480725    0.118471    11.00000   -1.20000
AFIX   0
C15   1    0.719051    0.413609    0.154307    11.00000    0.06925    0.08096 =
         0.11276   -0.01510    0.04045   -0.01671
AFIX  43
H15   2    0.767952    0.432668    0.140703    11.00000   -1.20000
AFIX   0
C27   1    0.283718    0.659203    0.346201    11.00000    0.03925    0.08094 =
         0.12390   -0.00422    0.01869    0.00208
AFIX  43
H27   2    0.228652    0.688478    0.345005    11.00000   -1.20000
AFIX   0
C38   1    0.659505    0.239801    0.432325    11.00000    0.09847    0.09178 =
         0.10120    0.01037   -0.01951    0.01249
AFIX 137
H38A  2    0.681258    0.251087    0.403739    11.00000   -1.50000
H38B  2    0.653909    0.185356    0.435493    11.00000   -1.50000
H38C  2    0.704871    0.259497    0.459221    11.00000   -1.50000
AFIX   0
C40   1    0.429122    0.271502    0.468447    11.00000    0.25762    0.33521 =
         0.10573    0.02896    0.04397   -0.16359
AFIX  43
H40   2    0.397075    0.304333    0.444851    11.00000   -1.20000
AFIX   0
C39   1    0.519231    0.247679    0.466530    11.00000    0.25762    0.33521 =
         0.10573    0.02896    0.04397   -0.16359
C44   1    0.566322    0.197712    0.500490    11.00000    0.25762    0.33521 =
         0.10573    0.02896    0.04397   -0.16359
AFIX  43
H44   2    0.626906    0.179346    0.498927    11.00000   -1.20000
AFIX   0
C41   1    0.382773    0.248886    0.504186    11.00000    0.25762    0.33521 =
         0.10573    0.02896    0.04397   -0.16359
AFIX  43
H41   2    0.324742    0.270174    0.507621    11.00000   -1.20000
AFIX   0
C43   1    0.523739    0.174880    0.536811    11.00000    0.25762    0.33521 =
         0.10573    0.02896    0.04397   -0.16359
AFIX  43
H43   2    0.558229    0.147744    0.562728    11.00000   -1.20000
AFIX   0
C42   1    0.428696    0.193318    0.533718    11.00000    0.25762    0.33521 =
         0.10573    0.02896    0.04397   -0.16359
AFIX  43
H42   2    0.394317    0.166682    0.552611    11.00000   -1.20000
AFIX   0
HKLF 4


REM  rpn_ssb_1067_6_a.res in I2/a
REM wR2 = 0.2459, GooF = S = 1.060, Restrained GooF = 1.060 for all data
REM R1 = 0.0958 for 6369 Fo > 4sig(Fo) and 0.1077 for all 7482 data
REM 405 parameters refined using 9 restraints

END

WGHT      0.0837    382.5597

REM Highest difference peak  5.877,  deepest hole -4.952,  1-sigma level  0.224
Q1    1   0.5390  0.2226  0.3600  11.00000  0.05    5.88
;
_shelx_res_checksum                92422
_shelx_hkl_file
;
   0   0   2 1786.85   38.42
   0   0   4  482.74   11.69
   0   0  -6 8707.86  183.38
   0   0   6 8500.25  183.41
   0   0  -8 2198.74   49.54
   0   0   8 2240.96   49.63
   0   0 -10    5.08    2.71
   0   0 -10    6.96    2.66
   0   0  10    7.22    3.56
   0   0  10    5.76    2.65
   0   0  12  403.39   13.68
   0   0 -12  407.74   12.34
   0   0 -12  421.62   13.09
   0   0  12  392.33   12.19
   0   0  14  857.56   21.39
   0   0 -14  892.56   22.69
   0   0  14  863.42   23.31
   0   0 -14  868.59   21.60
   0   0 -14  768.57   18.03
   0   0 -14  757.96   18.05
   0   0  16   57.54    4.68
   0   0 -16   56.44    2.97
   0   0 -16   57.88    2.93
   0   0  16   55.70    5.86
   0   0 -16   63.06    5.41
   0   0 -16   56.97    4.78
   0   0 -18  187.46    5.88
   0   0 -18  191.65    5.85
   0   0 -18  198.22    8.89
   0   0  18  190.00   10.11
   0   0 -18  199.65    9.75
   0   0 -20  719.76   17.42
   0   0 -20  724.59   18.42
   0   0 -20  732.90   17.46
   0   0 -20  732.18   22.85
   0   0 -20  748.58   21.57
   0   0  20  684.12   22.58
   0   0 -20  668.77   22.37
   0   0 -22  216.76    6.69
   0   0 -22  208.92    7.88
   0   0 -22  200.55    6.61
   0   0 -22  187.78    9.48
   0   0 -22  183.03   10.69
   0   0  24   22.16    2.59
   0   0 -24   19.94    3.97
   0   0 -24   21.87    5.35
   0   0 -24   27.15    2.93
   0   0 -24   23.40    3.37
   0   0  26   97.06    4.31
   0   0 -26   92.43    5.10
   0   0 -26  105.59    4.70
   0   0  28  183.50    6.23
   0   0 -28  186.12    6.95
   0   0 -28  194.03    6.65
   0   0  30    5.92    1.95
   0   0 -30    9.60    2.50
   0   0 -30   10.04    2.28
   0   0 -30    6.34    2.38
   0   0 -32    1.11    2.04
   0   0  32    2.15    1.51
   0   0 -32    3.77    1.90
   0   0 -32    2.49    1.89
   0   0 -34   27.18    2.16
   0   0 -34   28.12    2.14
   0   1   1   98.93    2.55
   0  -1  -1  108.04    2.68
   0   1  -1  105.77    2.71
   0  -1  -3    2.37    1.14
   0  -1   3    1.39    1.16
   0   1   3    1.61    1.15
   0   1   5  182.23    5.89
   0  -1   5  185.50    6.17
   0   1   5  173.08    5.32
   0   1  -7    2.38    2.48
   0   1  -7    0.95    2.40
   0   1   7    2.05    2.82
   0   1   7    1.91    2.03
   0  -1  -7    1.93    2.28
   0  -1   7    0.33    2.93
   0   1   9   54.01    4.40
   0   1  -9   63.19    4.09
   0  -1  -9   57.14    3.79
   0   1  -9   57.38    3.84
   0  -1   9   59.02    4.54
   0   1   9   52.30    3.49
   0   1 -11  117.13    5.84
   0   1 -11  115.65    5.49
   0  -1 -11  108.06    5.56
   0   1  11  110.68    6.13
   0  -1  11  110.60    6.02
   0   1  11  108.27    5.24
   0  -1 -13    7.27    2.88
   0   1 -13    8.93    2.85
   0   1 -13    6.95    2.93
   0   1  13    6.68    3.42
   0  -1  13    4.84    3.18
   0  -1 -13    7.57    2.81
   0   1 -15    0.39    2.63
   0  -1  15   -0.96    3.65
   0  -1 -15    0.10    2.79
   0   1  15    1.38    3.19
   0   1 -15    0.78    2.73
   0  -1 -15    0.17    1.77
   0  -1  15    0.63    2.83
   0  -1 -15    0.32    2.66
   0  -1 -15    1.08    1.80
   0   1 -15    0.17    1.82
   0   1 -15    1.19    1.73
   0  -1  17   41.67    5.74
   0   1  17   35.48    4.93
   0  -1 -17   38.59    4.51
   0  -1 -17   38.94    4.81
   0   1 -17   37.95    4.80
   0   1 -17   43.51    4.57
   0   1 -17   46.88    2.67
   0   1 -17   42.39    2.78
   0  -1 -17   41.58    2.80
   0  -1 -17   45.61    2.76
   0  -1  17   39.95    4.45
   0   1 -19   -2.02    3.97
   0   1  19    2.19    3.37
   0  -1 -19    0.51    3.27
   0  -1  19    2.09    3.81
   0   1 -19    4.70    2.06
   0  -1 -19    2.52    2.20
   0   1 -19    3.90    2.17
   0  -1 -19    4.81    2.94
   0   1 -19    5.06    2.98
   0   1 -19    2.74    2.14
   0  -1 -19    5.86    2.16
   0   1 -19    1.36    2.50
   0  -1 -19    4.16    3.00
   0  -1 -19    4.62    3.83
   0   1 -19    0.48    3.35
   0  -1  21    0.29    3.82
   0   1 -21    2.78    3.60
   0   1 -21    5.38    2.33
   0   1  21    6.96    2.12
   0   1 -21    7.95    2.28
   0  -1 -21    3.07    3.01
   0   1 -21    5.56    2.36
   0   1 -21    2.36    2.64
   0  -1 -21    4.92    2.74
   0  -1 -21    7.44    2.34
   0   1 -21    6.28    4.56
   0  -1 -21    4.20    4.20
   0  -1 -21    5.27    3.21
   0   1 -21    4.11    3.16
   0  -1 -23   67.95    5.99
   0   1 -23   67.80    5.79
   0  -1 -23   76.43    5.28
   0  -1 -23   72.72    4.83
   0   1 -23   67.16    4.74
   0   1 -23   74.86    3.91
   0  -1 -23   75.63    3.99
   0   1 -23   64.01    3.81
   0  -1 -23   54.75    6.57
   0   1 -23   73.81    7.52
   0   1 -23   75.86    3.71
   0   1  23   71.95    3.74
   0  -1 -25    1.28    2.48
   0   1 -25   -0.61    2.49
   0  -1 -25   -1.88    2.80
   0   1 -25    1.76    2.72
   0   1 -25   -1.49    4.41
   0  -1 -25    0.35    3.13
   0   1  25   -1.74    2.22
   0  -1  25    1.87    2.08
   0   1 -25   -2.94    2.54
   0   1 -27    0.08    2.45
   0  -1 -27    2.67    2.69
   0  -1 -27   -0.35    2.56
   0   1 -27    0.44    2.64
   0   1 -27    0.50    4.63
   0   1 -27    0.10    2.48
   0   1  27   -0.21    2.07
   0  -1  27    0.53    2.09
   0  -1 -29    3.26    2.81
   0   1 -29    7.09    2.78
   0   1 -29    5.63    2.42
   0  -1  29    3.92    2.08
   0   1 -29    9.03    2.47
   0   1  29    6.96    2.06
   0  -1 -31    4.58    2.07
   0   1 -31    4.57    2.06
   0  -1 -31    2.42    2.20
   0   1 -31    3.61    2.15
   0  -1  31    3.20    1.75
   0   1 -31    6.25    2.22
   0   1  31    3.08    1.71
   0   1 -33    0.34    1.69
   0  -1 -33    0.73    1.79
   0   1  33   -1.86    1.36
   0  -1  33   -2.07    1.41
   0  -1 -33   -0.38    1.86
   0   1 -33   -2.02    1.90
   0   1 -35   -0.25    1.25
   0  -1 -35   -0.02    1.37
   0  -1 -35   -0.08    1.44
   0   2   0 1731.26   37.41
   0  -2  -2  817.54   17.41
   0   2  -2  781.15   17.46
   0   2   4    2.87    1.51
   0  -2   4    3.36    1.70
   0   2  -4    3.80    1.72
   0   2  -6  520.00   13.05
   0  -2  -6  528.43   13.02
   0  -2   6  482.93   12.98
   0   2   6  470.59   12.50
   0  -2   8 1072.72   25.00
   0  -2   8 1031.29   24.93
   0   2   8 1090.98   26.06
   0   2  -8 1167.70   26.19
   0   2  -8 1204.14   26.66
   0  -2   8 1142.00   27.03
   0  -2 -10  145.87    4.19
   0  -2 -10  154.95    4.30
   0  -2  10   90.28    3.36
   0  -2  10   91.42    3.36
   0   2  10  117.97    3.06
   0   2 -10  135.72    3.29
   0  -2  10  205.33    7.67
   0  -2 -10  189.65    6.48
   0   2 -10  200.61    6.54
   0   2  10  189.57    6.72
   0   2 -10  209.81    7.02
   0  -2  12  155.20    7.59
   0  -2 -12  159.76    7.00
   0   2  12  147.04    7.03
   0   2 -12  167.15    7.32
   0   2 -12  171.71    7.01
   0   2 -14  393.88    9.43
   0  -2 -14  360.25    9.34
   0  -2 -14  378.84    9.53
   0   2 -14  391.23    9.59
   0  -2 -14  373.90    9.53
   0  -2  14  421.93   13.51
   0   2 -14  455.75   13.67
   0   2  14  420.01   13.25
   0   2 -14  437.70   12.75
   0  -2 -14  421.04   12.90
   0   2 -16  251.63    6.66
   0   2  16  245.29   10.23
   0  -2  16  243.93   11.73
   0  -2 -16  262.33   10.71
   0   2 -16  263.02   10.70
   0   2 -16  264.99    9.86
   0  -2 -16  253.16   10.03
   0  -2 -16  241.98    6.82
   0   2 -16  246.56    6.82
   0  -2 -16  230.98    6.77
   0  -2  16  260.92   10.41
   0  -2 -16  215.97    9.68
   0   2  18   70.56    3.36
   0   2 -18   72.84    3.19
   0  -2 -18   76.16    4.66
   0   2 -18   67.32    6.03
   0   2  18   67.75    5.85
   0  -2 -18   68.01    5.66
   0  -2  18   63.73    6.86
   0   2 -18   69.91    5.51
   0   2 -18   64.31    3.95
   0  -2 -18   62.87    3.31
   0   2 -18   64.34    3.32
   0  -2  18   62.32    5.46
   0  -2 -18   55.24    5.69
   0   2 -20  508.97   12.20
   0   2  20  506.80   12.55
   0  -2 -20  484.85   11.69
   0  -2 -20  554.93   14.45
   0   2 -20  517.28   17.74
   0   2 -20  505.38   16.14
   0  -2 -20  491.55   16.52
   0   2  20  466.06   16.41
   0  -2  20  455.41   18.11
   0  -2 -20  498.79   12.57
   0   2 -20  499.67   13.47
   0   2 -20  498.20   12.51
   0   2 -22  236.96    6.75
   0   2  22  233.46    6.98
   0  -2 -22  244.33    9.01
   0   2 -22  216.95   11.29
   0  -2  22  182.02   11.34
   0   2 -22  210.04    9.83
   0  -2 -22  216.93   10.54
   0  -2 -22  229.35    7.10
   0   2 -22  221.80    8.07
   0   2 -22  223.63    7.03
   0   2 -22  205.31   11.83
   0  -2 -22  171.48   10.38
   0   2  24    6.82    2.23
   0   2 -24    5.47    2.53
   0   2 -24    5.92    2.40
   0  -2 -24    3.52    3.18
   0  -2 -24    4.73    2.87
   0   2 -24    6.54    2.89
   0  -2 -24    0.38    2.61
   0   2 -24    6.27    4.73
   0  -2 -24    1.22    3.51
   0   2 -26   63.09    3.61
   0  -2  26   58.22    3.38
   0   2  26   56.46    3.41
   0   2 -26   44.77    4.01
   0   2 -26   54.23    3.70
   0  -2 -26   52.06    4.13
   0  -2 -26   57.49    3.75
   0   2 -26   50.64    6.96
   0  -2 -26   53.70    5.55
   0   2 -28  143.93    6.09
   0  -2 -28  149.79    6.20
   0  -2  28  164.07    5.52
   0   2  28  151.00    5.43
   0  -2 -30    8.78    2.48
   0   2 -30    6.00    2.35
   0   2 -30   12.87    2.24
   0   2 -30   12.87    2.37
   0  -2  30    7.13    1.95
   0   2  30    7.57    1.90
   0  -2 -32    5.64    1.90
   0  -2 -32    3.30    1.94
   0   2 -32    2.56    1.88
   0   2 -32    5.29    1.94
   0   2  32    1.59    1.48
   0  -2  32   -0.48    1.62
   0   2 -34   20.12    1.97
   0  -2  34   17.02    1.55
   0   2 -34   19.79    1.82
   0  -2 -34   23.12    2.05
   0   3  -1  557.75   13.03
   0   3   1  542.69   13.13
   0  -3  -3  988.93   21.30
   0  -3   3  865.53   21.31
   0  -3   5  978.09   22.45
   0   3   5 1021.88   21.86
   0  -3   7   25.11    3.15
   0   3   7   27.50    2.72
   0   3  -7   28.04    2.93
   0  -3  -7   22.76    2.45
   0   3  -9  143.16    5.92
   0   3   9  130.91    5.63
   0   3  -9  146.65    6.12
   0  -3   9  134.42    6.68
   0  -3  11  207.95    7.11
   0  -3 -11  243.78    7.68
   0  -3  11  205.82    7.16
   0   3  11  230.91    6.01
   0  -3 -11  247.36    7.65
   0   3 -11  281.47    9.28
   0   3 -11  279.87    8.83
   0  -3 -11  253.59    8.78
   0   3  11  271.60    8.74
   0  -3 -11  217.57    7.94
   0  -3  11  281.28   10.09
   0   3 -13   82.11    5.06
   0  -3 -13   78.51    5.15
   0   3 -13   87.68    5.46
   0   3  13   73.82    4.98
   0  -3 -13   71.72    2.97
   0   3 -13   71.42    3.05
   0  -3 -13   65.08    4.70
   0  -3  13   77.92    6.01
   0  -3 -13   68.02    2.85
   0   3  15  137.94    7.16
   0   3 -15  165.95    7.94
   0   3 -15  156.86    7.25
   0  -3 -15  144.16    7.30
   0  -3 -15  139.62    4.60
   0   3 -15  145.63    4.66
   0  -3 -15  120.61    6.80
   0  -3  15  136.42    7.99
   0   3  15  143.14    4.65
   0   3 -15  141.58    4.48
   0  -3 -15  132.75    4.42
   0   3  17  140.34    7.55
   0  -3 -17  146.05    7.65
   0   3 -17  127.92    7.43
   0   3 -17  143.60    8.23
   0  -3 -17  135.55    4.61
   0   3 -17  147.46    4.59
   0   3  17  137.08    4.79
   0  -3 -17  141.12    4.79
   0   3 -17  140.89    4.76
   0  -3  17  140.64    7.99
   0  -3  19   32.16    5.74
   0  -3 -19   33.55    4.61
   0   3 -19   26.34    4.67
   0   3  19   29.96    4.31
   0   3 -19   34.30    4.33
   0   3  19   34.91    2.70
   0   3 -19   32.78    2.59
   0  -3 -19   32.55    2.74
   0  -3 -19   33.63    2.18
   0  -3 -19   37.64    3.89
   0   3 -19   24.86    3.25
   0   3 -19   32.63    2.81
   0  -3 -19   34.47    2.81
   0  -3 -19   25.69    4.49
   0   3 -21    2.62    3.64
   0  -3  21    2.18    4.42
   0  -3 -21   -0.06    1.72
   0   3  21    2.32    2.10
   0   3 -21    4.46    2.32
   0  -3 -21    3.66    2.38
   0   3 -21    3.13    2.19
   0  -3 -21    3.17    3.04
   0  -3 -21    1.63    2.33
   0   3 -21    2.73    2.74
   0   3 -21    5.13    2.94
   0  -3 -21    2.05    3.54
   0   3 -23   92.53    7.69
   0  -3 -23   95.70    3.59
   0  -3 -23   94.10    7.27
   0  -3 -23  103.53    4.53
   0   3 -23  101.30    4.21
   0   3  23  100.43    4.36
   0  -3 -23  107.19    6.06
   0  -3 -23   99.44    4.56
   0   3 -23  100.46    4.59
   0   3 -23  102.63    5.33
   0   3 -23   86.39    8.32
   0  -3 -25  103.02    7.47
   0  -3 -25   93.98    5.63
   0   3 -25  113.27    4.51
   0  -3 -25  113.18    4.81
   0   3  25  101.22    4.40
   0   3 -25   93.49    8.79
   0   3 -25   96.86    5.15
   0  -3 -25  104.88    5.33
   0  -3 -25  108.06    4.81
   0   3 -25  102.68    4.70
   0   3  27    6.98    2.18
   0   3 -27    9.04    2.49
   0  -3  27    7.47    2.20
   0   3 -27    7.87    2.63
   0   3 -27    8.16    5.11
   0   3 -27    5.05    2.83
   0  -3 -27    6.99    2.84
   0  -3 -29    4.13    2.60
   0   3 -29    6.94    2.23
   0   3 -29    0.11    2.51
   0  -3  29    5.63    2.02
   0   3  29   -0.78    2.12
   0  -3 -31   15.51    2.48
   0  -3 -31   23.15    2.33
   0   3 -31   17.06    2.14
   0   3  31   11.61    1.85
   0  -3  31   18.82    2.00
   0   3 -31   18.29    2.36
   0   3 -33    2.35    1.52
   0  -3 -33    5.37    1.93
   0  -3  33    2.24    1.38
   0  -3 -35   -1.73    1.48
   0   3 -35    1.20    1.75
   0   4   0   38.76    2.39
   0   4  -2  619.66   14.53
   0   4   2  627.73   14.86
   0  -4   4  113.68    4.77
   0  -4  -4  126.73    4.68
   0  -4   6   56.21    3.64
   0   4  -6   65.73    3.69
   0  -4  -6   62.96    3.55
   0   4   6   57.44    3.06
   0   4   8  294.15    8.48
   0  -4   8  297.97    9.42
   0  -4 -10    0.04    2.20
   0  -4  10    0.93    3.37
   0   4 -10    0.07    2.41
   0   4 -10   -2.35    2.78
   0   4  10   -2.64    2.47
   0  -4 -12  210.03    7.99
   0  -4 -12  211.86    8.08
   0  -4  12  176.42    7.31
   0   4  12  191.47    5.83
   0  -4 -12  199.93    5.62
   0   4 -12  240.95    6.03
   0  -4  12  247.29   10.12
   0  -4 -12  178.27    7.15
   0   4 -12  254.38    8.65
   0   4 -12  255.74    9.14
   0  -4 -12  228.50    8.60
   0   4  12  238.07    8.27
   0   4  14  468.48   11.61
   0  -4 -14  444.03   11.41
   0   4 -14  506.70   11.78
   0   4 -14  495.52   11.72
   0  -4 -14  482.47   11.62
   0  -4 -14  396.90   13.47
   0  -4  14  513.78   16.61
   0  -4 -14  498.59   15.22
   0   4 -14  554.87   15.17
   0   4  14  511.11   14.66
   0   4 -14  546.24   15.89
   0  -4 -16   57.75    2.98
   0  -4 -16   61.69    2.63
   0   4  16   55.68    2.97
   0   4 -16   70.80    3.03
   0   4 -16   57.17    4.92
   0   4  16   51.36    4.76
   0   4 -16   62.72    5.48
   0  -4 -16   57.29    5.10
   0   4 -16   67.17    3.19
   0   4 -16   68.82    3.18
   0  -4 -16   57.26    3.05
   0  -4 -16   42.59    4.47
   0  -4  16   57.97    5.98
   0   4 -18   36.98    2.58
   0   4  18   28.37    2.51
   0  -4 -18   29.46    2.61
   0  -4 -18   30.31    3.69
   0  -4 -18   29.72    2.14
   0   4  18   25.92    4.03
   0   4 -18   32.79    4.76
   0   4 -18   30.63    4.12
   0   4 -18   26.85    3.08
   0   4 -18   34.58    2.68
   0   4 -18   32.33    2.67
   0  -4 -18   27.40    2.63
   0  -4  18   29.88    4.70
   0  -4 -18   29.43    4.46
   0  -4 -20  214.28    8.02
   0  -4 -20  209.70    5.77
   0  -4 -20  210.66   10.22
   0   4 -20  194.19   10.44
   0   4 -20  190.79    9.13
   0  -4  20  177.05   11.47
   0   4 -20  203.62    7.21
   0   4 -20  195.35    6.39
   0  -4 -20  194.26    6.43
   0  -4 -20  203.66    6.33
   0   4 -20  210.44    6.09
   0   4  20  195.40    6.28
   0  -4 -22  138.14    5.16
   0   4 -22  145.22    4.82
   0   4  22  134.54    5.01
   0  -4 -22  140.32    6.63
   0  -4 -22  116.27    8.24
   0   4 -22  117.06    8.46
   0  -4 -22  129.68    4.38
   0  -4  22   97.38    9.18
   0   4 -22  124.56    5.89
   0   4 -22  132.61    5.11
   0  -4 -22  127.78    5.19
   0   4 -22  124.47    9.58
   0   4  24   -2.34    2.29
   0   4 -24   -2.14    2.62
   0  -4 -24   -2.37    2.78
   0   4 -24   -0.50    2.32
   0  -4 -24    2.80    3.14
   0   4 -24    0.57    3.42
   0   4 -24   -0.61    2.74
   0  -4 -24   -1.86    3.65
   0   4 -24   -0.54    4.94
   0  -4 -26   89.02    4.44
   0   4 -26   87.12    3.96
   0   4  26   68.31    3.71
   0  -4 -26   68.90    4.93
   0   4 -26   68.40    3.61
   0   4 -26   82.99    4.26
   0   4 -26   72.51    4.47
   0  -4 -26   74.62    4.65
   0   4 -26   71.21    8.14
   0   4 -28   97.16    3.97
   0  -4 -28   81.06    3.94
   0  -4 -28   81.65    4.05
   0   4 -28  109.93    4.56
   0  -4 -28  100.13    5.02
   0  -4 -28  120.50    4.85
   0   4 -28  121.56    4.39
   0   4  28   92.68    4.05
   0  -4  28  109.98    4.23
   0  -4 -30    6.88    2.33
   0   4 -30    4.36    1.83
   0   4  30    2.67    1.68
   0  -4  30    5.86    1.78
   0  -4 -30    2.98    2.42
   0   4 -30    6.89    2.12
   0  -4 -32    7.30    2.09
   0  -4 -32    8.93    1.93
   0  -4  32    7.84    1.58
   0   4 -34   18.93    2.28
   0  -4 -34   30.05    1.93
   0   5   1  280.14    8.02
   0   5  -1  281.91    7.94
   0   5   3  790.82   18.86
   0   5  -3  757.52   18.37
   0   5   5  501.79   14.12
   0  -5  -5  514.23   13.35
   0  -5   5  484.07   13.56
   0  -5  -7    2.54    2.19
   0  -5   7    1.86    2.43
   0   5  -7    3.27    2.29
   0  -5  -9   20.93    2.28
   0  -5   9   29.15    3.53
   0   5  -9   28.09    3.39
   0  -5 -11   86.51    3.04
   0  -5 -11   90.83    3.23
   0  -5  11   95.52    6.63
   0  -5 -11   74.50    4.01
   0  -5  11   93.28    5.95
   0  -5  11   90.72    5.91
   0   5  11   93.19    4.94
   0   5 -11  106.81    5.73
   0   5 -11  111.88    5.79
   0  -5 -13    6.18    3.37
   0  -5 -13    5.14    3.32
   0  -5 -13    6.10    1.91
   0   5  13    4.15    1.76
   0   5 -13    6.45    2.09
   0  -5 -13    4.71    1.86
   0  -5 -13    5.92    2.57
   0  -5 -13    4.41    3.02
   0  -5  13    5.82    4.12
   0   5 -13    4.04    3.09
   0   5 -13    0.67    3.49
   0  -5 -13    6.28    1.66
   0  -5 -15   54.49    2.96
   0   5  15   52.79    2.89
   0   5 -15   67.53    5.63
   0   5 -15   54.19    5.19
   0   5  15   51.62    4.56
   0  -5 -15   58.36    2.67
   0  -5 -15   61.68    5.32
   0  -5 -15   58.20    3.02
   0   5 -15   69.91    3.20
   0  -5  15   54.32    6.17
   0  -5 -17  187.21    5.94
   0   5  17  185.42    5.93
   0   5 -17  210.50    5.82
   0  -5 -17  225.34    7.70
   0  -5 -17  199.39    5.59
   0   5 -17  188.75    9.69
   0  -5 -17  201.36    9.55
   0   5  17  191.99    8.59
   0   5 -17  190.17    8.95
   0   5 -17  203.60    6.11
   0   5 -17  200.97    6.92
   0   5 -17  193.43    6.05
   0  -5 -17  190.22    6.08
   0  -5  17  186.87   10.27
   0  -5 -19   49.58    4.55
   0  -5 -19   62.21    2.90
   0  -5 -19   59.90    5.92
   0   5 -19   54.51    5.06
   0   5 -19   60.67    6.01
   0   5 -19   62.32    3.38
   0   5 -19   61.44    3.38
   0   5 -19   54.07    4.07
   0   5 -19   70.05    3.22
   0   5  19   54.74    3.15
   0  -5 -19   57.82    3.38
   0  -5 -21    4.08    2.49
   0   5 -21    2.21    2.38
   0   5  21    4.13    2.05
   0   5 -21    5.31    2.23
   0  -5 -21    3.09    3.95
   0  -5  21    4.56    4.67
   0   5 -21    5.62    3.40
   0  -5 -21    0.50    1.89
   0   5 -21   -1.39    3.27
   0   5 -21    7.87    2.35
   0  -5 -21    1.34    3.82
   0  -5 -23  114.17    4.92
   0   5  23  103.18    4.53
   0   5 -23  122.98    4.52
   0  -5 -23  104.39    5.86
   0  -5 -23  104.33    8.02
   0   5 -23  102.31    8.00
   0  -5  23   93.25    8.98
   0  -5 -23  120.46    4.14
   0   5 -23  118.12    4.90
   0   5 -23  120.77    4.85
   0   5 -23  108.28    5.42
   0   5 -23  104.10    9.35
   0   5 -25  108.40    4.29
   0  -5 -25  105.74    4.86
   0   5  25   87.64    4.13
   0   5 -25   88.30    7.32
   0  -5 -25  103.21    3.77
   0  -5 -25   85.62    5.37
   0   5 -25   82.76    3.85
   0   5 -25  105.18    4.54
   0   5 -25  100.96    4.64
   0   5 -25   98.38    9.19
   0   5 -27   22.87    2.49
   0   5 -27   33.88    2.84
   0  -5 -27   28.76    3.39
   0   5  27   25.74    2.50
   0  -5 -27   28.66    3.43
   0   5 -27   30.21    3.11
   0   5 -27   33.69    3.02
   0  -5 -27   26.07    2.90
   0  -5 -27   25.68    3.01
   0  -5 -29    2.39    2.13
   0   5 -29    2.57    2.18
   0  -5 -29    4.70    2.41
   0   5 -29    2.50    2.11
   0  -5 -29    2.91    2.57
   0  -5  29    1.82    1.79
   0   5  29    0.61    1.80
   0  -5 -29    1.44    2.21
   0   5 -31   28.66    2.50
   0  -5 -31   23.13    2.62
   0  -5  31   29.75    2.16
   0  -5  33    4.13    1.36
   0   5 -33    6.34    2.48
   0   6   0  236.54    7.49
   0   6   2   75.52    3.86
   0   6  -2   78.64    3.84
   0  -6   2   71.71    4.06
   0   6   4  440.13   12.43
   0  -6   4  408.95   12.21
   0   6   6 1033.39   26.04
   0  -6  -6 1047.65   25.11
   0   6  -6 1026.93   25.04
   0  -6   6  977.87   25.37
   0  -6  -8  235.34    8.49
   0   6  -8  252.68    8.70
   0  -6  10  159.53    7.72
   0   6 -10  174.76    7.51
   0   6 -12  803.79   19.53
   0  -6 -12  598.04   15.31
   0   6 -12  795.69   20.00
   0  -6 -12  650.04   15.52
   0   6  12  650.56   15.46
   0  -6  12  652.56   19.46
   0  -6 -12  767.39   20.61
   0  -6 -12  765.33   20.63
   0  -6  12  674.69   19.58
   0   6 -12  749.57   15.93
   0  -6  12  721.45   21.20
   0  -6 -14  215.89    6.12
   0  -6 -14  236.89    9.87
   0   6 -14  252.67    9.68
   0   6 -14  257.01   10.20
   0  -6 -14  231.22    6.41
   0   6  14  222.36    6.30
   0  -6 -14  206.45    9.53
   0  -6 -14  200.79    9.59
   0   6 -14  196.03    6.89
   0   6 -14  258.34    6.69
   0  -6  14  236.69   11.31
   0  -6 -16    3.68    3.25
   0  -6  16    3.65    4.03
   0  -6 -16    3.49    1.77
   0   6 -16    1.01    3.12
   0  -6 -16    0.45    1.92
   0   6 -16    4.18    2.18
   0   6  16    0.87    1.82
   0  -6 -16    2.25    2.20
   0  -6 -18   54.62    3.32
   0   6 -18   59.32    3.09
   0   6  18   45.37    2.92
   0  -6 -18   36.77    4.36
   0  -6 -18   60.42    2.90
   0  -6 -18   56.12    5.80
   0   6 -18   47.94    5.65
   0   6 -18   39.79    5.12
   0   6 -18   42.38    3.86
   0   6 -18   64.93    3.41
   0  -6  18   45.23    6.08
   0  -6 -20   76.53    5.95
   0  -6 -20   71.86    6.63
   0   6 -20   63.84    6.35
   0  -6 -20   80.97    3.38
   0   6 -20   67.28    5.12
   0   6 -20   73.78    3.87
   0   6 -20   80.18    3.86
   0  -6 -20   74.48    3.95
   0   6 -20   82.65    3.59
   0  -6 -20   72.36    3.02
   0   6  20   66.65    3.51
   0   6 -22    7.24    2.56
   0  -6 -22    0.86    2.89
   0   6 -22    6.75    2.26
   0   6  22    3.31    2.06
   0  -6 -22   -0.31    3.50
   0  -6  22    4.98    5.03
   0  -6 -22   -2.14    2.21
   0   6 -22    0.69    3.39
   0   6 -22    5.31    2.42
   0  -6 -22   -1.44    4.23
   0   6 -22    0.55    5.29
   0   6 -24   13.32    2.44
   0   6 -24   12.61    2.74
   0   6  24    7.93    2.23
   0  -6 -24    9.18    3.02
   0  -6 -24    5.71    3.41
   0  -6 -24   10.65    2.11
   0   6 -24    6.46    3.62
   0   6 -24   11.68    2.60
   0   6 -24    7.85    5.35
   0   6 -26   30.46    2.76
   0  -6 -26   28.58    3.36
   0   6  26   21.89    2.47
   0  -6 -26   29.42    2.36
   0  -6 -26   20.20    3.52
   0   6 -26   29.10    2.99
   0   6 -26   27.89    3.06
   0   6 -26   30.05    6.34
   0  -6 -28   13.37    2.49
   0  -6 -28   15.52    2.61
   0   6 -28   14.39    2.47
   0  -6 -28    7.81    2.80
   0   6 -28   15.78    2.35
   0  -6 -28   10.57    2.83
   0   6 -28   14.38    2.56
   0  -6 -30   -0.68    1.99
   0  -6 -30    1.90    2.19
   0   6 -30    1.01    1.88
   0  -6 -30   -0.08    2.05
   0  -6  30    0.10    1.58
   0   6 -32   15.87    2.62
   0  -6  32   17.44    1.66
   0   6 -32   15.49    1.95
   0  -6 -32   10.76    2.06
   0   6 -34    9.49    1.93
   0  -7   1  352.90   11.21
   0   7   1  387.27   11.08
   0   7  -1  374.64   10.93
   0  -7   3 1125.77   28.71
   0   7  -3 1173.60   28.35
   0  -7   5  530.11   15.63
   0   7   5  570.55   15.88
   0   7  -7   10.08    2.70
   0  -7   7    9.01    2.94
   0   7   7    8.86    2.72
   0  -7   9  482.01   14.84
   0   7  -9  520.28   14.59
   0  -7  -9  522.50   14.69
   0   7   9  500.51   15.80
   0   7 -11  436.58   13.50
   0  -7  11  430.45   14.22
   0   7 -11  412.59    9.99
   0   7  11  405.60   14.91
   0   7 -13    1.67    2.77
   0   7 -13   -1.09    3.72
   0  -7 -13    3.32    1.67
   0  -7 -13    2.64    2.01
   0   7  13    1.33    1.57
   0  -7 -13    1.10    3.99
   0  -7  13    1.11    3.45
   0  -7 -13    1.68    3.85
   0  -7  13    2.17    3.57
   0   7 -13    4.65    2.11
   0  -7  13    1.91    3.75
   0  -7  15  193.31   10.74
   0   7 -15  190.89    5.77
   0   7  15  169.98    5.29
   0  -7 -15  184.45    5.74
   0   7 -15  191.95    9.26
   0   7 -15  179.21    8.60
   0  -7 -15  178.62    5.33
   0  -7  17  333.63   15.14
   0  -7 -17  368.40   14.17
   0   7 -17  330.97   12.80
   0   7 -17  356.54   13.89
   0  -7 -17  374.86    9.14
   0  -7 -17  281.31    9.51
   0   7 -17  378.21    9.56
   0   7 -17  385.82    9.21
   0   7  17  329.46    9.11
   0  -7 -17  356.10    9.51
   0  -7 -19   86.87    5.92
   0  -7 -19   64.73    6.69
   0   7 -19   80.66    6.68
   0  -7 -19   86.88    3.54
   0   7 -19   87.36    3.99
   0  -7 -19   79.94    3.27
   0   7  19   66.14    3.50
   0  -7 -19   74.14    4.05
   0   7 -19   86.78    3.63
   0  -7 -21    7.64    3.81
   0   7 -21   15.40    4.17
   0  -7 -21   15.40    2.29
   0   7 -21   14.22    2.67
   0   7  21   13.81    2.28
   0  -7 -21   15.26    2.05
   0   7 -21   17.07    2.43
   0  -7 -21   13.01    3.06
   0   7  23  153.43    5.61
   0   7 -23  186.05    5.73
   0  -7 -23  173.18    6.44
   0  -7 -23  163.49    7.28
   0  -7  23  131.81   10.95
   0  -7 -23  200.56    5.69
   0   7 -23  178.16    6.10
   0   7 -23  181.48    6.24
   0   7 -23  168.53   11.70
   0   7  25  104.79    4.50
   0  -7 -25  137.64    5.56
   0   7 -25  143.76    4.79
   0  -7 -25  149.64    4.68
   0  -7 -25  108.94    5.99
   0   7 -25  136.96    5.27
   0   7 -25  137.00    5.10
   0   7  25   80.87    8.82
   0   7 -25  116.30   10.02
   0  -7 -27    0.60    2.76
   0  -7 -27    4.60    2.94
   0   7 -27    5.11    2.08
   0   7 -27    6.77    2.40
   0   7 -27    6.60    2.20
   0  -7 -29   29.34    2.64
   0  -7 -29   25.70    2.69
   0   7 -29   35.29    2.74
   0  -7 -29   29.49    2.93
   0   7 -29   33.74    2.65
   0  -7  29   30.54    2.30
   0   7 -31   35.06    2.92
   0  -7 -31   53.31    2.51
   0  -7 -31   36.92    2.36
   0  -7 -31   33.41    2.38
   0   7 -31   48.46    2.58
   0  -7 -31   40.69    2.78
   0   7  31   34.08    2.36
   0  -7  31   42.76    2.26
   0  -7 -33   10.16    1.43
   0   7 -33    5.11    1.92
   0   8   0   42.16    3.41
   0  -8   0   38.84    3.77
   0   8   2   70.28    4.26
   0   8  -2   68.49    4.12
   0  -8   2   63.24    4.55
   0  -8  -4    4.18    1.52
   0   8   4    2.36    2.21
   0  -8  -4    3.41    1.48
   0  -8   4    3.34    2.64
   0   8   6   25.41    3.50
   0  -8   6   23.89    3.67
   0  -8  -6   24.19    1.94
   0   8   8  108.85    6.70
   0   8  -8  128.60    6.49
   0  -8   8  112.00    6.72
   0   8  10    0.67    1.33
   0   8  10    0.23    2.65
   0  -8  10    2.26    3.04
   0   8 -10    1.16    2.54
   0   8 -12   38.23    4.60
   0  -8  12   36.58    4.92
   0  -8 -12   40.25    2.77
   0   8  12   31.92    2.19
   0  -8 -12   61.58    7.18
   0  -8 -12   54.38    6.89
   0  -8  12   38.36    5.64
   0  -8  12   35.54    5.59
   0   8 -12   43.97    2.87
   0   8 -12   45.01    2.91
   0   8  12   35.28    5.04
   0  -8  14   64.17    7.06
   0   8  14   63.22    6.56
   0   8 -14   81.14    6.25
   0  -8 -14   70.30    3.19
   0   8 -14   73.43    5.75
   0  -8 -14   69.00    3.39
   0  -8 -14   57.06    6.62
   0  -8 -14   55.14    6.66
   0   8 -14   87.71    3.77
   0  -8 -14   71.78    3.60
   0   8  14   66.15    3.09
   0   8  16   17.79    4.73
   0  -8  16   14.65    4.89
   0   8 -16   11.73    3.89
   0  -8 -16   19.14    2.33
   0  -8 -16   14.68    2.30
   0   8 -16   22.40    2.70
   0  -8 -16   21.99    2.80
   0   8  16   16.94    2.18
   0  -8 -16   25.22    2.27
   0  -8 -18    7.25    2.68
   0   8  18    2.95    2.08
   0   8 -18   11.53    2.47
   0  -8 -18    8.69    2.19
   0  -8 -18   -4.69    4.60
   0   8 -18   12.03    2.62
   0  -8  18    9.34    4.76
   0   8  18   -0.20    4.20
   0  -8 -18   11.57    2.31
   0   8 -18    4.43    3.69
   0   8 -20    2.02    2.31
   0   8  20    2.64    1.96
   0  -8 -20    3.19    2.82
   0  -8 -20    3.78    2.00
   0   8 -20    4.33    3.49
   0  -8 -20    6.36    2.16
   0   8 -20    3.67    2.46
   0   8  20    1.88    4.06
   0   8 -22    9.69    2.42
   0  -8 -22   13.25    2.17
   0  -8 -22    6.80    3.16
   0  -8 -22   -0.13    3.50
   0  -8 -22   17.54    2.45
   0   8 -22    9.92    2.66
   0   8  22    8.91    4.49
   0   8 -24    8.57    2.42
   0  -8 -24   -2.86    3.48
   0  -8 -24   11.65    2.39
   0   8 -24   11.18    2.65
   0   8  24    1.03    4.26
   0  -8 -26    5.36    1.97
   0   8 -26   10.13    2.34
   0   8 -26    7.31    2.14
   0   8 -26    7.73    2.47
   0  -8 -28    3.53    2.28
   0  -8 -28    3.43    2.39
   0   8 -28    2.16    2.02
   0  -8 -28    1.12    2.36
   0   8 -28    4.00    2.14
   0   8 -30    6.59    2.46
   0  -8 -30    8.85    2.16
   0   8 -30   10.34    1.92
   0  -8 -30    6.76    2.32
   0  -8 -30   11.28    1.83
   0  -8 -30   10.15    2.26
   0  -8  30    8.02    1.58
   0   8  30    7.21    1.70
   0   8 -32    3.03    2.05
   0  -8 -32    5.32    1.45
   0  -8 -32    3.87    1.88
   0  -8  32    2.99    1.21
   0  -9   1  114.55    3.64
   0  -9  -1  124.31    3.71
   0   9  -1  118.89    5.75
   0   9   1  121.48    5.90
   0  -9  -1  109.69    3.58
   0  -9  -1  117.02    6.40
   0  -9   1  109.56    6.30
   0  -9  -3 1401.94   29.18
   0  -9   3 1228.90   28.99
   0   9   3 1447.05   33.14
   0   9  -3 1332.37   32.61
   0  -9   3 1325.84   33.63
   0  -9  -3 1348.76   29.14
   0  -9  -5  683.05   15.68
   0   9   5  712.33   19.58
   0  -9   5  686.00   20.01
   0  -9  -5  682.77   15.67
   0   9   7   18.82    1.82
   0   9   7   23.43    3.59
   0  -9  -7   20.54    1.93
   0  -9   7   19.26    3.73
   0   9  -7   22.69    3.45
   0   9   9  696.23   16.97
   0   9   9  788.50   22.26
   0  -9   9  739.46   21.71
   0   9  -9  833.87   21.48
   0   9 -11  877.48   22.81
   0  -9  11  813.87   23.49
   0  -9 -11  667.69   17.52
   0  -9 -11  946.60   27.20
   0  -9 -11  965.82   27.21
   0  -9  11  794.02   25.16
   0  -9  11  822.83   25.29
   0   9 -11  807.80   18.17
   0   9  11  839.31   23.97
   0   9  13   30.23    4.87
   0   9 -13   25.57    4.06
   0  -9  13   28.17    4.87
   0  -9 -13   24.70    2.23
   0  -9  13   23.71    5.22
   0  -9 -13   20.98    5.78
   0  -9 -13   25.17    5.83
   0  -9  13   22.68    5.05
   0   9 -13   30.74    2.78
   0   9 -13   28.53    2.79
   0  -9 -13   27.52    2.24
   0  -9  15  137.50    9.97
   0   9  15  127.76    9.27
   0   9 -15  153.81    5.14
   0   9 -15  147.24    5.16
   0  -9 -15  142.56    4.60
   0   9 -15  141.59    8.34
   0  -9 -15  148.10    4.78
   0   9 -15  122.34    7.59
   0   9  17  445.97   19.21
   0  -9  17  484.22   19.81
   0   9 -17  485.54   17.68
   0  -9 -17  557.99   12.89
   0  -9 -17  379.78   12.84
   0   9 -17  552.47   13.16
   0  -9 -17  548.76   12.61
   0   9 -17  550.95   12.63
   0  -9 -19  130.89    4.69
   0   9 -19  120.70    4.54
   0  -9 -19  129.95    4.48
   0  -9 -19  137.16    6.58
   0   9 -19  127.06    5.00
   0  -9 -21   10.39    2.27
   0   9 -21    6.46    2.17
   0  -9 -21    4.38    2.05
   0   9 -21    5.04    2.46
   0   9  21    4.43    3.68
   0   9 -21    2.70    5.05
   0  -9  23  143.95   11.61
   0  -9 -23  248.30    6.61
   0  -9 -23  221.58    6.11
   0   9 -23  204.35    6.19
   0  -9 -23  184.90    7.77
   0   9 -23  211.10    6.73
   0   9 -23  188.67   12.53
   0   9  23  134.12   10.76
   0   9 -25   83.83    3.95
   0  -9 -25   94.49    3.77
   0   9 -27    0.07    2.41
   0   9 -27    0.65    1.95
   0   9  27    0.72    1.84
   0  -9 -29   30.92    2.15
   0  -9 -29   27.05    2.68
   0  -9 -29   26.14    2.59
   0   9 -29   30.13    2.34
   0  -9 -29   25.37    2.76
   0   9  29   21.66    2.10
   0  -9 -31   40.86    2.40
   0  -9 -31   40.43    2.50
   0  -9 -31   43.89    2.09
   0  -9 -31   40.10    2.62
   0 -10   0   60.21    2.73
   0  10   0   63.34    4.53
   0 -10   0   53.16    2.59
   0 -10   0   51.88    4.93
   0 -10   2    2.51    1.84
   0 -10  -2    6.19    1.76
   0  10   2    5.85    2.42
   0  10  -2    5.34    2.21
   0 -10   2    4.58    1.60
   0 -10  -2    5.08    1.66
   0 -10  -2    1.72    3.27
   0 -10   2    4.73    3.10
   0 -10  -4   16.18    1.91
   0 -10   4    9.69    1.88
   0  10   4   12.62    2.87
   0 -10  -4   15.66    1.90
   0 -10   4   13.77    3.49
   0 -10   4   10.18    1.77
   0 -10   6   25.67    2.25
   0 -10  -6   38.22    2.41
   0  10   6   28.00    4.02
   0 -10  -6   38.21    2.42
   0 -10   6   32.28    4.41
   0  10   8    1.90    1.54
   0 -10   8    0.61    3.39
   0 -10  -8    4.09    1.89
   0  10   8   -1.03    3.01
   0 -10  10   53.94    8.23
   0 -10  10   59.34    8.45
   0  10  10    7.49    1.80
   0  10  10   -1.93    3.33
   0  10 -10    6.53    3.18
   0 -10 -10    9.57    1.99
   0 -10  10    6.79    3.47
   0  10  12   16.87    4.35
   0 -10  12   25.41    4.74
   0  10 -12   15.27    4.09
   0 -10 -12   12.33    2.00
   0 -10 -12   30.33    6.62
   0 -10 -12   29.75    6.52
   0 -10  12   27.89    5.82
   0 -10  12   23.43    5.73
   0  10 -12   21.32    2.64
   0  10 -12   17.71    2.59
   0 -10 -12   20.04    2.64
   0 -10 -12   21.82    2.24
   0  10  12   19.51    2.28
   0  10  14   10.83    3.75
   0 -10  14    2.98    4.74
   0  10 -14   10.33    3.55
   0 -10 -14    5.62    1.77
   0 -10 -14    5.67    5.29
   0 -10 -14    1.54    5.51
   0  10 -14   11.63    2.47
   0  10 -14   11.21    2.59
   0 -10 -14   12.43    2.18
   0  10  14    7.78    2.12
   0  10  16   13.53    4.22
   0 -10  16   14.45    5.31
   0 -10 -16    9.67    2.67
   0  10 -16   17.51    2.76
   0  10 -16   17.91    2.85
   0 -10 -16   20.80    2.42
   0  10 -16   13.96    4.11
   0 -10 -16   20.79    2.52
   0 -10  18   27.84    6.01
   0  10  18   20.67    4.88
   0  10 -18   28.28    6.36
   0 -10 -18   14.59    2.71
   0  10 -18   28.75    3.08
   0  10 -18   23.53    2.90
   0 -10 -18   34.57    2.91
   0 -10 -18   33.10    2.67
   0  10 -18   23.42    2.60
   0 -10 -20    5.08    2.29
   0  10 -20    0.68    2.06
   0 -10 -20    2.44    2.07
   0  10 -20    3.68    2.42
   0  10 -20    2.28    5.01
   0  10  20    4.19    3.56
   0 -10 -22   13.86    2.54
   0  10  22    3.90    2.24
   0  10 -22    2.17    2.12
   0 -10 -22   19.63    2.40
   0 -10 -22   -1.96    3.43
   0  10 -22    4.21    2.52
   0  10 -22    2.72    5.25
   0  10  22    3.33    3.56
   0  10 -24    2.86    2.65
   0 -10 -24    0.81    3.01
   0  10 -24   -0.31    2.32
   0  10  24    2.60    2.14
   0 -10 -24    8.91    2.31
   0  10 -26    4.20    2.42
   0 -10 -26    1.68    1.97
   0  10 -26    4.20    2.11
   0  10  26    3.50    1.84
   0  10 -28    1.17    2.20
   0 -10 -28    7.12    2.30
   0 -10 -28    4.73    2.45
   0 -10 -28    7.86    2.43
   0 -10 -28    5.80    2.40
   0  10 -28    1.63    1.84
   0 -10 -28    5.42    1.72
   0  10  28    2.76    1.61
   0 -10 -30    7.30    2.30
   0 -10 -30    7.19    2.21
   0 -10 -30    3.01    2.21
   0  10 -30    4.55    2.98
   0  11  -1   69.98    5.11
   0  11   1   66.57    5.04
   0 -11   1   63.47    2.92
   0 -11  -1   68.06    3.02
   0 -11   1   70.59    6.04
   0 -11  -1   67.71    5.95
   0 -11   1   72.41    3.10
   0 -11  -1   76.28    3.13
   0  11   3  356.19   12.29
   0 -11   3  347.87   13.46
   0 -11  -3  325.22   13.11
   0 -11  -3  340.98    8.49
   0 -11   3  321.46    8.45
   0 -11  -3  352.57    8.57
   0  11   5  131.31    7.17
   0 -11  -5  134.30    4.29
   0 -11   5  102.27    4.02
   0 -11   5  125.44    7.78
   0 -11   5  106.86    4.08
   0 -11  -5  131.20    4.29
   0  11  -7   47.09    4.88
   0 -11  -7   52.48    2.80
   0 -11   7   46.32    5.38
   0  11  -7   51.55    3.54
   0  11   7   47.91    4.92
   0 -11   7   37.13    2.72
   0 -11   9  438.00   18.87
   0 -11   9  458.34   19.34
   0  11  -9  367.96   10.49
   0  11   9  325.80   13.35
   0 -11  -9  336.23    9.16
   0  11  -9  328.50   13.16
   0 -11   9  317.06   13.85
   0 -11  11  462.12   19.46
   0 -11  11  439.15   19.31
   0 -11 -11  477.31   20.31
   0 -11 -11  462.09   20.08
   0  11  11  402.78   11.21
   0  11 -11  515.45   11.87
   0 -11  11  420.39   11.81
   0 -11 -11  457.18   12.03
   0  11  11  434.87   16.69
   0 -11  11  434.02   17.09
   0 -11 -11  468.93   11.59
   0  11 -11  468.13   16.16
   0 -11 -13  130.04   10.74
   0 -11 -13  120.43   10.32
   0 -11 -13  135.94    4.77
   0  11  13  117.97    4.75
   0  11 -13  148.79    5.35
   0  11 -13  149.10    5.26
   0 -11 -13  124.42    5.24
   0  11  13  114.30    8.57
   0  11 -13  133.26    8.26
   0 -11  13  131.48    9.30
   0 -11 -15   30.23    2.65
   0  11  15   22.05    2.61
   0  11 -15   31.83    2.95
   0  11 -15   35.31    3.09
   0  11  15   22.00    4.71
   0 -11  15   22.61    6.25
   0 -11 -17  138.30    4.75
   0  11  17   99.10    4.71
   0 -11 -17  137.49    4.97
   0  11 -17  129.01    5.01
   0  11 -17  134.35    5.19
   0  11 -17  108.67    9.65
   0  11  17   97.59    8.49
   0 -11  17   97.11    9.29
   0  11  19   65.81    3.94
   0 -11 -19  101.46    3.98
   0 -11 -19   84.83    5.46
   0 -11 -19   98.24    4.22
   0  11 -19   90.52    4.38
   0  11 -19   86.35    4.19
   0  11  19   59.46    6.89
   0  11 -19   73.81    8.43
   0  11  21   -3.64    2.56
   0 -11 -21    1.69    2.04
   0  11 -21   -3.29    2.76
   0 -11 -21   -2.62    3.19
   0 -11 -21   -0.23    2.35
   0  11 -21   -3.21    2.47
   0  11 -21    0.57    5.07
   0 -11 -23   47.36    3.03
   0  11 -23   37.70    2.95
   0 -11 -23   42.89    2.71
   0  11  23   23.64    2.77
   0 -11 -23   32.31    3.80
   0 -11 -25   48.07    2.82
   0 -11 -25   31.75    2.37
   0  11 -25   41.47    2.77
   0  11  25   28.55    2.52
   0 -11 -27    0.97    2.18
   0 -11 -27    0.77    2.28
   0  11  27   -1.42    1.57
   0 -11 -29   24.05    2.63
   0 -11 -29   21.72    2.51
   0  11 -29   14.99    3.14
   0 -11 -29   22.59    2.56
   0 -11  29   21.98    1.72
   0 -12   0   12.53    4.03
   0 -12   0   11.95    2.09
   0  12   0   11.22    2.93
   0 -12   0    9.64    2.21
   0 -12  -2   29.47    2.39
   0 -12   2   32.24    4.99
   0 -12  -2   27.46    5.00
   0 -12   2   24.06    2.39
   0 -12  -2   19.63    3.03
   0  12   2   28.18    3.87
   0 -12   2   25.36    2.55
   0 -12  -2   27.90    2.50
   0 -12   4   -0.83    2.25
   0 -12  -4   -1.82    4.00
   0 -12   4    1.03    3.67
   0 -12  -4    1.87    1.95
   0 -12  -4   -0.45    2.77
   0  12   4    2.19    2.44
   0 -12  -4    3.21    1.99
   0 -12   4   -2.09    2.42
   0  12  -6   16.72    3.80
   0 -12   6   17.85    4.44
   0 -12  -6   17.66    2.28
   0  12  -6   11.05    2.74
   0  12   6   18.99    3.51
   0 -12   6   13.33    2.38
   0 -12  -6   20.81    2.42
   0 -12  -8  179.98   14.39
   0 -12  -8  189.92   14.51
   0 -12   8  115.77   12.03
   0 -12   8   97.14   11.27
   0  12  -8   25.37    3.30
   0  12   8   13.96    4.37
   0 -12  -8   34.62    2.80
   0  12  -8    8.96    5.11
   0 -12   8   20.53    5.19
   0  12 -10    3.25    3.11
   0 -12 -10    4.56    2.18
   0 -12  10    4.79    3.78
   0  12 -10   -2.07    2.96
   0 -12 -10   17.36    7.35
   0 -12 -10   18.35    7.39
   0 -12  10    3.51    5.87
   0 -12  10    5.24    6.16
   0 -12  10    5.47    2.47
   0 -12 -10    7.74    2.68
   0  12  10   -0.98    3.22
   0 -12  12   16.67    4.76
   0 -12 -12   21.67    2.71
   0  12 -12   -3.16    5.72
   0 -12  12   11.66    5.98
   0 -12  12   13.98    6.11
   0 -12 -12   11.89    6.68
   0 -12 -12   19.07    6.83
   0  12 -12   22.45    2.92
   0 -12  12   14.51    2.70
   0  12 -12   23.75    2.86
   0 -12 -12   15.10    2.87
   0  12  12   10.81    4.05
   0  12 -12   17.07    5.08
   0  12 -12   19.03    3.91
   0  12 -14   12.46    2.72
   0  12 -14   12.17    2.58
   0  12 -14    9.77    4.88
   0  12  14    8.14    3.83
   0 -12  14   12.31    5.32
   0  12  14    8.75    2.07
   0 -12 -14   13.62    2.44
   0  12 -16   32.89    3.01
   0  12 -16   33.74    3.10
   0 -12  16   26.15    6.08
   0  12 -16   23.52    5.61
   0  12  16   25.43    4.66
   0 -12 -16   34.15    2.83
   0  12  16   20.76    2.48
   0 -12 -18    0.89    2.17
   0  12  18   -1.16    2.07
   0  12 -18    1.25    2.56
   0  12 -18    2.00    4.73
   0  12  18   -0.33    2.99
   0 -12 -18   -1.24    2.41
   0 -12 -20   14.16    3.45
   0 -12 -20   21.86    2.81
   0  12 -20   20.39    2.90
   0  12 -20   17.11    2.62
   0  12  20   11.76    2.30
   0 -12 -20   20.43    2.60
   0 -12 -22   21.90    3.52
   0  12 -22   23.21    2.64
   0  12 -22   24.20    2.82
   0 -12 -22   31.19    2.59
   0  12  22   15.94    2.24
   0 -12 -22   30.99    2.77
   0  12 -24    6.62    3.08
   0  12 -24    1.18    2.01
   0 -12 -24    2.85    2.03
   0  12 -24    1.39    2.17
   0  12  24   -0.05    1.80
   0  12 -26    3.35    2.95
   0  12 -26    3.27    1.94
   0  12 -28    7.34    2.84
   0 -12 -28    9.48    2.46
   0 -12 -28    5.96    2.41
   0 -12 -28    9.94    2.45
   0 -12 -28   11.15    2.37
   0 -12  28    6.50    1.34
   0  12 -28    5.26    1.77
   0 -12 -30    6.34    1.69
   0 -12 -30    6.35    1.75
   0 -13  -1   48.87    3.92
   0 -13  -1   54.92    3.20
   0 -13   1   46.98    3.09
   0  13   1   44.29    4.93
   0 -13   1   43.69    2.93
   0 -13   1   43.29    6.00
   0 -13  -1   45.33    2.93
   0 -13  -1   43.86    6.08
   0 -13  -3  256.05    7.84
   0 -13   3  226.67    6.86
   0 -13  -3  247.20    7.05
   0  13   3  223.41   10.39
   0 -13   3  206.80    6.69
   0 -13  -3  228.52    6.85
   0 -13   3  233.22   12.14
   0 -13  -3  232.12   12.19
   0 -13  -5  166.48    6.04
   0 -13   5  141.13    5.31
   0 -13  -5  166.70    5.54
   0  13   5  144.91    8.45
   0 -13  -5  156.66    5.39
   0 -13  -5  153.10   10.09
   0 -13   5  162.53   10.14
   0  13  -5  148.05    8.88
   0  13   7   16.35    3.66
   0 -13   7   15.79    4.58
   0 -13  -7   17.02    4.86
   0 -13  -7   18.93    2.60
   0  13  -7   12.62    3.71
   0  13  -7    9.55    2.80
   0 -13   7   64.67   10.56
   0 -13   7   65.42   10.44
   0 -13  -7  108.55   12.43
   0 -13  -7  106.00   12.04
   0 -13   7   26.56    3.37
   0 -13  -7   33.12    3.60
   0 -13   7   12.21    2.58
   0 -13  -7   15.68    2.61
   0 -13   9  257.99   13.55
   0  13  -9  249.17   12.20
   0 -13  -9  289.53    8.30
   0  13  -9  297.87    9.76
   0 -13   9  260.72   16.51
   0 -13  -9  290.28   17.04
   0 -13   9  286.36   17.03
   0 -13  -9  272.51   16.85
   0 -13  -9  297.06    9.08
   0 -13   9  292.34    9.04
   0  13   9  255.18   12.18
   0 -13 -11  241.30    7.61
   0 -13  11  217.64   12.89
   0  13 -11  242.75    8.94
   0 -13  11  219.70   14.85
   0 -13 -11  218.64   15.24
   0 -13 -11  237.03   15.85
   0 -13  11  233.52   15.16
   0 -13  11  238.07    8.06
   0  13 -11  286.77    7.91
   0 -13 -11  256.29    8.28
   0  13 -11  281.87    7.77
   0  13  11  222.79   11.67
   0  13 -11  165.81   10.96
   0 -13  13   15.86    4.85
   0 -13 -13   18.41    2.69
   0  13 -13   20.09    3.94
   0 -13 -13    8.59    6.29
   0 -13 -13    9.56    6.42
   0  13 -13   22.77    2.72
   0 -13  13   14.26    2.73
   0  13 -13   25.29    2.97
   0 -13 -13   17.98    2.93
   0  13 -13   13.18    1.71
   0  13 -13   12.19    4.77
   0  13  13   17.11    4.11
   0  13 -13   19.24    3.58
   0  13  15   28.43    4.83
   0  13 -15   29.95    5.76
   0 -13  15   36.15    6.81
   0  13 -15   37.39    3.06
   0  13 -15   36.02    3.22
   0 -13 -15   38.49    3.05
   0  13 -15   31.10    4.05
   0  13 -17  103.20    9.23
   0  13 -17  100.45    5.95
   0  13 -17  132.40    5.19
   0  13 -17  124.44    4.88
   0 -13 -17  127.63    4.95
   0 -13 -19   60.94    4.67
   0 -13 -19   62.47    3.70
   0  13 -19   60.37    3.50
   0  13 -19   62.56    3.76
   0 -13 -19   70.02    3.59
   0 -13 -21   -3.08    3.04
   0  13 -21   -3.95    3.32
   0 -13 -21   -2.41    2.25
   0 -13 -21    0.23    2.21
   0 -13 -23   33.35    2.67
   0  13 -23   28.84    2.72
   0 -13 -25   21.86    2.16
   0  13 -25   19.55    2.28
   0  13 -25   14.35    3.05
   0 -13 -27   -1.17    2.26
   0 -13 -27   -0.18    2.67
   0  13 -27   -0.75    2.58
   0  13 -27   -2.69    1.76
   0 -13 -27    0.26    2.16
   0 -13 -29    9.62    1.76
   0 -13 -29   11.14    1.84
   0 -14   0   89.32    8.48
   0 -14   0   78.46    4.02
   0 -14   0  249.03   17.90
   0 -14   0  224.37   17.53
   0 -14   0   84.48    4.27
   0 -14   0   66.97    5.18
   0 -14  -2   10.02    4.02
   0 -14   2   11.36    3.97
   0 -14   2  138.16   14.67
   0 -14   2  153.69   14.90
   0 -14   2   14.00    5.40
   0 -14   2   17.85    2.70
   0 -14  -2   19.34    2.71
   0 -14  -2   16.53    5.70
   0 -14  -2   22.88    2.87
   0 -14   2   16.83    2.87
   0  14   2   23.75    4.18
   0  14   4   28.35    4.42
   0  14  -4   17.92    3.52
   0 -14  -4   22.06    3.97
   0 -14   4   99.40   12.70
   0 -14   4   91.51   12.37
   0 -14  -4  139.18   13.65
   0 -14  -4  141.92   14.26
   0 -14  -4   34.97    3.14
   0 -14   4   30.30    3.05
   0 -14  -4   59.01    4.31
   0 -14   4   53.89    4.19
   0 -14   4   22.22    2.83
   0 -14   4   27.84    5.70
   0 -14  -4   33.05    2.99
   0 -14  -4   33.81    6.05
   0 -14  -6   87.06    8.58
   0  14  -6   81.46    7.03
   0 -14  -6   94.51    4.32
   0 -14   6   85.78    8.27
   0 -14   6   76.36    4.26
   0 -14  -6   94.54    4.40
   0 -14   6   92.06   11.93
   0 -14  -6  108.52   12.48
   0 -14   6   96.23   11.88
   0 -14  -6  105.44   12.39
   0 -14  -6   96.18    5.16
   0 -14   6   91.84    4.98
   0  14   6   86.22    7.01
   0 -14  -8   82.00    4.15
   0 -14  -8   75.69    8.40
   0 -14   8   69.03    7.76
   0 -14  -8   83.47    4.21
   0 -14   8   62.35   10.16
   0 -14   8   59.35   10.05
   0 -14  -8   72.34   10.89
   0 -14  -8   66.46   10.64
   0 -14  -8   73.17    4.63
   0 -14   8   72.86    4.60
   0  14   8   63.73    6.33
   0 -14 -10   -3.61    5.56
   0 -14 -10    0.97    2.50
   0 -14  10   -0.18    4.20
   0  14 -10    4.35    3.12
   0 -14  10   -7.79    7.13
   0 -14  10   -7.38    7.36
   0 -14 -10   -4.55    7.56
   0 -14 -10   -6.82    8.04
   0 -14 -10    1.72    2.75
   0  14 -10    3.86    2.54
   0  14 -10    4.14    2.40
   0 -14  10    0.84    2.61
   0  14  10    1.90    2.94
   0 -14  12   34.65    5.97
   0 -14 -12   45.86    3.43
   0  14 -12   33.58    3.93
   0 -14 -12   35.45    8.16
   0  14 -12   49.03    5.42
   0 -14 -12   39.31    8.27
   0 -14  12   33.19    3.50
   0  14 -12   39.25    3.12
   0  14 -12   48.00    3.44
   0 -14 -12   34.12    3.58
   0  14  12   39.73    2.35
   0  14  12   32.03    5.17
   0  14 -12   42.63    2.42
   0 -14  14   77.66    9.00
   0  14 -14   62.62    4.91
   0  14 -14   95.26    4.43
   0  14 -14   82.97    4.07
   0 -14 -14   67.60    4.32
   0 -14 -14   91.56    4.26
   0 -14 -14   86.79    4.35
   0  14 -16   48.17    4.49
   0 -14 -16   67.88    3.76
   0  14 -16   62.21    3.79
   0  14 -16   55.36    3.42
   0  14 -18   -2.95    3.58
   0  14 -18    0.11    2.19
   0  14 -18   -1.70    2.56
   0 -14 -18    0.70    2.42
   0  14 -20   14.98    3.37
   0 -14 -20   22.78    3.38
   0  14 -20   23.12    2.84
   0 -14 -20   32.28    2.93
   0 -14 -20   29.92    2.88
   0  14 -22   26.84    2.60
   0 -14 -22   28.33    2.60
   0 -14 -24   -1.90    1.88
   0  14 -24   -0.35    2.66
   0  14 -24   -2.57    2.01
   0 -14 -26    5.49    2.04
   0 -14 -26    4.98    2.10
   0  14 -26    4.09    1.67
   0 -14 -28    9.56    1.71
   0 -14 -28   11.20    1.69
   0 -15  -1   21.77    3.86
   0 -15   1   19.47    3.93
   0 -15   1   29.77    9.27
   0 -15   1   34.24    9.58
   0 -15  -1   15.55    2.80
   0 -15  -1   14.78    5.51
   0 -15   1   11.18    2.64
   0 -15   1    9.10    5.13
   0 -15   1   33.58    3.73
   0 -15  -1   19.30    3.06
   0 -15   1   13.88    2.86
   0 -15  -3   91.58    4.61
   0 -15   3   86.62    4.50
   0 -15  -3  101.44    5.26
   0 -15   3  116.27    6.07
   0 -15   3   75.22   11.78
   0 -15   3   74.12   11.86
   0 -15   3   74.61    4.19
   0 -15   3   69.48    8.01
   0 -15  -3   67.58    8.19
   0 -15  -3   86.04    4.35
   0 -15   3  102.48    5.36
   0  15   3   76.78    6.73
   0  15   5   30.35    4.60
   0  15  -5   38.64    3.51
   0 -15  -5   43.52    3.84
   0 -15   5   25.77    9.12
   0 -15  -5   23.73    9.30
   0 -15   5   20.65    8.94
   0 -15  -5   20.23    8.98
   0 -15   5   28.23    3.40
   0 -15  -5   36.60    3.50
   0 -15   5   44.34    4.04
   0 -15  -5   40.31    4.00
   0 -15   5   25.80    5.94
   0 -15  -5   28.05    6.33
   0 -15  -5   32.81    3.29
   0 -15   7   -0.19    4.14
   0 -15  -7    0.28    2.65
   0 -15  -7   -0.87    4.53
   0 -15   7    0.19    2.97
   0 -15  -7    0.64    2.67
   0 -15  -7   -9.26    8.18
   0 -15  -7   -3.33    7.99
   0 -15   7   -3.77    7.77
   0 -15   7   -2.94    7.56
   0 -15  -7    1.97    2.94
   0 -15   7    1.39    2.85
   0  15   7    2.28    2.67
   0 -15   9   66.31    7.80
   0 -15  -9   87.64    4.38
   0 -15  -9   74.33    8.76
   0 -15  -9   85.32    4.42
   0 -15  -9   75.70   10.85
   0 -15   9   64.14   10.24
   0 -15   9   72.04   10.73
   0 -15  -9   78.05   11.04
   0  15  -9   85.24    4.12
   0 -15   9   83.70    4.94
   0  15  -9   92.43    4.39
   0 -15  -9   86.49    5.01
   0  15   9   59.50    6.33
   0 -15  11   26.34    8.30
   0 -15 -11   29.60    8.46
   0 -15 -11   31.90    8.90
   0  15 -11   43.37    5.63
   0 -15  11   22.33    8.12
   0 -15  11   47.15    3.97
   0 -15 -11   49.58    4.19
   0  15 -11   63.21    3.82
   0  15 -11   55.33    3.45
   0  15 -11   44.34    2.64
   0  15  11   46.38    2.63
   0 -15  11   41.02    6.53
   0 -15 -11   52.88    3.74
   0 -15 -11   31.86    7.26
   0  15 -13   -1.17    3.33
   0  15 -13    1.30    2.25
   0 -15 -13   -2.96    3.10
   0 -15  13   -3.33    2.96
   0  15 -13    1.62    2.61
   0  15  13    1.35    1.49
   0 -15  13    0.24    5.25
   0  15 -13    0.96    1.51
   0 -15 -13   -1.79    2.76
   0  15 -15   32.04    3.90
   0  15 -15   37.48    2.92
   0  15 -15   42.16    3.38
   0 -15 -15   39.34    3.36
   0 -15 -15   36.35    3.39
   0  15 -17   58.98    3.63
   0 -15 -17   58.36    3.74
   0 -15 -19    7.61    2.88
   0  15 -19    5.94    2.88
   0  15 -19    9.19    2.37
   0 -15 -19    7.12    2.47
   0  15 -21    3.60    2.63
   0  15 -21    8.12    2.16
   0 -15 -21    6.18    2.19
   0 -15 -21   10.39    2.23
   0  15 -23   25.41    2.27
   0 -15 -23   29.51    2.35
   0 -16   0  194.93    6.78
   0 -16   0  198.86   13.04
   0 -16   0  155.15   15.18
   0 -16   0  166.30   15.66
   0 -16   0  201.36    7.68
   0 -16   0  214.77    7.09
   0 -16  -2   48.39    4.32
   0 -16   2   59.04    4.91
   0 -16   2   44.35   10.20
   0 -16   2   44.59   10.42
   0 -16  -2   52.97    3.75
   0 -16   2   51.61    7.43
   0 -16  -2   45.30    7.25
   0 -16   2   55.09    4.44
   0 -16  -2   60.52    4.02
   0 -16   2   60.85    3.97
   0 -16  -4   35.53    3.91
   0 -16   4   38.48    4.73
   0 -16  -4   41.73    9.79
   0 -16  -4   31.20    9.29
   0 -16   4   38.94    9.48
   0 -16   4   34.93    9.62
   0 -16  -4   46.68    3.66
   0 -16  -4   43.81    7.31
   0 -16   4   45.47    6.94
   0 -16   4   50.03    4.38
   0 -16  -4   43.37    4.32
   0 -16  -4   51.24    3.87
   0 -16   4   43.37    3.76
   0  16  -6  230.70    8.19
   0 -16   6  287.71    9.96
   0 -16  -6  237.00   17.82
   0 -16   6  257.43   18.20
   0 -16  -6  255.05   18.26
   0 -16   6  255.86   18.28
   0 -16   6  260.24    8.58
   0 -16  -6  308.85    8.85
   0 -16   6  294.05    9.56
   0 -16  -6  279.87    9.49
   0 -16   6  238.04   14.30
   0 -16  -6  304.69    8.66
   0 -16  -6  259.38   15.32
   0 -16  -8  209.21    6.86
   0 -16   8  165.06   11.60
   0 -16  -8  182.21   12.87
   0  16  -8  161.60    6.54
   0 -16  -8  205.14    6.96
   0 -16  -8  188.82    7.52
   0  16  -8  205.19    6.65
   0 -16   8  189.73    7.49
   0 -16   8  142.72   14.26
   0 -16   8  155.21   14.64
   0 -16  -8  164.54   15.01
   0 -16  -8  165.33   14.81
   0  16   8  187.56   10.38
   0  16  -8  194.44   10.69
   0 -16  10   -8.03    7.52
   0  16  10   -0.25    3.63
   0  16 -10    1.43    3.48
   0 -16 -10    0.42    2.75
   0  16 -10   -1.24    2.69
   0 -16  10    0.27    3.00
   0 -16 -10   -3.94    3.27
   0  16  10    0.68    1.65
   0  16 -10    1.53    1.67
   0 -16 -10    0.68    4.71
   0 -16 -10   -1.82    2.79
   0  16 -12  141.05    5.22
   0 -16 -12  109.17    5.66
   0 -16  12  109.18    5.59
   0  16 -12  126.95    4.26
   0  16  12  128.93    4.24
   0 -16 -12  144.31    5.51
   0 -16 -14  202.46    6.81
   0  16 -14  197.94    6.59
   0 -16 -16   48.74    3.39
   0 -16 -16   45.50    3.45
   0  16 -16   46.55    3.26
   0  16 -18    5.74    2.16
   0 -16 -18    2.57    2.36
   0 -16 -18    2.05    2.76
   0  16 -20   46.63    2.84
   0 -16 -20   53.18    3.07
   0 -16 -22   19.25    2.39
   0 -16 -22   18.88    2.49
   0 -16 -22   20.28    2.12
   0 -16 -24    0.77    1.62
   0 -16 -24    0.23    1.67
   0  16 -24    1.03    2.13
   0 -17  -1    5.77    3.64
   0 -17   1    0.21    4.03
   0 -17   1   -6.98    9.26
   0 -17   1   -5.86    9.26
   0 -17  -1    0.66    6.03
   0 -17  -1    2.51    3.14
   0 -17   1   -4.68    6.42
   0 -17   1   10.53    3.47
   0 -17   1    2.77    3.22
   0 -17  -1    7.48    3.11
   0 -17   3   18.79    4.22
   0 -17  -3   19.26    3.59
   0 -17  -3   -8.99   10.65
   0 -17   3   -7.49   10.26
   0 -17  -3  -11.87   10.76
   0 -17   3  -10.47   10.47
   0 -17   3   11.48    5.51
   0 -17  -3    7.45    3.15
   0 -17  -3    6.57    5.65
   0 -17   3   13.89    3.78
   0 -17  -3   11.26    3.39
   0 -17   3    5.97    3.42
   0 -17   5    5.71    4.10
   0  17  -5    1.90    4.39
   0  17   5   -2.63    4.89
   0 -17   5   -7.89    9.89
   0 -17  -5  -12.60   10.14
   0 -17  -5    0.69    5.23
   0 -17  -5    3.87    2.98
   0  17  -5   11.75    2.72
   0 -17  -5    2.39    3.42
   0 -17   5    3.81    3.35
   0 -17   5   -2.51    3.73
   0 -17  -5    6.82    3.13
   0 -17   7    2.19    4.02
   0 -17  -7    2.02    2.93
   0 -17  -7    2.66    2.82
   0  17  -7    0.23    2.49
   0 -17   7   -1.89    3.17
   0 -17  -7    0.76    3.15
   0  17   7    3.84    1.98
   0  17  -7    3.38    1.86
   0  17  -9    2.26    1.76
   0  17   9    4.72    1.98
   0 -17   9    7.62    4.09
   0  17  -9    3.47    3.06
   0 -17  -9    4.12    2.79
   0 -17   9   -0.98    3.35
   0 -17  -9    0.28    3.33
   0  17  -9   -1.39    2.73
   0 -17  -9    1.38    2.90
   0 -17  11    4.33    3.87
   0  17 -11    1.52    3.05
   0 -17  11   -3.99    3.29
   0 -17 -11   -4.82    3.45
   0  17 -11    1.45    2.50
   0  17  11    1.11    1.71
   0  17 -11    1.35    1.68
   0 -17 -11    2.19    2.69
   0  17 -13   -0.04    2.81
   0  17  13   -0.09    1.43
   0  17 -13   -0.58    1.31
   0 -17 -13    3.07    2.49
   0  17 -13   -0.20    2.25
   0 -17 -15    4.00    2.34
   0  17 -15    4.44    2.84
   0  17 -15    4.78    2.17
   0 -17 -17    4.84    2.32
   0  17 -17    4.53    2.90
   0 -17 -17   -0.77    2.47
   0 -17 -17    4.62    2.68
   0 -17  19    3.82    3.14
   0  17 -19    1.32    2.59
   0 -17 -19   -3.55    2.26
   0  17 -21    3.84    2.40
   0 -17 -21    1.00    1.74
   0 -17 -21    1.17    1.80
   0 -17 -23    2.63    1.45
   0 -17 -23    2.57    1.50
   0 -18   0   89.71    4.77
   0 -18   0   86.42    5.00
   0 -18  -2   36.35    3.78
   0 -18   2   45.86    4.46
   0 -18  -2   44.63    3.79
   0 -18   2   39.29    3.84
   0 -18  -2   38.50    3.52
   0 -18   2   48.16    4.22
   0  18   2   49.90    2.83
   0 -18   4    1.59    3.64
   0 -18  -4    5.27    2.92
   0 -18   4   -0.56    3.28
   0 -18  -4    2.74    2.77
   0 -18   4   -0.30    3.10
   0 -18  -4    1.57    3.14
   0  18  -4    4.89    1.88
   0  18   4    5.91    1.98
   0 -18   6   99.42    5.71
   0 -18  -6  108.18    5.01
   0 -18  -6  106.55    4.86
   0 -18   6   90.15    5.36
   0 -18  -6   90.01    5.39
   0  18   6  113.58    4.05
   0  18  -6  105.93    3.98
   0 -18   8  108.08    5.89
   0 -18  -8  106.08    5.09
   0 -18  -8  112.61    4.95
   0 -18  -8  103.68    5.60
   0 -18   8  101.15    5.47
   0  18   8  121.71    4.11
   0  18  -8  116.66    4.07
   0 -18  10    7.80    3.53
   0 -18 -10    0.85    2.84
   0 -18 -10    5.28    2.59
   0 -18  10   -3.10    3.33
   0 -18 -10   -2.01    3.34
   0  18  10    5.27    1.64
   0  18 -10    4.04    1.60
   0 -18  12   35.19    4.11
   0  18 -12   27.38    3.16
   0 -18 -12   39.44    3.11
   0 -18  12   29.90    3.19
   0  18  12   32.29    2.09
   0 -18  14   81.63    4.97
   0 -18 -14   94.34    4.06
   0 -18 -16   19.62    2.41
   0  18 -16   10.52    2.66
   0 -18 -16   23.70    2.50
   0 -18  16   15.46    3.44
   0  18 -18    2.92    2.66
   0 -18 -18    0.66    1.86
   0 -18  18    4.00    3.17
   0 -18  20   23.85    2.82
   0 -19   1   -2.12    3.03
   0 -19  -1   -0.75    2.98
   0 -19   1   -4.85    3.22
   0  19   1    3.82    1.77
   0 -19   1   -2.43    3.08
   0 -19   3   -1.56    3.14
   0 -19  -3    3.36    2.95
   0 -19   3    1.00    3.05
   0 -19   3   -2.36    3.21
   0  19   3    7.28    1.91
   0 -19  -5    2.96    2.80
   0 -19  -5    2.93    2.58
   0 -19   5    7.94    3.32
   0 -19  -5   -0.11    3.16
   0 -19   5   -0.87    3.18
   0  19   5    5.58    1.78
   0  19  -5    5.53    1.72
   0 -19  -7    6.17    2.71
   0 -19  -7    7.34    2.60
   0 -19   7    5.63    3.38
   0 -19   7    2.24    2.95
   0 -19  -7    1.03    3.14
   0  19  -7    8.97    1.69
   0  19   7    9.80    1.75
   0 -19  -9    6.78    2.59
   0 -19  -9    4.08    2.53
   0 -19   9    5.07    3.47
   0 -19  -9    4.03    2.68
   0 -19   9    3.92    2.65
   0  19  -9    6.23    1.56
   0  19   9    6.62    1.72
   0 -19 -11    2.13    2.34
   0 -19 -11   -1.01    2.43
   0 -19  11    0.61    3.27
   0 -19  11    1.32    2.41
   0  19  11   -0.03    1.61
   0 -19 -13   -2.24    2.28
   0 -19  13    0.26    3.17
   0 -19 -15   -0.10    1.99
   0 -19  15    6.16    3.37
   0 -19  17    0.50    2.61
   0 -19  19    0.63    2.35
   0 -20   0   63.78    3.93
   0 -20   2   23.44    3.11
   0 -20   2   21.05    3.37
   0  20   2   31.07    2.20
   0 -20  -2   24.16    3.17
   0 -20   4   -1.86    3.10
   0 -20  -4   -2.29    2.84
   0 -20   4   -2.33    2.80
   0  20  -4    4.83    1.60
   0  20   4    4.81    1.68
   0 -20  -4   -0.86    2.72
   0 -20   6   35.88    3.76
   0 -20  -6   37.88    3.46
   0 -20   6   40.81    3.57
   0  20  -6   48.67    2.39
   0  20   6   47.37    2.50
   0 -20  -6   41.72    3.31
   0 -20   8   38.98    3.64
   0 -20   8   37.59    3.35
   0  20  -8   40.14    2.14
   0  20   8   41.15    2.28
   0 -20  -8   41.60    3.15
   0 -20 -10    0.09    2.18
   0  20  10    0.23    1.48
   0 -20  10    1.58    3.21
   0 -20 -12   12.66    2.19
   0 -20  12   13.65    3.25
   0 -20  14   18.93    2.83
   0  20 -16    6.47    1.49
   0  21   1    2.19    1.78
   0 -21   1    0.90    2.42
   0  21   3    1.61    1.75
   0 -21  -3    0.74    2.43
   0 -21   3   -1.64    2.49
   0 -21  -5   -1.70    2.53
   0 -21  -5   -0.68    2.36
   0 -21   5   -1.00    2.42
   0  21   5    0.21    1.65
   0  21  -5   -0.63    1.44
   0  21  -7   -1.36    1.79
   0  21  -7   -0.59    1.21
   0  21   7    0.93    1.43
   0 -21   7   -1.94    2.83
   0  21  -9    1.69    1.68
   0 -21   9    1.29    2.44
   0  22   2   26.41    1.78
   0  22  -4    2.15    1.13
   0  22   4    2.44    1.42
   1   0 -35    0.59    1.45
   1   0 -35   -0.06    1.64
   1   0 -33    0.36    1.85
   1   0 -31    0.06    2.33
  -1   0  31    0.10    1.71
   1   0 -31    1.19    2.10
   1   0 -31    1.57    2.36
  -1   0  29    1.51    2.00
   1   0 -29    2.70    2.57
   1   0 -29    2.48    2.96
   1   0 -29    7.63    2.54
   1   0 -27    1.03    2.54
  -1   0  27    1.83    2.08
   1   0 -27   -0.33    4.60
   1   0 -27   -1.75    2.98
   1   0 -25   -0.71    2.50
  -1   0  25    1.19    2.03
   1   0 -25   -1.98    3.00
   1   0 -25   -1.68    4.92
   1   0 -23    0.06    2.37
   1   0 -23    2.30    3.17
   1   0 -23   -1.89    4.79
   1   0 -23   -1.30    3.06
   1   0 -23    1.96    3.64
   1   0 -21    2.69    2.30
   1   0 -21   -0.99    2.36
   1   0 -21    1.34    3.10
   1   0 -21    1.64    2.66
   1   0 -21    1.00    4.35
   1   0 -21    1.33    2.74
   1   0 -19    1.81    2.17
   1   0 -19    1.13    2.02
   1   0 -19    0.06    3.04
   1   0 -19   -0.80    2.63
   1   0 -19    3.70    3.22
  -1   0  19    0.11    3.22
   1   0 -19    0.26    2.64
   1   0 -19   -0.89    4.18
   1   0 -17    1.05    2.92
  -1   0  17   -0.61    3.33
   1   0 -17    1.81    2.75
   1   0 -17    2.42    3.79
   1   0 -17   -0.23    1.99
   1   0 -17    0.81    1.86
   1   0 -15   -0.99    2.66
  -1   0  15    0.65    3.29
   1   0 -15   -0.42    2.59
   1   0 -15    2.07    1.72
   1   0 -15    0.69    1.84
  -1   0  13    1.29    3.30
   1   0 -13    1.23    2.63
  -1   0  13    0.32    2.09
   1   0 -13    0.53    2.41
   1   0 -11   -0.19    2.30
  -1   0  11    1.07    3.08
  -1   0  11   -0.77    2.30
   1   0 -11    0.88    2.25
   1   0  -9    0.25    2.09
   1   0  -9    0.85    2.03
  -1   0   9   -0.49    1.96
   1   0  -7    0.93    1.26
   1   0  -7    0.78    1.25
   1   0  -7    2.25    2.05
  -1   0   7    0.74    1.74
   1   0  -7    0.37    1.90
   1   0  -5    0.77    0.91
   1   0  -5    0.65    1.54
   1   0  -5    1.13    1.59
   1   0  -5    1.65    1.49
  -1   0   5    0.60    1.14
   1   0  -5    0.52    1.32
   1   0  -3    0.96    0.66
   1   0  -3    1.08    1.38
   1   0  -1    0.31    0.88
   1   0   1    0.54    1.37
   1   0   1   -0.19    1.27
  -1   0  -1    0.28    0.86
   1   0   3    0.26    1.47
   1   0   3    0.39    0.89
   1   0   3    0.69    1.49
  -1   0  -3    0.11    1.43
   1   0   3    1.07    1.95
   1   0   5    0.10    1.68
   1   0   5    0.77    1.00
   1   0   5    0.05    1.55
  -1   0  -5    0.66    2.10
   1   0   5    1.15    2.71
   1   0   7    1.28    3.52
   1   0   7    0.11    2.89
   1   0   9   -0.58    3.68
  -1   0  -9   -0.41    2.56
   1   0   9    0.39    3.08
  -1   0 -11    1.73    2.65
   1   0  11   -0.59    3.82
   1   0  11   -2.87    3.28
  -1   0 -13    0.76    1.66
   1   0  13    0.80    3.67
  -1   0 -13   -0.88    2.80
   1   0  13    0.33    3.00
  -1   0 -15   -1.59    2.89
   1   0  15   -0.76    3.95
  -1   0 -15    0.91    2.94
  -1   0 -15   -1.20    1.88
   1   0  15   -1.69    3.26
  -1   0 -15    1.40    1.78
  -1   0 -17   -0.61    3.05
   1   0  17    0.69    3.81
  -1   0 -17    1.44    1.92
  -1   0 -17    0.31    1.92
  -1   0 -17    1.62    3.01
   1   0  17   -0.92    2.91
  -1   0 -19   -4.21    4.36
   1   0  19    1.45    3.97
  -1   0 -19   -0.73    2.23
  -1   0 -19    1.38    2.72
  -1   0 -19    1.31    2.12
  -1   0 -19    0.83    2.30
  -1   0 -19   -4.52    3.98
  -1   0 -21    2.97    2.29
  -1   0 -21   -2.34    2.53
   1   0  21    0.41    2.09
  -1   0 -21   -0.73    2.46
   1   0  21   -0.88    3.83
  -1   0 -23    0.33    2.98
  -1   0 -23    1.75    2.37
  -1   0 -23   -3.21    4.25
  -1   0 -23   -0.12    3.31
  -1   0 -23   -1.09    2.47
   1   0  23   -0.84    2.16
  -1   0 -25    0.56    2.59
  -1   0 -25    0.23    2.36
  -1   0 -25   -1.06    4.40
  -1   0 -25   -1.53    3.25
   1   0  25   -0.41    2.09
   1   0  27   -0.21    2.15
  -1   0 -27   -0.59    2.52
  -1   0 -27   -3.31    2.66
   1   0  29   -2.50    2.06
  -1   0 -29   -1.67    2.34
  -1   0 -29   -3.19    2.47
   1   0  31   -0.22    1.61
  -1   0 -31    2.91    1.90
   1   0  33   -1.99    1.31
  -1   0 -33   -2.29    1.71
  -1   0 -33    0.56    1.69
   1  -1 -36    8.26    1.43
   1   1 -36    6.61    1.60
   1   1 -34    0.26    1.74
   1  -1 -34    1.89    1.89
   1   1 -32   37.34    3.04
   1  -1 -32   33.96    3.07
  -1   1  32   34.56    2.29
  -1  -1  32   38.79    2.43
   1   1 -32   49.60    2.99
   1  -1 -32   49.76    3.02
   1   1 -32   44.14    2.70
   1  -1 -32   47.43    2.76
   1   1 -30   81.59    4.63
   1  -1 -30   88.14    4.67
   1  -1 -30  107.94    4.55
  -1   1  30   85.51    3.78
   1   1 -30  111.29    4.36
  -1  -1  30   84.55    3.84
   1   1 -30   96.50    4.06
   1  -1 -30   99.95    4.14
   1  -1 -28   26.68    3.21
  -1  -1  28   19.74    2.63
  -1   1  28   24.50    2.59
   1   1 -28   27.68    3.00
   1  -1 -28   20.80    3.11
   1  -1 -28   28.10    3.57
   1   1 -28   26.15    3.51
  -1   1  26   72.85    3.78
   1  -1 -26   82.77    4.22
  -1  -1  26   77.09    3.87
   1   1 -26   87.04    4.09
   1   1 -26   77.14    4.91
   1  -1 -26   72.39    4.81
   1  -1 -26   76.42    4.27
   1   1 -26   67.62    7.84
  -1   1  24  127.00    4.89
   1   1 -24  131.26    4.96
   1  -1 -24  112.39    7.39
   1  -1 -24  138.49    6.77
   1   1 -24  124.63    5.26
   1  -1 -24  131.46    6.13
   1   1 -24  127.25    6.07
   1  -1 -24  134.91    5.28
   1   1 -24  104.11    8.98
   1  -1 -24  101.31    8.60
  -1   1  22  117.41    4.43
   1   1 -22  113.62    4.34
   1  -1 -22   73.86    4.21
   1  -1 -22  118.50    6.83
   1   1 -22   98.46    6.43
   1  -1 -22   84.75    6.84
   1   1 -22  107.09    4.57
   1  -1 -22  109.09    4.64
   1   1 -22  109.76    6.07
   1  -1 -22  120.48    6.18
   1   1 -22  103.62    8.62
   1  -1 -22   87.57    7.82
   1   1 -20   54.30    3.14
   1  -1 -20   70.54    4.86
   1   1 -20   72.15    4.91
   1  -1 -20   39.06    4.88
  -1  -1  20   47.70    5.67
   1   1 -20   48.41    5.57
   1   1 -20   51.07    4.67
   1  -1 -20   50.47    3.32
   1   1 -20   60.02    4.10
   1   1 -20   61.50    3.48
   1  -1 -20   50.76    3.30
   1   1 -20   44.24    6.27
   1  -1 -20   45.16    5.99
   1   1 -18  774.00   18.21
   1   1 -18 1009.77   21.09
   1  -1 -18 1027.94   21.13
   1  -1 -18  754.98   18.52
   1   1 -18  843.24   19.71
   1   1 -18  767.39   18.51
   1  -1 -18  772.26   18.53
   1   1 -18  719.28   23.41
   1  -1 -18  682.98   22.76
  -1   1  18  766.39   22.22
   1   1 -18  787.90   23.17
   1   1 -18  763.80   21.51
   1  -1 -18  744.58   21.79
  -1  -1  18  773.63   23.57
   1   1 -16  628.84   14.94
   1   1 -16  641.68   15.25
   1  -1 -16  632.48   15.24
   1  -1 -16  635.21   15.22
  -1  -1  16  711.65   17.91
   1  -1 -16  566.77   18.99
  -1   1  16  687.70   18.95
   1   1 -16  696.93   19.58
   1   1 -16  677.31   18.24
   1  -1 -16  675.11   18.45
   1  -1 -16  695.78   19.67
  -1  -1  16  695.94   20.33
   1   1 -14   27.66    2.19
   1  -1 -14   30.46    3.52
   1  -1 -14   30.52    3.95
   1   1 -14   30.78    3.98
  -1   1  14   27.65    3.84
   1   1 -14   33.53    3.59
   1  -1 -14   23.76    4.08
  -1  -1  14   31.26    3.53
   1   1 -14   28.93    2.33
   1  -1 -14   28.97    2.27
  -1   1  12 1244.33   30.12
   1  -1 -12 1154.07   29.58
   1   1 -12 1275.90   30.61
   1   1 -12 1255.69   29.47
   1  -1 -12 1228.78   30.57
  -1  -1  12 1292.55   29.60
   1   1 -10 2760.93   61.30
   1   1 -10 2909.52   62.38
  -1   1  10 2785.84   61.79
   1  -1 -10 2765.54   62.34
  -1  -1  10 2934.34   61.73
   1  -1  -8  222.47    6.68
   1   1  -8  241.08    6.11
   1  -1  -8  216.18    6.67
   1   1  -8  317.99    8.43
   1  -1  -8  329.97    8.62
   1   1  -8  301.20    7.73
  -1   1   8  297.81    8.00
   1  -1  -8  305.70    8.09
  -1  -1   8  298.27    8.18
   1  -1  -6  360.56   10.10
   1  -1  -6  380.44   10.26
   1   1  -6  362.82    9.21
   1   1  -6  410.86   10.46
   1  -1  -6  478.12   10.44
  -1   1   6  417.17    9.99
   1   1  -6  398.97    9.89
  -1  -1   6  427.82   10.31
   1  -1  -6  457.61   10.83
   1  -1  -4  642.65   15.29
   1  -1  -4  647.87   15.36
   1   1  -4  655.34   14.58
   1   1  -4  637.70   14.15
  -1   1   4  661.65   14.01
   1  -1  -4  642.07   14.81
  -1  -1   2 1231.45   26.14
   1  -1  -2 1201.30   26.67
   1   1   0   32.01    1.88
   1  -1   0   32.82    2.55
   1  -1   0   32.53    2.54
   1   1   0   29.44    1.81
  -1  -1   0   30.76    1.36
  -1  -1   0   32.05    1.16
   1   1   2 1013.46   23.67
   1  -1   2 1013.57   24.78
   1  -1   2 1006.98   24.73
   1  -1   2 1146.85   24.44
  -1   1  -2 1239.84   24.53
   1   1   2 1137.29   24.52
  -1  -1  -2 1062.39   24.28
  -1  -1  -2 1119.42   24.25
   1   1   2 1075.65   24.28
   1  -1   2 1136.65   25.04
   1  -1   4  408.23   10.97
   1   1   4  419.25   10.10
   1  -1   4  413.31   11.10
  -1  -1  -4  455.04   11.44
  -1  -1  -4  487.77   11.52
   1   1   4  485.05   11.99
   1   1   4  455.17   11.40
   1  -1   4  491.75   12.38
   1  -1   6  179.35    5.77
   1   1   6  198.10    5.11
   1  -1   6  181.31    5.85
   1   1   6  228.97    7.86
  -1  -1  -6  245.07    7.30
   1   1   6  227.64    7.18
   1  -1   6  238.99    8.19
   1  -1   8 1363.58   31.76
   1   1   8 1475.85   31.42
   1  -1   8 1370.31   31.72
  -1  -1  -8 1680.60   35.01
   1   1   8 1596.66   35.53
  -1   1  -8 1702.27   34.81
   1  -1   8 1641.51   35.63
   1   1   8 1622.34   34.57
   1   1  10 2081.32   49.67
  -1   1 -10 2118.64   48.56
  -1  -1 -10 2094.09   48.53
   1  -1  10 2156.85   49.54
   1   1  10 2097.96   48.44
  -1  -1 -12  337.49   11.34
  -1   1 -12  346.85   11.79
  -1   1 -12  342.63   11.38
   1   1  12  339.42   12.47
   1  -1  12  329.80   12.99
   1   1  12  329.15   11.18
   1  -1  12  336.90   11.85
  -1  -1 -14  155.73    7.33
   1  -1  14  144.87    8.84
  -1   1 -14  157.87    7.39
   1   1  14  155.98    8.50
  -1   1 -14  159.90    7.72
  -1  -1 -14  136.36    4.38
  -1  -1 -14  136.45    4.39
  -1   1 -14  133.96    4.36
  -1   1 -14  139.28    4.47
   1  -1  14  148.98    7.99
   1   1  14  148.07    7.31
  -1  -1 -14  135.00    4.28
   1   1  16  846.76   23.74
  -1   1 -16  849.73   22.24
  -1  -1 -16  850.88   22.33
   1  -1  16  831.65   24.66
  -1   1 -16  854.24   23.20
  -1  -1 -16  757.64   17.77
  -1  -1 -16  742.99   17.71
  -1   1 -16  775.42   17.83
  -1   1 -16  741.17   17.69
   1  -1  16  822.71   22.68
  -1  -1 -16  739.97   17.57
   1  -1  18  495.18   18.51
  -1  -1 -18  531.43   16.73
  -1   1 -18  533.56   17.60
   1   1  18  502.74   17.73
  -1  -1 -18  509.00   17.48
  -1   1 -18  555.76   16.86
  -1  -1 -18  490.12   12.11
  -1   1 -18  494.85   12.32
  -1   1 -18  485.16   12.26
  -1   1 -18  498.23   13.06
  -1  -1 -18  494.85   12.31
  -1  -1 -18  491.54   12.29
   1  -1  18  515.75   16.71
   1  -1  20    1.11    3.84
  -1  -1 -20   -1.01    3.36
  -1   1 -20    2.28    3.42
   1   1  20    1.49    3.62
  -1  -1 -20    2.36    2.16
   1   1  20    4.41    2.05
  -1   1 -20    2.99    2.11
  -1  -1 -20    6.32    2.83
  -1   1 -20    3.90    2.07
  -1   1 -20    4.31    2.39
  -1  -1 -20    3.22    2.14
  -1  -1 -20    1.52    3.05
  -1   1 -20    3.48    3.17
  -1   1 -22  110.92    7.50
  -1   1 -22  107.03    8.17
   1   1  22  101.17    7.65
   1  -1  22   93.99    8.28
  -1  -1 -22  112.44    7.60
  -1   1 -22  117.42    4.60
  -1   1 -22  101.94    5.46
  -1  -1 -22  116.76    4.66
  -1   1 -22  109.29    4.55
  -1  -1 -22  100.42    5.30
  -1   1 -22   98.74    8.18
  -1  -1 -22   91.31    7.69
   1   1  22  116.55    4.64
  -1  -1 -24  131.96    8.27
  -1   1 -24  112.14    9.00
  -1   1 -24  127.29    8.05
  -1   1 -24  135.29    5.25
  -1   1 -24  149.44    5.37
  -1  -1 -24  148.93    5.39
  -1  -1 -24  120.82    5.66
  -1   1 -24  119.66    5.66
  -1   1 -24  119.12    9.13
  -1  -1 -24  111.61    8.59
   1  -1  24  141.90    5.19
   1   1  24  137.98    5.19
  -1  -1 -26   39.15    5.06
   1  -1  26   44.77    3.11
   1   1  26   41.74    3.10
  -1   1 -26   39.92    6.10
  -1   1 -26   36.06    3.43
  -1  -1 -26   35.09    3.40
  -1   1 -26   43.89    3.40
  -1  -1 -26   45.18    3.37
  -1  -1 -28   48.22    3.37
  -1  -1 -28   39.00    3.39
  -1   1 -28   37.59    3.34
  -1   1 -28   51.95    3.43
   1   1  28   50.51    3.12
   1  -1  28   49.06    3.06
  -1   1 -30   94.22    4.01
   1  -1  30   91.98    3.71
   1   1  30   91.42    3.74
  -1   1 -32   37.58    2.39
  -1  -1 -32   42.40    2.45
   1  -1  32   35.45    2.23
  -1   1 -32   45.20    2.64
   1   1  32   33.15    2.16
  -1  -1 -34    0.11    1.46
  -1   1 -34   -1.97    1.49
   1   2 -35    3.83    1.37
   1  -2 -35    6.40    1.55
   1  -2 -35    3.24    1.51
   1   2 -33   13.15    2.07
  -1  -2  33    9.74    1.59
   1  -2 -33   13.01    2.06
   1  -2 -33    9.08    2.28
   1   2 -33   11.67    1.94
  -1  -2  31    1.98    1.74
  -1   2  31    1.37    1.70
   1   2 -31    3.61    2.24
   1  -2 -31    3.97    2.42
   1  -2 -31    7.54    2.24
   1   2 -31    4.71    2.39
   1   2 -31    4.57    2.12
  -1  -2  29    2.01    2.00
   1   2 -29    1.26    2.43
  -1   2  29   -3.23    2.16
   1  -2 -29    1.47    2.90
   1   2 -29    2.83    2.92
   1   2 -29    7.71    2.48
  -1   2  27   10.38    2.36
  -1  -2  27   14.78    2.35
   1   2 -27   22.12    2.81
   1  -2 -27   12.62    3.21
   1   2 -27   11.60    3.23
   1   2 -27    8.93    5.34
  -1   2  25   70.57    3.67
   1   2 -25   81.34    3.91
   1  -2 -25   58.89    3.77
   1  -2 -25   61.24    3.72
   1  -2 -25   74.35    5.31
   1  -2 -25   67.15    6.02
   1  -2 -25   73.72    4.12
   1   2 -25   70.91    4.73
   1  -2 -25   67.95    4.63
   1   2 -25   77.05    4.17
   1   2 -25   60.82    7.81
   1   2 -23    4.11    2.32
  -1   2  23    0.60    2.14
   1   2 -23    2.37    2.50
   1  -2 -23    0.67    3.79
   1   2 -23    4.27    3.41
   1  -2 -23    1.21    2.57
   1   2 -23    1.87    4.79
   1  -2 -23    2.01    4.19
   1  -2 -23    0.11    3.27
  -1   2  21    7.01    2.20
   1   2 -21    8.33    2.29
   1   2 -21    6.32    2.54
   1  -2 -21   11.64    3.54
   1   2 -21   -1.54    4.43
   1   2 -21    7.87    2.89
   1  -2 -21   14.82    2.62
   1  -2 -21   10.01    3.49
   1  -2 -21    7.36    4.29
   1   2 -21    8.22    4.74
   1   2 -21    9.09    2.98
   1   2 -19   54.13    2.95
   1  -2 -19   58.53    4.54
   1   2 -19   50.46    3.21
   1  -2 -19   49.01    3.14
   1   2 -19   49.53    3.84
   1  -2 -19   45.97    5.57
   1   2 -19   56.14    6.39
   1  -2 -19   51.47    5.03
   1   2 -19   51.50    5.45
  -1  -2  19   42.46    5.92
   1   2 -19   56.21    4.72
   1   2 -17    6.98    2.09
   1   2 -17    9.20    1.96
   1  -2 -17    4.13    2.03
   1  -2 -17    6.20    3.69
   1  -2 -17    8.05    2.97
   1   2 -17    8.92    2.83
  -1   2  17    6.49    2.85
   1  -2 -17    6.38    1.48
   1   2 -17   10.18    3.24
  -1  -2  17    3.92    3.99
   1   2 -15  117.88    3.82
   1  -2 -15  110.30    6.18
   1   2 -15  123.63    6.73
  -1   2  15  111.73    6.06
   1   2 -15  117.76    5.95
  -1  -2  15  118.16    6.29
   1  -2 -15  103.67    6.52
   1  -2 -15  110.21    3.99
   1  -2 -15  109.40    4.02
   1   2 -15  119.12    4.04
   1   2 -15  119.11    4.09
  -1   2  13  172.57    7.04
   1  -2 -13  171.98    7.17
   1   2 -13  202.83    7.91
   1   2 -13  189.42    7.03
   1  -2 -13  164.48    4.96
   1  -2 -13  154.39    7.52
  -1  -2  13  190.95    7.82
   1   2 -11  117.80    3.30
   1  -2 -11  102.36    3.96
   1  -2 -11  103.16    3.95
  -1   2  11  153.23    5.73
   1   2 -11  175.11    6.52
   1   2 -11  163.36    5.76
   1  -2 -11  151.21    6.03
   1  -2 -11  133.23    6.12
  -1  -2  11  158.80    6.57
   1  -2  -9   72.02    4.05
   1   2  -9   76.66    2.82
   1  -2  -9   72.88    4.12
  -1   2   9   80.64    3.85
   1   2  -9   87.30    4.05
   1  -2  -9   85.77    4.29
   1   2  -9   93.42    4.47
  -1  -2   9   87.32    4.87
   1  -2  -9   75.84    4.38
   1  -2  -7   62.46    4.27
   1  -2  -7   64.86    4.33
   1   2  -7   58.84    2.55
  -1   2   7   64.86    2.89
   1   2  -7   65.80    3.59
   1  -2  -7   77.03    3.63
   1   2  -7   65.75    3.24
   1  -2  -7   60.69    3.55
   1  -2  -5  421.43   11.52
   1  -2  -5  417.49   11.34
  -1  -2   5  396.93    9.93
  -1   2   5  395.22    9.23
   1   2  -5  410.47    9.96
   1   2  -3    3.56    1.13
  -1  -2   3    3.64    1.16
   1  -2  -3    3.90    1.53
  -1  -2   1    8.19    0.86
  -1   2   1    8.69    0.81
   1   2  -1   10.58    1.41
   1   2  -1    9.53    1.16
   1  -2   1   14.48    3.45
   1  -2   1   12.12    3.50
   1   2   1   12.03    1.38
   1  -2   1   10.85    1.52
  -1  -2  -1   11.64    1.35
   1   2   1   12.87    1.55
   1  -2   3   53.28    4.45
   1  -2   3   57.79    4.49
  -1  -2  -3   52.77    2.64
   1  -2   3   40.26    2.75
  -1  -2  -3   46.98    2.71
   1   2   3   48.37    2.76
   1  -2   5 1444.50   32.93
   1   2   5 1364.92   31.14
   1  -2   5 1457.53   32.88
  -1  -2  -5 1500.46   32.62
  -1  -2  -5 1391.07   32.48
   1   2   5 1427.92   32.65
   1  -2   5 1449.70   32.86
   1  -2   5 1468.45   33.58
   1  -2   7  248.09    7.93
   1  -2   7  238.79    7.80
   1   2   7  246.38    6.52
  -1  -2  -7  294.03    8.69
   1   2   7  272.64    8.85
   1  -2   7  281.41    9.61
   1  -2   9    1.75    2.01
   1  -2   9    3.50    2.07
   1   2   9    2.96    1.20
  -1   2  -9    5.97    2.62
  -1   2  -9    5.14    2.72
   1   2   9    0.48    3.05
  -1  -2  -9    4.72    2.62
   1  -2   9    2.61    3.48
  -1  -2 -11   68.93    4.74
  -1   2 -11   68.24    4.82
  -1   2 -11   78.71    5.14
  -1  -2 -11   66.45    4.79
   1   2  11   60.54    5.14
   1  -2  11   64.60    5.59
   1   2  13   82.65    5.97
  -1   2 -13   83.18    5.55
  -1   2 -13   84.60    5.56
  -1  -2 -13   83.60    5.43
  -1  -2 -13   73.59    3.01
  -1   2 -13   74.42    3.06
  -1   2 -13   71.52    3.14
   1  -2  13   79.67    6.18
  -1  -2 -13   71.02    2.92
   1   2  13   78.55    3.23
  -1   2 -15  199.57    9.13
  -1   2 -15  211.34    8.80
   1   2  15  187.56    9.26
   1  -2  15  181.74   10.38
  -1  -2 -15  202.25    8.74
  -1  -2 -15  185.66    5.47
  -1  -2 -15  176.28    5.41
  -1   2 -15  194.66    5.61
  -1   2 -15  181.56    5.45
   1  -2  15  193.25    9.33
  -1  -2 -15  177.50    5.31
   1   2  15  179.67    5.70
   1   2  17    9.54    3.78
  -1   2 -17   10.10    3.97
  -1   2 -17    8.55    3.56
   1  -2  17   15.37    4.82
  -1  -2 -17   15.89    2.12
   1   2  17   15.47    2.22
  -1  -2 -17   12.06    2.21
  -1   2 -17   14.17    2.19
  -1   2 -17   14.84    2.18
  -1  -2 -17   16.21    2.16
   1  -2  17   13.30    3.98
  -1  -2 -17   15.45    3.64
   1  -2  19    7.51    4.43
   1   2  19    6.46    3.66
  -1   2 -19    0.41    4.33
  -1   2 -19    5.99    2.30
  -1   2 -19    6.23    2.23
  -1  -2 -19    9.42    2.22
   1   2  19    9.24    2.19
  -1  -2 -19    8.37    2.81
  -1   2 -19    8.17    2.22
  -1   2 -19    7.57    2.44
  -1  -2 -19    9.19    2.20
  -1  -2 -19    8.85    3.93
  -1  -2 -19    6.11    3.45
  -1   2 -19   -0.22    4.52
   1  -2  19    8.43    3.51
   1  -2  21   41.78    6.51
  -1   2 -21   46.61    5.13
  -1  -2 -21   50.67    5.46
   1   2  21   43.72    5.58
  -1   2 -21   38.47    5.80
  -1   2 -21   44.05    3.04
  -1  -2 -21   46.83    3.17
   1   2  21   47.74    3.21
  -1  -2 -21   48.85    4.03
  -1   2 -21   43.90    3.19
  -1   2 -21   38.96    3.51
  -1  -2 -21   45.86    3.22
  -1   2 -21   43.39    3.17
  -1  -2 -21   31.69    5.31
   1  -2  23    4.75    4.06
  -1   2 -23    4.19    3.65
  -1  -2 -23    3.04    1.71
  -1   2 -23    4.91    2.37
  -1   2 -23    4.54    3.03
  -1  -2 -23    6.70    2.49
  -1  -2 -23    3.58    2.84
  -1   2 -23   -0.80    3.57
  -1   2 -23    2.70    4.53
  -1  -2 -23    6.53    3.62
   1   2  23    6.47    2.26
  -1  -2 -23    2.17    2.46
  -1   2 -23    6.75    2.33
  -1   2 -23    6.05    2.38
  -1  -2 -25   62.68    6.11
   1   2  25   60.31    3.51
  -1   2 -25   63.34    3.51
  -1  -2 -25   66.00    3.73
   1  -2  25   58.97    3.48
  -1   2 -25   47.72    6.77
  -1   2 -25   58.11    3.63
  -1  -2 -25   57.86    3.70
  -1   2 -25   59.47    3.63
  -1   2 -25   42.46    3.84
  -1  -2 -25   50.95    3.89
  -1   2 -27   17.88    2.77
   1   2  27   12.75    2.49
   1  -2  27   17.80    2.42
  -1   2 -27   11.79    5.29
  -1  -2 -27   12.40    2.83
  -1   2 -27   14.70    2.87
  -1   2 -27   13.42    2.75
  -1  -2 -27   21.58    2.88
  -1   2 -29   -0.03    2.27
  -1  -2 -29    2.09    2.31
   1   2  29   -3.29    2.16
  -1   2 -29   -1.28    2.31
   1  -2  29    0.25    1.85
  -1   2 -31   -1.53    1.96
  -1   2 -31    3.58    1.91
  -1   2 -31    3.82    1.98
   1  -2  31    0.32    1.60
  -1   2 -33   10.39    1.66
   1   2  33    9.51    1.42
   1  -2  33   12.20    1.54
  -1   2 -33   16.10    1.95
  -1  -2 -33   18.69    2.11
  -1   2 -35    5.28    1.68
  -1  -2 -35    7.57    1.43
   1   3 -36    5.07    1.60
   1  -3 -36    6.31    1.32
   1  -3 -34    4.26    1.72
   1   3 -34    4.82    2.39
  -1  -3  34    3.02    1.30
   1  -3 -34    3.52    1.91
   1   3 -34    3.32    1.51
   1  -3 -34    7.10    1.99
   1   3 -32   41.47    2.53
   1  -3 -32   52.36    2.84
  -1  -3  32   41.26    2.45
   1   3 -32   50.30    2.89
   1  -3 -32   41.33    3.10
   1   3 -30   57.43    3.19
   1  -3 -30   75.98    3.54
  -1  -3  30   64.69    3.23
   1   3 -30   80.03    3.63
  -1   3  30   53.43    2.97
   1   3 -30   60.56    3.82
   1  -3 -30   59.22    3.97
   1  -3 -28   -4.21    2.62
   1  -3 -28    4.04    2.93
   1   3 -28    0.98    2.40
   1   3 -28    2.79    2.83
  -1  -3  28    1.23    2.07
  -1   3  28   -1.98    2.11
   1   3 -28    3.65    2.35
   1   3 -26   49.89    3.41
  -1   3  26   48.18    3.29
   1  -3 -26   44.91    3.53
   1  -3 -26   45.91    3.45
   1   3 -26   52.79    3.34
   1  -3 -26   54.22    4.78
   1   3 -26   51.57    3.80
   1   3 -26   53.98    4.26
   1   3 -26   56.62    3.73
   1  -3 -26   51.20    4.24
   1   3 -26   46.51    7.21
   1   3 -24  107.52    9.46
   1  -3 -24  108.36    7.58
   1  -3 -24   98.54    5.66
   1  -3 -24  124.27    6.45
   1  -3 -24  118.62    5.07
   1   3 -24  121.73    4.92
   1   3 -24  116.86    5.76
   1   3 -24  117.70    5.06
  -1   3  24  111.80    4.65
   1   3 -24  125.02    4.71
   1   3 -22   36.72    2.81
  -1   3  22   34.17    2.78
   1  -3 -22   34.56    4.67
   1   3 -22   33.94    5.05
   1  -3 -22   30.36    3.13
   1   3 -22   35.04    3.00
   1   3 -22   34.79    3.11
   1   3 -22   33.70    3.89
   1  -3 -22   27.77    4.89
   1   3 -22   27.50    6.08
   1   3 -20   73.20    3.28
  -1   3  20   57.25    3.26
   1  -3 -20   75.82    5.04
   1   3 -20   59.96    5.87
  -1  -3  20   51.74    6.50
   1  -3 -20   46.42    2.66
   1  -3 -20   40.64    5.37
   1   3 -20   60.52    4.83
   1   3 -20   66.81    3.53
   1   3 -20   62.01    4.13
   1   3 -20   75.69    3.53
   1  -3 -20   61.43    3.51
   1   3 -20   47.65    6.71
   1  -3 -20   47.05    5.60
  -1   3  18  193.66    6.03
   1   3 -18  205.83    5.84
   1  -3 -18  252.62    8.30
   1   3 -18  214.16    6.17
   1   3 -18  212.11    7.16
   1  -3 -18  191.47    6.14
   1   3 -18  207.58    6.23
   1  -3 -18  151.96    8.88
   1   3 -18  213.32    9.86
   1  -3 -18  192.80    5.44
   1  -3 -18  187.66    9.03
   1   3 -18  199.84    8.41
   1   3 -16   80.51    3.13
  -1   3  16   71.56    3.17
   1   3 -16   79.15    3.31
   1  -3 -16   71.99    3.32
   1  -3 -16   61.65    5.45
  -1  -3  16   72.00    5.59
  -1   3  16   62.46    4.84
   1   3 -16   77.33    5.72
   1   3 -16   74.13    5.03
   1  -3 -16   73.38    5.41
   1  -3 -16   64.51    2.71
   1   3 -14    8.48    1.84
   1   3 -14    9.01    3.01
   1   3 -14    8.27    2.62
  -1   3  14    1.07    2.61
   1  -3 -14    7.75    1.83
   1   3 -14   11.39    1.95
   1  -3 -14    5.95    3.17
   1  -3 -14    8.84    2.86
  -1  -3  14    7.94    3.42
   1   3 -12  151.31    4.56
   1  -3 -12  139.61    5.77
   1  -3 -12  133.27    5.65
  -1   3  12  179.93    6.52
   1  -3 -12  178.22    7.09
   1   3 -12  195.58    6.79
   1   3 -12  207.90    7.62
   1  -3 -12  152.67    6.77
  -1  -3  12  194.45    7.94
   1  -3 -10 1116.56   26.64
   1   3 -10 1005.78   24.59
   1  -3 -10 1091.40   26.44
   1   3 -10 1238.25   27.25
   1   3 -10 1176.44   26.15
   1  -3 -10 1151.48   26.91
  -1   3  10 1170.74   25.78
  -1  -3  10 1132.53   27.27
   1  -3 -10 1003.66   25.97
   1  -3  -8  306.28    9.93
   1  -3  -8  311.34   10.03
   1   3  -8  303.69    8.51
  -1   3   8  286.67    7.98
  -1  -3   8  298.92    9.04
   1  -3  -8  323.06    9.18
   1   3  -8  309.11    9.00
   1  -3  -6   49.63    5.05
   1  -3  -6   43.84    4.88
   1   3  -6   39.42    2.76
  -1  -3   6   37.13    2.81
   1  -3  -6   30.69    2.52
  -1  -3   4  977.29   23.32
   1   3  -4 1032.05   23.79
   1  -3  -4 1001.29   23.02
  -1   3   2  806.13   18.32
   1   3  -2  814.40   18.78
   1  -3   0    2.28    1.54
  -1  -3   0    2.39    1.22
   1   3   0    1.84    1.41
   1   3   0    1.71    1.16
  -1   3   0    2.61    1.02
   1   3   2 1371.46   30.14
  -1  -3  -2 1370.08   30.12
   1   3   2 1406.17   31.06
   1   3   4  836.40   19.64
   1  -3   4  805.42   19.97
  -1  -3  -4  836.39   19.72
   1  -3   6  267.81    9.51
  -1   3  -6  243.94    8.07
   1  -3   6  235.77    8.19
   1   3   6  236.93    7.85
  -1  -3  -6  233.76    7.81
  -1  -3  -6  248.57    7.90
   1  -3   8  699.51   18.55
   1   3   8  693.29   16.58
   1  -3   8  689.90   18.47
  -1  -3  -8  758.47   18.83
   1   3   8  727.99   18.64
  -1   3  -8  771.49   19.01
   1  -3   8  710.95   19.81
   1  -3  10  973.15   24.79
   1   3  10  984.52   23.39
   1  -3  10  954.15   24.62
  -1   3 -10 1220.20   26.90
  -1   3 -10 1194.64   27.13
   1   3  10 1143.54   26.78
  -1  -3 -10 1187.29   27.04
   1  -3  10 1168.49   28.37
  -1  -3 -12  225.28    5.96
  -1  -3 -12  181.20    6.65
  -1  -3 -12  187.63    6.75
  -1   3 -12  247.31    6.24
  -1  -3 -12  282.69    9.86
  -1   3 -12  268.91    9.46
   1   3  12  273.02    9.67
  -1   3 -12  273.12    9.82
   1  -3  12  269.63   10.76
  -1   3 -14   31.12    4.20
   1   3  14   27.22    4.14
  -1  -3 -14   37.19    4.33
  -1  -3 -14   29.30    4.02
  -1   3 -14   29.56    4.02
  -1  -3 -14   24.88    2.19
  -1   3 -14   29.26    2.33
   1  -3  14   31.47    5.02
  -1  -3 -14   23.81    2.18
   1   3  14   28.51    2.29
  -1   3 -16  254.56   10.17
  -1   3 -16  263.37   10.87
  -1  -3 -16  251.49   10.26
   1   3  16  252.92   10.60
  -1  -3 -16  229.61    6.50
  -1   3 -16  234.62    6.54
   1   3  16  235.91    6.87
  -1   3 -16  234.96    6.66
  -1  -3 -16  235.36    6.68
   1  -3  16  242.99   11.11
   1   3  18  186.30    9.68
  -1   3 -18  194.45    9.93
  -1  -3 -18  214.51    9.74
   1  -3  18  177.96   11.61
  -1   3 -18  201.41    9.40
  -1   3 -18  205.79    5.90
   1   3  18  201.64    6.20
  -1  -3 -18  192.25    5.86
  -1  -3 -18  226.21    7.57
  -1   3 -18  193.14    6.69
  -1   3 -18  191.38    5.97
  -1  -3 -18  197.39    6.06
   1  -3  18  171.09    9.65
  -1  -3 -18  154.95    8.59
   1   3  20   22.60    4.27
  -1   3 -20   18.91    4.41
   1  -3  20   16.27    5.15
  -1  -3 -20   17.49    2.54
   1   3  20   19.75    2.44
  -1   3 -20   22.84    2.50
  -1  -3 -20   21.04    3.26
  -1   3 -20   17.65    2.80
  -1  -3 -20   15.81    2.56
  -1   3 -20   18.45    2.46
   1  -3  20   15.43    4.01
  -1  -3 -20   13.50    4.23
  -1   3 -20   16.67    3.90
  -1  -3 -22   71.66    5.00
  -1   3 -22   73.81    3.83
  -1   3 -22   63.83    4.35
  -1  -3 -22   74.13    3.91
  -1  -3 -22   69.52    3.15
  -1   3 -22   70.52    6.04
  -1   3 -22   57.34    6.74
   1  -3  22   53.91    7.46
  -1  -3 -22   70.91    6.59
  -1   3 -22   76.94    3.62
  -1  -3 -22   70.65    3.82
   1   3  22   75.44    3.81
  -1   3 -24   63.54    6.74
  -1  -3 -24   67.99    6.40
  -1  -3 -24   75.09    3.13
   1   3  24   67.31    3.77
  -1   3 -24   77.77    3.75
  -1  -3 -24   74.33    3.95
  -1   3 -24   59.56    7.48
  -1  -3 -24   67.86    4.36
  -1   3 -24   59.88    4.17
  -1  -3 -24   71.26    3.93
  -1   3 -24   70.32    3.92
  -1   3 -26   14.55    2.54
   1  -3  26   15.19    2.36
  -1   3 -26   15.86    2.71
   1   3  26   14.40    2.42
  -1  -3 -26   12.17    2.83
  -1  -3 -26   14.12    4.09
  -1   3 -26   11.49    5.27
  -1  -3 -26   11.73    2.75
  -1   3 -26   13.63    2.76
  -1   3 -26   14.10    2.65
  -1   3 -28   13.50    2.49
  -1  -3 -28    8.48    2.67
   1  -3  28    9.90    2.16
  -1   3 -28   11.93    2.39
   1   3  28    8.25    2.15
  -1  -3 -28   11.63    2.68
  -1  -3 -30   31.95    2.73
  -1   3 -30   42.90    2.90
   1   3  30   36.37    2.50
  -1  -3 -30   52.22    3.15
   1  -3  30   39.91    2.59
  -1   3 -30   51.85    2.92
  -1   3 -30   40.00    2.54
  -1   3 -32   31.64    2.33
   1  -3  32   31.12    2.05
  -1   3 -32   39.14    2.40
   1   3  32   26.66    1.90
  -1  -3 -32   35.99    2.54
  -1  -3 -32   37.20    2.37
  -1   3 -32   24.98    2.00
  -1  -3 -34    2.49    1.47
   1   4 -35    9.21    1.98
   1  -4 -35   11.80    1.54
   1   4 -33   12.98    2.65
   1  -4 -33   19.44    2.13
   1  -4 -33   14.84    2.27
  -1  -4  33   16.75    1.71
   1  -4 -31    0.72    2.34
   1   4 -31   -0.23    1.80
   1   4 -31   -0.38    1.98
  -1  -4  31   -1.24    1.67
   1  -4 -29    7.65    2.45
   1  -4 -29   11.86    2.62
   1   4 -29   11.27    2.49
   1   4 -29   12.34    2.37
   1  -4 -29   12.18    2.96
  -1  -4  29   10.00    2.09
   1   4 -29    5.34    2.41
  -1   4  27   23.81    2.63
   1   4 -27   33.05    2.95
   1  -4 -27   26.55    3.90
   1   4 -27   28.89    2.79
   1  -4 -27   26.69    3.17
   1  -4 -27   24.49    3.05
   1   4 -27   30.81    3.28
   1   4 -27   30.67    3.58
   1   4 -27   31.45    3.12
   1  -4 -27   29.38    3.75
   1   4 -27   25.30    6.47
  -1   4  25    1.71    2.09
   1   4 -25    5.11    2.65
   1   4 -25    4.25    2.33
   1  -4 -25    6.08    3.39
   1   4 -25    1.58    2.33
   1   4 -25    4.31    3.07
   1   4 -25    4.27    2.50
   1   4 -25    1.53    5.14
   1  -4 -23   16.64    2.07
   1   4 -23   18.46    4.20
  -1   4  23   21.87    2.51
   1  -4 -23   16.09    2.99
   1   4 -23   25.99    2.66
   1  -4 -23   18.65    4.06
   1   4 -23   17.25    3.54
   1   4 -23   20.95    2.81
   1   4 -23   25.01    2.95
   1  -4 -23   15.97    4.40
   1   4 -23   19.39    5.77
   1  -4 -21   61.71    5.98
   1  -4 -21   68.47    3.02
  -1  -4  21   59.79    7.17
   1   4 -21   64.58    6.15
   1  -4 -21   74.43    3.80
  -1   4  21   66.19    3.46
   1   4 -21   72.49    3.44
   1  -4 -21   77.97    5.76
   1   4 -21   77.50    3.75
   1   4 -21   74.06    5.13
   1  -4 -21   64.78    3.80
   1   4 -21   70.44    3.78
   1   4 -21   66.63    7.54
   1   4 -19   29.87    3.65
   1  -4 -19   29.61    2.20
   1  -4 -19   28.65    4.56
  -1   4  19   29.55    2.53
   1   4 -19   32.70    2.55
   1  -4 -19   32.46    2.77
   1  -4 -19   35.92    4.14
   1  -4 -19   30.33    2.87
   1   4 -19   31.87    3.43
   1   4 -19   34.16    2.72
   1  -4 -19   26.49    4.52
  -1  -4  17   29.44    4.47
   1  -4 -17   18.21    4.17
   1   4 -17   35.69    3.79
   1  -4 -17   30.79    2.13
   1   4 -17   32.09    4.33
   1  -4 -17   33.42    4.48
   1  -4 -17   27.97    2.73
   1  -4 -17   32.27    3.97
   1  -4 -17   32.38    2.64
   1   4 -17   36.23    2.61
   1   4 -17   25.10    3.27
   1  -4 -17   33.87    2.63
   1   4 -17   37.59    2.49
  -1   4  17   34.52    2.44
   1  -4 -15  268.89    7.46
  -1   4  15  292.96    7.51
   1   4 -15  306.94    7.39
   1  -4 -15  284.31   10.76
   1  -4 -15  247.90    7.07
  -1   4  15  303.05    9.63
   1   4 -15  330.17   11.34
   1   4 -15  325.15   10.15
   1  -4 -15  281.63    7.63
   1   4 -15  305.08    7.72
   1  -4 -15  250.98    9.99
  -1  -4  15  295.67   11.52
   1  -4 -13  199.70    5.62
   1  -4 -13  169.68    7.35
   1  -4 -13  173.99    7.47
   1   4 -13  184.24    5.81
   1   4 -13  221.31    7.95
   1   4 -13  240.06    8.88
  -1   4  13  213.07    7.38
   1  -4 -13  212.95    8.55
   1   4 -13  228.67    5.89
   1  -4 -13  210.30    5.79
   1  -4 -13  185.59    7.66
  -1  -4  13  221.98    9.38
   1  -4 -11  107.82    6.38
   1   4 -11  105.16    4.16
   1  -4 -11  109.03    6.48
   1  -4 -11  121.04    5.83
  -1   4  11  101.34    4.68
   1   4 -11  121.52    5.36
   1   4 -11  113.48    5.68
  -1  -4  11  109.31    6.19
   1  -4 -11   96.64    5.01
   1  -4  -9   36.97    4.79
   1  -4  -9   39.20    4.81
  -1  -4   9   41.75    3.66
   1  -4  -9   45.12    3.57
   1   4  -9   42.66    3.44
   1  -4  -9   32.16    3.03
   1  -4  -7   99.26    6.60
   1  -4  -7   94.90    6.46
  -1  -4   7   66.23    3.87
   1   4  -7   77.08    3.86
   1  -4  -7   56.69    3.33
   1   4  -5   24.57    2.33
  -1  -4   5   20.12    2.46
   1  -4  -5   20.41    2.44
  -1  -4   3   64.28    3.17
   1   4  -3   72.22    3.33
  -1   4   3   68.98    3.14
   1   4  -1   14.35    1.87
  -1   4   1   12.75    1.55
   1  -4   1  141.15    5.13
  -1  -4  -1  154.82    4.64
  -1   4  -1  152.23    4.61
   1   4   1  161.10    5.39
  -1  -4  -3   32.38    2.56
   1  -4   3   27.87    2.80
   1   4   3   34.82    3.03
   1  -4   5 1455.27   35.47
  -1  -4  -5 1548.45   35.11
  -1   4  -5 1573.77   35.45
   1   4   5 1557.11   34.97
   1  -4   7  717.69   18.97
   1  -4   7  697.19   18.86
  -1  -4  -7  601.91   16.62
  -1   4  -7  654.50   17.10
   1   4   7  635.10   16.61
   1  -4   7  591.81   17.05
   1  -4   9   24.58    4.39
   1  -4   9   27.20    4.50
   1   4   9   28.85    2.54
   1  -4   9   29.77    3.79
   1   4   9   28.85    3.47
  -1   4  -9   33.14    3.57
   1  -4   9   30.53    4.44
   1  -4  11  180.50    7.48
   1  -4  11  166.58    7.18
   1   4  11  175.95    5.59
  -1   4 -11  182.83    5.27
  -1   4 -11  213.06    8.44
  -1   4 -11  209.61    8.26
   1   4  11  198.64    8.04
   1  -4  11  203.27    9.56
   1   4  13  608.39   16.95
  -1   4 -13  629.02   17.03
  -1   4 -13  609.82   17.41
  -1   4 -13  550.79   12.99
  -1  -4 -13  541.78   12.87
   1  -4  13  605.41   18.68
  -1  -4 -13  489.74   14.67
   1   4  13  547.06   13.08
  -1  -4 -13  522.45   12.72
  -1   4 -15  147.43    7.58
   1   4  15  146.08    7.69
  -1   4 -15  150.97    8.03
  -1  -4 -15  152.43    7.67
  -1  -4 -15  133.62    4.52
  -1   4 -15  140.27    4.59
   1  -4  15  137.81    8.66
  -1  -4 -15  131.38    4.40
   1   4  15  130.91    4.66
  -1   4 -17    1.33    3.08
  -1   4 -17    2.10    2.96
   1   4  17   -4.67    3.57
  -1   4 -17   -0.02    2.03
   1   4  17    0.48    1.86
  -1  -4 -17   -1.79    2.15
  -1   4 -17    2.86    1.95
  -1  -4 -17    0.52    2.09
  -1  -4 -17   -0.90    3.46
   1  -4  17   -1.70    3.86
  -1   4 -19   52.96    6.13
   1  -4  19   49.37    7.04
  -1  -4 -19   62.31    5.94
  -1   4 -19   53.82    5.45
   1   4  19   61.64    5.71
  -1   4 -19   64.18    3.25
  -1  -4 -19   64.05    2.87
  -1  -4 -19   59.41    3.31
   1   4  19   61.77    3.35
  -1  -4 -19   55.76    4.23
  -1  -4 -19   59.57    3.32
  -1   4 -19   50.01    3.70
  -1   4 -19   57.34    3.28
   1  -4  19   53.36    5.97
  -1  -4 -21   67.66    5.06
  -1  -4 -21   76.86    3.79
   1   4  21   69.58    3.75
  -1   4 -21   75.34    3.59
  -1   4 -21   63.33    4.72
  -1  -4 -21   72.75    3.84
  -1   4 -21   70.95    3.73
  -1   4 -21   67.23    6.08
  -1   4 -21   64.46    6.73
  -1  -4 -21   71.37    6.48
   1  -4  21   58.05    7.58
  -1  -4 -21   81.88    3.26
  -1  -4 -23   -1.57    2.06
  -1   4 -23    8.11    3.93
   1  -4  23    1.68    4.55
   1   4  23    6.26    2.29
  -1   4 -23    6.96    2.31
  -1   4 -23    4.19    2.43
  -1  -4 -23    3.47    2.59
  -1  -4 -23    3.32    3.01
  -1   4 -23   -0.82    2.73
  -1  -4 -23    0.79    2.54
  -1  -4 -23   -0.56    4.14
  -1  -4 -25   19.22    2.21
  -1   4 -25   23.47    4.91
  -1   4 -25   29.36    2.80
   1   4  25   23.04    2.74
  -1  -4 -25   27.83    3.20
  -1  -4 -25   22.29    3.21
  -1   4 -25   22.15    3.07
  -1   4 -25   27.28    3.03
  -1   4 -25   28.95    6.07
  -1  -4 -25   22.27    4.95
  -1   4 -27   45.28    3.29
  -1  -4 -27   37.68    3.42
   1  -4  27   50.43    3.06
  -1   4 -27   49.04    3.19
  -1  -4 -27   51.75    3.61
   1   4  27   33.61    2.92
  -1   4 -27   39.38    2.81
  -1   4 -29    5.05    1.91
  -1  -4 -29    4.27    2.24
  -1  -4 -29    7.56    2.49
   1  -4  29    3.65    1.79
   1   4  29    3.04    1.83
  -1   4 -29    5.98    2.17
  -1  -4 -31    0.29    2.18
   1   4  31    2.44    1.45
   1  -4  31    2.32    1.57
   1  -4  33   25.81    1.77
  -1  -4 -33   32.57    2.20
   1   5 -34   -0.58    2.03
   1  -5 -34   -0.18    1.81
   1  -5 -32   16.27    2.55
  -1  -5  32   15.50    1.80
   1  -5 -30   11.98    2.18
  -1  -5  30   15.45    2.03
   1   5 -30   17.93    2.29
   1  -5 -30   15.54    2.80
   1   5 -30   16.10    2.42
   1  -5 -30   13.00    2.27
   1  -5 -28   -2.61    3.17
   1  -5 -28   -0.73    2.54
   1   5 -28    0.40    2.17
   1   5 -28   -3.04    2.18
   1  -5 -28    1.07    2.87
   1   5 -28    1.53    2.28
   1  -5 -28   -1.84    2.68
   1   5 -26   52.60    7.57
   1  -5 -26   41.48    4.10
   1   5 -26   44.71    3.08
   1  -5 -26   57.83    4.69
   1   5 -26   51.70    3.73
   1   5 -26   56.99    4.27
   1   5 -26   56.19    3.58
   1  -5 -26   53.72    3.97
   1   5 -26   49.97    3.30
  -1   5  26   42.10    3.02
   1  -5 -24  101.31    3.73
  -1   5  24   79.38    4.00
   1  -5 -24  103.80    4.85
   1   5 -24   98.88    4.17
   1  -5 -24  106.22    6.04
   1   5 -24   85.22    3.97
   1   5 -24  103.86    4.52
   1   5 -24   87.76    5.27
   1   5 -24  101.52    4.68
   1   5 -24   89.46    9.00
   1  -5 -22   82.23    3.38
  -1  -5  22   62.38    7.53
   1   5 -22   73.76    6.60
   1  -5 -22   73.02    6.84
  -1   5  22   69.43    3.64
   1  -5 -22   83.78    4.26
   1   5 -22   90.02    3.76
   1   5 -22   68.60    3.64
   1  -5 -22   84.47    6.04
   1   5 -22   84.97    5.26
   1   5 -22   83.64    4.05
   1   5 -22   79.41    8.34
   1  -5 -20   20.15    2.12
   1   5 -20   22.27    4.11
   1  -5 -20   21.15    2.75
   1   5 -20   25.05    2.37
  -1   5  20   17.95    2.30
   1  -5 -20   25.40    3.99
   1   5 -20   22.71    2.61
   1   5 -20   16.50    3.20
   1  -5 -20   19.74    4.30
   1   5 -20   22.57    5.40
   1  -5 -18  178.73    9.22
   1   5 -18  189.23    9.44
   1  -5 -18  188.36    5.44
   1   5 -18  166.06    7.95
   1  -5 -18  157.45    6.25
   1  -5 -18  241.24    8.17
   1   5 -18  204.07    7.06
   1   5 -18  208.83    6.01
   1   5 -18  205.84    5.64
   1  -5 -18  188.82    5.98
  -1   5  18  175.94    5.68
   1  -5 -18  172.07    5.12
  -1   5  16  160.53    5.19
   1  -5 -16  170.83    5.42
   1   5 -16  185.47    5.22
   1   5 -16  200.38    5.65
  -1  -5  16  163.97    9.17
   1  -5 -16  158.67    4.99
   1  -5 -16  176.52    8.63
   1   5 -16  193.32    8.82
   1   5 -16  175.93    7.59
   1  -5 -14    3.12    2.93
   1   5 -14    3.77    1.61
   1  -5 -14    3.74    2.91
   1  -5 -14    2.82    1.94
   1   5 -14    6.03    1.88
   1   5 -14    5.59    1.96
   1  -5 -14    2.11    2.69
  -1  -5  14    4.00    3.46
   1  -5 -14    2.57    2.90
   1   5 -14    0.94    2.76
   1  -5 -14    2.89    1.60
   1  -5 -12  512.91   15.36
   1  -5 -12  502.63   15.16
   1   5 -12  482.00   12.20
   1  -5 -12  457.26   11.09
   1   5 -12  502.07   11.28
   1   5 -12  500.93   11.32
   1  -5 -12  432.80   12.79
  -1  -5  12  505.47   15.39
   1   5 -12  522.90   13.68
   1   5 -12  544.08   14.63
   1  -5 -12  509.80   14.75
   1  -5 -10  157.65    8.29
   1  -5 -10  158.10    8.22
  -1  -5  10  148.95    6.83
   1   5 -10  161.28    6.56
   1  -5  -8    8.52    2.24
   1  -5  -8   29.71    5.71
   1  -5  -8   28.31    5.49
   1   5  -8   12.11    2.49
  -1  -5   8    8.46    2.47
  -1   5   6  746.18   19.35
  -1  -5   6  721.07   18.83
  -1   5   4 1010.91   23.44
   1   5  -4  996.33   23.64
  -1  -5   4  952.13   23.32
  -1   5   2  247.32    7.29
   1   5  -2  261.08    7.84
   1   5   0  171.14    5.90
  -1   5   0  167.04    5.33
   1   5   0  163.71    4.62
   1  -5   0  155.61    5.83
  -1   5  -2 1222.34   29.02
   1   5   2 1344.58   30.14
  -1  -5  -2 1312.76   29.03
   1  -5   2 1210.82   29.67
   1   5   4  530.36   14.54
  -1  -5  -4  511.36   13.30
  -1   5  -6  343.02   10.56
   1  -5   6  335.62   10.89
  -1  -5  -6  350.15   10.36
   1  -5   8   76.41    6.40
   1  -5   8   85.68    6.47
   1   5   8   79.79    4.30
   1  -5   8   75.14    4.81
  -1   5  -8   81.36    4.70
  -1  -5  -8   76.74    4.44
   1  -5  10  285.27   11.21
   1  -5  10  265.69   10.27
   1   5  10  273.14    7.76
   1  -5  10  273.08   10.23
  -1   5 -10  299.42    9.98
   1  -5  10  278.76   10.25
   1   5  10  273.63    9.19
   1   5  12  334.16    9.63
   1  -5  12  332.37   11.73
   1  -5  12  312.83   11.42
  -1  -5 -12  329.45    8.73
   1   5  12  360.43    9.04
  -1   5 -12  391.54    9.26
  -1   5 -12  374.40    9.11
  -1  -5 -12  356.89    8.89
   1  -5  12  383.92   14.32
   1   5  12  388.42   12.35
  -1   5 -12  400.39   12.69
  -1   5 -12  411.24   12.98
  -1  -5 -14   14.02    2.13
   1   5  14   13.04    2.06
  -1   5 -14   25.47    2.35
  -1  -5 -14   12.06    2.09
   1  -5  14   18.89    4.92
   1   5  14    5.66    3.49
  -1   5 -14   18.06    3.76
  -1   5 -14   12.38    3.81
  -1  -5 -16  255.23    7.15
   1   5  16  246.55    7.34
  -1   5 -16  276.22   11.65
  -1   5 -16  273.42   11.16
   1   5  16  266.14   10.87
  -1  -5 -16  277.27   11.23
  -1  -5 -16  265.17    7.33
  -1   5 -16  265.42    7.37
   1  -5  16  258.82   12.40
  -1  -5 -18  168.72    4.98
  -1   5 -18  166.09    5.24
  -1  -5 -18  163.69    5.34
   1   5  18  154.03    5.36
  -1  -5 -18  169.21    6.77
   1   5  18  160.29    8.52
  -1   5 -18  162.34    8.66
  -1  -5 -18  163.03    9.03
  -1   5 -18  155.15    9.16
  -1   5 -18  149.10    5.96
  -1  -5 -18  153.48    5.36
  -1   5 -18  156.64    5.37
   1  -5  18  135.11    9.58
   1   5  20   -0.75    2.04
  -1   5 -20   -1.47    2.28
  -1  -5 -20   -1.05    2.37
  -1   5 -20    1.01    2.11
  -1  -5 -20   -3.66    2.87
   1  -5  20   -2.20    4.80
  -1  -5 -20   -1.65    1.87
  -1   5 -20   -1.44    3.61
  -1   5 -20   -1.51    2.64
  -1  -5 -20   -4.08    4.15
  -1  -5 -22  143.31    6.79
  -1  -5 -22  139.19    9.20
  -1   5 -22  144.76    9.56
  -1  -5 -22  165.51    4.99
   1  -5  22  122.87   10.39
  -1   5 -22  134.26    6.08
  -1   5 -22  149.69    5.53
   1   5  22  144.68    5.41
  -1   5 -22  162.53    5.29
  -1  -5 -22  156.16    5.63
   1   5  24  112.54    4.77
  -1   5 -24  132.69    4.78
  -1  -5 -24  126.32    5.17
  -1  -5 -24  107.66    5.71
  -1   5 -24  123.77    5.02
  -1   5 -24  110.12    9.52
  -1  -5 -24  116.91    8.47
   1  -5  24   97.26    9.02
  -1   5 -24  109.95    8.45
  -1  -5 -24  139.42    4.42
  -1   5 -26   21.74    2.60
  -1  -5 -26   17.30    3.00
   1   5  26   15.64    2.43
  -1  -5 -26   16.90    2.04
  -1   5 -26   14.26    2.24
  -1   5 -26   20.25    2.77
  -1  -5 -26   11.28    2.95
  -1  -5 -26   16.90    4.31
  -1   5 -26   11.94    5.41
  -1  -5 -28   10.18    2.36
  -1  -5 -28   12.68    2.60
   1  -5  28    9.66    2.07
   1   5  28    9.91    2.03
  -1   5 -28   10.78    2.31
  -1   5 -28   11.07    2.43
  -1  -5 -28   14.19    2.79
  -1  -5 -28    7.88    2.46
   1  -5  30   34.09    2.29
   1   5  30   27.18    2.17
  -1  -5 -30   39.46    2.92
  -1   5 -30   41.79    2.59
  -1  -5 -30   25.81    2.58
   1  -5  32    4.36    1.38
  -1   5 -34    0.65    1.81
   1  -6 -35   22.69    1.45
   1   6 -33   13.35    2.64
   1  -6 -33   16.03    2.35
  -1   6  33   15.14    1.67
  -1  -6  33   16.97    1.58
   1  -6 -33   17.11    2.00
   1   6 -31   -0.39    2.48
   1  -6 -31   -2.49    1.90
   1  -6 -31   -1.06    2.25
   1  -6 -29   34.20    3.37
   1   6 -29   38.28    2.93
   1  -6 -29   34.74    2.88
   1  -6 -29   35.59    2.99
   1  -6 -27   67.31    4.05
   1  -6 -27   72.44    3.96
   1  -6 -27   61.09    4.70
   1   6 -27   75.30    3.91
   1   6 -27   72.63    4.03
   1   6 -27   74.80    3.56
   1  -6 -27   72.93    4.31
   1  -6 -25   -1.90    2.10
   1  -6 -25   -0.04    3.16
   1   6 -25    0.84    2.29
   1  -6 -25    0.66    3.30
   1   6 -25    2.48    2.45
   1   6 -25    3.38    5.34
   1  -6 -23   46.38    2.82
   1   6 -23   46.01    3.00
  -1   6  23   34.87    2.78
   1  -6 -23   42.67    3.70
   1  -6 -23   32.43    4.65
   1   6 -23   36.01    4.05
   1   6 -23   43.59    3.28
   1   6 -23   41.19    7.15
   1  -6 -21  137.14    4.45
   1   6 -21  110.26    7.73
   1   6 -21  133.77    4.58
  -1   6  21  106.78    4.45
   1  -6 -21  126.76    5.20
   1  -6 -21  117.07    6.73
   1   6 -21  131.93    4.98
   1   6 -21  129.43    6.18
   1   6 -21  122.39    9.81
   1  -6 -19   44.22    4.43
   1   6 -19   39.82    3.82
   1   6 -19   51.53    3.20
  -1   6  19   38.37    2.71
   1   6 -19   49.45    2.84
   1  -6 -19   43.65    3.28
   1  -6 -19   47.39    2.51
   1  -6 -19   42.12    5.48
   1   6 -19   44.23    5.10
   1  -6 -19   48.48    2.71
   1  -6 -17   19.90    4.33
  -1  -6  17   21.72    4.74
   1  -6 -17   22.32    2.56
   1   6 -17   38.07    2.74
   1   6 -17   19.59    3.34
   1   6 -17   35.77    2.48
   1  -6 -17   30.09    2.14
   1  -6 -17   29.75    2.74
  -1   6  17   25.81    2.25
   1   6 -17   28.99    4.22
   1  -6 -17   29.27    2.32
   1   6 -15  380.22    8.91
   1  -6 -15  360.77    9.23
   1  -6 -15  308.80    8.53
   1   6 -15  400.13    9.33
  -1  -6  15  353.88   13.91
   1   6 -15  360.35   11.76
   1  -6 -15  366.94   13.14
   1   6 -15  396.71   13.17
   1  -6 -15  333.16    8.81
   1  -6 -13  420.54   14.54
   1  -6 -13  435.75   14.86
   1   6 -13  426.37   11.42
   1  -6 -13  400.89   10.05
   1   6 -13  415.21   10.16
   1   6 -13  423.66   10.13
  -1  -6  13  412.39   14.60
   1   6 -13  440.20   12.71
   1  -6 -13  447.75   14.04
   1   6 -13  461.21   13.73
   1  -6 -11  170.44    5.10
   1   6 -11  180.04    5.24
   1  -6 -11  190.12    9.63
   1  -6 -11  192.25    9.60
   1   6 -11  201.81    7.82
  -1  -6  11  194.70    8.32
   1  -6 -11  161.79    4.90
   1  -6  -9  408.19   14.64
   1  -6  -9  408.47   14.61
   1   6  -9  379.48   11.65
  -1  -6   9  363.29   12.01
  -1   6   7  847.28   22.78
  -1  -6   7  856.33   22.40
   1   6  -5  434.26   12.43
  -1   6   5  445.98   12.34
  -1  -6   5  420.72   12.31
  -1   6   3    8.59    1.90
   1   6  -3    9.77    1.98
  -1  -6   3    8.00    2.20
  -1   6   1  617.52   15.54
   1   6  -1  628.25   16.18
  -1   6  -1  384.25    9.20
   1  -6   1  365.54   10.00
  -1  -6  -3    4.93    2.06
   1   6   3    3.67    2.13
   1  -6   3    4.48    2.43
   1   6   5  720.54   19.38
   1  -6   5  662.58   18.54
  -1  -6  -5  704.40   17.98
   1   6   7  967.79   25.31
  -1   6  -7  919.66   23.54
  -1  -6  -7  936.31   23.34
   1  -6   9  113.39    7.85
   1  -6   9  129.52    8.13
  -1   6  -9  121.57    6.23
  -1  -6  -9  118.11    6.03
   1  -6   9  103.17    6.25
   1   6  11  235.47    6.59
  -1  -6 -11  235.95    6.48
   1  -6  11  259.13   11.54
   1  -6  11  245.77   10.73
   1  -6  11  246.52   10.58
   1   6  11  270.15    8.16
   1  -6  11  271.58   10.85
  -1   6 -11  276.28   10.24
  -1  -6 -11  268.11    9.97
  -1  -6 -13  385.25   10.08
   1   6  13  397.89   10.25
  -1  -6 -13  398.19   10.00
  -1   6 -13  421.76   10.39
  -1   6 -13  434.32   10.51
   1  -6  13  443.80   16.29
  -1   6 -13  458.07   14.31
  -1   6 -13  474.16   14.84
   1   6  13  457.53   13.70
  -1  -6 -15  271.62    7.31
  -1  -6 -15  270.72    7.53
   1   6  15  260.56    7.57
  -1   6 -15  285.39    7.74
  -1   6 -15  292.76    7.81
   1  -6  15  269.48   13.02
  -1   6 -15  282.36   11.44
  -1   6 -15  301.06   12.03
   1   6  15  286.00   10.87
  -1  -6 -17    0.51    2.30
  -1   6 -17   -1.15    2.29
   1   6  17    0.36    2.02
  -1   6 -17   -1.30    3.31
  -1  -6 -17    1.11    1.83
  -1   6 -17    2.52    2.23
   1  -6  17   -0.47    4.17
  -1  -6 -17   -0.89    3.81
  -1  -6 -19   85.31    3.99
   1   6  19   80.92    3.84
  -1   6 -19   90.51    3.80
  -1  -6 -19   82.77    4.99
  -1  -6 -19   95.35    3.65
  -1   6 -19   79.66    7.33
  -1   6 -19   85.42    6.55
  -1  -6 -19   87.46    7.21
  -1   6 -19   81.95    3.99
  -1   6 -19   89.45    4.06
   1  -6  19   77.23    7.43
  -1  -6 -21   65.50    5.12
  -1  -6 -21   75.90    7.16
  -1   6 -21   73.33    7.15
   1  -6  21   63.35    8.04
  -1  -6 -21   92.07    3.64
  -1   6 -21   86.46    4.11
   1   6  21   74.54    3.86
  -1  -6 -21   80.20    4.15
  -1   6 -21   89.55    3.81
  -1  -6 -23    2.88    3.10
  -1   6 -23   11.76    2.38
   1   6  23    6.60    2.26
  -1   6 -23    9.14    2.59
  -1  -6 -23    3.77    2.94
  -1  -6 -23    2.96    3.99
  -1   6 -23   10.20    5.30
  -1  -6 -23    3.60    2.10
  -1   6 -23    3.11    3.70
   1  -6  23   -1.01    4.90
  -1   6 -25   10.76    2.43
  -1   6 -25    8.69    2.61
  -1  -6 -25    7.99    2.94
   1   6  25    7.22    2.22
  -1   6 -25    8.63    5.17
  -1   6 -25    9.73    3.92
  -1  -6 -25   10.80    2.06
  -1  -6 -27   41.63    3.55
  -1   6 -27   46.01    3.22
  -1   6 -27   54.02    3.04
   1   6  27   41.40    2.82
  -1  -6 -27   50.20    3.52
  -1  -6 -29   10.66    2.05
  -1  -6 -29    9.41    2.30
   1  -6  29   12.08    1.90
   1   6  29   10.45    1.75
  -1   6 -29   14.74    2.14
  -1   6 -29   11.13    2.20
  -1  -6 -29    8.09    2.45
  -1  -6 -29   10.97    2.12
   1  -6  31   -0.13    1.33
   1   6  31   -1.68    1.53
  -1   6 -31   -2.20    1.76
  -1   6 -33   20.49    2.12
   1  -7 -34    0.72    1.19
   1   7 -34    1.55    1.83
   1   7 -32    3.49    2.54
   1  -7 -32    0.78    1.68
   1  -7 -32   -0.64    1.75
   1  -7 -32    0.08    2.09
   1  -7 -32    0.74    1.70
  -1   7  32    1.06    1.43
  -1  -7  32   -1.87    1.42
   1   7 -30    2.24    2.51
   1  -7 -30    2.35    2.21
   1  -7 -30    3.23    2.34
   1  -7 -30    4.74    1.90
   1   7 -30   -3.09    2.15
  -1  -7  30    0.80    1.52
   1  -7 -30    2.28    2.15
   1  -7 -28   -2.96    2.95
   1  -7 -28    0.24    2.42
   1  -7 -28    2.02    2.67
   1   7 -28    1.40    2.12
   1  -7 -28    1.58    2.53
   1  -7 -28    0.31    2.81
   1  -7 -26   18.10    3.70
   1   7 -26   21.12    2.53
   1   7 -26   25.01    2.83
   1  -7 -26   21.74    2.30
   1   7 -24   22.63    2.63
   1  -7 -24   15.11    3.35
   1   7 -24   23.06    2.88
   1  -7 -24   21.83    2.47
   1   7 -22   78.85    4.00
   1  -7 -22   67.21    4.32
   1   7 -22   76.12    3.64
   1  -7 -22   76.07    3.60
   1   7 -20    4.28    2.43
   1   7 -20    6.97    2.20
   1  -7 -20    2.25    2.68
   1  -7 -20    6.69    2.01
   1   7 -20    3.53    3.39
   1  -7 -20    4.26    2.12
   1  -7 -18   26.67    2.82
   1   7 -18   42.26    2.96
   1   7 -18   36.99    2.61
   1  -7 -18   34.90    2.44
   1  -7 -18   38.26    3.15
   1  -7 -18   38.50    2.60
   1   7 -18   35.62    4.69
  -1  -7  16   84.91    7.37
   1   7 -16   84.59    6.41
   1  -7 -16   79.66    3.51
   1  -7 -16   75.58    3.86
   1   7 -16   99.22    4.08
   1   7 -16  102.09    4.00
   1  -7 -16   89.85    4.00
   1  -7 -16   80.50    3.34
   1   7 -16   99.01    3.61
   1  -7 -14   10.26    4.37
   1   7 -14   11.50    2.41
   1  -7 -14    7.05    4.24
   1  -7 -14   11.66    2.28
   1  -7 -14   10.85    1.82
   1   7 -14   11.46    2.27
   1   7 -14   12.96    2.35
  -1  -7  14    9.71    4.10
   1  -7 -14    8.42    1.92
   1   7 -14    7.71    3.19
   1  -7 -12   -3.20    4.83
   1  -7 -12    1.51    4.78
   1  -7 -12    1.84    1.56
   1  -7 -12    0.73    1.98
   1   7 -12    1.22    2.10
   1   7 -12    0.54    2.04
  -1   7  12    2.56    2.78
   1   7 -12   -2.69    3.07
  -1  -7  12    2.11    2.84
   1   7 -12    0.57    2.63
   1  -7 -12    0.04    1.66
   1  -7 -10   83.57    7.72
   1  -7 -10   81.93    7.66
   1  -7 -10   58.10    2.72
   1  -7 -10   66.26    3.04
   1   7 -10   81.73    3.26
  -1   7  10   54.87    5.26
  -1  -7  10   77.55    5.38
   1   7 -10   67.97    4.90
   1  -7  -8   44.33    2.31
  -1   7   8   43.44    4.02
  -1  -7   8   47.43    4.16
   1   7  -8   44.97    3.85
  -1   7   6   25.96    3.00
  -1  -7   6   26.29    3.28
   1   7  -4  305.02    9.60
  -1   7   4  296.76    9.28
  -1  -7   4  272.42    9.43
  -1   7   2  818.13   19.84
   1   7  -2  819.58   20.42
  -1   7   0   14.28    2.14
   1   7   0   15.83    2.53
   1   7   0   12.99    1.74
   1  -7   0   15.76    2.90
   1   7   2  603.69   16.15
  -1   7  -2  557.92   15.14
   1  -7   2  569.04   16.12
   1   7   4  259.58    9.37
   1  -7   4  230.93    8.97
   1   7   6   90.39    5.69
   1  -7   6   81.31    5.40
  -1  -7  -6   74.56    2.77
  -1  -7  -6   91.20    4.95
   1  -7   8  186.46   10.50
   1  -7   8  185.00   10.65
   1   7   8  155.11    8.23
  -1  -7  -8  168.78    7.09
  -1   7  -8  164.52    7.28
   1  -7   8  138.26    7.23
  -1  -7  -8  132.68    4.26
  -1  -7 -10   47.37    2.57
   1   7  10   47.01    2.48
   1  -7  10   38.06    6.34
   1  -7  10   42.94    6.46
   1   7  10   51.99    5.70
   1  -7  10   50.83    5.03
  -1   7 -10   59.63    5.00
  -1  -7 -10   53.10    4.61
  -1  -7 -12    6.18    1.99
   1   7  12    5.52    1.72
   1  -7  12    6.07    4.09
  -1  -7 -12    8.02    3.23
   1  -7  12    3.05    4.79
   1  -7  12    4.14    4.42
   1   7  12    5.12    2.33
  -1   7 -12    8.13    3.16
   1   7  14   80.58    3.52
  -1  -7 -14   81.66    3.66
  -1   7 -14   91.58    3.90
   1  -7  14   83.12    7.80
  -1  -7 -14   86.39    3.43
  -1   7 -14   90.15    6.62
  -1  -7 -16  107.15    4.29
   1   7  16   97.05    4.10
  -1   7 -16   85.51    7.03
  -1  -7 -16  108.46    3.98
  -1   7 -16  113.62    7.83
  -1   7 -16  116.59    4.50
  -1   7 -16  117.66    4.46
   1  -7  16   84.93    8.76
  -1   7 -18    6.54    2.41
   1   7  18    6.11    2.11
  -1  -7 -18    6.66    2.56
  -1   7 -18    6.01    2.28
  -1  -7 -18   -0.92    3.12
  -1   7 -18   -0.98    3.75
  -1   7 -18    6.76    3.57
  -1  -7 -18    9.76    2.10
  -1   7 -18    6.14    2.38
   1  -7  18    3.52    4.08
  -1  -7 -18    5.86    3.72
  -1   7 -20   15.44    2.83
   1   7  20   17.79    2.49
  -1   7 -20   25.53    2.65
  -1  -7 -20   19.28    2.97
  -1  -7 -20   29.81    2.55
  -1   7 -20   19.72    4.60
  -1   7 -20   22.22    2.84
  -1  -7 -20   19.39    4.64
  -1  -7 -22   28.15    4.37
  -1   7 -22   62.80    3.68
  -1   7 -22   63.99    3.69
  -1   7 -22   64.17    3.44
  -1  -7 -22   64.09    2.93
  -1  -7 -22   54.31    3.90
   1   7  22   49.80    3.30
  -1   7 -22   42.84    5.94
  -1  -7 -22   61.01    3.22
  -1  -7 -22   51.66    6.40
   1  -7  22   38.72    7.14
   1   7  24   41.43    3.05
  -1  -7 -24   46.43    3.78
  -1   7 -24   50.33    3.16
  -1   7 -24   48.99    3.51
  -1   7 -24   51.74    3.44
  -1   7 -24   43.32    7.25
   1   7  24   36.26    6.60
   1  -7  24   32.40    6.39
  -1  -7 -24   55.25    2.97
  -1   7 -24   38.84    5.44
  -1  -7 -26   29.99    2.39
  -1   7 -26   26.29    2.78
  -1   7 -26   29.81    2.89
  -1   7 -26   25.58    2.55
  -1  -7 -26   26.24    3.18
   1   7  26   21.33    2.37
  -1  -7 -28    5.40    2.13
  -1  -7 -28    5.68    2.22
  -1   7 -28    3.64    2.04
  -1  -7 -28    4.42    2.21
  -1   7 -28    3.22    2.07
  -1   7 -28    2.83    1.95
  -1  -7 -30    6.11    1.90
  -1  -7 -30    5.73    2.01
  -1   7 -30    6.76    1.87
   1   7  30    7.84    1.72
   1  -7  30    8.17    1.61
  -1  -7 -30    5.93    1.99
  -1   7 -32    3.33    2.07
  -1   7 -32    3.78    1.46
  -1  -7 -32    3.51    1.52
   1   7  32    3.16    1.31
   1  -7  32    3.55    1.21
   1  -8 -33   14.57    1.79
   1  -8 -33   12.99    1.38
   1  -8 -31   -2.02    2.04
   1  -8 -31   -1.26    2.16
   1  -8 -31   -0.82    1.61
   1   8 -31   -1.80    1.75
   1   8 -31    0.93    2.35
   1  -8 -31   -1.87    1.98
   1  -8 -29   41.42    2.95
   1  -8 -29   43.81    3.07
   1   8 -29   45.38    2.84
   1  -8 -29   40.30    3.33
   1   8 -29   36.16    3.29
   1  -8 -29   45.69    2.67
   1  -8 -27  102.63    5.47
   1   8 -27  118.48    4.58
   1  -8 -27  120.46    4.73
   1  -8 -27  119.45    4.84
   1  -8 -27   94.56    5.18
   1  -8 -25   19.93    3.83
   1   8 -25   27.16    2.50
   1   8 -25   29.27    2.88
   1  -8 -25   29.32    2.60
   1  -8 -23   84.19    3.76
   1   8 -23   74.14    3.52
   1   8 -23   86.16    4.08
   1  -8 -21  408.41   10.13
   1   8 -21  379.08    9.81
   1  -8 -21  394.44    9.74
   1  -8 -21  413.29   12.73
   1   8 -21  394.31   10.41
   1   8 -19  167.90   11.40
  -1   8  19  136.80   10.21
   1   8 -19  146.34    8.76
   1  -8 -19  186.20    5.63
   1  -8 -19  119.20    5.82
   1  -8 -19  185.96    7.93
   1   8 -19  179.35    6.05
   1   8 -19  179.70    5.91
   1   8 -19  171.50    5.32
   1  -8 -19  184.31    5.34
   1  -8 -19  168.94    6.09
  -1  -8  17   12.75    4.61
  -1   8  17   14.45    4.20
   1  -8 -17   11.41    2.17
   1   8 -17   16.36    2.50
   1   8 -17   16.89    2.21
   1   8 -17   16.18    2.64
   1  -8 -17   17.05    2.73
   1  -8 -17   17.77    2.14
   1  -8 -17   19.97    2.25
   1   8 -17   18.17    3.72
  -1  -8  15  495.92   18.29
  -1   8  15  510.85   18.24
   1   8 -15  535.64   16.64
   1  -8 -15  476.55   12.06
   1  -8 -15  404.39   12.31
   1   8 -15  549.88   12.59
   1   8 -15  554.85   12.46
   1  -8 -15  516.71   12.51
   1  -8 -15  466.40   11.87
   1  -8 -13  951.43   27.14
   1  -8 -13  922.13   26.62
   1   8 -13  923.91   21.91
   1   8 -13  913.64   19.64
   1   8 -13  913.62   19.52
  -1   8  13  888.36   25.24
   1   8 -13  922.32   22.73
   1   8 -13  949.06   23.72
   1  -8 -11   69.00    7.39
   1  -8 -11   68.56    7.54
   1  -8 -11   52.46    2.68
   1   8 -11   55.63    3.04
   1   8 -11   58.94    3.07
   1  -8 -11   54.12    3.18
  -1   8  11   54.90    5.15
   1   8 -11   59.20    4.87
  -1  -8  11   62.97    5.45
   1  -8  -9  886.66   25.90
   1  -8  -9  899.91   26.09
   1  -8  -9  698.07   17.24
   1  -8  -9  776.74   17.97
  -1   8   9  787.39   21.52
   1   8  -9  825.43   20.82
  -1  -8   9  773.43   21.46
  -1   8   7 2185.43   51.64
  -1  -8   7 2146.09   51.84
   1   8  -7 2307.27   51.15
   1   8  -5  566.19   16.32
  -1   8   5  601.89   16.15
   1  -8  -5  571.84   13.27
  -1  -8   5  565.11   16.60
   1  -8  -3  410.52    9.39
  -1   8   3  398.15   11.66
   1   8  -3  379.11   11.99
   1  -8  -3  377.49    9.30
  -1  -8   3  373.15   12.17
   1   8  -1 1637.61   36.72
  -1   8   1 1607.18   35.89
   1   8  -1 1474.43   34.08
  -1  -8   1 1461.81   36.36
   1  -8  -1 1507.93   36.93
   1   8   1 1121.27   27.00
  -1   8  -1 1035.37   25.89
   1  -8   1 1039.95   27.16
   1   8   3  106.89    5.77
   1  -8   3  107.84    6.04
  -1  -8  -5  429.92   10.27
   1  -8   5  443.33   14.28
   1   8   7  857.16   19.56
   1   8   7  969.06   24.91
  -1   8  -7  914.82   23.41
  -1  -8  -7  812.29   19.18
   1  -8   7  859.29   23.75
   1  -8   9  354.61   14.81
   1  -8   9  349.62   14.82
  -1  -8  -9  285.16    7.68
   1   8   9  287.11    7.64
   1  -8   9  332.52    8.58
   1   8   9  340.20   13.04
  -1  -8  -9  345.41   11.62
   1  -8   9  322.51   12.09
  -1   8  -9  340.75   11.75
  -1  -8  -9  292.07    7.69
   1   8  11   87.40    3.40
  -1  -8 -11   93.14    3.64
   1   8  11   92.75    7.33
   1  -8  11   87.54    7.63
   1  -8  11   93.15    7.83
  -1   8 -11  101.74    6.52
   1  -8  11   95.63    6.88
  -1  -8 -11  105.90    6.52
  -1  -8 -13  614.60   15.07
   1   8  13  602.29   14.97
  -1   8 -13  678.46   15.48
   1  -8  13  650.44   22.20
   1   8  13  669.80   22.34
  -1  -8 -13  664.04   20.07
  -1   8 -13  700.65   20.30
  -1  -8 -15  342.02    9.24
   1   8  15  326.13    8.99
  -1   8 -15  366.52    9.48
   1   8  15  319.75   15.43
   1  -8  15  335.09   15.40
  -1   8 -15  324.14   13.13
  -1   8 -15  351.64   13.79
  -1  -8 -15  357.77    9.03
  -1  -8 -17   -0.32    2.71
   1   8  17    2.02    1.98
  -1  -8 -17    2.51    2.01
  -1   8 -17    4.51    3.46
  -1   8 -17   -0.33    3.53
  -1   8 -17    4.19    2.37
   1  -8  17    0.18    4.52
   1   8  17   -0.21    3.83
   1   8  19  238.80    7.52
  -1  -8 -19  264.58    7.99
  -1   8 -19  281.42    7.57
  -1  -8 -19  265.02    9.34
  -1   8 -19  230.21   12.07
  -1  -8 -19  265.46   12.78
  -1  -8 -19  295.21    7.63
  -1   8 -19  269.64    7.95
  -1   8 -19  258.82    7.90
   1   8  19  202.53   13.59
   1  -8  19  218.82   13.03
  -1  -8 -21  321.35    8.01
  -1  -8 -21  287.78    8.80
   1   8  21  265.27    8.26
  -1   8 -21  307.95    8.29
  -1  -8 -21  278.69    9.75
  -1   8 -21  307.64    8.72
  -1   8 -21  297.40    8.70
   1   8  21  224.32   14.74
  -1   8 -21  251.16   13.03
  -1  -8 -21  330.91    8.37
   1   8  23   11.39    2.23
  -1  -8 -23    9.03    2.12
  -1   8 -23   15.47    2.80
  -1   8 -23   14.45    2.46
  -1  -8 -23   13.92    3.13
  -1   8 -23   19.42    2.75
   1   8  23    9.94    4.69
   1  -8  23    6.11    5.31
  -1  -8 -23   22.22    2.40
  -1  -8 -25   50.00    2.89
  -1   8 -25   45.00    3.21
  -1   8 -25   45.13    3.28
   1   8  25   36.81    2.73
  -1   8 -25   45.46    2.92
  -1   8 -27   89.91    3.90
  -1   8 -27   89.87    3.93
  -1   8 -27   91.07    3.60
  -1   8 -29   27.57    2.38
  -1   8 -29   27.71    2.33
  -1  -8 -29   21.09    2.44
   1   8  29   24.88    2.25
  -1  -8 -29   22.84    2.45
  -1  -8 -29   24.02    2.36
  -1   8 -31    0.81    2.23
  -1  -8 -31   -0.60    1.57
  -1   8 -31   -0.71    1.49
   1   8  31   -1.54    1.39
   1   9 -32    1.47    2.26
   1   9 -32    1.70    1.79
   1  -9 -32    1.92    1.61
   1  -9 -32    1.19    1.68
   1  -9 -32    0.90    1.80
   1  -9 -32   -0.76    1.26
  -1  -9  32   -1.85    1.22
   1   9 -30    2.40    2.30
   1  -9 -30    2.89    2.13
   1  -9 -30    2.61    2.21
   1  -9 -30    1.68    1.60
   1  -9 -30    1.68    2.25
  -1  -9  30    0.91    1.41
  -1   9  30    1.65    1.47
   1   9 -28    2.17    2.57
   1  -9 -28    5.05    2.55
   1  -9 -28    2.91    2.82
   1  -9 -28   -3.82    2.75
   1  -9 -28    7.75    2.47
   1   9 -28    6.08    2.05
   1  -9 -28    3.25    1.96
  -1   9  28    4.08    1.82
   1  -9 -26    2.94    3.31
   1   9 -26    8.67    2.84
   1   9 -26    8.09    2.39
   1  -9 -26   12.47    2.21
   1  -9 -24    0.64    3.46
   1   9 -24    4.45    2.40
   1  -9 -24    1.75    2.21
   1   9 -24    0.40    5.38
   1  -9 -22    8.41    2.52
   1  -9 -22    5.70    2.29
   1   9 -22    8.89    2.81
   1   9 -22    6.29    2.65
   1   9 -22    9.49    5.97
   1  -9 -20   15.71    2.70
   1  -9 -20   20.27    2.60
   1   9 -20    3.52    2.33
   1   9 -20    9.49    2.88
   1   9 -20    5.63    2.66
   1   9 -20    4.10    5.68
  -1   9  20    0.91    3.85
   1   9 -18   -0.91    4.94
  -1   9  18    2.40    3.24
   1  -9 -18    9.70    2.33
   1  -9 -18    4.37    2.33
   1   9 -18    1.93    2.44
   1   9 -18    3.30    2.09
   1  -9 -18    4.06    2.15
   1   9 -18    3.79    2.53
  -1   9  16   -0.47    3.17
  -1  -9  16    0.17    4.15
   1   9 -16    3.13    4.64
   1  -9 -16    0.96    1.76
   1   9 -16    2.74    2.89
   1  -9 -16    4.75    2.05
   1   9 -16    1.87    2.25
   1   9 -16    1.31    2.41
   1  -9 -16    2.32    1.97
  -1   9  14   14.80    3.93
   1   9 -14   10.63    3.07
   1  -9 -14   14.12    5.39
   1  -9 -14   11.84    5.31
   1  -9 -14   14.13    2.13
   1   9 -14   15.05    3.58
   1  -9 -14   19.25    2.28
   1   9 -14   18.88    2.52
   1   9 -14   18.85    2.67
   1  -9 -14   17.07    2.21
  -1   9  12   29.77    4.41
   1  -9 -12   32.92    6.87
   1  -9 -12   31.29    6.80
   1  -9 -12   20.16    2.38
   1   9 -12   36.02    2.84
   1  -9 -12   25.49    2.86
   1   9 -12   32.00    2.76
   1   9 -12   32.77    4.05
  -1  -9  12   37.40    5.03
   1  -9 -12   28.15    2.41
   1  -9 -10   48.18    7.43
   1  -9 -10   45.76    7.33
   1   9 -10   21.88    4.12
  -1  -9  10   38.59    4.69
   1  -9 -10   36.72    2.48
   1  -9 -10   31.92    2.97
   1   9 -10   36.77    2.69
  -1   9  10   19.66    4.25
   1  -9  -8   76.80    9.76
   1  -9  -8   68.72    9.36
   1   9  -8    3.77    2.55
  -1  -9   8    3.81    3.06
  -1   9   8    3.21    2.36
   1  -9  -6    4.89    1.78
  -1  -9   6    3.61    2.88
  -1   9   6   -0.80    2.75
  -1  -9   4    5.16    3.11
   1  -9  -4    3.52    1.77
   1  -9  -4    6.61    1.89
  -1   9   4    0.43    2.33
   1   9  -4    4.91    2.25
  -1  -9   2   30.36    3.76
   1  -9  -2   32.28    2.20
   1  -9  -2   36.35    4.10
   1  -9  -2   40.34    2.33
  -1  -9   2   30.56    1.96
  -1   9   2   33.80    3.25
   1   9  -2   27.14    2.98
   1   9  -2   36.94    3.60
   1  -9   0    2.99    1.56
   1  -9   0    5.12    2.81
   1  -9   0    4.80    1.70
  -1  -9   0    3.32    1.45
  -1   9   0    3.32    1.85
   1   9   0    4.08    2.19
  -1  -9  -2    4.02    1.53
   1  -9   2    2.97    1.61
   1  -9   2    2.64    2.92
  -1  -9  -2    5.12    1.56
   1  -9   2    2.20    1.77
   1   9   2    1.13    2.41
   1  -9   4    5.68    3.19
   1  -9   4    1.50    1.80
  -1  -9  -4    4.15    1.62
  -1  -9  -4    4.90    1.67
   1  -9   4    1.07    1.94
   1   9   4    0.38    2.50
  -1  -9  -6   50.21    2.46
   1  -9   6   46.30    4.92
   1   9   6   49.62    2.53
   1  -9   6   42.44    2.67
   1   9   6   49.00    4.79
   1  -9   8   12.47    6.48
   1  -9   8   16.46    6.43
   1  -9   8    8.25    3.38
  -1  -9  -8   11.48    1.83
  -1   9  -8    9.68    3.14
   1  -9   8    7.82    2.25
   1   9   8    8.82    1.79
   1   9   8    7.85    1.56
   1  -9   8    8.75    2.61
   1   9   8    9.08    3.38
   1  -9  10   19.97    6.49
   1  -9  10   21.37    6.53
  -1   9 -10   26.98    4.40
  -1  -9 -10   29.42    2.30
   1  -9  10   28.77    4.61
   1   9  10   24.33    2.05
   1   9  10   28.14    2.49
   1  -9  10   16.84    2.66
   1   9  10   26.27    4.80
   1  -9  12   23.52    4.59
  -1   9 -12   31.80    4.52
   1   9  12   25.80    2.19
   1  -9  12   22.81    5.26
   1   9  12   32.47    5.18
   1   9  12   25.46    3.64
   1  -9  12   19.44    5.62
   1  -9  12   19.62    5.62
  -1  -9 -14   29.62    5.67
  -1  -9 -14   27.26    5.53
   1   9  14   23.65    2.28
  -1  -9 -14   24.86    2.72
  -1   9 -14   29.53    2.93
   1  -9  14   29.92    5.93
   1   9  14   24.17    5.17
  -1   9 -14   21.33    4.48
  -1   9 -14   24.76    4.63
   1   9  16    4.29    1.86
  -1  -9 -16    2.21    2.52
  -1   9 -16    5.67    2.47
   1   9  16    2.55    3.52
   1  -9  16    2.88    4.75
  -1  -9 -16    3.42    2.11
  -1   9 -16    2.73    3.38
  -1   9 -16    1.23    3.10
  -1  -9 -18    4.05    2.72
  -1  -9 -18   12.00    2.17
  -1   9 -18    5.64    2.46
   1   9  18    3.09    2.04
  -1   9 -18    4.29    2.53
   1   9  18   -0.63    4.17
   1  -9  18    1.33    4.56
  -1   9 -18    2.39    3.73
  -1  -9 -18    9.28    2.33
  -1   9 -20    7.77    2.58
   1   9  20    2.73    2.15
  -1  -9 -20   22.28    2.50
  -1   9 -20   10.99    2.80
   1   9  20    1.08    4.40
  -1   9 -20    7.16    4.03
  -1  -9 -20   19.19    2.61
  -1  -9 -22   12.10    2.29
  -1   9 -22   16.12    2.60
   1   9  22    5.37    2.14
  -1   9 -22   17.87    2.87
  -1   9 -22   18.36    2.86
  -1   9 -22   13.17    5.96
   1   9  22    5.51    4.58
  -1  -9 -22   17.93    2.42
   1  -9  22   -3.08    6.85
  -1  -9 -24   10.27    2.22
  -1   9 -24    4.48    2.17
  -1   9 -24    5.35    2.49
  -1  -9 -24    8.19    1.92
  -1   9 -24    5.97    2.40
  -1  -9 -26   15.64    2.19
  -1   9 -26    9.43    2.32
  -1   9 -26   11.05    2.40
   1   9  26    8.39    2.20
  -1   9 -28    2.67    2.28
  -1  -9 -28    6.02    2.20
  -1  -9 -28    4.99    2.27
  -1   9 -28    4.24    1.91
  -1  -9 -28   -1.79    2.23
   1   9  28    5.00    1.80
  -1   9 -28    8.83    2.05
  -1   9 -30    1.27    1.97
  -1  -9 -30    1.27    1.83
  -1  -9 -30    1.02    1.90
  -1  -9 -30    1.58    1.72
  -1  -9 -30    0.21    1.50
  -1   9 -30    1.67    1.57
   1   9  30    0.43    1.38
   1  10 -31    3.33    2.43
   1 -10 -31    2.08    1.79
   1 -10 -31    1.55    1.84
   1 -10 -31    5.31    1.97
  -1 -10  31    0.36    1.17
   1 -10 -29   34.48    3.09
   1  10 -29   25.26    2.69
   1 -10 -29   37.88    2.19
   1 -10 -29   42.56    2.90
   1 -10 -29   46.62    2.86
   1 -10 -29   41.62    3.12
  -1  10  29   29.23    2.13
   1  10 -27   31.39    3.13
   1 -10 -27   52.27    3.38
   1 -10 -27   52.23    3.29
   1 -10 -27   46.18    2.68
   1 -10 -27   38.96    3.54
   1  10 -27   52.65    2.96
  -1  10  27   37.50    2.69
   1 -10 -25    5.36    2.13
   1  10 -25    3.04    2.74
   1 -10 -25    5.47    3.18
   1  10 -25    8.05    2.20
   1  10 -25    8.12    2.46
  -1  10  25    4.80    2.04
   1  10 -23   28.84    6.57
   1 -10 -23   40.80    2.97
   1 -10 -23   32.31    4.20
   1  10 -23   34.38    3.22
   1  10 -23   34.28    2.97
   1 -10 -23   40.57    2.69
   1 -10 -21  200.82    6.14
   1 -10 -21  189.27    7.99
   1  10 -21  182.97    6.11
   1  10 -21  185.82    6.35
   1 -10 -21  196.54    5.78
   1  10 -19   67.41    8.19
  -1  10  19   58.77    6.62
   1 -10 -19   56.62    3.85
   1  10 -19   80.77    4.13
   1  10 -19   77.74    3.93
   1 -10 -19   84.02    3.68
   1 -10 -19   85.50    3.96
   1  10 -17    3.05    4.75
  -1  10  17    0.48    3.04
  -1 -10  17    1.26    4.40
   1 -10 -17    1.51    2.07
   1  10 -17   -1.62    2.39
   1 -10 -17   -0.89    2.10
   1  10 -17    1.26    2.52
   1 -10 -17    3.25    2.17
  -1  10  15  221.66   11.70
   1  10 -15  227.41   12.93
  -1 -10  15  235.60   13.09
   1 -10 -15  255.91    7.35
   1 -10 -15  201.34    7.25
   1  10 -15  281.12    7.75
   1  10 -15  280.83    7.55
   1 -10 -15  240.93    7.09
   1  10 -13  105.00    8.71
  -1  10  13  120.76    8.22
   1  10 -13  119.22    7.29
  -1 -10  13  128.13    8.74
   1 -10 -13  116.93    4.80
   1 -10 -13  131.70   10.36
  -1 -10  13  155.42   10.81
   1 -10 -13  135.17   10.62
  -1 -10  13  169.22   10.86
   1  10 -13  137.35    6.93
   1 -10 -13  127.09    5.15
   1  10 -13  149.02    5.09
   1  10 -13  148.05    4.92
  -1  10  13  112.76    4.54
   1 -10 -13  115.86    4.49
   1  10 -11   -3.29    3.59
  -1 -10  11    5.29    3.28
   1 -10 -11   -0.18    1.78
   1 -10 -11   -1.38    5.99
   1 -10 -11   -0.59    6.09
   1  10 -11   -0.11    2.31
   1 -10 -11    2.83    2.39
   1  10 -11    0.95    2.34
   1 -10 -11    4.90    1.98
   1 -10  -9  352.91   16.83
   1 -10  -9  369.04   17.11
  -1 -10   9  323.84   12.81
   1  10  -9  306.41   11.63
   1 -10  -9  320.83    9.25
  -1  10   9  301.73   11.86
  -1  10   7  635.67   18.94
   1 -10  -7  728.13   25.60
   1 -10  -7  761.76   26.17
   1  10  -7  648.68   18.94
   1 -10  -7  646.90   15.42
  -1 -10   7  639.50   19.99
   1 -10  -5  240.94    6.44
  -1 -10   5  239.90   10.17
   1  10  -5  239.61    9.32
  -1  10   5  248.31    9.26
   1 -10  -5  257.09    6.57
  -1 -10   3  103.61    3.59
   1 -10  -3  122.75    4.01
   1 -10  -3  116.17    7.13
  -1 -10   3  114.12    6.84
   1  10  -3  126.63    6.60
  -1  10   3  116.12    6.02
   1  10  -3  108.70    5.34
  -1 -10   3  112.56    3.68
   1 -10  -3  132.39    4.15
  -1 -10   1  688.13   20.18
   1 -10  -1  646.48   15.62
  -1 -10   1  630.25   15.35
   1 -10  -1  685.55   20.56
   1  10  -1  755.97   19.98
  -1  10   1  709.91   18.93
   1 -10  -1  721.01   15.83
  -1 -10   1  708.68   15.50
   1 -10   1  631.49   19.34
  -1 -10  -1  613.29   14.18
   1 -10   1  555.99   14.26
   1  10   1  705.39   18.92
  -1  10  -1  639.48   17.64
  -1 -10  -1  638.82   14.23
   1 -10   1  640.89   14.52
  -1 -10  -3   49.04    2.38
   1 -10   3   48.44    5.02
   1 -10   3   38.58    2.41
   1  10   3   48.12    4.42
   1 -10   3   39.12    2.54
   1  10   3   36.77    2.13
  -1 -10  -3   51.06    2.39
  -1 -10  -5  253.63    6.41
   1 -10   5  261.02   10.87
   1 -10   5  200.52    6.31
   1  10   5  224.89    6.32
  -1 -10  -5  254.42    6.38
   1 -10   5  221.17    6.47
   1  10   5  281.87   10.77
  -1 -10  -7  494.82   11.94
   1 -10   7  424.84   12.05
   1  10   7  475.23   12.09
   1 -10   7  608.59   22.63
   1 -10   7  618.36   22.62
   1 -10   7  513.54   17.25
  -1 -10  -7  512.15   12.02
  -1  10  -7  542.42   16.69
   1 -10   7  592.07   13.50
   1  10   7  549.73   17.42
   1  10   9  122.76    4.60
   1 -10   9  144.12   10.97
   1 -10   9  148.03   11.10
  -1  10  -9  135.96    7.98
   1 -10   9  127.38    8.23
  -1 -10  -9  131.35    4.42
   1 -10   9  141.48    5.42
   1  10   9  136.99    8.38
   1  10  11   30.58    2.59
   1  10  11   29.11    2.20
   1 -10  11   33.04    6.53
   1 -10  11   39.26    6.86
  -1 -10 -11   30.84    2.44
  -1  10 -11   28.56    4.61
   1 -10  11   28.00    4.82
   1 -10  11   29.73    2.90
   1  10  11   28.43    4.98
   1  10  13  225.28    6.70
   1  10  13  234.31    7.35
  -1 -10 -13  232.28    6.76
  -1 -10 -13  277.34   13.86
  -1 -10 -13  264.61   13.50
  -1  10 -13  268.25    7.46
  -1  10 -13  253.48   11.47
   1 -10  13  235.39   13.24
   1  10  13  238.23   12.56
  -1  10 -15  138.21    8.67
  -1  10 -15  146.55    9.25
  -1  10 -15  171.89    5.82
   1 -10  15  127.60   10.54
   1  10  15  152.20   10.44
   1  10  15  151.15    5.72
  -1 -10 -15  167.41    5.21
   1  10  15  146.45    5.07
  -1 -10 -17   21.30    2.51
  -1  10 -17   15.44    4.13
   1  10  17   13.10    2.58
   1  10  17   14.07    2.13
  -1 -10 -17   18.12    2.30
  -1  10 -17   15.20    2.68
   1  10  17   18.22    4.90
   1 -10  17   15.43    5.21
  -1  10 -19  127.93    8.80
  -1 -10 -19  178.52    5.44
   1  10  19  126.15    5.56
  -1  10 -19  151.24    5.10
  -1 -10 -19  177.39    5.18
   1  10  19  122.95    4.90
  -1 -10 -19  138.48    6.60
  -1  10 -19  154.21    5.59
   1  10  19  118.36    9.89
  -1 -10 -21  240.82    6.67
  -1  10 -21  203.25    6.25
  -1 -10 -21  233.45    6.34
   1  10  21  173.84    6.73
  -1  10 -21  207.80    6.75
   1  10  21  143.02   11.12
  -1  10 -21  192.94   12.48
  -1  10 -23   26.03    2.80
  -1  10 -23   22.70    2.36
   1  10  23   19.97    2.72
  -1 -10 -23   27.43    2.31
  -1 -10 -23   29.80    2.66
  -1  10 -25   16.76    2.67
  -1  10 -25   32.30    2.72
   1  10  25   22.29    2.62
  -1 -10 -25   40.59    2.64
  -1  10 -27   49.98    3.26
  -1 -10 -27   69.13    3.70
  -1  10 -27  101.01    3.78
  -1  10 -27  102.67    3.68
   1  10  27   76.85    3.47
  -1 -10 -29   35.23    2.03
  -1 -10 -29   38.81    2.58
  -1 -10 -29   34.61    2.63
  -1  10 -29   39.21    2.39
  -1 -10 -29   27.15    2.35
  -1  10 -29   40.68    2.30
   1 -10  29   37.17    2.04
   1  10  29   29.53    2.06
   1 -11 -30    1.30    1.92
   1 -11 -30    2.94    2.00
   1 -11 -30    2.28    2.03
   1  11 -30    3.27    2.57
   1 -11 -28    6.72    2.31
   1 -11 -28    5.26    2.75
   1 -11 -28    4.95    2.39
   1  11 -28    5.86    2.94
   1  11 -28    2.83    1.95
   1  11 -26    2.47    2.22
   1 -11 -26    0.21    2.83
   1 -11 -26    5.07    1.76
   1  11 -26    4.19    2.25
  -1  11  26    4.42    1.72
   1 -11 -24    6.63    2.24
   1  11 -24    2.99    2.73
   1 -11 -24    4.39    3.21
   1 -11 -24    5.18    1.91
   1  11 -24    1.91    2.16
  -1  11  24    2.27    1.87
   1  11 -24    3.70    2.42
   1 -11 -22   -1.58    2.37
   1  11 -22    0.54    2.70
   1 -11 -22   -4.50    3.54
   1  11 -22    0.18    2.27
   1  11 -22    0.15    2.50
   1 -11 -22    0.76    2.15
  -1  11  22   -2.57    2.24
   1 -11 -20    9.04    2.52
  -1  11  20    5.42    2.14
   1 -11 -20   14.31    2.43
   1  11 -20   10.07    2.74
   1 -11 -20    5.40    3.60
   1  11 -20    6.42    2.45
   1  11 -20    7.66    5.48
   1  11 -18   15.20    5.59
   1 -11 -18    7.83    2.24
   1  11 -18   19.84    2.85
   1  11 -18   17.39    2.61
  -1  11  18   11.77    2.30
   1 -11 -18   23.26    2.56
   1 -11 -18   19.66    2.71
  -1  11  16    7.13    3.52
   1  11 -16   10.33    5.10
  -1 -11  16   10.89    5.17
   1 -11 -16   13.04    2.54
   1 -11 -16    4.43    2.33
   1  11 -16    3.63    2.58
  -1  11  16    7.39    2.10
   1 -11 -16   14.85    2.40
   1  11 -16    7.71    2.61
  -1  11  14    0.98    2.69
   1  11 -14    5.52    4.48
   1 -11 -14    0.04    2.43
   1 -11 -14   -1.64    6.48
   1 -11 -14   -8.11    6.48
   1  11 -14    0.73    2.84
   1  11 -14    0.59    2.25
   1  11 -14    0.32    2.61
   1 -11 -14    1.78    2.21
  -1  11  12   30.55    4.77
   1  11 -12   31.59    5.62
   1 -11 -12   20.85    2.44
  -1 -11  12   38.38    5.49
   1 -11 -12   31.81    7.69
   1 -11 -12   35.48    7.65
   1  11 -12   43.42    4.60
   1  11 -12   41.85    3.19
   1  11 -12   33.78    2.90
   1 -11 -12   28.39    3.20
   1 -11 -12   38.16    2.83
   1 -11 -10   30.63    7.69
   1 -11 -10   31.84    7.56
   1  11 -10   23.18    3.29
  -1 -11  10   36.83    5.13
   1  11 -10   24.62    3.96
   1 -11 -10   22.92    2.13
   1 -11 -10   26.60    3.16
   1  11 -10   30.31    2.84
  -1  11  10   25.90    4.02
   1  11 -10   27.14    5.20
   1 -11  -8   73.68    9.51
   1 -11  -8   77.63    9.62
   1  11  -8   47.16    3.72
   1 -11  -8   36.43    3.31
   1 -11  -8   66.76    3.23
  -1 -11   8   66.02    6.04
   1  11  -8   57.26    5.08
   1 -11  -8   45.50    2.58
   1 -11  -8   63.20    3.94
   1  11  -8   45.94    5.48
  -1  11   8   59.43    5.05
   1  11  -6    0.47    2.30
   1 -11  -6    0.51    2.41
  -1 -11   6   -2.29    2.10
   1 -11  -6   77.06   11.16
   1 -11  -6   77.99   11.00
   1  11  -6    2.01    3.00
  -1  11   6    2.65    2.20
   1  11  -6    1.85    2.47
  -1 -11   6    2.53    3.14
   1 -11  -6    0.94    1.83
  -1 -11   4   39.03    2.50
   1 -11  -4   50.18    2.90
  -1  11   4   47.71    4.29
   1 -11  -4   42.41    5.18
   1 -11  -4   49.75    2.79
  -1 -11   4   44.33    5.10
   1 -11  -2  120.84    4.19
  -1 -11   2  102.94    3.69
  -1  11   2  116.10    6.14
   1  11  -2  116.70    6.60
   1 -11  -2  108.47    3.93
  -1 -11   2  117.30    7.33
   1 -11  -2  100.41    7.21
  -1 -11   2   97.55    3.61
  -1 -11   0    4.84    1.71
   1 -11   0    4.57    1.99
   1  11   0    4.54    2.55
  -1  11   0    3.86    2.21
  -1 -11   0    1.35    3.56
  -1 -11   0    4.84    1.69
   1 -11   0    5.38    1.82
   1 -11   0    4.73    3.28
  -1 -11  -2   74.24    3.08
   1 -11   2   67.56    3.25
   1  11   2   79.33    5.68
   1 -11   2   74.26    6.30
  -1 -11  -2   75.19    3.07
   1 -11   2   63.46    3.13
  -1 -11  -2   71.92    6.02
  -1 -11  -4  135.16    4.26
   1 -11   4  111.77    4.31
   1  11   4  138.88    7.56
   1 -11   4  224.81   14.96
   1 -11   4  246.35   15.71
  -1 -11  -4  131.21    4.20
   1 -11   4  101.10    4.18
   1 -11   4  118.04    7.73
   1 -11   6   18.84    7.83
   1 -11   6   15.29    7.77
   1 -11   6    0.69    2.18
  -1 -11  -6    2.13    1.74
   1  11   6    0.56    1.43
   1 -11   6    7.34    2.76
   1  11   6   -2.27    2.88
   1 -11   6    1.11    3.18
  -1  11  -6   -1.36    3.24
  -1 -11  -6    2.18    1.80
   1 -11   8   50.54    8.72
   1 -11   8   50.74    8.61
   1  11   8   41.74    2.61
   1 -11   8   35.28    3.09
   1 -11   8   44.99    3.54
   1  11   8   45.73    5.25
   1 -11   8   43.40    5.51
  -1  11  -8   35.92    4.94
  -1 -11  -8   50.95    2.78
   1 -11  10   82.94    9.83
   1 -11  10   81.27    9.77
   1  11  10   86.91    3.79
   1 -11  10   78.09    4.37
   1  11  10   89.89    7.65
  -1 -11 -10  104.68    3.97
  -1  11 -10   82.20    6.99
   1 -11  10   95.77    7.79
   1 -11  12   13.14    6.57
   1  11  12   21.42    3.90
   1 -11  12   11.58    6.55
  -1 -11 -12   97.40   10.48
  -1 -11 -12   82.40    9.97
   1  11  12   23.67    2.59
  -1 -11 -12   25.89    2.99
  -1  11 -12   26.96    2.92
   1 -11  12   14.35    2.82
   1  11  12   28.00    4.95
  -1 -11 -12   30.44    2.62
  -1  11 -12   23.14    4.48
   1 -11  12   26.39    5.14
  -1 -11 -14   27.29    2.56
   1  11  14   21.90    2.60
  -1  11 -14   23.90    2.96
  -1  11 -14   23.87    2.95
   1  11  14   22.95    4.85
   1 -11  14   15.03    5.54
  -1  11 -14   24.24    4.64
  -1 -11 -16   27.50    2.58
   1  11  16   15.68    2.60
  -1  11 -16   21.78    4.63
  -1  11 -16   18.44    2.76
   1 -11  16   21.70    5.89
   1  11  16   19.79    4.83
  -1  11 -18    9.85    2.27
   1  11  18    9.34    2.40
  -1 -11 -18   13.85    2.30
  -1 -11 -18    5.55    3.09
  -1 -11 -18   16.20    2.45
  -1  11 -18    8.74    2.55
   1 -11  18    5.95    4.88
   1  11  18    8.57    3.95
  -1 -11 -20    3.91    2.20
   1  11  20    3.51    2.18
  -1 -11 -20   -3.68    3.29
  -1  11 -20    0.14    2.49
   1  11  20   -0.77    3.70
  -1  11 -20    5.70    4.83
  -1 -11 -20    6.62    2.43
  -1 -11 -22   10.64    2.33
   1  11  22    3.59    2.17
  -1 -11 -22   11.20    2.16
  -1  11 -22    5.44    2.36
  -1 -11 -24    7.93    2.10
   1  11  24    1.83    1.91
  -1  11 -24    2.43    2.12
  -1  11 -26    6.56    1.98
   1  11  26    2.42    1.71
  -1  11 -28    5.06    2.55
  -1 -11 -28    3.46    2.20
  -1 -11 -28    5.64    2.33
  -1 -11 -28    4.28    2.00
   1 -11  28    3.08    1.37
   1  11  28    3.10    1.40
  -1 -11 -30    2.26    1.62
  -1 -11 -30    3.10    1.55
   1 -12 -29   24.94    2.29
   1 -12 -29   26.99    2.25
   1 -12 -29   18.83    2.56
   1  12 -29   18.48    2.80
   1 -12 -29   24.95    2.41
   1 -12 -27   43.72    2.91
   1 -12 -27   44.46    3.02
   1  12 -27   40.24    2.73
   1 -12 -25    1.24    2.72
   1  12 -25    4.65    3.05
   1  12 -25    2.91    2.10
   1 -12 -25    3.50    1.95
   1 -12 -23   16.87    3.46
   1  12 -23   11.36    3.55
   1  12 -23   23.87    2.77
   1  12 -23   18.58    2.35
   1 -12 -23   17.91    2.60
   1 -12 -21  129.51    6.43
   1  12 -21  115.50    4.72
   1  12 -21  134.22    5.21
   1 -12 -21  134.00    5.12
   1 -12 -21  135.01    4.86
   1  12 -19   50.93    7.46
   1 -12 -19   52.17    3.51
   1  12 -19   55.63    3.67
   1  12 -19   48.78    3.28
   1 -12 -19   59.79    3.41
   1  12 -17    3.11    4.73
   1 -12 -17    1.86    2.38
   1  12 -17    1.81    2.38
   1 -12 -17    5.80    2.32
   1  12 -17    0.68    2.55
   1 -12 -17    0.60    1.92
  -1  12  15   59.27    6.19
   1  12 -15   65.55    7.78
  -1 -12  15   63.99    7.97
   1  12 -15   78.16    5.39
   1 -12 -15   55.69    3.63
   1  12 -15   95.29    4.33
   1  12 -15   80.38    3.95
   1 -12 -15   82.20    3.94
   1  12 -13   92.49    3.55
   1  12 -13   81.80    8.04
  -1  12  13   90.02    7.19
  -1 -12  13   96.90    9.77
  -1 -12  13  103.30    9.84
   1 -12 -13  102.57   10.56
   1 -12 -13   97.12   10.35
   1  12 -13  109.62    7.01
   1  12 -13  124.59    6.40
   1 -12 -13   91.01    4.46
  -1 -12  13   93.10    8.36
   1  12 -13  130.64    4.86
   1 -12 -13   97.85    5.01
   1  12 -13  116.62    4.50
  -1 -12  13   96.10    4.56
   1 -12 -13  113.49    4.52
   1 -12 -11   -5.01    7.10
  -1 -12  11  108.57   11.04
   1 -12 -11   -8.31    7.47
  -1 -12  11  104.03   10.97
   1 -12 -11   -1.21    2.01
   1  12 -11    0.17    4.08
  -1 -12  11    0.15    3.45
   1  12 -11    0.48    2.31
   1  12 -11    3.07    2.45
   1 -12 -11   -1.16    2.78
   1  12 -11   -0.70    4.04
  -1  12  11    1.02    2.42
   1 -12  -9   58.66    9.54
   1 -12  -9   53.08    9.31
   1  12  -9   71.80    4.43
   1 -12  -9   56.07    3.74
  -1 -12   9   52.28    6.06
   1 -12  -9   57.72    3.42
   1 -12  -9   48.32    2.86
   1 -12  -9   62.97    4.12
  -1  12   9   54.94    5.23
   1  12  -9   45.49    5.62
   1  12  -7  294.18    8.84
   1 -12  -7  250.06    8.02
   1 -12  -7  268.54   16.47
   1 -12  -7  233.77   15.66
   1 -12  -7  260.60    7.52
   1 -12  -7  235.17   12.39
  -1 -12   7  257.64   12.23
   1  12  -7  244.00   10.79
   1 -12  -7  257.61    8.42
  -1  12   7  232.65   10.58
  -1  12   5   83.72    5.93
   1  12  -5   97.36    4.88
   1 -12  -5   89.45    4.55
   1 -12  -5  129.94   12.66
   1 -12  -5  120.02   12.14
   1 -12  -5   88.58    3.82
   1 -12  -5   74.78    7.08
  -1 -12   5   74.63    6.81
   1 -12  -5   92.69    4.88
   1 -12  -5   93.53    3.96
  -1 -12   5   72.76    3.47
   1  12  -3  102.13    4.82
   1 -12  -3   86.51    3.71
  -1 -12   3   73.09    3.33
  -1 -12   3   89.61    7.08
   1 -12  -3   80.22    7.20
   1 -12  -3   93.90    4.69
  -1  12   3   83.25    5.77
   1  12  -3   84.90    6.17
  -1 -12   3   86.76    3.56
   1 -12  -3   95.50    3.94
   1  12  -1  465.19   12.14
  -1 -12   1  498.27   17.64
   1 -12  -1  464.26   12.06
  -1 -12   1  461.80   11.79
   1 -12  -1  483.37   17.93
  -1 -12   1  502.09   11.94
   1 -12  -1  515.13   12.37
   1  12  -1  517.40   16.74
  -1  12   1  474.12   15.57
  -1 -12  -1  342.37    9.41
   1 -12   1  394.08   20.27
   1 -12   1  402.71   20.23
  -1 -12  -1  328.26    8.44
   1 -12   1  319.22    8.74
   1 -12   1  330.26   14.00
   1 -12   1  299.88    8.52
  -1 -12  -1  328.72   13.73
  -1 -12  -1  307.33    8.31
   1  12   1  334.00   12.71
   1 -12   3   61.36   10.63
   1 -12   3   60.04   10.29
   1 -12   3    0.06    2.37
  -1 -12  -3   -0.18    1.91
   1  12   3    0.50    2.55
  -1 -12  -3    2.08    1.77
   1 -12   3   -0.28    2.20
   1 -12   3   -0.61    3.50
  -1 -12  -3   -0.15    3.27
   1 -12   5  191.16   10.58
  -1 -12  -5  206.41    6.09
  -1 -12  -5  209.74    6.09
   1 -12   5  178.97    6.21
   1 -12   5  232.23   15.72
   1 -12   5  215.11   15.39
   1 -12   5  228.09    7.56
   1  12   5  210.80   10.19
   1 -12   7  221.47   11.68
  -1 -12  -7  235.05    6.66
  -1  12  -7  211.25   10.73
   1 -12   7  198.56    6.79
   1  12   7  204.72    6.26
  -1 -12  -7  229.57    6.58
   1 -12   7  259.63   15.85
   1 -12   7  229.54   15.09
   1 -12   7  255.54    7.99
   1  12   7  223.88   11.08
  -1  12  -9   27.85    4.95
   1 -12   9   34.44    5.60
  -1 -12  -9   41.89    2.83
   1  12   9   32.28    2.52
   1 -12   9   26.14    7.56
   1 -12   9   35.09    7.81
   1 -12   9   40.83    3.52
   1  12   9   37.10    5.15
   1  12  11   13.48    3.89
   1 -12  11   14.92    4.58
  -1  12 -11   12.54    3.94
  -1 -12 -11   14.86    2.45
  -1  12 -11   14.24    3.45
   1 -12  11    7.39    5.78
   1  12  11   13.58    3.88
   1 -12  11    6.96    5.83
  -1 -12 -11  109.56   11.02
  -1 -12 -11  108.65   10.95
   1 -12  11   13.51    2.81
   1  12  11   13.08    2.16
   1 -12  13  189.31   13.10
   1  12  13  182.99   11.57
  -1 -12 -13  227.69    6.90
  -1  12 -13  212.69   11.03
  -1 -12 -13  199.08   13.19
  -1 -12 -13  195.73   13.11
  -1 -12 -13  208.24    7.02
  -1  12 -13  244.15    7.18
  -1  12 -13  248.59    7.17
   1  12  13  197.06    6.65
  -1  12 -13  178.54    7.78
   1  12  15   25.28    2.71
  -1 -12 -15   40.84    2.91
   1 -12  15   31.94    6.50
   1  12  15   30.91    5.37
  -1  12 -15   38.11    3.16
  -1  12 -15   37.13    3.28
  -1 -12 -17   13.20    2.47
  -1  12 -17    8.80    2.24
   1  12  17    5.22    2.36
  -1  12 -17    9.87    2.62
  -1  12 -17    9.60    2.74
  -1  12 -17   15.12    5.16
   1 -12  17   12.08    5.38
   1  12  17   14.18    4.30
  -1 -12 -19  130.68    4.80
  -1 -12 -19  131.29    4.55
   1  12  19   82.01    4.34
  -1 -12 -19  100.34    5.44
  -1  12 -19  116.52    4.69
  -1  12 -19  105.97    9.28
   1  12  19   76.91    7.75
  -1 -12 -21  127.32    4.33
  -1 -12 -21  125.42    4.58
  -1  12 -23    5.53    2.97
  -1  12 -23    5.08    2.13
  -1 -12 -23    8.31    2.00
   1  12  23    5.71    1.92
  -1 -12 -23   12.27    2.21
  -1  12 -25   11.76    2.87
  -1 -12 -25   23.02    2.22
  -1  12 -25   20.38    2.17
   1  12  25   12.27    1.88
  -1 -12 -27   33.21    2.77
  -1  12 -27   28.96    2.97
  -1 -12 -27   54.79    3.07
  -1 -12 -27   57.69    3.00
   1 -12  27   51.12    2.26
  -1 -12 -27   42.34    2.82
  -1 -12 -29   16.92    1.88
  -1 -12 -29   16.85    1.83
   1 -13 -28    5.91    2.00
   1 -13 -28    5.15    2.37
   1 -13 -28    2.35    2.03
   1  13 -28    7.07    2.45
   1 -13 -28    6.58    1.92
   1 -13 -26   22.24    2.64
   1 -13 -26   22.34    2.54
   1  13 -26   17.44    2.21
   1  13 -26   16.25    3.04
   1 -13 -24   19.88    3.14
   1  13 -24   19.12    3.37
   1  13 -24   24.17    2.56
   1 -13 -24   28.37    2.57
   1 -13 -22    2.49    3.10
   1  13 -22   -1.24    3.26
   1  13 -22    0.57    2.30
   1 -13 -22    0.47    2.23
   1 -13 -22   -0.64    2.28
   1 -13 -20    9.15    2.65
   1  13 -20    8.48    3.86
   1 -13 -20   13.24    3.75
   1  13 -20   10.07    2.30
   1 -13 -20   12.18    2.67
   1  13 -20   12.36    2.67
   1  13 -18   40.12    6.82
   1 -13 -18   48.61    3.55
   1  13 -18   45.98    3.09
   1  13 -18   50.05    3.51
   1 -13 -18   53.74    3.48
   1  13 -18   33.70    4.32
   1 -13 -18   25.87    2.86
   1  13 -16    9.15    5.01
   1  13 -16    8.33    2.36
   1 -13 -16   15.78    2.75
   1  13 -16   11.74    2.67
   1  13 -16    5.34    3.44
   1 -13 -16    2.69    2.03
   1  13 -14   -0.16    4.24
   1  13 -14   -0.57    3.27
   1  13 -14    2.18    2.42
   1 -13 -14   -1.19    2.83
   1  13 -14   -0.21    2.16
   1 -13 -14    2.05    2.34
   1  13 -12   -2.03    3.52
   1 -13 -12   -1.37    2.30
   1 -13 -12    3.40    2.59
  -1 -13  12   -5.48    5.09
   1  13 -12    2.43    3.51
  -1 -13  12   -1.74    6.26
  -1 -13  12   -0.22    5.83
   1 -13 -12   -8.52    7.89
   1  13 -12    2.74    2.27
   1  13 -12    3.48    2.58
  -1 -13  12    0.79    2.46
   1 -13 -12   -2.27    3.08
  -1  13  12    0.93    2.82
   1  13 -12    3.73    1.67
   1 -13 -10    6.11    2.55
   1  13 -10   16.41    3.84
   1 -13 -10   14.78    7.63
  -1 -13  10  110.46   11.71
  -1 -13  10  106.73   11.78
   1 -13 -10   23.83    8.15
  -1 -13  10   30.70    5.50
   1 -13 -10   32.15    3.17
   1 -13 -10   18.12    3.39
   1  13 -10   28.90    3.09
   1  13 -10   25.47    2.75
  -1  13  10   24.83    4.19
   1  13  -8   13.53    4.23
   1 -13  -8   10.10    3.40
   1 -13  -8    3.84    7.18
   1 -13  -8    1.11    7.42
   1 -13  -8   11.05    4.85
  -1 -13   8    8.30    4.15
   1 -13  -8    8.94    2.47
   1 -13  -8    9.39    3.07
  -1  13   8    7.65    2.93
  -1  13   6   55.17    5.27
   1  13  -6   62.78    4.30
   1 -13  -6   52.63    4.00
   1 -13  -6   63.90   10.39
   1 -13  -6   54.35    9.66
  -1 -13   6   56.93    6.58
   1 -13  -6   54.81    7.00
   1  13  -6   57.72    5.39
   1 -13  -6   67.28    3.57
   1 -13  -6   61.54    4.26
  -1 -13   6   59.28    3.32
   1 -13  -6   73.96    3.82
  -1  13   4   59.74    5.29
   1 -13  -4   59.31    4.20
   1  13  -4   53.51    4.17
  -1 -13   4   70.13    7.10
   1 -13  -4   74.53    3.70
   1 -13  -4   66.73    7.17
   1 -13  -4   70.69    4.46
  -1 -13   4   60.57    3.39
   1 -13  -4   77.31    3.96
   1  13  -2   11.17    2.49
   1 -13  -2   14.49    3.29
  -1 -13   2   17.95    2.31
   1 -13  -2   19.29    5.04
  -1 -13   2   21.66    5.00
   1 -13  -2   22.57    2.66
  -1 -13   2   20.12    2.48
   1 -13  -2   22.86    2.81
  -1  13   2   21.04    3.70
   1 -13   0    0.99    2.41
  -1 -13   0    1.58    2.10
   1 -13   0   -0.70    3.23
  -1 -13   0   -3.44    3.26
   1 -13   0   19.71    8.66
   1 -13   0   29.23    9.12
   1 -13   0    4.15    3.90
  -1 -13   0    0.22    2.14
   1 -13   0    2.05    2.14
  -1 -13   0   -5.23    4.99
   1 -13   0    9.54    3.02
   1  13   0    2.23    2.50
   1 -13   2   51.70    3.38
  -1 -13  -2   62.72    3.23
  -1 -13  -2   37.87    3.59
   1 -13   2   68.83   10.96
   1 -13   2   77.56   10.88
   1  13   2   48.76    5.31
   1 -13   2   58.78    4.24
   1 -13   2   44.62    3.16
  -1 -13  -2   53.61    3.07
  -1 -13  -2   48.46    6.22
   1 -13   2   54.79    6.49
  -1 -13  -4   91.44    7.94
   1 -13   4   96.78    8.14
  -1 -13  -4   99.37    4.10
   1 -13   4   88.73    4.32
  -1 -13  -4  102.54    4.15
   1 -13   4  105.65   12.19
   1 -13   4   94.55   11.95
   1 -13   4  101.71    5.23
   1  13   4   97.22    7.17
  -1 -13  -6   48.19    3.07
   1 -13   6   40.76    5.90
  -1  13  -6   43.07    5.38
   1 -13   6   42.43    3.40
  -1 -13  -6   50.48    3.16
   1 -13   6   38.62    8.97
   1 -13   6   46.40    9.44
   1 -13   6   50.88    4.02
   1  13   6   47.15    5.62
   1 -13   8    0.87    3.71
  -1  13  -8    3.32    3.49
  -1 -13  -8    5.23    2.23
  -1 -13  -8    4.48    2.28
   1 -13   8    2.02    2.68
   1 -13   8   -8.09    8.31
   1 -13   8    0.98    2.95
   1  13   8    4.60    3.17
   1 -13  10   19.14    8.15
  -1 -13 -10  111.04   12.04
   1 -13  10   21.70    8.13
  -1 -13 -10   84.27   11.33
   1  13  10   47.49    5.78
   1  13  10   31.27    5.62
  -1 -13 -10   47.57    3.89
   1 -13  10   28.89    3.68
  -1  13 -10   22.66    5.27
  -1 -13 -10   52.89    3.38
   1 -13  10   42.51    6.46
  -1 -13 -12    1.87    2.27
  -1  13 -12    0.14    3.22
   1 -13  12   -1.24    3.89
   1  13  12   -0.70    1.97
  -1 -13 -12   -6.33    7.52
  -1 -13 -12   -1.76    2.63
  -1  13 -12    3.50    2.62
  -1  13 -12   -1.77    2.63
   1  13  12   -1.52    1.64
   1  13  12    0.17    2.90
   1 -13  12    0.94    4.93
   1 -13  14   -0.47    4.89
   1  13  14    0.35    2.84
  -1  13 -14    2.98    4.09
  -1  13 -14   -1.43    3.08
  -1  13 -14    0.55    2.38
  -1  13 -14    0.62    2.55
   1  13  14   -0.10    1.89
  -1 -13 -14    1.33    2.26
  -1  13 -16   47.24    6.96
   1 -13  16   51.09    7.85
   1  13  16   47.64    6.16
  -1  13 -16   34.86    4.10
  -1  13 -16   59.73    3.62
  -1  13 -16   61.67    3.79
   1  13  16   44.11    3.07
  -1 -13 -16   68.55    3.57
  -1  13 -18   27.17    3.83
  -1 -13 -18   38.97    3.87
  -1  13 -18   48.50    3.46
  -1  13 -18   41.65    3.17
  -1 -13 -18   52.76    3.19
   1  13  18   29.48    2.73
  -1  13 -20   -1.30    3.39
  -1  13 -20   -0.30    2.26
  -1 -13 -20    0.63    2.23
   1  13  20   -0.90    1.92
  -1  13 -20    0.51    2.35
  -1 -13 -20    0.90    2.27
  -1  13 -22   11.62    3.03
  -1  13 -22   20.48    2.43
  -1  13 -22   22.49    2.57
  -1 -13 -22   28.63    2.58
   1  13  22   14.31    2.06
  -1 -13 -22   26.85    2.45
  -1 -13 -24   49.45    2.70
  -1  13 -24   24.23    3.07
   1 -13  26   14.85    1.52
  -1 -13 -28    2.63    1.75
  -1 -13 -28    2.48    1.68
   1 -14 -27   17.16    2.54
   1 -14 -27   21.40    2.15
   1 -14 -27   23.19    2.10
   1  14 -25    2.97    2.65
   1  14 -25    6.18    1.95
   1 -14 -23   14.72    3.00
   1  14 -23   11.80    3.08
   1  14 -23   14.66    2.31
   1 -14 -23   16.99    2.35
   1 -14 -21  107.03    4.46
   1 -14 -21  102.12    5.37
   1  14 -21  110.10    4.41
   1 -14 -21  110.32    4.36
   1 -14 -19   81.92    4.11
   1  14 -19   73.73    4.05
   1 -14 -19   84.88    5.30
   1 -14 -19   81.46    4.11
   1  14 -17    0.18    3.44
   1 -14 -17    1.20    2.63
   1  14 -17    2.53    2.57
  -1 -14  15   20.88    6.38
   1  14 -15   28.11    4.21
   1 -14 -15   14.54    2.55
   1 -14 -15   20.83    5.84
   1  14 -15   35.67    3.24
   1 -14 -15   26.26    3.19
   1  14 -13   33.23    2.34
   1 -14 -13   21.10    7.51
   1 -14 -13   34.93    8.23
   1  14 -13   37.82    5.09
   1  14 -13   54.45    4.64
   1 -14 -13   39.35    3.08
   1 -14 -13   44.30    3.56
   1 -14 -13   40.04    3.95
   1  14 -13   56.56    3.56
  -1 -14  13   41.32    3.51
   1 -14 -13   47.39    3.58
   1 -14 -11   29.10    2.82
   1  14 -11   37.94    4.20
   1 -14 -11   23.13    7.97
   1 -14 -11   21.61    8.23
  -1 -14  11   33.13    7.91
   1  14 -11   39.04    5.25
  -1 -14  11   34.15    7.94
   1 -14 -11   41.26    3.35
  -1 -14  11   40.25    6.07
  -1 -14  11   35.30    3.44
   1 -14 -11   34.70    3.83
   1  14 -11   43.50    3.32
   1  14 -11   36.48    2.48
   1  14  -9   44.07    4.29
   1 -14  -9   30.39    3.77
  -1 -14   9   69.47   10.39
   1 -14  -9   24.42    8.63
  -1 -14   9   68.71   10.68
   1 -14  -9   32.42    9.08
   1  14  -9   30.20    5.36
  -1 -14   9   29.81    5.53
   1 -14  -9   34.20    3.31
   1  14  -9   37.57    3.27
  -1 -14   9   49.52    3.87
   1 -14  -9   38.29    3.99
  -1  14   9   27.27    4.30
  -1  14   7  101.14    7.46
   1  14  -7  170.22    6.93
   1 -14  -7  134.97    6.06
   1 -14  -7  103.83   12.67
   1 -14  -7  108.72   12.68
  -1 -14   7  100.04    9.22
   1 -14  -7  133.21    5.28
   1 -14  -7  108.88    9.64
   1 -14  -7  130.53    6.15
   1 -14  -7  137.52    5.51
  -1  14   5   21.56    3.87
   1  14  -5   29.20    3.44
   1 -14  -5   34.46    4.01
   1 -14  -5   25.06    8.83
   1 -14  -5   16.20    8.30
   1 -14  -5   29.04    5.98
   1 -14  -5   36.79    3.17
  -1 -14   5   30.41    5.84
   1 -14  -5   36.02    3.91
   1 -14  -5   36.40    3.37
  -1 -14   5   27.95    2.91
   1  14  -3   59.79    4.26
   1 -14  -3   59.89    7.48
   1 -14  -3   68.68    3.75
  -1 -14   3   54.42    3.37
  -1 -14   3   57.86    7.23
   1 -14  -3   61.22    4.81
  -1  14   3   59.90    5.54
  -1 -14   3   65.51    3.64
   1 -14  -3   71.42    4.02
  -1 -14   1  350.44   10.38
   1 -14  -1  359.10   10.61
   1 -14  -1  315.34   15.35
  -1 -14   1  333.85   15.32
   1 -14  -1  316.83    9.17
  -1 -14   1  299.30    8.77
   1  14  -1  308.54    9.34
  -1 -14   1  329.45    9.06
   1 -14  -1  329.88    9.34
   1 -14   1  210.76    6.91
  -1 -14  -1  218.00    6.67
   1 -14   1  253.21    8.62
  -1 -14  -1  220.74    7.88
   1 -14   1  205.50   12.13
   1 -14   1  193.31    6.70
  -1 -14  -1  185.98   11.74
  -1 -14  -1  195.92    6.45
   1  14   1  194.92   10.40
   1 -14   1  221.95    7.98
   1 -14   1  192.74   15.97
   1 -14   1  169.36   15.12
   1 -14   3   -4.90    8.07
   1 -14   3   -4.04    8.06
   1 -14   3    3.54    2.57
  -1 -14  -3    1.42    2.39
  -1 -14  -3    2.15    2.27
   1 -14   3   -0.19    4.27
   1 -14   3   -2.83    2.99
  -1 -14  -3   -0.57    4.23
   1 -14   3    5.87    3.03
   1  14   3    0.87    2.94
   1 -14   5   99.65   12.23
   1 -14   5  103.61   12.30
   1 -14   5  108.37    5.02
  -1 -14  -5  124.19    4.82
   1 -14   5  111.02    9.23
  -1 -14  -5  119.37    4.70
  -1 -14  -5  108.87    9.27
  -1  14  -5  113.46    8.33
   1 -14   5  136.94    6.04
   1  14   5  110.93    7.98
  -1 -14  -7  372.91   20.37
  -1 -14  -7  397.54   21.17
   1 -14   7  157.10   14.56
   1 -14   7  166.89   14.83
   1 -14   7  161.52    6.46
  -1 -14  -7  192.52    6.25
  -1 -14  -7  172.34   11.60
  -1 -14  -7  185.42    6.26
   1 -14   7  161.69   11.10
  -1  14  -7  166.59   10.26
   1 -14   7  201.89    7.50
   1  14   7  164.71   10.19
  -1 -14  -9   32.99    9.03
  -1 -14  -9   33.34    9.06
   1 -14   9   -3.59    7.86
   1  14   9    0.26    4.00
   1 -14   9   -3.48    7.71
  -1 -14  -9    6.37    2.50
   1 -14   9    4.62    4.19
  -1  14  -9    4.82    3.52
  -1 -14  -9    5.89    2.52
   1 -14   9    1.53    2.97
  -1 -14  -9   10.46    2.99
   1  14   9    4.63    1.83
   1  14   9   -0.16    3.38
  -1 -14 -11   60.28    3.58
   1 -14  11   46.09    6.80
   1  14  11   52.31    2.72
   1  14  11   50.53    6.01
  -1  14 -11   60.47    3.67
  -1 -14 -11   49.60    3.88
  -1  14 -11   62.58    3.74
   1 -14  11   47.19    4.06
  -1 -14 -11   44.79    8.72
   1  14  11   52.53    5.52
  -1 -14 -11   42.58    8.72
   1 -14  11   39.27    8.17
   1 -14  11   43.57    8.70
  -1  14 -13   73.15    3.93
  -1 -14 -13   45.31    3.63
  -1  14 -13   64.83    3.75
  -1 -14 -13   56.27    3.59
   1  14  13   47.10    6.07
   1 -14  13   47.38    7.77
  -1  14 -13   39.75    2.37
  -1 -14 -15   15.62    2.83
  -1  14 -15   23.99    3.05
  -1  14 -15   17.00    2.73
   1 -14  15   11.98    5.66
   1  14  15   12.92    4.04
  -1 -14 -15   22.70    2.84
  -1 -14 -17   20.64    2.74
  -1  14 -17   19.26    2.61
  -1  14 -17   17.53    2.86
  -1 -14 -19   97.05    4.01
  -1  14 -19   85.23    3.79
  -1  14 -19   85.53    4.09
  -1 -14 -21   57.16    3.24
  -1 -14 -21   62.88    3.20
  -1  14 -21   54.97    3.24
  -1  14 -23    0.70    1.87
  -1 -14 -23    2.54    1.87
  -1  14 -25   12.78    1.86
  -1 -14 -25   17.84    1.88
  -1 -14 -27   13.71    1.84
  -1 -14 -27   13.82    1.91
   1 -15 -26   19.25    2.52
   1  15 -26   19.81    2.40
   1  15 -24   26.88    2.94
   1 -15 -24   56.15    2.72
   1 -15 -22   19.00    3.13
   1  15 -22   14.99    3.13
   1  15 -22   27.44    2.46
   1 -15 -22   32.67    2.62
   1 -15 -20    1.84    2.99
   1 -15 -20    2.37    2.22
   1  15 -20    0.99    2.11
   1  15 -20    1.83    3.04
   1 -15 -18   78.06    4.06
   1  15 -18   72.94    3.79
   1  15 -16   70.80    3.88
   1 -15 -16   74.84    4.15
   1  15 -14    0.96    1.49
   1  15 -14   -0.53    3.34
   1 -15 -14   -0.45    4.56
   1 -15 -14    2.78    2.64
   1 -15 -14   -2.73    2.96
   1  15 -14    1.98    2.51
   1 -15 -14    4.53    2.78
   1  15 -12   75.67    5.28
   1 -15 -12   97.90    4.70
   1 -15 -12   76.64   10.57
   1  15 -12   95.40    7.31
   1 -15 -12   75.87   10.45
  -1 -15  12   79.24    4.70
   1  15 -12  101.38    4.53
   1 -15 -12   77.60    5.03
   1  15 -12   99.05    3.68
   1  15 -10   62.41    4.84
   1 -15 -10   41.02    3.41
  -1 -15  10   50.35    9.32
   1  15 -10   80.22    7.08
   1 -15 -10   58.76   10.30
   1 -15 -10   43.92    9.96
  -1 -15  10   51.00    9.44
   1 -15 -10   86.48    4.39
  -1 -15  10   60.29    4.34
   1  15 -10   73.63    3.98
   1 -15 -10   57.71    4.73
   1  15 -10   82.47    3.38
   1  15  -8    0.77    1.78
   1  15  -8   -1.09    3.25
   1 -15  -8    0.08    2.89
  -1 -15   8    4.43    7.33
   1 -15  -8   -7.67    8.51
  -1 -15   8   16.79    8.01
   1 -15  -8   -5.67    8.23
   1  15  -8   -1.42    4.06
  -1 -15   8   -1.64    4.25
   1 -15  -8   -1.35    4.55
   1 -15  -8   -2.19    2.79
   1 -15  -8   -0.24    3.21
  -1 -15   8    8.22    2.88
   1  15  -8   -2.18    2.63
   1 -15  -8    1.13    2.79
   1  15  -6   67.14    4.42
   1 -15  -6   75.23    4.76
   1 -15  -6   68.48   11.38
  -1 -15   6  168.81   14.95
  -1 -15   6  175.89   14.92
   1 -15  -6   66.41   10.99
   1 -15  -6   97.07    4.65
   1 -15  -6   82.52    9.02
  -1 -15   6   91.53    8.38
  -1 -15   6  116.96    5.47
   1 -15  -6   92.01    5.35
   1 -15  -6   97.62    4.79
  -1 -15   6   79.01    4.31
   1 -15  -4  174.70    7.19
   1 -15  -4  161.27   15.15
  -1 -15   4  394.18   21.84
   1 -15  -4  143.20   14.82
  -1 -15   4  377.68   21.39
   1  15  -4  151.06    6.37
   1 -15  -4  213.46    6.97
  -1 -15   4  178.89    6.31
   1 -15  -4  206.55   13.04
  -1 -15   4  186.23   12.01
   1 -15  -4  203.12    6.72
  -1 -15   2   74.15    5.08
   1 -15  -2   82.73    5.45
   1 -15  -2   92.89    4.45
   1 -15  -2   96.99    9.37
  -1 -15   2   86.68    8.75
  -1 -15   2   78.83    4.06
   1  15  -2   66.36    4.41
  -1 -15   2   89.51    4.29
   1 -15  -2   96.68    4.71
   1 -15   0    3.54    3.96
  -1 -15   0    0.98    3.76
   1 -15   0   12.36    2.90
  -1 -15   0   11.87    2.70
   1 -15   0    0.21    5.58
  -1 -15   0    3.65    5.31
   1 -15   0    9.14    2.81
  -1 -15   0    6.96    2.53
   1 -15   0   13.11    3.46
   1 -15   0   -0.33    7.99
   1 -15   0   -0.65    7.89
   1 -15   2  159.63   15.33
   1 -15   2  156.14   14.95
   1 -15   2  179.24    7.58
  -1 -15  -2  146.62    6.46
   1 -15   2  183.19    6.50
  -1 -15  -2  193.31    6.31
   1 -15   2  152.93    6.05
   1 -15   2  177.30   11.91
  -1 -15  -2  179.05   11.96
  -1 -15  -2  183.54    6.09
   1 -15   2  172.30    7.24
   1  15   2  169.92    9.99
   1 -15   4  159.07   15.27
  -1 -15  -4  334.91   20.52
   1 -15   4  147.26   14.80
  -1 -15  -4  306.55   19.76
   1 -15   4  171.45    7.62
  -1  15  -4  148.58    9.83
  -1 -15  -4  154.45   11.35
   1 -15   4  175.44   11.73
  -1 -15  -4  172.12    6.00
   1 -15   4  156.58    6.36
  -1 -15  -4  187.02    6.27
   1 -15   4  172.94    7.21
   1  15   4  151.38    9.69
   1 -15   6   10.38    7.83
   1 -15   6   20.82    8.32
  -1 -15  -6   78.55   11.42
  -1 -15  -6   87.73   11.81
   1  15   6   28.24    5.29
   1 -15   6   28.67    5.90
  -1 -15  -6   28.71    3.04
  -1 -15  -6   26.59    6.06
  -1  15  -6   21.49    4.59
   1 -15   6   21.47    3.36
  -1 -15  -6   27.46    3.03
  -1 -15  -6   44.04    3.91
   1 -15   6   26.91    3.75
   1  15   6   16.19    4.07
   1 -15   8    4.59    7.76
   1 -15   8    6.52    7.54
  -1 -15  -8   18.74    8.34
  -1 -15  -8   13.21    7.99
   1  15   8   23.53    5.03
  -1 -15  -8   21.38    2.88
  -1 -15  -8   17.94    5.65
   1 -15   8   15.73    5.08
  -1 -15  -8   21.85    2.91
   1 -15   8   13.99    3.39
  -1 -15  -8   19.57    3.36
   1  15   8   15.66    4.14
   1  15   8   24.34    2.33
  -1 -15 -10   75.24   10.84
   1  15  10  107.59    7.88
  -1 -15 -10   91.52   11.49
   1 -15  10   79.76   11.49
   1 -15  10   85.01   11.30
  -1 -15 -10  109.61    4.86
  -1  15 -10  121.76    5.02
  -1 -15 -10  105.65    5.33
  -1  15 -10  110.37    4.80
   1 -15  10   92.41    5.55
   1  15  10  122.40    4.16
   1  15  10  100.15    8.20
  -1 -15 -10  121.46    4.97
  -1 -15 -10   87.37    9.41
   1 -15  10   84.38    9.27
  -1 -15 -12   36.47    3.60
  -1  15 -12   44.76    3.39
  -1  15 -12   53.40    3.66
   1 -15  12   31.30    3.76
   1  15  12   36.66    5.48
   1  15  12   40.46    2.45
   1 -15  12   35.93    7.53
  -1  15 -12   44.77    2.40
  -1 -15 -12   37.69    6.88
  -1 -15 -12   48.39    3.49
  -1  15 -14    8.68    2.44
  -1  15 -14   10.62    2.77
  -1 -15 -14   10.66    2.75
  -1  15 -16   66.00    3.53
  -1  15 -16   62.91    3.81
  -1 -15 -16   67.40    3.83
  -1 -15 -16   71.21    3.93
  -1  15 -18   55.94    3.47
  -1 -15 -18   63.22    3.51
  -1  15 -20    0.24    2.00
  -1 -15 -20   -1.67    2.22
  -1 -15 -22   33.19    2.43
  -1  15 -22   24.00    2.32
  -1  15 -24   56.58    2.66
   1 -15  24   46.41    3.28
  -1 -15 -26   19.97    1.87
  -1 -15 -26   21.54    1.83
   1 -16 -25    3.82    1.58
   1  16 -25    4.46    2.23
   1 -16 -25    2.83    1.62
   1 -16 -25    5.00    2.38
   1 -16 -23    2.24    1.99
   1 -16 -23   -1.79    1.87
   1  16 -23    5.04    2.60
   1 -16 -23    3.36    2.09
   1 -16 -21    9.06    2.20
   1 -16 -21    4.33    2.78
   1 -16 -21    4.83    2.13
   1 -16 -21    9.62    2.29
   1  16 -19    5.79    2.73
   1 -16 -19    3.33    2.47
   1 -16 -19    9.83    3.10
   1  16 -17    2.26    2.13
   1 -16 -17   -2.78    2.79
   1  16 -17   -1.95    2.97
   1  16 -15   13.68    3.69
   1  16 -15   14.66    2.68
   1 -16 -15    5.56    3.01
   1  16 -13   37.08    4.12
   1  16 -13   37.19    3.16
   1 -16 -13   31.33    3.74
  -1 -16  13   27.85    3.44
  -1  16  13   23.69    2.08
   1  16 -13   20.89    2.20
   1 -16 -13   36.69    3.49
   1  16 -11    3.46    3.17
   1 -16 -11    4.85    2.78
  -1 -16  11    5.21    2.78
   1  16 -11    3.99    2.51
   1 -16 -11    0.80    3.41
   1  16 -11    4.00    1.77
   1  16  -9    4.96    1.95
   1  16  -9    6.36    3.24
   1 -16  -9  -10.18    9.48
  -1 -16   9   -6.01    8.20
   1  16  -9    5.84    4.32
   1 -16  -9  -10.73    9.25
  -1 -16   9   -6.13    8.30
   1 -16  -9    4.41    4.90
   1 -16  -9    5.14    3.01
   1  16  -9    7.51    2.65
   1 -16  -9    4.96    3.52
  -1 -16   9    5.64    3.00
   1 -16  -9    2.86    3.18
   1  16  -7   22.76    2.42
   1  16  -7   28.30    3.70
   1 -16  -7   25.98    3.63
   1 -16  -7   -1.58    9.78
  -1 -16   7    8.70    8.33
   1 -16  -7   -0.98   10.01
   1  16  -7   17.56    5.22
  -1 -16   7    6.75    8.51
   1 -16  -7   19.97    3.37
  -1 -16   7   13.52    5.21
   1 -16  -7   17.17    6.08
   1 -16  -7   20.22    4.10
  -1 -16   7   24.58    3.71
   1  16  -7   26.94    3.13
   1 -16  -7   18.20    3.51
   1  16  -5   13.96    3.33
   1 -16  -5   22.16    3.75
  -1 -16   5   24.52    4.22
  -1 -16   5   22.89    9.31
  -1 -16   5   21.50    9.12
   1 -16  -5    5.44    8.99
   1  16  -5   10.28    4.85
   1 -16  -5    5.96    9.08
   1 -16  -5   11.12    5.99
   1 -16  -5   16.14    3.24
  -1 -16   5   16.77    5.65
   1  16  -5   19.40    2.93
   1 -16  -5   17.27    3.94
  -1 -16   5   26.24    3.67
   1 -16  -5   15.79    3.48
  -1 -16   5   10.07    3.10
   1  16  -3    1.98    3.06
   1 -16  -3   -0.92    3.70
  -1 -16   3   -1.16    3.80
  -1 -16   3   30.07    9.83
  -1 -16   3   24.40    9.49
   1 -16  -3    0.67    3.02
  -1 -16   3   -6.96    6.42
  -1 -16   3   16.56    3.46
   1 -16  -3    1.60    3.08
  -1 -16   3    1.90    2.74
   1 -16  -1   32.90    4.32
  -1 -16   1   29.87    4.03
  -1 -16   1   57.30   11.82
  -1 -16   1   57.18   11.68
   1 -16  -1   19.99    5.98
   1 -16  -1   19.15    3.25
  -1 -16   1   17.00    3.01
  -1 -16   1   18.53    5.64
  -1 -16   1   40.97    4.08
   1 -16  -1   25.96    3.50
  -1 -16   1   19.67    3.19
  -1 -16  -1   25.23    3.64
   1 -16   1   27.39    4.42
   1 -16   1    3.44    8.84
   1  16   1   18.31    5.05
   1 -16   1    7.37    8.62
  -1 -16  -1   18.92    2.98
  -1 -16  -1   14.13    5.80
   1 -16   1   16.00    5.64
   1 -16   1   25.75    3.90
  -1 -16  -1   20.21    3.21
   1 -16   1   24.21    3.49
   1 -16   3   -4.76    4.45
   1  16   3    3.80    4.24
   1 -16   3   -9.14    9.22
  -1 -16  -3   26.87    9.58
  -1 -16  -3   25.15    9.29
   1 -16   3   -8.57    8.88
   1 -16   3    3.15    4.79
  -1 -16  -3    0.86    2.71
  -1 -16  -3   -0.22    5.07
   1 -16   3    0.13    3.42
  -1 -16  -3    1.63    2.83
   1 -16   3    2.55    3.08
   1 -16   5   12.33    3.39
  -1 -16  -5   18.88    3.27
   1 -16   5   22.81    4.58
   1  16   5   11.76    4.97
  -1 -16  -5    5.20    9.36
  -1 -16  -5    8.83    9.58
   1 -16   5    1.64    5.79
  -1 -16  -5   15.65    3.02
  -1 -16  -5   12.40    5.59
   1 -16   5   15.82    3.78
  -1 -16  -5   24.58    3.76
   1  16   5    8.75    3.87
   1  16   5   20.44    2.43
   1 -16   7   27.09    3.85
  -1 -16  -7   32.45    3.57
   1 -16   7   47.68    5.16
   1 -16   7   26.71    6.14
  -1 -16  -7   35.08    3.41
  -1 -16  -7   26.98    6.49
  -1 -16  -7    6.52    9.60
   1 -16   7    5.53   10.61
   1 -16   7    4.74   10.40
   1  16   7   18.58    5.48
  -1 -16  -7    8.79    9.21
   1 -16   7   34.05    4.26
  -1 -16  -7   37.49    4.01
   1  16   7   27.15    4.98
   1  16   7   32.05    2.66
  -1 -16  -9   17.93    3.08
  -1 -16  -9   18.20    2.99
   1 -16   9   20.12    5.43
  -1 -16  -9   16.67    5.79
   1 -16   9    3.67    7.98
  -1 -16  -9    3.94    7.76
   1  16   9   14.47    4.45
   1 -16   9    5.70    7.67
  -1 -16  -9   15.45    7.71
  -1  16  -9   15.98    2.69
  -1 -16  -9   16.43    3.29
  -1  16  -9   25.18    3.04
   1 -16   9   15.46    3.53
   1  16   9   11.61    3.86
   1  16   9   18.79    2.22
  -1 -16 -11    5.43    2.70
  -1  16 -11    3.33    2.41
   1 -16  11   -2.99    3.55
  -1  16 -11    5.30    2.74
  -1 -16 -11   -1.05    3.07
  -1  16 -11   -0.09    1.64
   1  16  11    2.48    1.76
  -1 -16 -11    3.41    2.66
  -1  16 -13   39.95    3.36
  -1 -16 -13   33.53    3.26
  -1 -16 -15   14.62    2.79
  -1  16 -15   20.67    2.79
  -1 -16 -17   -3.53    2.40
  -1  16 -17    0.14    2.09
  -1 -16 -17    2.62    2.20
  -1  16 -19    9.29    2.10
  -1 -16 -19    4.25    2.20
  -1  16 -21    3.34    1.77
  -1  16 -23    1.37    2.14
   1 -16  23    4.62    2.19
   1  17 -22   12.49    2.42
   1 -17 -22   13.89    1.75
   1 -17 -22   14.48    1.82
  -1 -17  22   17.00    2.73
   1  17 -22   15.04    1.52
   1  17 -20    5.10    2.89
   1 -17 -20   -0.02    1.97
   1 -17 -20    1.38    2.39
   1 -17 -20   -0.97    1.92
   1 -17 -18   56.60    4.07
   1 -17 -18   62.89    3.41
   1  17 -16   50.41    3.80
   1 -17 -16   62.09    3.69
   1  17 -14   -0.74    2.95
   1 -17 -14    2.46    2.48
   1  17 -12   36.86    3.75
  -1 -17  12   30.98    3.53
   1 -17 -12   40.26    3.92
  -1  17  12   39.46    2.32
   1  17 -12   40.78    2.42
   1 -17 -12   47.65    3.61
   1  17 -10  104.35    5.39
   1 -17 -10  126.04    5.40
  -1 -17  10  113.49    5.59
   1 -17 -10  108.04    5.96
   1  17 -10  130.14    4.39
  -1  17  10  124.49    4.22
   1  17  -8   35.04    2.56
  -1 -17   8   29.55    4.53
   1  17  -8   25.65    3.55
   1 -17  -8   29.90    3.39
   1 -17  -8   27.08    3.99
   1  17  -8   27.96    2.92
  -1 -17   8   28.09    3.58
   1 -17  -8   27.21    3.51
   1  17  -6   71.57    3.43
   1  17  -6   53.38    4.10
   1 -17  -6   48.54    4.04
  -1 -17   6   68.80    5.11
   1 -17  -6   67.41    4.21
  -1 -17   6   62.97    4.60
   1  17  -6   61.09    3.51
   1 -17  -6   58.29    4.89
   1 -17  -6   65.41    4.38
  -1 -17   4  265.62    8.49
   1 -17  -4  296.43    8.96
  -1 -17   4  285.54    9.43
   1 -17  -4  259.25    8.88
  -1 -17   4  231.36   17.58
   1  17  -4  249.28   12.99
   1 -17  -4  218.91   17.75
  -1 -17   4  234.04   17.74
   1 -17  -4  207.30   17.65
   1 -17  -4  258.74   15.35
  -1 -17   4  256.14   14.50
   1 -17  -4  281.09    8.68
  -1 -17   4  276.12    9.34
   1  17  -4  299.54    7.95
  -1 -17   2  140.57    6.47
   1 -17  -2  147.71    6.64
  -1 -17   2  127.67   13.86
  -1 -17   2  119.79   13.75
  -1 -17   2  151.06   11.34
   1 -17  -2  158.08    6.14
   1 -17  -2  156.15   11.80
  -1 -17   2  156.62    6.74
  -1 -17   2  152.89    6.09
   1 -17  -2  180.84    6.53
   1 -17   0   13.59    3.43
  -1 -17   0   12.26    3.12
   1 -17   0    7.02    3.88
  -1 -17   0    7.65    3.34
   1  17   0   20.03    5.15
   1 -17   0    0.69    8.62
   1 -17   0   -4.67    8.91
  -1 -17   0   11.32    2.97
   1 -17   0   12.19    5.46
  -1 -17   0   11.50    5.26
   1 -17   0   17.01    3.87
   1  17   0   31.82    2.63
   1 -17   2  213.45    7.59
  -1 -17  -2  220.06    7.33
   1 -17   2  211.95    8.39
   1 -17   2  169.26   16.11
   1  17   2  197.03   11.46
   1 -17   2  159.18   16.01
   1 -17   2  184.28   12.73
  -1 -17  -2  211.63    7.06
  -1 -17  -2  196.36   13.22
   1 -17   2  192.23    8.27
   1  17   2  243.50    6.72
   1 -17   4  193.18    7.32
  -1 -17  -4  204.16    7.08
   1 -17   4  213.43    8.40
  -1 -17  -4  182.35   15.67
   1  17   4  198.08   11.26
  -1 -17  -4  152.10   14.88
   1 -17   4  161.38   15.35
   1 -17   4  161.39   15.48
  -1 -17  -4  203.55    6.90
  -1 -17  -4  185.94   13.02
   1 -17   4  178.87   12.36
  -1 -17  -4  196.07    7.71
   1 -17   4  197.26    8.14
   1  17   4  229.73    6.45
   1 -17   6   10.22    4.37
  -1 -17  -6   14.74    3.07
   1 -17   6    5.51    3.56
  -1 -17  -6   12.95    2.88
  -1 -17  -6   11.11    3.29
   1 -17   6    9.32    3.52
  -1  17  -6   11.96    2.79
   1  17   6   11.67    2.23
   1 -17   8   44.24    5.08
  -1 -17  -8   53.15    3.82
  -1 -17  -8   53.57    3.63
   1 -17   8   44.56    4.28
  -1 -17  -8   39.48    3.97
  -1  17  -8   44.86    3.45
   1  17   8   52.49    2.91
   1 -17  10   82.01    5.67
  -1 -17 -10   82.58    4.38
  -1 -17 -10   88.81    4.33
  -1  17 -10   82.37    4.20
   1 -17  10   80.07    4.93
  -1 -17 -10   75.54    4.72
   1  17  10   84.15    3.47
  -1  17 -10   84.78    3.33
   1 -17  12   16.86    4.00
  -1  17 -12   11.66    2.89
  -1 -17 -12   19.03    2.79
  -1  17 -12   16.17    2.66
   1 -17  12   13.52    3.01
  -1  17 -12   14.25    1.64
   1  17  12   13.88    1.77
  -1 -17 -14   13.31    2.48
   1 -17  14    6.67    3.63
  -1  17 -14    7.75    2.75
  -1  17 -14   10.31    2.33
  -1 -17 -16   61.87    3.39
   1 -17  16   51.78    4.31
  -1  17 -16   60.53    3.14
  -1  17 -18   38.44    2.50
  -1 -17 -18   41.07    2.78
  -1 -17 -18   43.19    2.78
  -1  17 -20    1.42    2.55
  -1 -17 -22   19.48    1.73
  -1 -17 -22   17.50    1.77
  -1 -18  21    2.68    2.57
   1  18 -21    1.38    1.29
   1  18 -19    3.31    2.52
  -1 -18  19    3.84    2.81
  -1 -18  17    4.40    3.29
   1 -18 -17    3.99    2.72
   1  18 -17    1.69    2.63
   1 -18 -17    3.98    2.15
  -1 -18  15    6.23    3.45
   1  18 -15    3.53    2.89
   1 -18 -15    0.52    2.29
   1 -18 -13    2.65    2.44
   1  18 -13    4.27    2.79
  -1  18  13    1.18    1.45
  -1 -18  13    7.26    3.39
  -1 -18  11    3.07    3.39
   1  18 -11    1.62    2.72
   1 -18 -11    2.80    2.53
  -1 -18  11   -3.41    2.95
   1  18 -11    2.14    1.56
  -1  18  11    3.36    1.53
   1  18  -9   -0.53    1.78
  -1  18   9   -0.28    1.65
  -1 -18   9    7.03    3.59
   1  18  -9    1.48    2.79
   1 -18  -9    0.16    2.66
  -1 -18   9   -3.64    3.04
   1 -18  -9   -0.85    3.25
   1 -18  -9   -0.92    2.78
   1 -18  -7   11.57    3.17
   1 -18  -7    3.35    2.93
  -1 -18   7    6.45    3.11
   1 -18  -7    2.52    3.47
   1  18  -7    5.02    1.94
  -1  18   7    6.50    1.89
   1 -18  -5   10.35    3.19
   1 -18  -5    1.94    3.07
   1 -18  -5    1.98    3.53
  -1 -18   5    4.55    3.06
   1  18  -5    4.87    1.97
  -1 -18   5    5.56    3.69
   1 -18  -5    6.57    3.18
  -1 -18   3   -1.93    3.51
   1 -18  -3   -2.67    3.58
  -1 -18   3   -1.25    3.07
   1 -18  -3    1.80    3.02
  -1 -18   3    2.93    2.85
  -1 -18   1    0.82    3.10
   1 -18  -1    2.23    3.53
  -1 -18   1    0.23    2.99
  -1 -18   1   -0.71    3.14
   1 -18  -1    0.04    3.15
  -1 -18  -1    2.59    2.89
   1 -18   1    1.11    3.30
  -1 -18  -1    0.17    2.84
   1 -18   1    0.46    3.69
   1 -18   1   -1.43    3.50
   1  18   1    8.26    2.04
   1 -18   3   -2.39    3.47
  -1 -18  -3    1.93    2.90
  -1 -18  -3    1.79    2.82
   1 -18   3   -2.03    3.87
   1 -18   3    1.77    3.26
   1  18   3    5.02    1.96
  -1 -18  -5    3.71    2.85
  -1 -18  -5    1.98    2.65
   1 -18   5    7.53    3.89
  -1 -18  -5    0.44    3.24
  -1  18  -5    4.85    2.46
   1 -18   5   -0.18    3.67
   1  18   5    2.77    2.03
  -1 -18  -7   -1.95    2.94
  -1 -18  -7   -1.18    2.70
   1 -18   7    3.97    3.78
   1 -18   7   -3.81    3.66
  -1 -18  -7   -1.52    3.31
  -1  18  -7    3.31    2.44
   1  18   7   -0.05    1.86
  -1  18  -7    1.81    1.68
  -1 -18  -9   -0.90    2.54
   1 -18   9    1.93    3.53
  -1  18  -9    0.09    2.20
   1 -18   9   -0.94    2.94
  -1  18  -9    1.53    1.52
   1  18   9   -0.26    1.68
  -1 -18 -11    2.98    2.31
   1 -18  11    3.45    3.42
  -1  18 -11    2.01    2.15
   1 -18  11   -0.64    2.76
  -1  18 -11   -0.71    1.41
   1  18  11    0.33    1.57
   1 -18  13    5.31    3.41
  -1 -18 -13    0.83    2.32
   1 -18  15    7.21    3.21
  -1 -18 -15   -0.60    2.21
  -1 -18 -17   -0.46    1.91
   1 -18  17    3.63    3.36
  -1 -18 -17   -3.29    2.10
  -1 -18 -19   -1.40    1.49
  -1 -18 -19   -0.67    1.53
  -1 -19  18   26.64    2.97
  -1 -19  16   15.56    3.22
   1 -19 -16   17.31    2.18
   1 -19 -16   19.31    3.04
   1 -19 -16   21.32    2.31
  -1 -19  14    0.89    3.22
   1  19 -14   -1.21    2.38
   1 -19 -14   -3.44    2.19
   1 -19 -12   20.48    2.76
  -1  19  12   19.70    1.76
   1 -19 -10   50.67    3.57
   1 -19 -10   47.00    3.45
  -1 -19  10   50.46    4.17
  -1 -19  10   46.64    3.72
   1  19 -10   48.93    2.43
  -1  19  10   50.19    2.45
   1 -19  -8   15.16    2.91
   1 -19  -8   13.89    2.77
   1 -19  -8   16.79    3.26
  -1 -19   8   10.00    2.92
  -1  19   8   18.22    1.90
   1  19  -8   18.72    1.91
  -1 -19   8   17.58    3.45
   1 -19  -6    5.57    2.82
   1 -19  -6    6.30    3.11
  -1 -19   6    2.70    2.90
  -1  19   6    8.14    1.73
   1  19  -6    8.85    1.84
  -1 -19   6    7.95    3.24
   1 -19  -4   79.87    4.47
  -1 -19   4   68.43    4.51
   1 -19  -4   62.46    4.79
   1  19  -4   84.07    3.48
  -1  19   4   82.88    3.31
  -1 -19   4   63.91    4.23
  -1 -19   2   46.71    3.71
   1 -19  -2   53.85    4.03
  -1 -19   2   51.69    4.10
   1 -19  -2   41.26    3.69
  -1 -19   0    1.07    2.86
   1 -19   0   -0.83    3.18
   1 -19   0   -2.05    3.25
   1  19   0    8.25    1.90
   1 -19   0   -0.29    3.06
  -1 -19  -2   42.98    3.59
   1 -19   2   41.63    3.76
   1 -19   2   37.66    3.94
   1 -19   2   38.97    4.16
   1  19   2   52.46    2.82
  -1 -19  -4   54.39    3.71
  -1 -19  -4   45.39    3.48
   1 -19   4   53.59    4.35
  -1 -19  -4   55.05    4.16
   1 -19   4   52.07    4.36
  -1  19  -4   68.89    2.93
   1  19   4   64.59    3.04
  -1 -19  -6    8.04    2.62
  -1 -19  -6    7.57    2.53
   1 -19   6    7.93    3.43
  -1 -19  -6    0.89    2.93
   1 -19   6    5.21    2.91
  -1  19  -6    9.71    1.65
   1  19   6   10.05    1.87
  -1 -19  -8   11.27    2.60
  -1 -19  -8    6.94    2.37
   1 -19   8    7.70    3.42
  -1 -19  -8    2.45    2.85
   1 -19   8   10.15    2.99
  -1  19  -8    8.85    1.57
   1  19   8    8.05    1.76
  -1 -19 -10   44.26    3.10
  -1 -19 -10   39.52    3.05
   1 -19  10   44.98    4.15
   1 -19  10   37.63    3.44
   1  19  10   37.57    2.27
  -1  19 -10   38.53    2.02
  -1 -19 -12   16.15    2.40
   1 -19  12   17.89    3.54
  -1 -19 -12   19.76    2.48
  -1 -19 -14   -1.52    1.99
   1 -19  14    3.70    3.51
   1 -19  16   18.41    2.89
   1 -19  18   20.95    2.73
  -1 -20  15    0.20    2.52
   1  20 -15    1.01    1.69
  -1 -20  13    2.47    2.79
  -1 -20  11    4.24    3.18
  -1  20  11    0.12    1.38
   1 -20 -11   -0.55    2.23
  -1 -20   9   -2.56    3.02
  -1 -20   9    1.61    2.36
  -1  20   9    1.45    1.50
   1  20  -9   -0.12    1.36
   1 -20  -9   -0.48    2.39
  -1 -20   7    0.21    3.11
  -1 -20   7   -2.28    2.75
   1 -20  -7    2.51    2.74
   1  20  -7   -0.32    1.51
  -1  20   7    0.87    1.61
   1 -20  -7    0.56    2.54
  -1 -20   5    0.70    2.81
  -1 -20   5   -2.14    2.77
   1 -20  -5    3.18    2.80
   1  20  -5    4.46    1.59
  -1  20   5    5.78    1.65
   1 -20  -5    1.79    2.64
  -1 -20   3    1.68    2.77
  -1  20   3   10.12    1.72
   1 -20  -3    5.13    2.81
   1 -20  -1    4.42    2.74
  -1 -20   1    1.31    2.84
   1 -20  -1    7.23    2.99
   1 -20   1    3.44    2.92
   1 -20   1    7.26    2.91
   1  20   1    7.85    1.85
  -1 -20  -1    2.20    2.79
   1 -20   3    4.82    3.23
  -1 -20  -3   -1.89    2.86
   1 -20   3    4.63    2.84
  -1  20  -3    7.94    1.62
   1  20   3    6.91    1.73
  -1 -20  -3    0.68    2.64
   1 -20   5    4.09    3.21
  -1 -20  -5   -3.44    2.90
   1 -20   5    2.07    2.66
  -1  20  -5    1.87    1.47
   1  20   5    3.17    1.74
  -1 -20  -5    1.31    2.49
   1 -20   7    2.43    3.12
  -1 -20  -7   -0.08    2.58
   1 -20   7   -0.22    2.70
   1  20   7    0.04    1.70
  -1  20  -7    0.19    1.42
  -1 -20  -7    4.11    2.42
   1 -20   9    4.06    3.28
   1 -20   9    3.10    2.42
   1  20   9    4.46    1.57
  -1 -20  -9    4.98    2.23
   1 -20  11    0.99    3.21
  -1 -20 -11    2.32    2.01
   1 -20  13    1.24    2.62
   1 -20  15   -1.36    2.57
   1  21 -10   26.68    2.01
  -1  21   8    4.60    1.44
   1  21  -8    2.26    1.75
  -1 -21   6    9.50    2.48
   1 -21  -6    9.87    2.65
   1  21  -6    8.54    1.49
  -1  21   6    7.73    1.62
   1 -21  -6    7.15    2.42
   1 -21  -4   30.72    3.26
  -1 -21   4   34.51    3.11
  -1  21   4   38.72    2.28
   1  21  -4   36.23    2.23
   1 -21  -4   28.65    3.03
  -1  21   2   20.96    2.04
  -1 -21   2   20.11    2.82
   1  21   2   32.22    2.30
   1 -21   2   26.92    3.13
   1  21   4   31.02    2.17
  -1  21  -4   32.43    1.98
  -1 -21  -4   28.20    3.00
   1 -21   4   27.90    3.09
   1 -21   6    3.13    2.90
  -1  21  -6    2.72    1.20
   1  21   6    3.35    1.54
   1 -21   8   13.33    2.70
   1  21   8   11.38    1.48
   1 -21  10   39.35    3.03
  -1  22   5    4.51    1.40
  -1  22   3    7.49    1.44
   1  22   1   16.19    1.64
   1  22   3    3.98    1.44
  -1  22  -3    1.01    1.14
   2   0 -36   10.05    1.47
   2   0 -36    5.23    1.52
   2   0 -34   24.32    2.15
   2   0 -34   16.12    2.33
   2   0 -32    4.13    2.39
   2   0 -30   31.71    3.52
  -2   0  30   23.23    2.42
   2   0 -30   23.80    3.16
   2   0 -30   24.35    2.93
   2   0 -28  190.87    7.54
   2   0 -28  209.48    6.67
   2   0 -28  207.83    6.48
   2   0 -26   26.24    3.12
  -2   0  26   24.05    2.71
   2   0 -26   29.44    3.82
   2   0 -26   19.50    6.01
   2   0 -24   37.12    3.15
   2   0 -24   49.97    4.86
   2   0 -24   44.72    4.21
   2   0 -24   29.21    6.10
   2   0 -22  217.58    6.64
   2   0 -22  170.52    8.71
   2   0 -22  258.23    9.63
   2   0 -22  227.89    8.53
   2   0 -22  176.23   11.28
   2   0 -20  766.37   25.12
   2   0 -20  812.51   20.12
   2   0 -20  747.56   19.10
   2   0 -20  756.69   19.17
   2   0 -20 1068.87   22.45
   2   0 -20  758.71   22.23
   2   0 -20  968.74   21.18
   2   0 -20  865.98   19.62
   2   0 -20  845.44   19.22
   2   0 -18  159.98    5.17
   2   0 -18  162.25    5.45
   2   0 -18  133.53    8.94
   2   0 -18  140.61    7.35
   2   0 -16   36.56    2.54
  -2   0  16   36.92    4.23
   2   0 -16   27.61    3.56
   2   0 -16   27.77    4.98
   2   0 -16   37.03    2.67
   2   0 -14  889.69   23.95
   2   0 -14 1024.97   25.70
  -2   0  14 1100.99   25.41
   2   0 -14  797.41   25.73
   2   0 -14  980.86   21.92
   2   0 -14 1006.49   22.01
   2   0 -12  513.13   14.51
   2   0 -12  593.02   15.89
  -2   0  12  634.78   15.63
   2   0 -12  474.33   16.18
   2   0 -10  124.52    4.28
   2   0 -10  123.16    4.19
   2   0 -10  153.56    5.92
   2   0 -10  148.34    5.28
   2   0 -10  135.80    6.79
   2   0  -8  918.56   23.30
   2   0  -8  918.41   23.35
   2   0  -8  971.25   22.59
   2   0  -6  175.51    6.25
   2   0  -6  171.49    5.28
   2   0  -6  167.07    6.28
   2   0  -4    3.72    2.66
   2   0  -4    4.32    2.67
   2   0  -4    3.66    1.57
   2   0  -4    4.59    2.08
   2   0  -2 2577.58   57.03
   2   0  -2 2545.30   57.82
   2   0  -2 2636.70   57.39
   2   0  -2 2665.65   56.90
   2   0   0 6880.67  146.49
   2   0   0 6795.21  146.37
   2   0   2   61.30    2.69
   2   0   2   53.15    3.76
   2   0   2   57.45    4.00
   2   0   4   31.56    3.38
   2   0   4   36.14    3.33
   2   0   4   35.59    2.31
  -2   0  -4   32.78    3.02
  -2   0  -4   31.37    3.33
   2   0   4   34.44    4.15
   2   0   4   37.21    3.90
   2   0   6 2704.69   61.82
   2   0   6 2891.21   60.98
   2   0   6 2692.74   61.72
   2   0   6 2849.97   64.53
  -2   0  -6 3053.37   63.32
   2   0   6 2912.79   63.89
   2   0   8 1157.93   26.13
   2   0   8 1153.63   26.03
  -2   0  -8 1165.69   28.37
   2   0   8 1114.28   29.73
   2   0   8 1147.59   28.91
   2   0  10  196.64    9.63
  -2   0 -10  213.35    8.55
   2   0  10  212.75    9.00
   2   0  12 1031.01   29.23
  -2   0 -12 1046.30   27.30
   2   0  12 1066.65   28.00
   2   0  14  617.60   19.48
  -2   0 -14  609.98   17.43
  -2   0 -14  534.04   12.82
  -2   0 -14  518.99   12.65
   2   0  14  621.26   18.00
  -2   0 -14  528.99   12.70
   2   0  16   11.89    4.55
  -2   0 -16    8.67    3.52
  -2   0 -16    6.71    1.95
   2   0  16   10.08    3.64
  -2   0 -16    9.39    2.02
  -2   0 -16    8.02    1.93
  -2   0 -18  644.04   19.57
   2   0  18  634.61   21.47
  -2   0 -18  599.93   14.44
  -2   0 -18  595.37   14.34
  -2   0 -18  561.50   14.92
   2   0  18  667.16   19.76
  -2   0 -18  594.83   14.27
  -2   0 -20  413.59   10.80
  -2   0 -20  429.57   10.92
  -2   0 -20  453.28   15.86
  -2   0 -20  437.24   16.56
   2   0  20  406.08   17.04
  -2   0 -20  428.58   10.70
   2   0  20  443.67   11.18
  -2   0 -22  188.14    6.12
  -2   0 -22  199.72    6.28
  -2   0 -22  164.45    6.58
   2   0  22  165.86   10.81
  -2   0 -22  180.50   10.70
  -2   0 -22  178.05    9.90
   2   0  22  195.67    6.33
  -2   0 -24    0.54    2.32
  -2   0 -24    1.19    2.30
  -2   0 -24    4.04    4.04
  -2   0 -24    2.57    3.33
   2   0  24    2.75    2.17
   2   0  26  167.21    5.75
  -2   0 -26  165.24    5.82
  -2   0 -28   85.47    4.03
   2   0  28   84.25    3.80
   2   0  30   -1.64    1.67
  -2   0 -32   10.56    1.77
   2   0  32    6.81    1.51
  -2   0 -34   13.22    1.36
   2  -1 -35   -1.14    1.65
   2   1 -35    1.05    1.64
   2  -1 -35   -0.17    1.71
   2   1 -35    0.30    1.86
  -2  -1  33   -1.00    1.47
   2   1 -33   -2.59    2.09
   2   1 -33   -0.80    1.92
   2   1 -33    0.16    2.28
   2  -1 -33    1.28    2.35
   2  -1 -33    1.90    1.93
   2   1 -31    2.34    2.38
  -2   1  31    0.66    1.68
   2  -1 -31    2.89    2.45
  -2  -1  31    2.25    1.72
   2   1 -31    3.48    2.63
   2  -1 -31    1.72    2.21
   2   1 -31    2.54    2.21
   2  -1 -31    2.69    2.59
   2   1 -29    0.96    2.49
  -2   1  29   -0.72    1.97
  -2  -1  29   -1.16    2.11
   2  -1 -29   -0.43    2.71
   2   1 -29    0.96    3.02
   2   1 -29    1.99    2.54
   2  -1 -29    2.49    3.09
   2  -1 -29   -1.00    2.62
   2   1 -27    2.50    2.55
  -2  -1  27    0.91    2.05
  -2   1  27    0.79    2.03
   2  -1 -27   -2.31    2.76
   2   1 -27    1.24    3.04
   2   1 -27    1.69    2.45
   2  -1 -27    1.13    3.01
   2   1 -27    0.56    4.81
   2  -1 -25    5.89    2.66
  -2   1  25    3.63    2.12
   2   1 -25    5.97    2.50
   2  -1 -25    2.38    2.61
   2  -1 -25    4.00    3.62
   2  -1 -25    3.50    2.53
   2   1 -25    4.92    3.15
   2  -1 -25    6.96    3.16
   2  -1 -25    3.20    4.62
   2   1 -25    6.98    5.27
   2  -1 -23   52.85    7.09
   2   1 -23   51.56    7.18
   2  -1 -23   65.44    5.13
   2  -1 -23   67.01    4.33
   2  -1 -23   65.28    4.20
   2  -1 -23   54.35    5.22
   2  -1 -23   73.56    5.78
   2   1 -23   70.32    5.16
   2  -1 -23   68.25    5.13
   2   1 -23   69.47    3.98
   2  -1 -23   77.61    3.92
   2   1 -23   71.96    3.74
   2   1 -21    5.48    2.31
   2   1 -21    5.69    2.47
   2  -1 -21    6.14    2.37
   2  -1 -21    5.50    2.47
   2  -1 -21    5.33    3.51
   2   1 -21    6.44    3.52
   2  -1 -21    5.57    2.54
   2  -1 -21    7.35    3.21
   2   1 -21    5.43    2.39
   2   1 -21   -0.11    2.99
   2  -1 -21    4.04    2.92
   2   1 -21    5.83    2.71
   2   1 -21    3.15    4.62
   2  -1 -21    2.63    4.46
   2   1 -19    9.69    2.44
   2   1 -19   10.75    2.22
   2  -1 -19    8.85    2.32
   2   1 -19   11.37    3.58
   2  -1 -19   14.67    3.56
   2   1 -19    7.06    2.91
   2   1 -19   10.70    2.34
   2   1 -19    7.90    2.74
   2  -1 -19    5.21    3.01
   2  -1 -19    6.38    4.55
   2   1 -19    6.47    4.61
   2  -1 -17   11.28    2.23
   2   1 -17   14.36    2.03
   2  -1 -17   10.72    2.12
   2   1 -17   13.10    2.24
   2   1 -17   13.67    2.13
   2  -1 -17   10.82    3.01
   2  -1 -17   13.11    4.34
   2   1 -17   12.80    2.79
   2   1 -17   10.52    4.45
  -2  -1  17   14.93    3.70
   2   1 -17   11.85    3.39
   2  -1 -15    2.23    1.84
   2   1 -15    2.84    1.72
   2  -1 -15    1.55    1.79
   2   1 -15    1.90    2.51
  -2  -1  15    2.00    3.19
  -2   1  15    3.48    2.32
   2  -1 -15    0.30    3.55
   2   1 -15    1.25    2.13
   2   1 -15   -1.22    4.09
   2  -1 -15    1.92    2.40
   2   1 -15    2.90    1.78
   2   1 -13   15.90    3.13
  -2   1  13   15.31    2.81
   2  -1 -13   12.21    4.09
   2   1 -13   11.58    4.26
   2  -1 -13   17.14    2.99
  -2  -1  13   15.22    2.26
   2   1 -13   12.87    2.63
   2   1 -11   50.65    2.06
   2  -1 -11   43.74    2.75
   2  -1 -11   43.39    2.78
   2  -1 -11   60.87    3.96
   2   1 -11   47.45    3.29
  -2   1  11   54.23    3.38
   2   1 -11   62.13    4.05
   2  -1 -11   65.92    5.04
  -2  -1  11   54.06    3.03
   2   1 -11   37.57    4.96
   2   1  -9   83.14    3.08
   2  -1  -9   73.38    4.15
   2  -1  -9   74.95    3.96
   2   1  -9   94.81    4.33
   2   1  -9   85.24    3.64
  -2   1   9   77.71    3.42
   2   1  -9   86.99    5.76
   2  -1  -9   95.99    5.23
  -2  -1   9   83.09    3.52
   2   1  -7    2.99    2.03
   2   1  -7    2.89    1.64
   2  -1  -7    2.10    2.88
   2   1  -7    1.90    2.07
   2  -1  -7    3.80    2.97
   2   1  -7    2.36    1.86
  -2   1   7    1.35    1.00
   2   1  -7    3.84    3.25
   2   1  -7    2.77    1.41
   2  -1  -7    1.98    2.57
  -2  -1   7    1.15    1.59
   2  -1  -7    2.88    1.80
   2   1  -5  128.36    4.97
   2  -1  -5  133.25    5.85
   2   1  -5  127.50    4.23
   2  -1  -5  131.91    5.89
   2  -1  -5  127.34    4.04
   2   1  -5  128.00    4.92
   2  -1  -5  138.55    4.98
   2   1  -3    6.26    1.09
   2  -1  -3    7.50    2.10
  -2  -1   1    1.61    1.18
   2  -1  -1    1.32    1.31
  -2  -1   1    1.55    0.77
   2   1  -1    1.83    1.00
   2  -1  -1    2.93    2.11
   2  -1  -1    1.71    2.13
   2   1   1  187.75    5.38
   2   1   1  194.31    6.37
   2  -1   1  181.07    6.82
   2  -1   1  190.27    6.99
   2   1   1  182.94    6.21
  -2  -1  -1  195.29    5.81
  -2  -1  -1  191.59    5.40
   2  -1   3   61.19    4.30
   2   1   3   63.01    3.77
   2  -1   3   70.11    2.90
   2   1   3   61.53    2.92
   2   1   3   63.92    3.83
   2  -1   3   60.05    4.38
  -2  -1  -3   63.08    3.71
   2   1   3   65.61    4.14
  -2   1  -3   65.25    3.52
  -2  -1  -3   63.14    3.40
   2  -1   3   64.72    4.58
   2   1   3   63.76    3.74
   2  -1   5  117.44    5.38
   2  -1   5  121.82    5.53
   2   1   5  141.16    5.22
   2   1   5  126.25    4.26
   2   1   5  142.57    5.13
   2   1   5  134.46    6.31
  -2  -1  -5  135.47    5.49
  -2  -1  -5  131.48    5.64
  -2   1  -5  141.90    5.61
   2  -1   5  137.47    6.66
   2   1   5  130.64    5.76
   2   1   7   83.56    3.24
   2  -1   7   70.79    4.09
   2  -1   7   68.41    4.13
  -2  -1  -7   97.42    4.95
   2   1   7   86.67    5.78
  -2   1  -7   87.88    4.80
   2   1   7   93.09    5.24
   2  -1   7   90.89    5.84
   2  -1   9   93.77    4.12
   2   1   9  102.49    3.42
   2  -1   9   92.92    4.21
  -2   1  -9  118.20    5.97
   2   1   9  114.76    6.83
  -2  -1  -9  120.05    5.97
   2  -1   9  113.58    6.75
   2   1   9  114.95    6.09
   2  -1  11   44.98    5.87
  -2  -1 -11   41.97    4.28
  -2   1 -11   38.80    4.28
   2   1  11   39.67    5.07
   2   1  11   39.84    4.46
   2  -1  11   41.51    5.01
  -2   1 -13    1.47    2.94
   2  -1  13    2.88    3.98
  -2  -1 -13    2.11    2.88
   2   1  13    3.52    3.78
  -2  -1 -13    1.00    2.78
  -2  -1 -13    0.89    1.69
  -2   1 -13    1.58    1.81
   2   1  13    0.83    3.03
   2  -1  13   -0.32    3.53
  -2   1 -13    1.91    1.66
  -2  -1 -13    2.53    1.73
   2  -1  15   68.49    7.14
   2   1  15   68.35    6.64
  -2  -1 -15   78.24    5.86
  -2   1 -15   77.29    5.87
  -2  -1 -15   65.31    3.03
  -2   1 -15   62.87    3.16
  -2  -1 -15   63.29    3.07
  -2   1 -15   65.31    3.04
   2  -1  15   63.71    6.27
   2   1  15   66.05    5.81
  -2  -1 -15   71.76    3.06
   2   1  15   74.16    3.40
  -2   1 -17   15.02    4.31
  -2   1 -17   14.29    4.33
   2   1  17   14.59    4.63
   2  -1  17   15.19    5.18
  -2   1 -17   16.67    2.39
  -2  -1 -17   16.05    2.32
  -2  -1 -17   16.68    4.07
   2  -1  17   13.16    4.26
  -2   1 -17   15.84    2.31
   2   1  17   16.78    2.49
  -2  -1 -17   13.83    2.26
  -2  -1 -17   19.78    2.29
  -2   1 -19    6.08    3.81
   2  -1  19    5.82    4.46
   2   1  19    3.03    3.93
  -2  -1 -19    6.63    2.18
  -2   1 -19    9.31    2.30
  -2  -1 -19    4.38    2.31
   2  -1  19    4.71    3.61
  -2  -1 -19   -0.99    4.16
  -2   1 -19    5.49    3.54
  -2  -1 -19    8.38    2.21
  -2   1 -19    6.32    2.14
  -2  -1 -19    0.83    2.21
   2   1  19    8.09    2.28
  -2  -1 -21   54.18    3.87
  -2   1 -21   50.40    3.75
  -2   1 -21   64.47    3.52
  -2  -1 -21   61.10    3.52
  -2  -1 -21   70.37    3.68
  -2   1 -21   70.30    3.64
  -2   1 -21   62.80    6.11
  -2  -1 -21   60.67    6.63
  -2   1 -21   60.36    6.59
   2  -1  21   61.35    7.28
   2   1  21   66.58    7.04
  -2  -1 -21   74.24    6.54
  -2  -1 -21   70.29    3.52
   2  -1  21   71.12    3.68
   2   1  21   72.72    3.79
   2   1  23   35.13    5.53
  -2   1 -23   38.41    5.14
  -2  -1 -23   43.65    5.48
  -2   1 -23   32.03    5.43
   2  -1  23   33.00    5.88
   2  -1  23   41.05    3.09
   2   1  23   40.67    3.18
  -2  -1 -23   36.97    3.07
  -2  -1 -23   29.68    5.49
  -2   1 -23   38.70    3.12
  -2   1 -23   33.93    3.54
  -2  -1 -23   42.00    3.18
  -2   1 -23   33.32    3.06
  -2  -1 -23   31.81    3.45
   2  -1  25    0.71    2.17
   2   1  25    1.90    2.19
  -2  -1 -25   -2.28    2.64
  -2   1 -25   -1.98    4.54
  -2   1 -25    0.73    3.27
  -2  -1 -25   -2.95    3.85
  -2  -1 -25    1.49    2.42
  -2  -1 -25    1.10    2.35
  -2   1 -25   -0.86    2.42
  -2   1 -27    0.76    2.31
  -2  -1 -27    2.92    2.32
  -2  -1 -27    4.43    2.39
   2   1  27    2.18    2.08
   2  -1  27    2.51    1.98
  -2   1 -29    8.17    2.31
   2  -1  29    8.74    1.98
   2   1  29    4.23    1.98
  -2   1 -31    1.70    1.81
   2  -1  31   -0.57    1.56
  -2   1 -33   -0.42    1.62
  -2  -1 -33    1.70    1.68
   2  -2 -36   15.02    1.59
   2   2 -34   14.63    1.87
   2  -2 -34   15.10    2.17
   2  -2 -34    9.07    2.00
   2  -2 -34   12.65    2.33
  -2  -2  34   12.54    1.48
   2   2 -32   -0.69    2.03
   2   2 -32    3.96    2.35
   2  -2 -32    4.00    2.42
  -2  -2  32   -2.75    1.70
   2  -2 -30   32.00    3.56
   2   2 -30   32.96    3.07
   2   2 -30   31.34    3.48
   2   2 -30   33.79    3.02
  -2   2  30   24.40    2.36
   2  -2 -30   27.71    3.29
  -2  -2  30   24.18    2.50
   2  -2 -30   31.94    2.99
   2   2 -30   33.67    2.87
   2   2 -28  142.52    5.15
   2  -2 -28  141.07    5.50
  -2  -2  28  118.05    4.74
  -2   2  28  110.39    4.58
   2   2 -28  131.31    4.99
   2   2 -28  131.18    5.29
   2   2 -28  117.28    6.02
   2  -2 -28  128.15    6.11
   2   2 -28  110.91    9.81
  -2   2  26   22.84    2.55
   2   2 -26   28.09    2.98
   2  -2 -26   21.72    3.28
   2  -2 -26   24.42    4.21
   2   2 -26   23.59    2.93
   2  -2 -26   14.91    2.90
   2  -2 -26   17.92    3.48
   2  -2 -26   16.03    2.98
   2  -2 -26   31.49    3.88
   2   2 -26   32.12    3.85
   2   2 -26   26.14    3.06
   2   2 -26   27.71    6.50
   2   2 -24    3.72    2.60
   2  -2 -24    0.21    2.63
   2   2 -24    0.84    2.48
  -2   2  24    0.26    2.18
   2  -2 -24   -4.24    3.30
   2  -2 -24    0.10    3.80
   2  -2 -24    5.00    3.51
   2  -2 -24   -2.72    3.17
   2   2 -24    5.28    3.15
   2   2 -24    1.46    2.40
   2  -2 -24    3.10    3.10
   2  -2 -24    2.12    2.60
   2   2 -24    0.37    5.21
   2  -2 -24   -0.47    4.78
   2   2 -22  309.03   15.40
   2  -2 -22  277.56   14.10
   2  -2 -22  339.75   10.65
   2  -2 -22  330.06    9.72
   2  -2 -22  325.22    9.61
   2  -2 -22  431.02   12.66
   2  -2 -22  302.48   12.81
   2   2 -22  389.59   11.42
   2   2 -22  380.58    9.99
   2   2 -22  380.18    9.89
   2  -2 -22  369.39    9.74
   2   2 -22  370.89    9.47
  -2   2  22  345.36    9.46
   2   2 -20  345.14    8.95
   2  -2 -20  429.12   11.93
   2  -2 -20  283.82   12.08
   2   2 -20  355.80   10.56
   2   2 -20  347.62    9.40
   2   2 -20  339.37    9.27
   2   2 -20  289.22   14.30
   2  -2 -20  278.53   13.29
   2   2 -18    4.32    2.10
   2   2 -18    2.35    3.16
   2  -2 -18    2.57    3.07
   2   2 -18    4.55    2.10
   2   2 -18    1.71    2.53
   2   2 -18    0.42    4.29
   2   2 -18   -0.44    2.38
   2  -2 -18   -4.91    4.68
  -2  -2  18    0.12    3.85
   2   2 -18   -0.61    2.96
   2   2 -16  155.75    4.64
   2  -2 -16  120.17    6.86
   2   2 -16  131.38    6.32
   2   2 -16  152.31    7.68
   2  -2 -16  130.20    7.90
   2   2 -16  135.41    8.58
   2   2 -16  167.42    4.97
   2   2 -14  601.27   16.40
   2   2 -14  532.42   14.60
  -2   2  14  565.03   14.28
   2  -2 -14  486.10   15.35
   2   2 -14  561.37   12.89
   2  -2 -14  486.87   16.16
   2   2 -14  412.74   16.73
  -2  -2  14  623.84   14.90
   2  -2 -12   93.90    4.40
   2   2 -12  102.60    3.47
   2  -2 -12   93.42    4.38
  -2   2  12  123.03    4.57
   2  -2 -12  131.47    5.84
   2   2 -12  137.14    6.08
   2   2 -12  122.47    4.92
   2   2 -12   67.45    6.46
  -2  -2  12  133.93    5.53
   2  -2 -12  125.50    6.45
   2  -2 -10  231.02    8.00
   2   2 -10  242.43    6.71
   2  -2 -10  237.50    8.20
  -2   2  10  263.94    6.80
   2   2 -10  221.43    7.06
   2   2 -10  261.18    8.23
   2  -2 -10  310.87    8.70
   2   2 -10  165.32    9.23
  -2  -2  10  274.58    8.04
   2  -2 -10  265.00    8.85
   2  -2  -8 1317.07   30.93
   2  -2  -8 1296.65   30.73
   2   2  -8 1301.13   29.06
   2   2  -8 1275.99   29.72
   2  -2  -8 1332.89   30.33
   2  -2  -6  727.83   18.43
   2  -2  -6  729.86   18.56
   2   2  -6  659.23   16.27
   2   2  -6  711.19   15.18
   2   2  -6  668.88   16.07
   2  -2  -6  680.67   16.86
   2   2  -4  326.69    9.03
  -2  -2   4  328.38    8.19
   2   2  -4  345.01    9.12
   2  -2  -4  327.00    9.34
   2  -2  -2  653.91   15.66
  -2   2   2  644.14   14.61
   2   2  -2  658.36   15.76
   2  -2   0 1686.54   37.25
   2  -2   0 1597.29   36.90
  -2  -2   0 1610.21   33.79
  -2  -2   0 1608.93   34.18
   2  -2   2   65.29    5.41
   2  -2   2   59.68    5.22
   2   2   2   60.00    3.07
  -2  -2  -2   63.90    3.04
   2   2   2   65.98    3.47
  -2  -2  -2   61.08    3.38
   2  -2   4   71.79    5.71
   2   2   4   69.54    3.31
   2  -2   4   75.58    5.41
  -2  -2  -4   79.56    3.98
  -2   2  -4   79.85    4.10
   2   2   4   77.46    4.42
  -2  -2  -4   77.40    4.19
   2  -2   4   74.51    4.20
   2   2   4   75.67    4.07
   2  -2   4   79.45    5.43
   2   2   6 1291.68   30.12
   2  -2   6 1243.15   31.71
   2  -2   6 1265.31   31.91
   2   2   6 1417.61   32.67
  -2  -2  -6 1479.46   32.13
  -2  -2  -6 1417.53   32.10
   2   2   6 1406.01   32.01
   2  -2   6 1471.55   33.80
   2   2   8  485.03   12.35
   2  -2   8  467.52   13.67
   2  -2   8  453.82   13.50
  -2  -2  -8  586.37   15.15
  -2   2  -8  598.46   15.34
   2   2   8  551.26   15.68
   2  -2   8  568.06   16.51
   2   2   8  575.13   14.99
   2  -2  10   27.42    2.92
   2  -2  10   28.28    2.89
   2   2  10   31.88    2.16
  -2  -2 -10   50.49    4.31
  -2   2 -10   44.17    4.31
   2   2  10   42.37    4.83
   2  -2  10   43.20    5.15
   2   2  10   43.44    4.18
  -2  -2 -12  298.18   10.67
  -2   2 -12  291.76   10.43
   2   2  12  281.33   11.20
  -2   2 -12  257.20    6.86
  -2   2 -12  244.73    6.66
   2  -2  12  291.77   11.68
  -2  -2 -12  251.42    6.60
   2   2  12  247.93    7.03
   2  -2  14  512.99   18.44
  -2  -2 -14  551.04   16.19
  -2  -2 -14  535.80   16.42
  -2   2 -14  519.96   16.35
   2   2  14  523.92   17.00
  -2   2 -14  527.66   15.97
  -2  -2 -14  459.62   11.42
  -2   2 -14  456.96   11.50
  -2  -2 -14  479.82   11.56
  -2   2 -14  486.34   11.70
   2  -2  14  505.83   16.87
   2   2  14  486.31   11.97
  -2  -2 -14  463.76   11.42
  -2   2 -16   32.07    4.66
   2   2  16   32.24    5.08
  -2  -2 -16   35.43    4.55
   2  -2  16   27.78    5.57
  -2  -2 -16   33.77    4.66
  -2   2 -16   35.82    4.64
  -2  -2 -16   33.87    2.40
  -2   2 -16   30.06    2.49
  -2  -2 -16   27.74    2.38
  -2   2 -16   29.70    2.41
   2  -2  16   33.49    5.09
   2   2  16   29.49    2.61
  -2  -2 -16   31.81    2.35
  -2   2 -18  170.41    9.03
  -2  -2 -18  179.29    9.19
  -2   2 -18  166.88    9.46
   2  -2  18  150.23   10.50
   2   2  18  156.11    9.59
  -2   2 -18  151.31    5.19
  -2   2 -18  162.07    5.33
  -2  -2 -18  154.53    5.18
  -2  -2 -18  162.07    5.29
   2  -2  18  151.66    9.39
  -2  -2 -18  164.73    5.18
   2   2  18  166.68    5.63
  -2   2 -20  631.58   21.00
  -2   2 -20  651.49   20.17
  -2  -2 -20  621.51   20.05
   2  -2  20  572.89   22.03
   2   2  20  618.37   20.70
  -2  -2 -20  610.99   14.81
  -2   2 -20  595.76   14.79
  -2   2 -20  576.25   14.64
   2  -2  20  580.81   20.03
   2   2  20  622.66   15.14
  -2  -2 -20  606.22   14.62
  -2   2 -22   98.42    4.30
  -2   2 -22   92.79    4.16
  -2  -2 -22   80.23    4.61
  -2  -2 -22   95.43    4.30
   2  -2  22   80.34    8.25
  -2  -2 -22   95.52    7.41
   2   2  22   84.82    7.54
  -2   2 -22   95.21    7.31
  -2   2 -22   97.01    7.99
   2   2  22   99.37    4.42
  -2  -2 -22  102.49    4.30
  -2   2 -24    9.39    4.30
   2  -2  24   11.80    4.59
  -2  -2 -24   12.26    2.68
  -2   2 -24   14.95    2.53
  -2  -2 -24   15.54    2.66
  -2   2 -24   15.99    5.13
  -2  -2 -24   13.32    4.09
  -2   2 -24    1.11    4.75
  -2  -2 -24   13.42    2.67
  -2   2 -24   10.66    2.57
   2  -2  24   16.16    2.41
   2   2  24   15.68    2.58
  -2  -2 -24   15.44    1.93
  -2  -2 -26  159.09    9.28
   2   2  26  169.89    5.86
  -2  -2 -26  199.77    6.05
   2  -2  26  180.81    5.86
  -2   2 -26  144.23   10.08
  -2  -2 -26  176.80    5.98
  -2   2 -26  163.75    5.76
  -2  -2 -26  125.12    5.73
  -2   2 -26  183.60    6.00
  -2   2 -28  114.46    4.65
   2   2  28  113.83    4.51
   2  -2  28  113.50    4.42
  -2   2 -30   -1.88    1.82
  -2   2 -30   -0.58    1.83
   2  -2  30   -1.57    1.64
  -2   2 -30   -0.89    1.89
   2   2  30   -1.86    1.69
  -2  -2 -30   -0.79    2.03
  -2   2 -32    8.15    1.63
   2   2  32    7.84    1.52
  -2   2 -32   15.64    1.88
   2  -2  32   10.04    1.53
  -2  -2 -32   12.34    1.94
  -2  -2 -32   13.79    1.90
  -2  -2 -34   26.10    1.68
   2  -3 -35    0.18    1.76
   2  -3 -35   -1.46    1.56
   2   3 -33    8.58    2.51
   2   3 -33    9.80    1.92
   2  -3 -33   11.58    2.08
   2  -3 -33    9.66    2.46
  -2  -3  33    7.20    1.57
   2  -3 -31   10.32    2.74
   2   3 -31   12.65    2.21
   2  -3 -31   13.16    2.40
  -2  -3  31    9.85    1.92
   2   3 -31   12.72    2.36
   2  -3 -31    9.08    2.65
   2   3 -29   -0.51    2.34
   2   3 -29   -2.57    3.00
   2  -3 -29    1.60    2.36
   2   3 -29    0.57    2.38
   2  -3 -29    2.85    2.98
  -2  -3  29   -1.32    2.01
   2   3 -29   -0.80    2.39
   2  -3 -27   18.48    3.07
   2  -3 -27   19.33    3.49
   2   3 -27   29.07    2.92
  -2   3  27   18.12    2.51
   2  -3 -27   24.04    4.24
   2   3 -27   27.17    2.89
   2  -3 -27   19.97    3.00
   2  -3 -27   29.32    3.81
   2   3 -27   24.14    3.06
   2   3 -27   22.55    3.75
   2   3 -27   22.29    6.66
   2   3 -25  111.78   10.03
   2  -3 -25  113.22    4.94
   2  -3 -25  108.67    5.02
   2  -3 -25  103.49    5.68
   2  -3 -25  129.62    6.71
   2   3 -25  119.60    4.77
   2   3 -25  118.44    5.22
   2   3 -25  123.69    6.05
   2  -3 -25  123.97    6.05
   2   3 -25  118.77    4.99
   2   3 -25  127.59    4.81
  -2   3  25   97.46    4.46
   2   3 -23   26.91    2.73
  -2   3  23   19.92    2.55
   2  -3 -23   32.30    4.72
   2  -3 -23   22.43    4.12
   2   3 -23   30.07    3.03
   2   3 -23   30.15    4.01
   2   3 -23   27.43    3.16
   2   3 -23   18.21    5.95
   2   3 -21    1.66    2.06
  -2   3  21    0.35    1.89
   2  -3 -21   -2.04    3.56
   2  -3 -21   -2.08    2.48
   2   3 -21   -2.13    2.38
   2  -3 -21   -1.65    3.28
   2  -3 -21   -0.93    4.28
   2   3 -21   -0.34    4.56
   2   3 -19   25.31    2.36
  -2   3  19   20.37    2.30
   2  -3 -19   30.85    4.08
   2  -3 -19   21.33    2.60
   2   3 -19   23.68    2.55
   2   3 -19   20.70    3.36
   2  -3 -19   20.59    3.91
   2  -3 -19   19.25    4.58
   2   3 -19   23.02    5.39
  -2  -3  19   20.38    4.76
   2   3 -19   18.12    3.91
   2   3 -17   47.65    2.62
  -2   3  17   44.62    2.62
   2  -3 -17   44.10    2.89
   2   3 -17   51.41    2.84
   2  -3 -17   36.34    5.08
   2   3 -17   38.30    5.77
   2   3 -17   45.06    4.65
   2  -3 -17   34.44    2.16
   2  -3 -17   39.73    4.53
   2   3 -17   41.82    3.57
   2   3 -15   66.74    2.83
   2   3 -15   67.46    5.07
   2  -3 -15   54.32    4.83
   2   3 -15   60.25    4.03
   2  -3 -15   63.08    3.10
   2   3 -15   72.06    3.07
   2  -3 -15   55.41    5.16
  -2  -3  15   61.03    4.80
   2   3 -15   52.39    6.04
   2   3 -13    5.11    1.86
   2  -3 -13    1.22    2.62
   2  -3 -13    1.01    2.57
   2   3 -13    2.94    1.44
  -2   3  13   -0.13    1.75
   2   3 -13    3.44    2.48
   2  -3 -13    3.37    1.72
   2  -3 -13    2.58    2.67
   2   3 -13    2.90    2.05
  -2  -3  13    1.01    2.91
   2  -3 -13    2.81    3.12
   2  -3 -11  132.04    6.52
   2   3 -11  143.43    4.89
   2  -3 -11  134.20    6.60
   2   3 -11  131.92    5.11
   2   3 -11  151.69    6.22
   2  -3 -11  151.38    6.60
  -2  -3  11  145.59    6.33
   2  -3  -9  392.07   12.09
   2  -3  -9  396.68   12.22
   2   3  -9  363.13    9.73
   2   3  -9  363.07   10.35
   2   3  -9  334.78    9.30
   2  -3  -9  351.78   10.65
   2  -3  -7    6.87    4.30
   2   3  -7    4.42    2.06
   2  -3  -7    7.34    4.46
  -2  -3   7    4.62    1.92
   2   3  -7    5.14    1.91
   2   3  -7    2.06    1.41
   2  -3  -7    5.12    2.61
   2  -3  -5 1886.86   41.55
   2   3  -5 1552.03   38.26
   2  -3  -5 1883.25   41.67
  -2  -3   5 1698.39   37.78
   2   3  -5 1703.56   37.43
   2  -3  -5 1681.11   38.51
   2   3  -5 2115.56   40.45
   2   3  -3 1273.73   26.50
  -2   3   3 1099.57   25.12
   2  -3  -1   21.85    5.51
   2  -3  -1   19.37    5.48
  -2  -3   1   18.12    1.53
   2   3  -1   16.07    2.04
  -2   3   1   17.39    1.26
   2  -3   1  433.87   13.94
   2  -3   1  423.59   13.90
  -2  -3  -1  380.65    9.66
   2   3   1  385.10    9.88
   2   3   1  345.48    9.13
   2  -3   3  239.51    9.98
   2  -3   3  239.26   10.09
   2   3   3  207.31    6.65
  -2  -3  -3  207.25    6.82
   2   3   3  213.72    6.96
  -2  -3  -3  213.05    6.55
   2  -3   3  195.94    7.01
   2  -3   5  172.32    8.20
   2  -3   5  174.27    8.27
   2   3   5  170.24    5.62
   2   3   5  174.41    6.61
   2  -3   5  158.14    6.57
  -2  -3  -5  179.47    6.29
  -2  -3  -5  164.29    6.33
   2  -3   5  162.40    7.63
   2  -3   7    2.65    3.60
   2   3   7    2.59    1.89
   2  -3   7    3.40    3.86
  -2  -3  -7    2.72    2.28
   2  -3   7   -1.16    2.93
   2   3   7    1.78    2.74
  -2  -3  -7    2.10    2.63
   2  -3   7    3.11    3.58
   2  -3   9   52.62    4.52
   2  -3   9   48.66    4.29
   2   3   9   58.96    3.04
  -2  -3  -9   72.98    4.70
   2   3   9   66.39    5.00
  -2  -3  -9   66.53    4.70
   2  -3   9   63.65    5.84
   2   3  11   60.85    2.85
   2   3  11   50.68    2.72
   2  -3  11   41.18    3.61
   2  -3  11   43.89    3.70
  -2   3 -11   62.20    2.84
  -2  -3 -11   67.78    4.92
   2   3  11   60.33    5.28
  -2   3 -11   61.55    4.91
  -2   3 -11   67.46    5.03
   2  -3  11   65.59    6.12
  -2   3 -13   36.31    4.45
  -2  -3 -13   39.73    4.40
  -2   3 -13   36.38    4.39
   2   3  13   34.44    4.75
  -2   3 -13   33.84    2.33
  -2   3 -13   33.93    2.50
  -2  -3 -13   30.28    2.27
   2  -3  13   37.51    5.30
   2   3  13   32.98    2.48
  -2  -3 -13   32.62    2.25
  -2   3 -15  227.21   10.14
  -2  -3 -15  240.17   10.32
   2   3  15  226.50   10.27
  -2   3 -15  236.79   10.00
  -2  -3 -15  239.22   10.00
  -2   3 -15  199.14    6.09
  -2   3 -15  197.70    5.99
  -2  -3 -15  205.61    5.99
   2  -3  15  221.08   10.79
  -2  -3 -15  203.54    5.89
   2   3  15  209.06    6.37
  -2   3 -17   86.87    6.82
   2   3  17   84.99    6.94
   2  -3  17   73.77    7.89
  -2  -3 -17   82.56    6.46
  -2  -3 -17   82.26    6.71
  -2   3 -17   85.34    6.49
  -2   3 -17   78.97    3.50
  -2  -3 -17   83.89    3.60
  -2   3 -17   81.30    3.66
   2  -3  17   78.64    7.13
  -2  -3 -17   84.64    3.51
   2   3  17   84.02    3.85
   2   3  19   -2.72    3.65
   2  -3  19    0.76    4.29
  -2   3 -19    2.49    3.37
  -2   3 -19    0.85    3.29
  -2   3 -19    2.31    2.06
  -2  -3 -19    1.90    2.08
   2  -3  19   -1.35    3.79
  -2  -3 -19    1.16    3.41
   2   3  19    3.78    2.11
  -2  -3 -19    0.03    2.13
  -2   3 -19    1.89    2.06
   2   3  21   12.95    4.12
   2  -3  21    8.11    4.83
  -2   3 -21    4.56    4.07
  -2   3 -21   12.91    2.40
  -2  -3 -21   10.37    2.38
   2  -3  21   10.50    3.79
  -2   3 -21    8.94    3.86
  -2  -3 -21   15.67    4.20
   2   3  21   13.97    2.43
  -2   3 -21    8.16    2.35
  -2  -3 -21    6.34    2.34
  -2   3 -23  171.21    6.01
  -2  -3 -23  175.67    6.13
  -2  -3 -23  154.02    6.34
  -2   3 -23  179.28    6.10
  -2   3 -23  174.37    9.63
   2  -3  23  148.39   10.87
  -2  -3 -23  166.37    9.85
  -2   3 -23  146.13   10.28
  -2   3 -23  187.92    5.93
  -2  -3 -23  199.05    5.46
  -2  -3 -23  184.09    6.11
   2   3  23  182.21    6.26
  -2  -3 -25   66.40    2.96
  -2  -3 -25   63.82    6.31
  -2   3 -25   59.41    6.51
   2   3  25   59.86    3.58
  -2  -3 -25   68.97    3.79
   2  -3  25   65.34    3.52
  -2   3 -25   68.39    3.55
  -2   3 -25   49.21    6.80
  -2  -3 -25   49.81    3.73
  -2  -3 -25   62.52    3.71
  -2   3 -25   64.10    3.66
  -2   3 -25   61.62    3.60
  -2   3 -27    5.67    2.42
  -2  -3 -27    3.64    2.28
  -2  -3 -27    7.23    2.53
   2  -3  27    6.16    2.08
   2   3  27    4.27    2.16
  -2   3 -27    1.31    2.33
  -2   3 -27    5.00    2.30
  -2   3 -29    5.65    2.18
  -2   3 -29    7.47    1.90
  -2  -3 -29   10.67    2.35
  -2   3 -29    5.81    2.12
   2  -3  29    8.08    1.84
   2   3  29    1.47    1.93
  -2   3 -31    9.58    1.77
  -2   3 -31   14.48    2.00
   2  -3  31   14.58    1.74
   2   3  31   12.47    1.69
  -2  -3 -31   16.75    2.20
  -2   3 -31   17.09    2.03
  -2  -3 -33    2.14    1.56
   2  -3  33   -0.88    1.16
  -2   3 -33    0.81    1.48
   2   4 -36    9.09    1.72
   2  -4 -36    9.94    1.34
   2   4 -34   14.27    2.68
   2  -4 -34   19.68    2.53
  -2  -4  34   16.57    1.56
   2   4 -32   -0.83    1.83
   2  -4 -32    2.95    2.36
  -2  -4  32   -0.02    1.68
   2   4 -30   18.06    2.27
   2  -4 -30   15.13    2.42
  -2  -4  30   15.95    2.18
   2   4 -30   18.73    2.49
   2   4 -30   17.28    2.60
   2  -4 -30   20.17    3.08
   2  -4 -30   14.88    2.51
   2  -4 -28   63.82    3.90
   2  -4 -28   68.72    3.88
   2  -4 -28   55.62    4.26
   2   4 -28   67.52    3.56
   2  -4 -28   72.57    5.31
   2   4 -28   74.44    4.05
   2  -4 -28   76.65    4.93
   2   4 -28   78.78    4.92
   2   4 -28   87.24    3.91
   2   4 -26   40.76    7.47
   2  -4 -26   44.11    3.58
   2  -4 -26   46.67    3.73
   2  -4 -26   41.95    4.73
   2   4 -26   40.82    3.19
   2  -4 -26   41.30    4.24
   2   4 -26   49.33    4.32
   2  -4 -26   48.83    4.39
   2   4 -26   50.58    3.57
   2   4 -26   48.06    3.25
  -2   4  24   19.26    2.45
   2   4 -24   22.22    2.76
   2   4 -24   29.08    3.83
   2   4 -24   30.75    3.08
   2   4 -24   12.88    5.97
   2  -4 -24   27.07    4.40
   2   4 -24   22.25    2.78
   2   4 -22  140.70    4.79
  -2   4  22  118.82    4.68
   2  -4 -22  154.31    7.38
   2   4 -22  115.45    4.92
   2   4 -22  149.41    6.49
   2   4 -22  137.04    5.08
   2   4 -22  121.42   10.07
   2  -4 -20  103.89    3.79
   2  -4 -20   95.38    7.02
   2   4 -20  102.64    7.09
  -2   4  20  103.09    4.13
   2   4 -20  120.24    4.16
   2  -4 -20  140.15    6.65
   2   4 -20  116.72    4.49
   2   4 -20  122.99    5.64
   2  -4 -20   86.67    7.17
   2   4 -20  102.85    8.84
   2  -4 -18    5.02    3.21
   2   4 -18    7.31    4.33
   2  -4 -18    5.26    3.61
   2  -4 -18    5.93    1.68
   2   4 -18    6.98    3.02
   2  -4 -18    2.92    2.13
   2  -4 -18    6.80    3.29
   2   4 -18    7.49    2.07
   2   4 -18    5.58    2.76
  -2   4  18    7.15    1.76
   2   4 -18    7.37    1.91
   2   4 -16  204.33    5.28
   2   4 -16  172.01    6.88
   2  -4 -16  180.87    8.56
   2  -4 -16  136.58    4.90
   2   4 -16  212.99    8.81
   2   4 -16  214.56    5.68
   2   4 -16  182.62   10.14
   2  -4 -16  165.92    8.36
   2  -4 -14  253.03    9.73
   2   4 -14  281.87    8.25
   2  -4 -14  264.53    9.72
   2   4 -14  319.93    9.52
   2   4 -14  333.36   11.32
   2  -4 -14  315.60   11.25
   2   4 -14  349.70    8.30
   2   4 -14  348.47    8.19
   2  -4 -14  293.19   10.80
  -2  -4  14  333.90   11.43
   2  -4 -12  140.93    7.32
   2   4 -12  162.04    5.52
   2  -4 -12  150.67    7.58
   2  -4 -12  171.14    7.39
   2   4 -12  156.81    5.73
   2   4 -12  173.54    6.97
  -2  -4  12  157.92    7.27
   2  -4 -12  150.18    6.78
   2   4 -10  153.88    5.59
   2  -4 -10  165.04    8.17
   2  -4 -10  168.93    8.28
   2   4 -10  159.81    6.15
   2   4 -10  142.40    5.25
   2  -4 -10  185.24    7.10
   2  -4 -10  143.12    6.25
   2   4  -8  856.67   21.71
   2  -4  -8  983.82   25.09
   2  -4  -8 1006.83   25.39
  -2  -4   8  955.82   22.15
   2   4  -8  913.77   20.96
   2   4  -8  920.98   21.78
   2  -4  -8  895.95   22.11
   2  -4  -6 1737.53   40.33
   2  -4  -6 1719.15   40.18
  -2  -4   6 1469.98   35.79
   2   4  -6 1620.12   35.54
   2   4  -6 1932.83   39.46
   2  -4  -6 1530.91   36.17
  -2  -4   4   85.56    3.56
  -2   4   4   91.20    3.40
  -2   4   2 1088.63   24.37
   2   4  -2 1108.23   24.95
   2  -4   0 1896.85   42.76
   2  -4   0 1876.54   42.74
  -2  -4   0 1638.56   35.40
   2   4   0 1681.20   36.65
   2   4   0 1478.65   34.85
   2  -4   2   77.05    8.30
   2  -4   2   77.34    8.30
  -2  -4  -2   58.47    3.25
   2   4   2   59.12    3.30
   2  -4   2   54.82    3.66
   2   4   2   58.26    3.81
   2  -4   4  153.57    9.25
   2   4   4  138.75    5.56
   2  -4   4  163.30    9.44
   2  -4   4  112.05    5.54
  -2  -4  -4  124.71    5.25
   2   4   4  130.92    5.41
   2  -4   6  776.82   21.29
   2   4   6  732.14   17.85
   2  -4   6  795.66   21.59
   2   4   6  716.95   18.81
  -2  -4  -6  680.97   18.51
  -2  -4  -6  736.19   18.55
   2  -4   6  677.65   19.06
   2   4   8  312.71    9.09
   2  -4   8  324.54   11.77
   2  -4   8  305.14   11.40
   2   4   8  324.62   10.80
  -2   4  -8  320.98   10.81
  -2  -4  -8  318.29   10.57
  -2  -4  -8  342.51   10.65
   2  -4   8  326.46   11.22
   2  -4   8  331.01   12.45
   2  -4  10   12.27    3.62
   2   4  10   10.02    2.07
   2  -4  10   11.13    3.61
   2   4  10   11.38    3.18
  -2  -4 -10   16.85    3.19
  -2   4 -10   16.09    3.22
   2  -4  10   15.44    4.45
  -2  -4 -10   15.19    3.24
   2   4  12  163.35    8.15
  -2   4 -12  169.47    7.94
  -2  -4 -12  171.76    7.94
  -2   4 -12  165.63    7.94
  -2  -4 -12  145.86    4.53
  -2   4 -12  152.60    4.65
   2  -4  12  162.40    9.16
   2   4  12  148.62    4.81
  -2  -4 -12  137.34    4.39
  -2  -4 -14  435.38   14.33
   2   4  14  423.03   14.32
  -2   4 -14  403.92   13.82
  -2   4 -14  395.42   14.06
  -2  -4 -14  380.32    9.52
  -2   4 -14  367.20    9.54
  -2   4 -14  388.97    9.74
   2  -4  14  411.63   15.56
   2   4  14  367.92    9.82
  -2  -4 -14  360.83    9.34
  -2   4 -16   31.16    4.58
   2   4  16   25.88    4.69
  -2   4 -16   27.07    4.48
  -2   4 -16   31.26    2.52
  -2  -4 -16   29.07    2.50
  -2   4 -16   32.27    2.62
  -2  -4 -16   29.99    4.55
   2  -4  16   25.25    5.34
  -2  -4 -16   31.46    2.48
   2   4  16   29.41    2.63
  -2   4 -18   72.84    6.61
   2   4  18   63.46    6.26
  -2  -4 -18   59.42    6.08
  -2   4 -18   66.62    6.12
  -2  -4 -18   59.95    3.28
  -2   4 -18   62.85    3.29
  -2   4 -18   64.48    3.40
   2  -4  18   69.48    6.75
  -2  -4 -18   65.21    3.27
  -2   4 -18   63.42    3.27
   2   4  18   66.34    3.47
   2   4  20  159.11    9.40
  -2   4 -20  145.07    9.70
  -2   4 -20  149.62    9.07
   2  -4  20  145.77   11.02
  -2  -4 -20  156.98    9.26
  -2   4 -20  159.50    5.55
  -2  -4 -20  168.46    5.60
  -2   4 -20  153.30    5.46
   2  -4  20  143.63    9.47
  -2   4 -20  163.86    5.42
   2   4  20  161.14    5.69
  -2  -4 -20  167.98    5.49
  -2  -4 -22  119.74    5.08
  -2   4 -22  135.32    5.11
  -2   4 -22  125.39    4.95
  -2   4 -22  123.84    9.04
  -2  -4 -22  122.28    8.65
  -2   4 -22  121.81    8.19
  -2  -4 -22  131.80    5.08
   2   4  22  130.82    5.11
  -2  -4 -22  145.17    4.56
  -2   4 -22  138.87    4.87
  -2  -4 -24   13.58    2.06
  -2   4 -24   12.98    4.39
  -2   4 -24   14.86    2.63
  -2  -4 -24   10.87    2.74
  -2  -4 -24   12.97    4.23
  -2   4 -24   12.85    2.57
   2   4  24   14.69    2.54
  -2  -4 -24   13.15    2.82
  -2   4 -24   14.56    2.56
  -2  -4 -26  105.76    3.63
  -2   4 -26   93.01    4.39
  -2   4 -26   94.23    4.28
  -2  -4 -26  112.50    4.59
  -2   4 -26  107.99    4.23
   2  -4  26   96.67    4.12
   2   4  26   88.17    4.21
  -2   4 -28   92.92    3.96
  -2  -4 -28  102.51    4.19
   2   4  28   80.04    3.70
  -2   4 -28   95.83    3.84
   2  -4  28   86.18    3.70
  -2   4 -28   68.95    3.30
  -2   4 -30    1.61    1.80
  -2   4 -30    0.57    1.80
   2   4  30    0.32    1.52
  -2  -4 -30   -3.38    2.24
   2  -4  30   -2.67    1.70
  -2   4 -32   13.71    1.80
   2  -4  32   15.10    1.56
  -2   4 -32   19.38    1.91
  -2  -4 -32   16.83    2.06
  -2   4 -34   14.58    1.92
  -2  -4 -34   25.61    1.62
   2   5 -35    0.03    1.91
   2   5 -33   12.71    2.76
   2  -5 -33   13.92    2.46
  -2  -5  33   11.00    1.61
   2  -5 -31   11.91    2.19
  -2  -5  31   15.61    1.93
   2   5 -31   11.32    1.87
   2  -5 -31   14.48    2.79
   2   5 -31   15.99    2.34
   2  -5 -31   10.41    2.23
   2  -5 -29    1.84    3.00
   2  -5 -29   -2.33    2.49
   2   5 -29   -2.52    2.25
   2   5 -29   -2.77    2.24
   2  -5 -29   -1.54    2.75
   2   5 -29   -2.42    2.34
   2  -5 -29   -1.07    2.56
   2  -5 -29   -1.77    2.97
   2   5 -27   43.56    7.26
   2  -5 -27   48.74    3.70
   2  -5 -27   45.92    3.56
   2  -5 -27   34.37    4.10
   2   5 -27   37.52    2.95
   2  -5 -27   45.31    4.69
   2   5 -27   38.79    4.17
   2  -5 -27   50.24    4.31
   2   5 -27   47.57    3.43
   2   5 -27   47.21    3.17
   2   5 -25   66.39    3.62
   2   5 -25   57.12    3.46
   2  -5 -25   68.18    5.42
   2  -5 -25   63.01    4.16
   2  -5 -25   69.08    4.16
   2   5 -25   70.92    4.83
   2   5 -25   67.52    3.90
   2   5 -25   68.09    8.62
   2   5 -23   99.35    4.10
   2  -5 -23  106.95    6.40
   2   5 -23   79.62    4.09
   2   5 -23   99.28    4.44
   2   5 -23   93.64    5.38
   2   5 -23   89.44    9.12
   2   5 -21    2.63    3.00
   2  -5 -21    3.01    1.80
   2   5 -21    4.62    2.08
   2  -5 -21    2.98    2.62
   2  -5 -21   -4.88    4.26
   2   5 -21    2.44    2.24
   2   5 -21    0.89    2.19
   2   5 -21   -1.52    3.50
   2   5 -21    2.59    4.75
   2   5 -19   66.48    7.47
   2   5 -19   60.50    5.51
   2  -5 -19   67.97    3.03
   2  -5 -19   52.70    3.79
   2   5 -19   52.21    3.07
   2  -5 -19   82.45    5.44
   2   5 -19   71.14    4.62
   2   5 -19   73.57    3.52
   2   5 -19   74.17    3.22
   2  -5 -19   68.88    3.73
   2   5 -17  120.63    7.18
   2  -5 -17  103.92    3.93
   2  -5 -17  113.52    4.87
   2  -5 -17   97.89    4.68
   2  -5 -17  162.42    6.61
   2   5 -17  135.33    5.62
   2   5 -17  133.13    4.49
   2   5 -17  130.32    4.66
   2   5 -17  124.61    4.13
   2  -5 -17  118.26    4.55
   2  -5 -15   37.31    2.48
   2   5 -15   56.22    4.86
   2   5 -15   59.40    2.71
   2  -5 -15   55.49    3.07
   2  -5 -15   37.22    2.35
   2   5 -15   59.34    3.06
   2   5 -15   59.71    2.98
  -2  -5  15   52.25    5.24
   2  -5 -15   50.10    4.88
   2   5 -13   47.52    4.13
   2   5 -13   32.52    3.19
   2  -5 -13   28.37    2.27
   2  -5 -13   47.40    2.70
   2  -5 -13   40.38    5.18
   2   5 -13   40.36    3.12
   2  -5 -13   41.44    5.06
   2   5 -13   49.86    2.76
   2   5 -13   48.55    2.62
   2  -5 -13   41.35    4.21
  -2  -5  13   42.69    4.77
   2  -5 -11  141.78    8.10
   2  -5 -11  139.90    8.46
   2   5 -11  135.75    5.38
   2  -5 -11  126.59    4.12
   2  -5 -11  122.47    5.90
   2   5 -11  140.95    6.04
   2   5 -11  114.87    5.04
   2  -5  -9  163.71    9.03
   2   5  -9  145.72    5.77
   2  -5  -9  163.81    8.92
   2  -5  -9  142.56    6.04
  -2  -5   9  140.85    6.09
   2   5  -9  143.80    5.76
   2  -5  -7  346.03   13.51
   2  -5  -7  357.16   13.77
   2  -5  -7  332.12    9.55
  -2   5   7  298.85    9.61
  -2  -5   7  316.57    9.53
   2   5  -7  329.33    9.13
   2  -5  -5 1564.04   39.60
   2  -5  -5 1585.89   39.68
  -2   5   5 1389.66   33.64
  -2  -5   5 1370.78   33.79
   2   5  -5 1529.96   33.39
   2   5  -3  911.02   22.69
  -2   5   3  900.74   21.55
   2  -5  -1    8.95    6.93
   2  -5  -1    6.21    6.92
  -2   5   1    6.15    1.33
   2   5  -1    7.48    1.93
   2   5  -1    5.71    1.84
   2  -5   1  780.26   24.20
   2  -5   1  788.32   24.37
   2   5   1  645.57   16.10
   2   5   1  547.97   13.42
  -2  -5  -1  616.21   14.65
   2  -5   3  471.82   17.48
   2  -5   3  506.29   17.85
   2   5   3  357.32   11.43
   2  -5   3  325.15   10.80
  -2  -5  -3  344.81   10.06
   2  -5   5  675.37   20.22
   2  -5   5  667.43   20.02
   2   5   5  547.77   16.35
   2  -5   5  479.43   15.04
   2   5   5  538.39   14.66
  -2  -5  -5  514.79   14.44
   2  -5   7   35.28    5.79
   2   5   7   36.62    3.38
   2  -5   7   31.53    5.73
   2   5   7   31.91    3.40
  -2  -5  -7   29.43    3.38
  -2   5  -7   28.27    3.41
   2  -5   7   29.31    3.71
   2   5   9   22.12    2.69
   2  -5   9   17.46    4.54
   2  -5   9   20.01    5.04
  -2  -5  -9   20.17    3.22
   2  -5   9   24.46    4.79
   2   5   9   23.84    3.46
  -2   5  -9   22.41    3.52
   2  -5   9   18.71    3.54
  -2  -5 -11  169.64    7.69
   2   5  11  174.58    7.91
  -2   5 -11  174.51    7.97
  -2  -5 -11  141.59    4.41
   2   5  11  159.16    4.85
   2  -5  11  140.36    7.70
   2  -5  11  143.72    7.64
   2   5  11  147.58    5.63
  -2   5 -11  155.21    4.75
   2  -5  11  166.16    9.41
  -2  -5 -13    2.15    1.90
   2   5  13    2.13    1.87
  -2   5 -13    7.18    2.05
  -2  -5 -13    2.95    1.87
   2  -5  13    3.52    4.20
  -2   5 -13    5.88    3.28
   2   5  13   -5.76    4.41
  -2   5 -13    0.10    3.94
   2   5  15  161.17    5.38
  -2  -5 -15  161.05    5.07
  -2  -5 -15  156.98    5.13
  -2   5 -15  162.10    5.23
   2  -5  15  171.66   10.25
  -2   5 -15  169.04    9.09
  -2   5 -15  168.49    8.93
   2   5  15  164.21    8.83
  -2  -5 -17  178.91    5.52
   2   5  17  170.22    5.76
  -2  -5 -17  173.58    5.57
  -2   5 -17  166.79    5.55
   2  -5  17  157.89   10.39
  -2   5 -17  179.97    9.79
  -2   5 -17  174.84    9.35
   2   5  17  183.83    9.56
  -2  -5 -17  183.22    9.49
   2   5  19   27.57    2.74
  -2  -5 -19   29.57    2.75
  -2   5 -19   30.17    2.67
  -2  -5 -19   23.83    2.63
  -2   5 -19   25.42    2.70
  -2  -5 -19   27.79    4.94
   2  -5  19   28.51    5.16
   2  -5  19   22.97    6.02
  -2   5 -19   24.42    4.83
   2   5  19   22.18    4.50
  -2   5 -19   27.02    4.65
  -2   5 -21   47.90    3.29
  -2   5 -21   50.96    3.21
  -2  -5 -21   49.15    3.37
   2   5  21   49.19    3.31
  -2   5 -21   49.17    5.57
  -2  -5 -21   53.78    2.93
   2  -5  21   40.50    6.87
  -2  -5 -21   49.93    6.18
  -2   5 -21   49.51    6.01
  -2   5 -23  106.31    4.58
  -2   5 -23  106.93    4.36
  -2  -5 -23  108.69    4.74
   2   5  23   98.41    4.48
  -2  -5 -23  117.97    4.13
  -2   5 -23   91.41    8.03
  -2  -5 -23  104.04    8.12
   2  -5  23   80.51    8.54
  -2  -5 -25   95.18    4.43
   2   5  25   80.96    4.02
  -2   5 -25   94.95    3.97
  -2  -5 -25   68.16    4.22
  -2   5 -25   83.17    4.07
  -2   5 -25   72.26    8.02
  -2   5 -25   72.11    6.99
  -2  -5 -25   85.87    7.19
  -2  -5 -25   99.58    3.60
  -2  -5 -27    2.45    2.47
   2  -5  27    1.32    1.90
  -2   5 -27    3.67    2.13
   2   5  27    1.68    1.95
  -2   5 -27    3.34    2.11
  -2  -5 -27    3.26    2.33
  -2  -5 -29    6.16    2.27
   2  -5  29    5.29    1.70
  -2   5 -29    9.68    2.04
   2   5  29    6.96    1.76
   2   5  31   14.25    1.56
   2   5  31   15.89    1.81
   2  -5  31   17.21    1.68
  -2   5 -33    2.69    1.75
  -2  -5 -33    4.33    1.39
   2  -6 -34   15.46    1.64
   2  -6 -34   13.81    2.06
   2   6 -34   13.48    2.19
   2  -6 -32    6.92    2.11
   2   6 -32   12.03    2.59
   2  -6 -32   14.19    1.99
   2  -6 -32    5.43    2.03
   2  -6 -32    9.53    2.55
  -2  -6  32   11.70    1.67
   2  -6 -30   -1.04    2.28
   2   6 -30    0.27    2.57
   2  -6 -30    1.66    2.51
   2   6 -30   -1.52    2.08
   2  -6 -30    1.96    1.99
   2  -6 -30   -1.97    2.47
   2  -6 -30   -0.65    2.33
   2  -6 -28   24.78    3.57
   2   6 -28   27.21    2.89
   2  -6 -28   34.21    2.87
   2  -6 -28   28.48    4.02
   2  -6 -28   27.42    3.15
   2  -6 -28   25.95    3.22
   2  -6 -28   21.83    3.68
   2   6 -26   24.51    2.72
   2  -6 -26   24.35    3.50
   2  -6 -26   17.72    3.89
   2  -6 -26   26.45    3.28
   2  -6 -26   25.17    3.35
   2  -6 -26   18.73    4.21
   2   6 -26   20.40    2.44
   2   6 -26   28.98    3.04
   2   6 -26   23.35    6.85
   2  -6 -24   13.34    2.17
   2   6 -24   10.58    2.43
   2  -6 -24    9.55    3.19
   2  -6 -24    9.82    4.05
   2   6 -24    8.83    2.27
   2   6 -24   10.88    3.43
   2   6 -24   12.67    2.68
   2   6 -24    5.63    5.80
   2  -6 -22   25.82    2.48
   2  -6 -22   23.24    3.30
   2   6 -22   23.16    2.57
   2   6 -22   20.55    2.60
   2  -6 -22   24.86    4.51
   2   6 -22   26.18    3.77
   2   6 -22   23.66    2.84
   2   6 -22   27.42    6.53
   2   6 -20   48.05    5.03
   2  -6 -20   59.60    3.09
   2  -6 -20   43.16    4.11
   2  -6 -20   63.62    6.14
   2   6 -20   61.54    3.69
   2   6 -20   56.84    4.98
   2   6 -20   63.93    3.49
   2  -6 -20   53.95    3.66
   2   6 -20   60.36    3.10
   2  -6 -18   11.65    2.12
   2   6 -18    9.59    3.16
   2  -6 -18    2.46    2.16
   2  -6 -18   -0.04    2.60
   2  -6 -18    3.46    3.52
   2   6 -18   11.48    2.35
   2   6 -18    2.97    3.04
   2  -6 -18    8.43    2.54
   2   6 -18   12.06    2.55
   2   6 -18   13.24    2.17
   2  -6 -18   11.38    2.00
  -2  -6  16   23.41    4.46
   2  -6 -16   23.88    2.46
   2   6 -16   27.08    2.65
   2   6 -16   25.15    3.36
   2   6 -16   28.46    2.52
   2   6 -16   16.91    3.48
   2  -6 -16   21.38    2.14
   2   6 -16   25.85    2.21
   2  -6 -16   24.70    2.64
   2  -6 -16   18.30    2.08
   2  -6 -14  262.98   11.22
   2  -6 -14  251.48   10.82
   2   6 -14  261.71    8.05
   2   6 -14  298.60    9.87
   2  -6 -14  194.42    6.29
   2  -6 -14  281.16    6.95
   2  -6 -14  157.71    6.01
   2   6 -14  310.11    7.06
   2   6 -14  290.93    6.88
  -2  -6  14  273.27   11.02
   2   6 -14  182.36   10.84
   2  -6 -12  115.71    8.04
   2  -6 -12  117.19    8.22
   2   6 -12  118.37    5.21
   2  -6 -12   98.53    3.65
   2   6 -12   93.44    4.80
   2   6 -12  120.74    5.87
   2  -6 -12  118.87    3.93
   2   6 -12  122.66    3.99
   2  -6 -12  108.95    5.67
  -2  -6  10    2.95    2.38
   2  -6 -10    0.88    1.76
   2   6 -10    3.00    2.20
   2  -6 -10    1.62    1.85
   2   6 -10    3.59    2.34
   2  -6 -10   -0.12    4.84
   2  -6 -10    3.07    4.84
   2  -6 -10    1.18    2.54
   2  -6  -8  496.77   17.30
   2  -6  -8  474.75   17.03
  -2  -6   8  424.31   12.73
   2   6  -8  465.35   12.32
  -2   6   8  408.34   12.72
   2  -6  -6  728.34   23.42
   2  -6  -6  723.25   23.31
  -2  -6   6  668.10   18.03
   2   6  -6  754.69   17.56
  -2   6   6  660.89   17.69
   2   6  -6  681.30   18.56
  -2  -6   4   79.54    4.20
  -2   6   4   89.88    3.91
   2   6  -4   90.79    4.55
   2   6  -2  350.57   10.30
   2   6  -2  331.55    9.18
  -2   6   2  320.33    9.03
   2  -6   0  552.24   23.62
   2  -6   0  555.72   23.74
   2   6   0  557.70   13.69
   2  -6   2   29.97    8.76
   2  -6   2   34.70    8.94
   2  -6   2   20.53    3.02
  -2  -6  -2   20.41    2.46
   2   6   2   22.54    2.95
   2  -6   4  325.88   14.99
   2  -6   4  309.84   14.80
  -2  -6  -4  227.65    7.90
   2  -6   4  216.62    8.66
   2   6   4  233.90    9.23
   2  -6   6  945.81   26.22
   2  -6   6  924.82   25.92
  -2   6  -6  717.25   20.13
   2  -6   6  699.77   20.43
  -2  -6  -6  718.47   19.61
   2   6   6  767.03   21.84
   2  -6   8  149.58    9.31
   2   6   8  147.81    6.32
   2  -6   8  153.06    9.45
   2   6   8  144.01    6.58
  -2  -6  -8  143.25    6.67
  -2   6  -8  140.16    6.89
   2  -6   8  129.94    7.10
  -2   6 -10   10.96    3.24
   2  -6  10   11.01    3.52
   2   6  10    8.90    2.97
  -2  -6 -10    8.13    1.73
   2   6  10    8.72    1.83
   2  -6  10    9.13    4.49
  -2  -6 -10    8.58    3.16
   2   6  10    6.30    2.73
   2  -6  10    3.57    5.00
   2  -6  10    8.24    4.72
   2   6  12  297.73    9.50
   2  -6  12  294.49   11.96
   2  -6  12  277.32   11.65
   2   6  12  319.55    8.42
  -2  -6 -12  305.80    8.04
  -2   6 -12  336.00    8.42
   2  -6  12  332.63   14.18
   2   6  12  352.13   12.09
  -2  -6 -12  352.84   12.24
  -2   6 -12  358.67   12.64
  -2  -6 -14  257.53    7.16
   2   6  14  263.90    7.48
  -2   6 -14  267.84    7.44
   2  -6  14  279.29   13.34
  -2   6 -14  283.51   11.55
   2   6  14  288.04   11.32
  -2   6 -14  270.73   11.50
   2   6  16    0.38    2.02
  -2  -6 -16    1.02    2.12
  -2   6 -16    6.44    2.28
   2  -6  16   -1.35    4.53
  -2   6 -16    0.13    3.45
   2   6  18   62.97    3.58
  -2  -6 -18   68.72    3.55
  -2  -6 -18   81.76    3.37
  -2   6 -18   68.52    3.61
   2  -6  18   67.72    7.49
   2   6  18   56.56    6.13
  -2   6 -18   58.24    6.53
  -2   6 -18   44.04    6.27
  -2   6 -20   55.90    3.36
  -2  -6 -20   59.31    3.55
   2   6  20   49.58    3.41
  -2   6 -20   56.08    3.50
   2  -6  20   43.77    6.32
  -2   6 -20   54.75    6.14
   2  -6  20   43.64    7.22
  -2  -6 -20   68.93    3.18
  -2  -6 -20   56.88    6.42
  -2   6 -20   51.42    5.71
   2   6  22    1.23    2.26
  -2   6 -22    2.49    2.33
  -2   6 -22    2.85    2.28
  -2  -6 -22    0.53    2.83
  -2  -6 -22   -4.09    4.80
   2  -6  22   -6.83    6.47
  -2   6 -22    3.46    3.79
  -2  -6 -22    0.52    2.16
  -2   6 -24    9.47    2.54
  -2   6 -24    8.34    2.39
  -2  -6 -24    4.81    2.79
   2   6  24    6.91    2.29
  -2  -6 -24    3.39    4.02
  -2   6 -24    5.45    3.82
  -2  -6 -24    4.88    2.08
   2  -6  24    1.56    4.57
  -2  -6 -26   12.61    1.97
  -2  -6 -26    6.17    2.47
   2   6  26   10.47    2.17
  -2   6 -26   12.32    2.26
  -2   6 -26   13.34    2.42
  -2  -6 -26   11.46    2.74
  -2  -6 -28    2.63    1.91
  -2  -6 -28    2.43    1.97
  -2  -6 -28    2.87    1.97
  -2  -6 -28    1.41    2.32
  -2   6 -28    4.09    1.92
   2   6  28    3.98    1.72
  -2   6 -28    3.16    1.97
  -2   6 -30    0.37    1.66
   2   6  30    0.12    1.31
   2   6  30    2.47    1.52
  -2   6 -32    4.57    1.97
   2   6  32    4.01    1.29
   2  -6  32    4.83    1.20
   2   7 -33   12.56    2.45
   2  -7 -33   14.73    1.74
   2  -7 -33   15.99    2.40
  -2  -7  33   10.27    1.46
   2   7 -31   30.57    3.09
   2  -7 -31   39.77    2.45
   2  -7 -31   30.86    2.71
   2  -7 -31   33.52    2.65
   2  -7 -31   36.98    3.17
   2   7 -31   34.19    2.47
  -2  -7  31   36.44    2.26
   2  -7 -29   11.13    2.95
   2  -7 -29   11.71    2.63
   2  -7 -29   16.17    3.01
   2   7 -29   11.83    2.33
   2   7 -29    8.46    2.93
   2  -7 -29   17.78    2.31
   2  -7 -29   11.87    2.53
   2  -7 -29   13.82    3.10
   2  -7 -27   16.39    2.58
   2  -7 -27    8.30    3.78
   2  -7 -27   12.09    3.02
   2   7 -27   13.72    2.54
   2  -7 -27   11.04    3.64
   2  -7 -27   12.89    3.17
   2  -7 -25  159.07    7.53
   2   7 -25  153.23    5.20
   2   7 -25  153.18    5.64
   2  -7 -25  157.50    5.13
   2  -7 -23  162.43    7.67
   2   7 -23  151.78    5.20
   2  -7 -23  152.82    6.19
   2  -7 -23  166.71    5.33
   2   7 -23  162.86    5.72
   2   7 -23  158.11    6.02
   2  -7 -21   -1.49    2.85
   2   7 -21   -0.11    2.52
   2   7 -21   -1.56    2.10
   2   7 -21   -0.23    2.26
   2  -7 -21    0.73    2.07
   2  -7 -19  240.74    7.00
   2   7 -19  261.27    7.31
   2   7 -19  263.65    7.57
   2   7 -19  245.42    6.75
   2  -7 -19  243.05    7.59
   2  -7 -19  238.86    6.69
   2   7 -17  382.16   17.03
   2  -7 -17  336.80   10.87
   2  -7 -17  395.94   11.04
   2   7 -17  416.50   14.15
   2  -7 -17  387.46   10.40
   2   7 -17  467.23   10.77
   2   7 -17  470.94   11.01
   2  -7 -17  428.52   10.98
   2   7 -17  441.31   10.20
   2  -7 -17  386.74   10.18
  -2  -7  15   30.60    4.99
   2   7 -15   30.37    5.81
   2  -7 -15   29.66    4.87
   2   7 -15   32.19    3.20
   2  -7 -15   28.75    4.97
   2  -7 -15   27.47    2.54
   2   7 -15   34.15    2.81
   2   7 -15   35.84    2.65
   2   7 -15   31.37    3.84
   2  -7 -15   29.61    2.42
   2  -7 -15   24.38    2.26
   2  -7 -15   33.97    2.94
   2  -7 -13  169.96   10.03
   2   7 -13  179.72    6.79
   2  -7 -13  179.14   10.04
   2   7 -13  161.49    7.25
   2  -7 -13  137.11    4.71
   2  -7 -13  158.88    5.06
   2  -7 -13   98.31    4.31
   2   7 -13  179.89    5.11
   2   7 -13  173.76    4.93
   2   7 -13  101.73    8.45
  -2   7  13  159.79    8.28
   2  -7 -11  656.74   20.87
   2  -7 -11  669.83   21.24
   2   7 -11  620.13   16.06
   2  -7 -11  585.24   13.59
  -2  -7  11  630.77   17.34
   2   7 -11  638.17   16.29
   2   7 -11  604.92   13.63
  -2   7  11  594.26   17.26
   2  -7  -9  197.47    5.37
  -2  -7   9  172.47    7.57
   2   7  -9  181.51    6.98
   2  -7  -9  179.98    5.29
   2  -7  -9  197.53   11.47
   2  -7  -9  189.48   11.14
  -2   7   9  175.28    7.41
   2  -7  -7   79.45    8.38
   2  -7  -7   78.71    8.27
  -2  -7   7   66.85    4.50
   2   7  -7   67.41    4.10
  -2   7   7   63.83    4.11
   2   7  -7   70.57    6.47
   2  -7  -5  747.01   27.09
   2  -7  -5  710.71   26.84
  -2  -7   5  852.32   21.97
   2   7  -5 1020.49   23.67
  -2   7   5  884.88   21.38
   2   7  -5  878.19   22.46
   2   7  -3 1352.70   31.30
  -2   7   3 1299.50   29.87
   2   7  -3 1312.04   30.10
   2  -7  -1   39.83   10.00
   2  -7  -1   40.41    9.86
   2   7  -1   43.99    2.74
  -2   7   1   55.54    3.23
   2  -7   1  887.39   30.97
   2  -7   1  893.66   31.05
   2   7   1  847.03   21.68
   2  -7   3 2329.11   52.73
   2  -7   3 2336.86   52.83
  -2  -7  -3 1659.68   39.41
   2  -7   3 1503.55   40.47
   2   7   3 1704.99   41.17
   2  -7   5  775.30   24.81
   2  -7   5  827.78   25.41
  -2  -7  -5  573.97   16.54
   2  -7   5  549.12   17.41
   2   7   5  616.74   18.49
  -2  -7  -7   75.35    4.85
   2  -7   7   72.43    5.36
  -2   7  -7   72.98    5.08
  -2  -7  -7   63.57    2.66
   2   7   7   66.35    2.78
   2  -7   7   90.42    8.88
   2  -7   7   84.49    8.83
   2   7   7   75.29    6.03
  -2  -7  -9  833.22   22.24
  -2   7  -9  837.06   22.66
   2  -7   9  797.07   23.09
   2   7   9  730.05   18.25
   2  -7   9  920.48   26.31
   2  -7   9  892.55   25.83
   2   7   9  921.24   21.58
   2   7   9  874.08   25.07
  -2  -7 -11  510.22   15.81
   2  -7  11  514.68   17.03
  -2   7 -11  524.47   16.24
  -2  -7 -11  458.48   11.38
   2   7  11  460.60   11.64
   2  -7  11  475.97   17.99
   2  -7  11  493.67   17.23
   2   7  11  516.70   13.92
   2  -7  11  486.88   17.40
   2   7  13    8.05    2.03
  -2  -7 -13    9.01    2.17
  -2   7 -13    9.50    2.28
  -2  -7 -13    5.83    3.65
   2  -7  13   11.55    4.78
  -2   7 -13   14.66    3.77
  -2   7 -13    1.55    4.39
  -2  -7 -15  241.70    7.12
   2   7  15  239.77    7.22
  -2  -7 -15  267.74    7.06
  -2   7 -15  257.52    7.34
   2  -7  15  237.92   13.40
  -2   7 -15  246.15   11.35
  -2   7 -15  263.48   11.71
  -2  -7 -17  484.54   12.27
   2   7  17  462.24   12.32
  -2   7 -17  468.48   12.34
   2  -7  17  454.57   19.05
  -2   7 -17  477.88   17.72
  -2   7 -17  462.49   17.15
   2   7  19   55.46    3.43
  -2   7 -19   71.53    3.56
  -2  -7 -19   62.89    3.73
  -2   7 -19   62.03    3.66
   2  -7  19   52.28    6.86
  -2   7 -19   60.73    6.59
  -2  -7 -19   70.48    3.34
  -2   7 -19   48.07    5.97
  -2   7 -21   46.39    3.39
  -2  -7 -21   45.28    3.63
  -2   7 -21   53.42    3.28
   2   7  21   48.29    3.30
   2  -7  21   47.14    7.68
  -2   7 -21   51.39    6.20
  -2  -7 -21   44.13    6.38
  -2  -7 -21   57.54    3.18
  -2  -7 -23  340.98    8.25
  -2  -7 -23  324.53    9.23
  -2   7 -23  329.36    8.77
   2   7  23  289.01    8.90
  -2   7 -23  300.92    8.96
   2   7  23  214.24   15.00
  -2   7 -23  267.49   13.64
  -2  -7 -23  373.74    8.74
  -2  -7 -23  306.92   14.19
   2  -7  23  233.10   14.75
  -2   7 -25   72.14    3.81
  -2   7 -25   80.41    3.62
  -2  -7 -25   74.66    4.12
   2   7  25   63.49    3.53
  -2  -7 -25   87.14    3.47
  -2   7 -27    7.29    2.12
   2   7  27    8.18    1.83
  -2   7 -27    7.50    2.08
  -2  -7 -27    8.02    2.50
  -2  -7 -27    6.84    2.16
  -2  -7 -29   43.63    2.60
  -2  -7 -29   44.86    2.53
  -2   7 -29   60.90    2.94
   2   7  29   49.71    2.45
  -2   7 -29   70.83    2.88
   2   7  29   54.44    2.89
  -2   7 -31   15.38    2.40
   2   7  31   21.47    1.79
  -2  -7 -33   -0.81    1.12
   2   8 -34    1.14    2.15
   2   8 -32    5.05    2.62
   2  -8 -32    4.22    2.02
   2  -8 -32    3.91    2.09
   2  -8 -32    6.84    2.55
   2  -8 -32    2.80    1.60
  -2  -8  32    1.73    1.37
   2  -8 -30    3.13    2.30
   2  -8 -30    2.02    2.39
   2  -8 -30    2.79    2.50
   2  -8 -30    4.69    1.87
   2  -8 -30    3.44    2.49
   2   8 -30    3.65    2.61
   2  -8 -28   -0.32    2.95
   2  -8 -28    2.11    2.57
   2  -8 -28    2.57    2.71
   2  -8 -28    4.80    3.07
   2  -8 -28    4.37    2.11
   2   8 -28    2.87    2.14
   2   8 -28    2.10    2.77
   2  -8 -26    4.69    3.11
   2  -8 -26    4.28    3.02
   2  -8 -26    1.89    3.77
   2  -8 -26    8.16    2.42
   2   8 -26    9.13    2.44
   2   8 -26   10.72    2.74
   2   8 -24   12.06    2.97
   2   8 -24    9.87    2.60
   2  -8 -24    9.72    2.44
   2  -8 -22    7.77    2.48
   2   8 -22    7.87    2.86
   2  -8 -22    6.14    4.01
   2   8 -22    7.08    2.50
   2   8 -22    6.06    6.03
  -2   8  20    4.69    3.77
   2   8 -20    6.36    5.54
   2  -8 -20    8.72    2.40
   2  -8 -20    6.78    2.64
   2  -8 -20    4.93    3.94
   2   8 -20   11.79    2.52
   2   8 -20   12.23    2.74
   2  -8 -20    9.29    2.24
  -2   8  18   -3.24    3.84
   2   8 -18    7.62    5.41
   2  -8 -18    1.39    2.95
   2  -8 -18    9.52    2.38
   2   8 -18    2.10    2.40
   2   8 -18    1.49    2.66
   2  -8 -18   13.69    2.34
  -2  -8  16   13.19    4.68
   2   8 -16   17.08    5.67
  -2   8  16   12.16    3.94
   2  -8 -16   16.54    2.40
   2  -8 -16   17.93    3.04
   2  -8 -16   14.12    2.38
   2   8 -16   23.44    2.78
   2   8 -16   21.12    2.58
   2  -8 -16   15.49    2.43
   2   8 -14   35.71    6.17
  -2   8  14   29.42    4.33
   2  -8 -14   40.02    6.60
   2   8 -14   38.05    3.88
   2  -8 -14   35.05    6.34
   2  -8 -14   49.68    3.09
   2   8 -14   51.67    3.15
   2   8 -14   49.73    2.94
   2   8 -14   41.86    4.19
   2  -8 -14   32.12    2.71
   2  -8 -14   26.96    2.50
   2  -8 -12   18.21    5.95
   2  -8 -12   21.30    6.04
   2   8 -12   24.19    3.49
   2   8 -12   21.03    3.20
  -2  -8  12   22.89    3.89
   2  -8 -12   22.01    2.37
   2  -8 -12   15.09    2.13
   2  -8 -12   20.78    2.79
   2   8 -12   27.20    2.49
   2   8 -12   25.58    2.34
   2   8 -12   10.38    4.86
  -2   8  12   18.64    3.49
   2  -8 -10    2.52    5.98
   2  -8 -10    2.24    5.99
  -2  -8  10    7.46    2.97
   2   8 -10    6.14    2.47
   2  -8 -10    6.53    2.00
   2   8 -10    5.83    2.14
   2  -8 -10    6.27    2.49
   2   8 -10    1.17    4.92
  -2   8  10    5.35    2.49
   2  -8  -8   -0.36    5.89
   2  -8  -8    1.77    5.93
   2   8  -8    7.69    2.59
  -2  -8   8    5.44    2.78
   2  -8  -8    7.82    2.09
   2  -8  -8    9.33    2.63
   2   8  -8    5.24    4.70
  -2   8   8    4.71    2.22
  -2  -8   6    3.66    2.76
   2   8  -6    1.54    2.28
   2   8  -6    1.73    2.03
  -2   8   6   -0.54    1.94
   2   8  -6    4.52    3.89
   2  -8  -6    6.30    2.68
   2  -8  -6    2.99    6.73
   2  -8  -6    1.50    6.30
   2  -8  -4   58.69    2.67
  -2  -8   4   55.32    4.21
   2   8  -4   62.94    4.60
   2   8  -4   63.48    4.30
  -2   8   4   57.14    3.56
  -2  -8   2    6.74    2.69
   2  -8  -2    8.83    1.78
   2  -8  -2   10.82    2.00
  -2   8   2    6.59    1.96
   2   8  -2    7.67    2.35
   2   8  -2    8.94    2.46
   2  -8   0   28.01    3.74
   2  -8   0   32.81    2.30
  -2   8   0   27.65    2.73
   2   8   0   13.51    1.62
   2   8   0   32.74    3.48
   2  -8   0   30.84   10.20
   2  -8   0   33.01    9.89
   2  -8   2  107.81   11.75
   2  -8   2  118.11   12.24
   2  -8   2   72.45    5.27
   2  -8   2   71.13    3.12
   2  -8   2   88.30    5.07
   2   8   2   88.30    5.37
   2  -8   4   69.81   10.06
   2  -8   4   79.32   10.35
   2  -8   4   54.85    4.84
  -2  -8  -4   50.79    2.31
   2  -8   4   46.94    2.73
   2   8   4   50.83    2.56
   2  -8   4   72.86    4.48
   2   8   4   52.05    4.72
   2  -8   6  115.97   10.50
   2  -8   6  115.46   10.62
  -2  -8  -6   91.67    5.45
  -2   8  -6   92.13    5.83
   2  -8   6   90.74    6.12
  -2  -8  -6   79.48    3.10
   2  -8   6   78.14    3.56
   2   8   6   93.82    3.55
   2   8   6   79.84    3.13
   2  -8   6  126.83    5.01
   2   8   6   85.35    6.41
   2  -8   8    3.22    6.26
   2  -8   8   -1.04    6.54
   2   8   8    4.46    3.28
  -2  -8  -8    4.68    1.65
   2  -8   8    4.41    3.09
  -2   8  -8    6.56    3.11
   2  -8   8    4.20    2.33
   2   8   8    5.15    1.91
   2   8   8    4.20    1.64
   2  -8   8    5.93    2.75
   2   8   8    2.89    3.20
  -2  -8  -8    4.46    2.90
  -2  -8 -10    8.26    1.79
   2  -8  10   10.22    3.70
  -2   8 -10    8.44    3.24
   2   8  10   10.21    1.84
  -2  -8 -10   10.66    1.98
  -2  -8 -10   10.06    3.37
   2   8  10   10.72    3.88
   2  -8  10   14.08    5.52
   2  -8  10    4.94    5.26
   2   8  10    7.13    2.84
   2  -8  12   16.49    5.43
   2  -8  12   16.88    5.53
   2   8  12   10.08    3.70
   2   8  12   28.25    2.37
  -2  -8 -12   25.80    2.52
  -2   8 -12   34.00    2.70
   2   8  12   26.47    5.02
   2  -8  12   26.09    5.56
  -2  -8 -12   25.36    4.32
  -2   8 -12   30.57    4.57
  -2  -8 -14   57.03    3.28
   2   8  14   61.03    3.23
  -2   8 -14   68.79    3.51
  -2   8 -14   71.08    3.65
   2  -8  14   58.59    7.25
   2   8  14   51.07    6.87
  -2   8 -14   43.93    5.94
  -2  -8 -14   60.57    6.05
  -2   8 -14   49.50    5.90
  -2  -8 -16   33.81    3.07
   2   8  16   32.90    2.80
  -2   8 -16   39.31    3.17
  -2   8 -16   36.63    3.11
   2   8  16   25.53    5.82
   2  -8  16   28.62    6.30
  -2   8 -16   27.04    5.18
  -2  -8 -16   47.41    2.89
  -2   8 -18    7.03    2.61
  -2  -8 -18    2.33    2.68
   2   8  18    1.37    2.11
  -2   8 -18    9.48    2.62
   2   8  18   -0.46    4.30
   2  -8  18   -0.19    5.18
  -2  -8 -18    4.59    2.22
  -2   8 -18    2.12    3.75
  -2   8 -20    4.76    2.56
  -2  -8 -20   -0.25    2.74
  -2   8 -20    3.69    2.40
   2   8  20    2.94    2.23
  -2   8 -20    3.05    2.53
   2  -8  20   -0.70    4.27
   2   8  20    0.71    4.02
  -2  -8 -20    4.11    2.29
  -2   8 -20    1.54    3.66
   2   8  22    2.13    2.39
  -2  -8 -22    6.51    3.02
  -2  -8 -22   17.88    2.31
  -2   8 -22    4.51    2.59
  -2   8 -22    3.55    2.49
  -2   8 -22    3.62    2.63
   2   8  22    4.42    4.71
  -2   8 -22   -2.84    3.93
   2  -8  22   -0.22    4.93
  -2  -8 -22   14.76    2.55
  -2  -8 -24   10.13    2.13
  -2  -8 -24    6.90    1.94
  -2   8 -24    6.73    2.33
   2   8  24   -2.02    2.22
  -2   8 -24    4.50    2.44
  -2  -8 -24    3.54    2.75
  -2   8 -24    3.92    2.43
  -2  -8 -26    3.39    1.83
  -2   8 -26    2.22    2.05
  -2   8 -26    3.39    2.11
   2   8  26    1.24    1.72
  -2   8 -26    3.54    1.98
   2  -8  26    1.62    1.72
   2   8  26    3.47    2.00
  -2  -8 -28    6.17    2.04
  -2   8 -28    1.06    1.86
  -2  -8 -28    1.69    1.88
  -2   8 -28    2.64    1.86
   2   8  28    2.48    1.71
  -2  -8 -28    5.99    2.11
  -2   8 -30    1.33    1.99
   2   8  30    4.90    1.49
  -2   8 -30    5.96    1.62
  -2  -8 -32    1.81    1.10
   2  -9 -33   12.92    1.93
   2   9 -33   13.15    2.45
   2  -9 -31   42.39    2.25
   2  -9 -31   45.56    2.81
   2  -9 -31   42.44    2.87
   2  -9 -31   49.30    3.31
  -2  -9  31   50.78    2.34
   2   9 -29    6.43    2.61
   2  -9 -29   12.77    2.52
   2  -9 -29   10.15    2.83
   2  -9 -29   11.17    2.95
   2  -9 -29   11.66    2.56
   2  -9 -29   11.10    1.96
   2  -9 -29   10.56    2.70
  -2   9  29    6.91    1.81
   2   9 -27    7.57    2.79
   2  -9 -27    7.57    2.77
   2  -9 -27    6.99    3.18
   2  -9 -27    9.79    2.72
   2   9 -27    8.04    2.18
   2  -9 -27    8.62    2.17
   2   9 -27    8.91    2.46
   2  -9 -25  118.64    6.40
   2  -9 -25  105.26    4.33
   2   9 -25  110.30    4.57
   2   9 -25  123.62    4.95
   2  -9 -25  115.40    4.34
   2  -9 -23  139.48    4.93
   2  -9 -23  131.73    7.00
   2   9 -23  126.86    4.90
   2   9 -23  135.27    5.31
   2   9 -23  116.36   10.73
   2  -9 -21    0.52    2.37
   2   9 -21    2.30    2.57
   2  -9 -21    3.36    2.08
   2  -9 -21   -3.65    4.02
   2   9 -21    2.08    2.33
   2   9 -21    1.25    5.38
   2  -9 -19  183.90    6.00
   2   9 -19  184.79    5.99
   2   9 -19  199.40    6.33
   2  -9 -19  192.87    5.77
   2   9 -17  334.59   16.44
  -2   9  17  290.92   13.92
   2  -9 -17  293.64   10.06
   2  -9 -17  361.77    9.78
   2   9 -17  412.27   10.21
   2   9 -17  409.28    9.88
   2  -9 -17  365.99    9.54
  -2  -9  15   65.36    6.93
   2   9 -15   57.41    7.31
  -2   9  15   56.29    5.71
   2  -9 -15   54.01    3.40
   2  -9 -15   51.54    3.86
   2   9 -15   68.61    4.83
   2  -9 -15   71.08    7.60
   2  -9 -15   66.73    7.23
   2  -9 -15   69.13    3.50
   2   9 -15   78.23    3.76
   2   9 -15   72.80    3.48
   2  -9 -15   64.97    3.29
  -2   9  13   63.98    5.61
   2   9 -13   55.68    7.01
   2   9 -13   81.43    5.46
   2  -9 -13   79.65    8.54
   2  -9 -13   74.56    8.56
   2   9 -13   75.00    3.79
   2  -9 -13   84.54    3.98
   2  -9 -13   78.56    4.13
   2  -9 -13   61.51    3.39
   2   9 -13   94.33    3.92
   2   9 -13   90.86    3.65
   2  -9 -13   76.78    4.23
   2  -9 -13   80.93    3.69
   2  -9 -11  697.37   23.99
   2  -9 -11  674.40   23.40
   2   9 -11  650.22   17.99
   2   9 -11  629.56   17.33
  -2  -9  11  629.29   19.05
   2  -9 -11  538.73   14.37
   2  -9 -11  581.52   14.55
   2   9 -11  630.81   14.42
   2   9 -11  661.69   14.69
   2  -9 -11  624.34   15.33
  -2   9  11  606.37   18.27
   2  -9  -9  489.62   12.15
  -2  -9   9  503.10   15.99
   2   9  -9  514.43   14.78
   2  -9  -9  550.28   21.28
   2  -9  -9  514.09   20.66
   2  -9  -9  497.98   12.94
   2   9  -9  495.63   12.06
  -2   9   9  482.10   14.96
   2   9  -7    3.17    2.40
  -2  -9   7    3.13    2.89
   2  -9  -7    3.47    6.43
   2  -9  -7    0.21    6.64
   2  -9  -7    1.59    2.61
  -2   9   7    1.87    2.09
   2   9  -7    4.13    4.00
   2  -9  -5  598.21   13.62
  -2  -9   5  588.00   17.21
   2  -9  -5  493.52   22.09
   2  -9  -5  486.85   22.01
   2  -9  -5  484.53   14.47
   2   9  -5  613.54   17.34
  -2   9   5  618.54   16.06
   2   9  -5  624.40   16.80
   2  -9  -3  670.69   16.25
  -2  -9   3  679.58   19.70
   2  -9  -3  774.98   16.55
   2   9  -3  752.21   20.20
   2   9  -3  659.69   17.64
  -2   9   3  713.55   18.58
   2  -9  -1   14.33    3.51
   2  -9  -1   12.80    1.87
   2  -9  -1   20.76    9.15
  -2  -9   1   13.79    1.56
   2  -9  -1   15.18    2.14
  -2   9   1    9.83    2.29
   2   9  -1   10.12    2.79
   2   9   1  284.86    7.45
  -2  -9  -1  314.18    7.34
   2  -9   1  297.75    7.75
  -2  -9  -1  301.97    7.27
   2  -9   1  309.61   11.66
   2  -9   1  264.66    7.52
   2  -9   1  326.02   18.37
   2  -9   1  341.92   18.75
   2  -9   1  311.20    9.60
   2   9   1  352.18   11.65
   2   9   3  995.08   22.21
   2  -9   3  908.28   22.21
  -2  -9  -3 1021.31   21.95
   2  -9   3 1051.48   27.46
   2  -9   3  851.02   22.09
   2  -9   3 1386.68   38.13
   2  -9   3 1405.04   38.52
   2  -9   3 1331.01   25.03
   2   9   3 1166.70   27.65
   2  -9   5  219.49    6.93
   2   9   5  247.82    6.92
   2  -9   5  248.72   10.80
  -2  -9  -5  255.35    6.61
   2  -9   5  360.84   17.77
   2  -9   5  330.34   17.31
   2  -9   5  315.26    8.88
   2   9   5  295.79   11.38
   2  -9   7  161.93    5.84
   2   9   7  185.11    5.47
   2   9   7  198.88    5.91
  -2   9  -7  200.66    9.15
  -2  -9  -7  196.32    5.51
   2  -9   7  188.72    9.49
   2  -9   7  241.13   14.33
   2  -9   7  233.27   14.22
   2  -9   7  242.12    7.26
   2   9   7  220.12   10.27
   2   9   9  592.56   14.73
   2   9   9  618.55   15.28
  -2  -9  -9  682.02   19.50
  -2  -9  -9  595.06   14.66
  -2   9  -9  662.97   19.80
   2  -9   9  600.90   20.05
   2  -9   9  696.45   23.88
   2  -9   9  717.37   24.43
   2   9   9  749.70   19.19
   2  -9   9  665.85   15.96
   2   9   9  675.70   21.39
  -2  -9 -11  449.93   11.49
  -2  -9 -11  493.05   16.39
  -2   9 -11  510.48   16.81
   2  -9  11  484.22   17.39
   2   9  11  508.52   14.91
   2  -9  11  493.68   19.21
   2  -9  11  476.79   18.70
   2   9  11  455.07   11.58
   2   9  11  470.94   12.24
   2  -9  11  456.93   18.64
   2   9  11  511.49   18.61
   2   9  13   14.26    2.41
  -2  -9 -13    8.72    2.38
   2   9  13   12.76    2.02
  -2  -9 -13   13.32    4.05
   2   9  13   12.10    4.22
   2  -9  13   13.65    5.45
  -2   9 -13   14.00    3.91
   2   9  15  165.24    5.59
  -2  -9 -15  166.58    5.76
  -2   9 -15  189.81    6.04
  -2   9 -15  177.30    5.92
   2   9  15  161.93   11.32
   2  -9  15  159.15   11.48
  -2  -9 -15  179.75   10.00
  -2   9 -15  157.07    9.51
  -2   9 -15  154.89    9.76
   2   9  17  319.95    9.00
  -2  -9 -17  321.00    9.19
  -2   9 -17  332.06    9.29
  -2   9 -17  357.94    9.46
   2   9  17  299.85   16.12
   2  -9  17  292.97   15.75
  -2   9 -17  312.57   14.26
  -2  -9 -17  354.49   14.87
  -2   9 -17  299.57   13.64
   2   9  19   67.18    3.61
  -2  -9 -19   63.33    3.96
  -2   9 -19   71.59    3.68
  -2   9 -19   72.81    3.95
  -2   9 -19   69.88    3.97
   2   9  19   56.11    7.52
   2  -9  19   60.60    7.50
  -2   9 -19   72.71    6.98
  -2  -9 -19   82.40    3.73
   2   9  21   29.00    3.19
  -2   9 -21   31.80    2.86
  -2  -9 -21   22.20    3.22
  -2  -9 -21   37.74    2.62
   2   9  21   28.45    2.70
  -2   9 -21   30.50    3.11
  -2   9 -21   30.06    3.03
   2   9  21   25.80    5.88
  -2   9 -21   24.41    4.94
   2  -9  21   21.97    6.44
  -2  -9 -21   33.05    2.82
  -2  -9 -23  190.77    5.39
  -2   9 -23  163.28    5.22
   2   9  23  132.37    5.66
   2   9  23  132.92    5.13
  -2  -9 -23  167.32    5.00
  -2   9 -23  148.95    5.52
  -2   9 -23  157.44    5.59
  -2  -9 -25   51.84    2.82
  -2   9 -25   43.38    3.00
  -2   9 -25   46.51    2.99
   2   9  25   36.96    3.00
  -2   9 -25   48.80    2.78
   2   9  25   37.30    2.58
  -2  -9 -27   -1.99    2.03
  -2   9 -27    0.64    1.77
  -2   9 -27    0.46    1.85
   2  -9  27   -1.86    1.63
   2   9  27   -2.11    1.87
  -2  -9 -29   35.37    2.29
  -2  -9 -29   36.94    2.36
   2  -9  29   38.17    2.08
   2   9  29   35.62    2.27
  -2   9 -29   43.48    2.37
  -2   9 -29   39.51    2.36
  -2  -9 -31   30.23    1.56
   2 -10 -32    2.17    1.63
   2 -10 -32    3.93    1.70
   2 -10 -32    1.99    1.82
   2  10 -32    5.14    2.34
   2 -10 -30    6.94    2.38
   2 -10 -30    7.08    2.47
   2 -10 -30    6.39    2.45
   2 -10 -30    4.10    2.55
   2  10 -30    8.47    3.23
   2  10 -30    3.59    2.16
   2  10 -28    3.46    2.51
   2 -10 -28    1.96    2.70
   2 -10 -28    5.29    2.40
   2 -10 -28    5.70    2.51
   2 -10 -28    3.16    2.95
   2 -10 -28    1.72    1.73
   2  10 -28    5.48    2.17
   2  10 -26    2.74    2.71
   2 -10 -26    2.27    2.73
   2 -10 -26    1.07    2.66
   2 -10 -26   -2.78    3.22
   2  10 -26    3.30    2.08
   2 -10 -26    2.73    1.98
   2  10 -26    6.38    2.46
  -2  10  26    3.13    1.81
   2 -10 -24    0.93    2.41
   2  10 -24    5.20    2.96
   2 -10 -24   -2.44    3.88
   2 -10 -24    2.07    2.18
   2  10 -24    1.07    2.26
   2  10 -24    2.64    2.61
   2  10 -22   -0.85    5.73
   2 -10 -22    1.53    2.50
   2  10 -22    1.03    2.82
   2  10 -22   -1.69    2.61
   2 -10 -22    3.91    2.37
   2  10 -22    4.01    2.67
   2  10 -20   -2.69    5.51
   2 -10 -20   -0.56    2.40
   2  10 -20    0.88    2.79
   2 -10 -20    2.66    2.18
   2 -10 -20   -4.81    4.02
   2  10 -20    2.58    2.22
   2 -10 -20    0.53    2.15
   2  10 -20    3.62    2.49
   2  10 -18   15.97    6.21
   2  10 -18   14.05    3.38
   2 -10 -18   13.57    2.60
   2 -10 -18   18.12    2.72
   2  10 -18   14.56    2.59
   2  10 -18   20.79    2.88
   2 -10 -18   24.00    2.67
  -2  10  16    0.40    2.74
   2  10 -16    1.83    5.21
  -2 -10  16    0.68    4.21
   2  10 -16   -3.24    3.29
   2 -10 -16    2.64    2.22
   2 -10 -16    2.38    2.87
   2 -10 -16    1.36    2.35
   2  10 -16    1.17    2.22
   2  10 -16    4.26    2.52
   2 -10 -16    3.95    2.24
   2  10 -14   -0.17    4.59
  -2  10  14   -1.19    2.65
   2  10 -14    1.24    2.68
   2 -10 -14   -2.46    2.00
   2 -10 -14   -2.14    2.63
   2 -10 -14    0.37    2.15
   2  10 -14   -1.50    2.18
   2  10 -14    1.16    2.35
   2 -10 -14    1.91    2.11
   2  10 -12    1.22    5.04
  -2  10  12    0.11    3.23
   2  10 -12    1.70    1.69
   2 -10 -12    4.87    6.34
   2 -10 -12   -2.86    6.51
   2  10 -12    1.94    3.98
   2 -10 -12    3.42    1.96
   2 -10 -12    4.07    2.52
  -2 -10  12    6.29    3.38
   2 -10 -12    5.41    1.65
   2 -10 -12    3.55    2.72
   2  10 -12    6.22    2.10
   2  10 -12    5.35    2.36
   2 -10 -12    7.89    2.26
   2 -10 -10   -3.67    7.18
   2  10 -10   -4.54    4.10
   2 -10 -10   -4.42    7.28
   2 -10 -10    0.74    2.15
   2 -10 -10    1.33    2.44
  -2 -10  10    0.45    2.98
   2 -10 -10    2.06    1.34
   2  10 -10   -0.02    2.06
   2 -10 -10   -0.30    2.73
   2  10 -10    1.93    2.18
  -2  10  10   -0.09    2.07
   2  10 -10   -2.43    5.13
   2 -10  -8   32.70    8.22
   2 -10  -8   43.12    8.51
   2  10  -8   25.25    3.07
   2 -10  -8   29.80    3.30
  -2 -10   8   38.65    4.77
   2  10  -8   25.72    3.75
   2  10  -8   36.99    5.32
  -2  10   8   17.88    3.73
   2 -10  -6   72.46    3.31
   2  10  -6   61.22    4.62
  -2 -10   6   65.08    5.41
  -2  10   6   59.92    4.38
   2  10  -6   62.35    5.32
   2 -10  -6   53.66    3.99
   2 -10  -6   57.51    9.23
   2 -10  -6   55.34    9.19
   2 -10  -4    0.37    1.94
  -2 -10   4    0.61    2.80
   2 -10  -4    0.71    2.10
  -2 -10   4   -1.39    1.62
   2 -10  -4    2.41    2.84
   2  10  -4   -1.02    2.31
  -2  10   4    0.36    1.80
   2  10  -4   -1.41    2.55
  -2 -10   2  109.39    3.58
   2 -10  -2  128.56    7.61
  -2 -10   2  120.00    6.88
   2 -10  -2  114.98    4.10
   2 -10  -2  130.50    4.45
  -2 -10   2  117.28    3.68
   2  10  -2  133.84    6.89
  -2  10   2  118.61    5.77
   2 -10   0   61.91   10.39
   2 -10   0   57.20   10.17
  -2 -10   0   73.87    2.79
   2 -10   0   67.24    3.12
   2 -10   0   80.04    6.19
  -2 -10   0   74.62    2.82
   2  10   0   57.29    2.63
   2 -10   0   73.67    3.37
   2 -10   0   51.56    4.29
   2  10   0   81.73    5.61
   2 -10   2   -2.97    7.80
   2 -10   2   -3.49    7.42
  -2 -10  -2    1.98    1.49
   2 -10   2    1.17    1.86
   2 -10   2    1.35    3.00
   2 -10   2    1.62    2.01
   2  10   2    0.50    1.49
  -2 -10  -2    2.32    1.53
   2 -10   2    1.88    3.03
   2  10   2    2.29    2.53
   2 -10   4   29.00    8.83
   2 -10   4   30.99    8.78
  -2 -10  -4   31.69    2.09
   2 -10   4   30.40    4.55
   2 -10   4   24.03    2.37
   2 -10   4   24.83    2.56
   2  10   4   27.78    2.09
  -2 -10  -4   34.88    2.14
   2 -10   4   33.78    3.80
   2  10   4   29.93    4.30
   2 -10   6    1.72    7.78
   2 -10   6    0.48    7.69
  -2  10  -6   -3.78    4.31
   2 -10   6    7.75    3.53
  -2 -10  -6   12.68    1.88
   2 -10   6    6.11    2.39
   2  10   6    6.78    1.88
   2 -10   6    5.44    3.06
   2  10   6    3.95    3.28
   2 -10   8   -4.08    7.32
   2 -10   8   -4.19    7.23
   2  10   8   -1.24    4.29
  -2  10  -8    0.60    3.34
   2 -10   8    0.96    3.45
  -2 -10  -8    4.84    1.78
   2 -10   8    4.03    2.53
   2  10   8    3.61    1.89
   2 -10   8    1.57    2.98
   2  10   8    0.29    2.98
   2 -10  10   -3.27    6.33
   2 -10  10   -2.17    5.97
  -2 -10 -10    1.14    1.86
   2 -10  10   -1.60    3.39
   2  10  10   -0.08    1.74
   2  10  10    1.31    1.88
   2 -10  10   -1.23    2.66
   2  10  10   -5.10    4.48
  -2  10 -12   19.21    4.31
  -2 -10 -12   22.01    2.37
   2 -10  12   14.63    4.80
   2  10  12   19.08    2.55
   2  10  12   19.95    2.22
   2 -10  12   22.48    5.86
   2  10  12   14.35    4.71
   2  10  12   15.98    3.67
   2 -10  12   12.80    6.22
   2 -10  12   11.06    5.81
   2  10  14    2.83    1.90
   2  10  14    1.89    2.26
  -2  10 -14    1.75    2.51
   2  10  14    2.96    3.51
   2 -10  14    2.55    4.63
  -2  10 -14    2.00    3.32
  -2  10 -14   -1.82    3.61
   2  10  16    7.36    2.16
   2  10  16    9.55    2.53
  -2  10 -16    7.61    2.63
   2  10  16    8.18    4.34
   2 -10  16    2.78    4.82
  -2  10 -16    4.47    3.78
  -2  10 -16    7.47    4.08
   2  10  18    5.58    2.30
   2  10  18   16.29    2.68
  -2 -10 -18   21.75    2.37
  -2  10 -18   13.04    2.76
  -2  10 -18   13.75    2.73
   2 -10  18   10.38    5.42
   2  10  18   15.25    4.86
  -2  10 -18   12.47    4.20
  -2 -10 -20   10.79    2.21
  -2  10 -20    5.18    2.34
  -2  10 -20    6.21    2.55
   2  10  20    7.59    2.46
   2  10  20    4.73    2.07
  -2  10 -20    3.18    2.50
   2  10  20    5.60    4.07
  -2 -10 -20    8.24    2.31
  -2  10 -20    7.32    3.69
  -2 -10 -22    9.80    2.35
   2  10  22    2.66    1.93
  -2  10 -22    7.05    2.50
   2  10  22    6.87    2.35
  -2  10 -22    1.14    2.25
  -2 -10 -22   12.63    2.27
  -2  10 -22    2.37    2.41
  -2 -10 -24    8.76    2.09
  -2  10 -24    4.15    2.17
   2  10  24    2.45    2.05
  -2  10 -24    5.02    2.01
  -2  10 -24    2.45    2.16
  -2 -10 -26    3.92    1.83
  -2  10 -26    5.23    1.96
  -2  10 -26    5.72    1.99
   2 -10  26    4.46    1.65
   2  10  26    3.38    1.82
  -2 -10 -28    5.91    2.02
  -2  10 -28    1.51    1.61
   2 -10  28    1.45    1.32
  -2  10 -28   -0.60    1.76
   2  10  28    2.71    1.54
  -2 -10 -28    5.69    2.12
   2 -11 -31   30.51    2.14
   2 -11 -31   29.13    2.07
   2 -11 -31   32.22    2.39
   2  11 -31   24.78    2.70
   2 -11 -29    8.35    2.49
   2 -11 -29    7.97    2.37
   2 -11 -29    8.27    2.56
   2 -11 -29    7.64    2.76
   2 -11 -29   13.06    2.70
   2  11 -29    7.23    3.13
   2 -11 -27    5.89    2.50
   2 -11 -27    3.73    2.77
   2 -11 -27    5.41    2.37
   2  11 -27   -1.13    2.42
   2  11 -27    3.20    3.06
   2  11 -27    2.96    2.10
   2 -11 -25   44.90    4.22
   2 -11 -25   35.93    2.51
   2  11 -25   25.52    3.07
   2  11 -25   52.55    3.31
   2 -11 -25   55.41    3.07
   2 -11 -23   15.54    2.66
   2  11 -23    7.16    2.82
   2 -11 -23   14.82    4.07
   2 -11 -23   12.62    2.20
   2  11 -23   16.98    2.40
   2  11 -23   19.18    2.80
   2  11 -21    1.03    5.42
   2 -11 -21   -0.46    2.59
   2  11 -21    2.59    2.61
   2 -11 -21    0.07    3.77
   2 -11 -21    3.21    2.00
   2  11 -21    2.01    2.30
   2 -11 -21    0.28    2.46
   2  11 -21    2.40    2.53
   2  11 -19   52.64    7.90
   2 -11 -19   68.84    3.87
   2  11 -19   44.64    3.76
   2 -11 -19   50.75    3.67
   2  11 -19   79.81    3.99
   2  11 -19   67.21    3.54
   2 -11 -19   73.07    3.67
   2  11 -17  135.41   11.12
   2 -11 -17  114.45    5.49
   2 -11 -17  155.79    5.80
   2  11 -17  185.31    5.98
   2  11 -17  168.13    5.56
   2 -11 -17  172.91    5.70
   2  11 -15   12.06    5.33
   2 -11 -15    6.97    2.38
   2 -11 -15    7.44    3.43
   2 -11 -15    9.57    5.66
   2 -11 -15    9.76    5.45
   2 -11 -15   11.44    2.58
   2  11 -15   10.28    2.32
   2  11 -15   10.36    2.59
   2 -11 -15   14.24    2.53
   2  11 -13  184.87    5.58
  -2  11  13  175.62    9.42
   2  11 -13  162.90   11.16
   2  11 -13  223.11    9.79
   2 -11 -13  216.77   14.14
   2 -11 -13  201.22   14.03
   2 -11 -13  199.45    6.92
   2 -11 -13  193.61    6.87
  -2 -11  13  202.45   11.09
   2  11 -13  239.28    6.76
   2  11 -13  228.96    6.37
   2 -11 -13  212.03    7.40
   2 -11 -13  181.80    6.39
  -2  11  11  402.22   14.47
   2  11 -11  397.51   10.43
   2  11 -11  350.75   16.07
   2 -11 -11  459.27   20.81
   2  11 -11  466.27   15.22
   2 -11 -11  457.26   21.08
   2  11 -11  516.45   13.14
   2 -11 -11  432.03   11.71
  -2 -11  11  443.64   16.41
   2 -11 -11  392.21   11.07
   2  11 -11  482.79   11.36
   2 -11 -11  476.21   12.38
   2 -11 -11  413.71   11.24
   2 -11  -9  234.21   15.14
   2 -11  -9  226.97   15.02
   2  11  -9  274.12    8.33
   2 -11  -9  225.09    7.35
  -2 -11   9  208.80   10.56
   2 -11  -9  204.20    6.48
   2  11  -9  232.16    6.75
   2 -11  -9  240.44    7.89
  -2  11   9  208.44    9.19
   2  11  -9  195.28   10.50
   2 -11  -7    1.01    7.31
   2 -11  -7    2.84    6.98
   2  11  -7    5.52    2.51
   2 -11  -7    3.65    2.61
  -2 -11   7    6.27    3.43
   2 -11  -7    5.83    2.11
   2  11  -7    5.38    2.46
   2 -11  -7    6.27    1.44
   2 -11  -7    6.97    2.80
   2  11  -7    6.80    3.42
  -2  11   7    3.38    2.07
  -2  11   5  137.48    6.90
   2  11  -5  199.05    6.43
   2 -11  -5  171.42    6.14
   2 -11  -5  122.92   12.09
   2 -11  -5  123.07   12.23
  -2 -11   5  156.42    8.54
   2 -11  -5  157.97    5.13
   2 -11  -5  137.87    6.09
  -2 -11   5  138.75    4.52
   2 -11  -3  181.37    9.79
  -2 -11   3  181.09    9.22
   2 -11  -3  177.32    5.73
   2 -11  -3  195.30    6.09
  -2 -11   3  170.56    5.23
  -2  11   3  166.51    7.67
   2  11  -3  192.20    8.98
   2 -11  -1    7.97    2.97
  -2 -11   1    4.59    1.53
   2 -11  -1    5.58    1.93
   2 -11  -1    7.09    3.71
  -2 -11   1    2.38    3.31
  -2 -11   1    3.73    1.65
   2 -11  -1    4.03    2.25
   2  11  -1    6.08    2.71
   2 -11  -1    4.82    7.09
   2 -11  -1    7.61    7.70
   2 -11   1   99.51   11.68
   2 -11   1  111.03   11.94
   2  11   1  100.71    3.68
  -2 -11  -1  124.19    3.86
   2 -11   1  115.86    4.35
  -2 -11  -1  109.72    3.71
   2 -11   1  123.09    8.05
   2 -11   1  105.68    4.11
   2 -11   1  122.85    5.64
   2  11   1  127.63    7.33
   2 -11   3  267.04   16.91
   2 -11   3  254.70   16.54
   2  11   3  222.86    6.36
   2 -11   3  216.54    6.78
  -2 -11  -3  240.80    6.38
   2 -11   3  200.03    6.56
  -2 -11  -3  246.95    6.39
   2 -11   3  240.29   11.26
   2 -11   3  274.65    8.59
   2  11   3  261.96   10.93
   2 -11   5    9.70    7.16
   2 -11   5   13.49    7.53
  -2 -11  -5   17.32    1.96
   2 -11   5   11.04    2.51
   2  11   5   12.86    1.81
   2 -11   5   10.53    3.84
  -2 -11  -5   16.03    1.92
   2 -11   5   19.32    3.33
   2  11   5    9.34    3.45
   2 -11   7  145.49   12.50
   2 -11   7  149.77   12.65
  -2 -11  -7  128.13    4.34
   2  11   7  120.35    4.50
   2 -11   7  111.29    4.89
   2 -11   7  119.51    8.41
  -2 -11  -7  131.02    4.37
  -2  11  -7  130.18    8.04
   2 -11   7  147.50    5.99
   2  11   7  134.31    8.45
   2  11   9  431.71   14.50
   2 -11   9  413.38   19.58
   2 -11   9  398.34   19.14
   2  11   9  372.10   10.10
  -2 -11  -9  382.00    9.85
  -2  11  -9  382.15   14.95
   2 -11   9  351.36   15.32
   2 -11   9  400.36   11.30
   2  11   9  369.76    9.57
   2  11   9  387.57   15.91
   2  11  11  359.84   13.05
   2 -11  11  344.01   17.43
   2 -11  11  353.51   17.29
   2  11  11  348.04    9.69
  -2 -11 -11  367.91    9.40
  -2  11 -11  344.14   14.47
   2 -11  11  339.48   15.30
   2 -11  11  335.75   10.22
   2 -11  11  336.68   16.80
   2  11  11  342.60   15.63
  -2 -11 -13   11.34    2.31
  -2  11 -13    6.55    4.08
   2  11  13    8.27    2.32
   2 -11  13   10.72    5.26
   2  11  13    4.41    3.81
  -2 -11 -13  151.33   11.69
  -2 -11 -13  159.75   11.94
  -2  11 -15   92.21    7.40
  -2  11 -15   93.56    7.91
   2  11  15   86.37    4.40
  -2 -11 -15  105.59    4.05
  -2  11 -15  105.27    4.59
   2 -11  15   76.89    8.83
   2  11  15   82.55    8.47
  -2  11 -17   71.53    7.16
   2  11  17   73.94    4.20
   2  11  17   72.73    8.00
   2 -11  17   65.19    8.23
  -2  11 -17   87.98    4.23
  -2  11 -19    7.83    2.44
  -2 -11 -19   15.48    2.35
   2  11  19    8.47    2.49
  -2  11 -19    7.46    2.61
   2 -11  19   10.61    5.04
   2  11  19    8.00    4.14
  -2  11 -21   -2.20    2.37
  -2 -11 -21   -3.46    2.15
  -2  11 -21   -2.67    2.26
   2  11  21   -2.09    2.38
  -2 -11 -21   -0.16    2.17
  -2  11 -23   26.73    2.66
  -2  11 -23   29.76    2.78
   2  11  23   19.16    2.59
  -2 -11 -23   34.90    2.41
  -2 -11 -23   41.62    2.69
  -2  11 -25   16.52    2.23
  -2  11 -25   14.77    2.15
  -2 -11 -25   17.46    2.12
  -2  11 -27   -0.39    2.32
   2 -11  27   -0.90    1.39
  -2  11 -27   -2.90    1.81
   2  11  27   -1.44    1.56
  -2 -11 -27    0.16    1.76
  -2  11 -27   -1.01    1.63
  -2 -11 -29   19.56    1.87
  -2 -11 -29   21.51    1.82
   2 -12 -30    9.44    1.84
   2 -12 -30    7.38    1.89
   2 -12 -30    5.59    1.98
   2  12 -30    7.01    2.35
   2  12 -28    5.82    3.12
   2 -12 -28    8.12    2.60
   2 -12 -28    7.35    2.89
   2 -12 -28    6.81    2.47
   2 -12 -28    3.71    2.33
   2 -12 -26    1.97    2.42
   2 -12 -26    2.18    2.33
   2 -12 -26   -1.84    2.77
   2  12 -26    3.47    3.17
   2  12 -26    1.39    2.15
   2 -12 -24   -0.46    3.20
   2  12 -24   -2.20    3.40
   2  12 -24   -0.87    2.41
   2 -12 -24    6.49    2.23
   2 -12 -22   28.73    2.95
   2  12 -22   19.39    4.03
   2 -12 -22   20.42    4.10
   2  12 -22   27.18    2.94
   2 -12 -22   24.75    2.76
   2  12 -20   14.45    5.92
   2 -12 -20   20.91    2.93
   2 -12 -20   18.47    4.00
   2  12 -20   18.48    2.49
   2  12 -20   22.56    2.91
   2 -12 -20   23.26    2.87
   2 -12 -20    9.59    2.53
   2  12 -20   12.47    3.89
   2  12 -18    0.58    5.16
   2  12 -18    1.40    3.40
   2 -12 -18   -1.17    2.07
   2  12 -18   -0.99    2.20
   2  12 -18   -0.58    2.53
   2 -12 -18   -0.25    2.52
   2  12 -16   15.96    5.80
   2  12 -16   12.90    3.75
   2 -12 -16    6.86    2.23
   2 -12 -16   14.07    2.81
   2  12 -16   13.76    2.33
   2  12 -16   18.41    2.75
   2 -12 -16   16.06    2.70
   2  12 -14    4.28    4.92
   2 -12 -14    3.42    3.08
   2 -12 -14   -0.32    2.37
   2  12 -14    3.40    3.57
   2  12 -14    8.95    3.64
   2 -12 -14   -1.30    3.42
   2  12 -14    6.73    2.62
   2 -12 -14   10.90    2.68
   2  12 -12    5.51    4.46
   2  12 -12    5.17    1.77
   2  12 -12    4.12    3.80
   2 -12 -12    1.47    7.31
   2 -12 -12   -5.87    7.70
   2  12 -12    6.80    3.61
   2 -12 -12    8.63    2.48
   2 -12 -12    5.95    3.69
   2 -12 -12    3.57    3.02
   2  12 -12    8.78    2.59
   2 -12 -12    8.82    2.60
   2 -12 -10   -2.08    7.44
   2 -12 -10    1.61    7.49
   2  12 -10    3.68    3.83
   2  12 -10    9.51    4.05
   2 -12 -10    4.41    2.78
   2 -12 -10    3.85    3.93
  -2 -12  10    3.91    3.57
   2 -12 -10    3.95    1.61
   2 -12 -10    3.49    2.91
   2  12 -10    3.47    2.37
  -2  12  10    1.79    2.37
   2  12 -10    3.15    1.58
   2  12 -10    5.13    4.18
   2 -12  -8   34.73    8.83
   2 -12  -8   40.64    9.26
   2  12  -8   37.31    3.80
   2 -12  -8   32.94    3.57
   2 -12  -8   50.90    3.34
  -2 -12   8   55.68    5.97
   2 -12  -8   40.16    2.56
   2  12  -8   44.55    3.06
   2 -12  -8   43.34    3.99
  -2  12   8   39.02    4.28
   2 -12  -6    9.18    7.53
   2 -12  -6   15.48    7.58
   2  12  -6    7.45    2.80
   2 -12  -6   11.10    2.97
  -2 -12   6    9.76    4.03
   2 -12  -6   17.77    2.59
   2 -12  -6    9.73    1.63
   2 -12  -6   12.18    3.15
  -2  12   6   12.53    2.84
   2  12  -4    4.64    2.62
   2 -12  -4    5.93    3.02
   2 -12  -4    0.16    4.30
   2 -12  -4    9.64    2.25
  -2 -12   4    7.72    3.77
   2 -12  -4    5.42    1.51
   2  12  -4    6.51    2.93
  -2  12   4    5.51    2.33
  -2 -12   4    5.54    1.95
   2 -12  -4    7.60    2.47
   2  12  -2   34.41    3.00
   2 -12  -2   48.22    4.08
   2 -12  -2   59.11    3.26
  -2 -12   2   48.37    2.63
  -2 -12   2   55.57    5.90
   2 -12  -2   54.72    6.31
   2 -12  -2   42.96    2.70
  -2 -12   2   54.95    2.77
   2 -12  -2   58.54    3.49
   2  12  -2   56.38    5.32
   2  12   0   87.64    6.47
   2  12   0   51.56    3.48
   2 -12   0   78.35    4.84
   2 -12   0   79.23    3.72
  -2 -12   0   75.07    6.69
  -2 -12   0   81.48    3.29
   2 -12   0   90.65    7.59
  -2 -12   0   86.65    3.36
   2 -12   0   83.46    3.97
   2 -12   0   65.58    4.58
   2 -12   0   63.17   10.71
   2 -12   0   63.26   10.71
   2  12   2   27.87    4.29
   2 -12   2   26.20    8.68
   2 -12   2   29.00    8.57
   2  12   2   18.24    2.57
  -2 -12  -2   30.65    4.89
   2 -12   2   34.00    5.40
   2 -12   2   25.82    2.65
  -2 -12  -2   33.32    2.34
   2 -12   2   31.38    3.74
   2  12   2   25.77    2.02
  -2 -12  -2   32.56    2.33
   2 -12   2   30.19    2.88
   2 -12   4    3.00    7.60
   2 -12   4    2.05    7.73
   2  12   4    7.74    1.68
   2 -12   4    6.30    2.42
  -2 -12  -4   11.82    2.03
  -2 -12  -4    8.50    1.98
   2 -12   4    6.68    3.71
   2 -12   4    7.50    3.19
   2  12   4    5.39    2.96
   2 -12   6   38.50    9.30
   2 -12   6   41.93    9.39
  -2 -12  -6   43.94    2.76
   2 -12   6   37.40    3.30
   2  12   6   37.65    2.56
  -2  12  -6   32.42    5.15
  -2 -12  -6   50.08    2.87
   2 -12   6   38.10    5.74
   2 -12   6   40.25    3.97
   2  12   6   35.07    5.40
   2 -12   8   32.99    8.30
   2  12   8   45.12    5.88
   2 -12   8   35.83    8.36
   2 -12   8   25.80    3.35
  -2 -12  -8   40.82    2.76
   2  12   8   31.74    2.60
  -2 -12  -8   39.05    2.72
   2 -12   8   29.01    5.38
  -2  12  -8   12.22    5.08
   2 -12   8   33.31    3.69
   2  12   8   24.62    5.38
   2  12   8   39.57    2.61
   2 -12  10   -8.00    6.85
   2 -12  10   -7.10    7.05
   2  12  10   -1.04    3.86
   2 -12  10    1.37    3.81
  -2 -12 -10    1.55    2.04
  -2  12 -10   -0.29    3.41
   2  12  10    0.59    1.93
   2 -12  10   -1.80    3.00
   2  12  10    1.21    3.28
   2  12  10    0.34    2.07
   2 -12  12    7.95    4.53
  -2 -12 -12   10.91    2.45
   2  12  12   11.37    2.28
   2 -12  12    1.11    3.24
   2 -12  12   -2.82    6.87
   2  12  12   -4.24    5.28
  -2 -12 -14   22.86    2.59
  -2  12 -14   16.90    4.27
   2  12  14   14.14    2.48
  -2  12 -14   15.85    2.80
   2  12  14   16.12    4.64
   2 -12  14   18.12    5.83
  -2  12 -16   32.96    5.19
   2  12  16   31.91    3.00
  -2 -12 -16   44.23    2.93
   2 -12  16   32.02    6.83
   2  12  16   33.35    5.65
  -2  12 -16   40.95    3.26
   2 -12  18   -2.92    4.75
   2  12  18    1.36    3.54
  -2 -12 -18    0.65    2.14
   2  12  18    0.32    2.14
  -2  12 -20   33.46    3.00
  -2  12 -20   33.03    2.60
   2  12  20   27.28    2.83
  -2  12 -22   19.23    2.49
   2  12  22   17.55    2.33
  -2 -12 -22   25.32    2.31
  -2 -12 -22   29.07    2.55
  -2  12 -24    2.88    2.53
  -2 -12 -24    3.74    1.91
   2  12  24    3.76    1.74
  -2  12 -24    3.35    1.91
  -2 -12 -26   -0.38    1.71
  -2  12 -26    2.82    1.61
   2  12  26    1.09    1.40
   2 -12  26   -1.61    1.46
  -2  12 -26    2.37    1.69
  -2 -12 -28    5.71    1.78
  -2 -12 -28    5.94    1.71
   2 -13 -29    7.05    2.18
   2 -13 -29    6.02    1.89
   2 -13 -29    6.03    1.98
   2  13 -29    4.13    2.23
   2 -13 -29    5.46    1.82
   2 -13 -27    3.10    2.50
   2 -13 -27    3.46    3.09
   2  13 -27    0.32    3.02
   2 -13 -27    4.27    2.42
   2 -13 -27    1.27    2.27
   2 -13 -25   20.20    3.26
   2  13 -25   19.34    2.40
   2  13 -25   19.64    3.40
   2 -13 -23   23.09    3.61
   2  13 -23   13.97    3.60
   2  13 -23   19.79    2.63
   2 -13 -23   21.04    2.69
   2 -13 -21    2.77    3.48
   2 -13 -21    3.40    2.37
   2  13 -21    1.34    3.59
   2  13 -21   -2.46    2.45
   2 -13 -19   82.57    4.23
   2  13 -19   69.77    5.39
   2  13 -19   82.94    4.05
   2 -13 -19   76.93    4.07
   2  13 -17   83.57    8.36
   2  13 -17   88.76    5.77
   2 -13 -17   56.42    3.88
   2  13 -17   98.38    4.41
   2 -13 -17   90.94    4.52
   2 -13 -17   63.45    8.19
   2 -13 -17   99.43    4.52
   2 -13 -15   10.10    5.17
   2  13 -15   12.52    3.74
   2 -13 -15    3.79    2.18
   2 -13 -15   13.42    2.82
   2  13 -15   15.52    2.68
   2  13 -13   98.42    3.72
   2  13 -13  102.60    5.97
   2 -13 -13   87.44    4.54
   2 -13 -13   84.43    4.85
   2 -13 -13  102.72   11.29
   2  13 -13  122.06    7.79
   2 -13 -13   96.45   10.96
   2 -13 -13   86.33    9.04
   2 -13 -13   93.32    5.37
   2  13 -13  117.39    4.72
   2 -13 -13   99.90    4.71
   2  13 -11  295.71   12.69
   2 -13 -11  267.59   17.57
   2 -13 -11  279.16   17.99
   2 -13 -11  265.45    8.67
   2  13 -11  328.51   10.23
   2 -13 -11  247.71    8.83
   2 -13 -11  250.49   14.53
   2  13 -11  304.91    8.34
   2 -13 -11  286.79    9.47
   2  13 -11  266.84    7.55
   2 -13  -9  167.60   14.36
   2  13  -9  175.78    9.79
   2 -13  -9  164.57   14.56
   2  13  -9  198.01    7.66
   2 -13  -9  167.66    6.71
  -2 -13   9  149.40    9.96
   2 -13  -9  194.02    6.39
   2 -13  -9  156.05    5.77
   2  13  -9  184.98    6.00
   2 -13  -9  180.37    7.19
   2  13  -9  169.07    5.45
   2 -13  -7   -0.30    8.17
   2  13  -7    3.26    3.97
   2 -13  -7   -1.84    8.38
   2  13  -7   13.47    4.27
   2 -13  -7    8.73    4.18
  -2 -13   7    4.01    3.71
   2 -13  -7    5.52    2.57
   2 -13  -7    6.51    1.64
   2 -13  -7    4.85    3.08
   2  13  -7    6.57    2.40
  -2  13   7    6.59    2.56
  -2  13   5  175.53    8.99
   2 -13  -5  159.77   14.77
   2 -13  -5  156.58   14.77
   2  13  -5  297.74    8.56
   2  13  -5  209.41    7.10
   2 -13  -5  248.26    8.17
   2 -13  -5  208.11   12.06
   2 -13  -5  213.28    6.84
  -2 -13   5  210.88   11.30
   2 -13  -5  209.47    6.39
   2 -13  -5  196.80    7.90
  -2 -13   5  191.67    6.17
   2 -13  -5  218.09    7.10
   2  13  -3  249.15    7.82
   2 -13  -3  260.74   13.48
  -2 -13   3  271.13   12.88
   2 -13  -3  261.78    7.82
   2 -13  -3  259.82    7.53
   2  13  -3  265.01   11.94
  -2 -13   3  248.61    7.28
   2 -13  -3  275.46    8.13
   2 -13  -1   12.34    7.90
   2 -13  -1   16.86    8.38
   2  13  -1   27.60    2.98
   2 -13  -1   43.39    4.52
  -2 -13   1   23.05    5.25
   2 -13  -1   37.07    2.99
  -2 -13   1   28.36    2.44
   2 -13  -1   36.07    5.89
   2 -13  -1   21.27    2.47
  -2 -13   1   37.06    2.66
   2 -13  -1   35.65    3.28
   2  13  -1   34.33    4.74
   2  13   1   95.19    7.23
   2  13   1   93.12    4.36
   2 -13   1  120.07    6.42
  -2 -13  -1   92.38    3.78
   2 -13   1   87.02    4.19
  -2 -13  -1   85.43    7.59
   2 -13   1   94.50    8.21
  -2 -13  -1  102.05    3.95
   2 -13   1   96.61    4.41
   2 -13   1   94.28    5.38
   2 -13   1   63.89   11.05
   2 -13   1   77.60   11.67
   2 -13   3  352.07   20.90
   2 -13   3  334.15   20.58
  -2 -13  -3  340.56   15.10
   2 -13   3  354.01   15.73
  -2 -13  -3  342.32    9.17
   2 -13   3  335.13    9.78
   2  13   3  322.96    8.87
  -2 -13  -3  378.07    9.34
   2 -13   3  395.68   11.47
   2  13   3  365.62   14.61
   2  13   5  153.64    9.61
   2 -13   5  131.86   13.63
   2 -13   5  149.34   14.04
  -2 -13  -5  147.56    5.05
   2 -13   5  136.60    9.57
  -2  13  -5  128.92    8.88
   2 -13   5  135.73    5.59
  -2 -13  -5  155.94    5.12
   2  13   5  128.53    4.63
   2 -13   5  170.03    6.96
   2  13   5  148.64    9.26
   2 -13   7   71.35   10.78
   2  13   7   96.53    7.81
   2 -13   7   75.18   11.09
  -2 -13  -7   88.92    3.87
  -2  13  -7   71.44    6.98
   2 -13   7   73.02    7.64
   2 -13   7   72.46    4.40
  -2 -13  -7   88.27    3.85
   2  13   7   71.05    3.47
   2 -13   7   87.03    5.19
   2  13   7   84.96    7.32
   2  13   7   90.10    3.83
   2 -13   9  291.53   17.74
   2 -13   9  295.73   17.97
   2  13   9  330.97   13.44
  -2 -13  -9  310.60    8.50
  -2  13  -9  264.37   13.35
   2 -13   9  270.25   14.30
   2  13   9  271.34    8.19
  -2 -13  -9  298.02    8.35
   2 -13   9  303.79    9.85
   2  13   9  299.68    8.12
   2  13   9  289.85   14.01
   2 -13  11  168.84   13.32
   2  13  11  192.93    9.86
   2 -13  11  174.24   13.73
  -2 -13 -11  362.03   18.10
  -2 -13 -11  344.99   17.88
   2  13  11  174.91    6.11
   2 -13  11  181.07    7.21
  -2  13 -11  209.04    6.68
   2  13  11  186.41    5.66
   2  13  11  182.98   11.41
   2 -13  11  168.07   12.78
  -2 -13 -11  206.53    6.44
  -2  13 -11  169.34   10.67
   2 -13  11  174.60   11.64
   2  13  13   -0.47    1.98
  -2  13 -13    0.39    2.43
  -2  13 -13   -0.81    2.43
  -2 -13 -13    1.54    2.13
   2  13  13   -2.05    3.26
   2 -13  13   -0.74    5.33
  -2  13 -13   -1.34    3.42
  -2 -13 -13   -0.57    2.21
   2  13  15   62.99    3.65
  -2  13 -15   81.46    4.10
   2 -13  15   67.63    8.54
   2  13  15   57.94    7.03
  -2 -13 -15   80.51    3.96
  -2  13 -17  135.56    4.67
  -2 -13 -17  148.79    5.08
  -2  13 -17  144.70    5.23
  -2 -13 -19   25.66    2.64
  -2  13 -19   24.51    2.71
  -2 -13 -21    8.63    2.21
   2  13  21    2.88    1.91
  -2 -13 -21   10.58    2.13
  -2  13 -21    4.74    2.15
  -2 -13 -23   48.30    2.71
  -2  13 -23   41.81    2.59
  -2 -13 -25   12.75    1.88
  -2 -13 -27   -0.10    1.74
  -2 -13 -27    1.97    1.67
   2 -14 -28   14.09    2.13
   2 -14 -28   12.48    2.38
   2 -14 -26    3.33    2.38
   2 -14 -26    5.59    3.11
   2  14 -26    3.23    3.06
   2 -14 -24    5.42    3.00
   2  14 -24    5.13    3.14
   2 -14 -24    1.28    2.02
   2 -14 -22   30.07    3.78
   2  14 -22   21.21    3.63
   2  14 -22   31.23    2.72
   2 -14 -22   31.74    2.86
   2 -14 -20   26.48    2.99
   2  14 -20   20.42    3.88
   2 -14 -20   23.02    3.89
   2  14 -20   27.98    2.90
   2 -14 -20   24.84    2.97
   2 -14 -18    2.80    2.56
   2  14 -18    2.12    3.79
   2 -14 -18   -2.56    2.22
   2 -14 -18   -2.87    2.80
   2  14 -18   -3.23    2.66
   2 -14 -16   68.26    8.45
   2 -14 -16   61.83    3.92
   2  14 -16   93.83    5.78
   2  14 -16  105.18    4.45
   2 -14 -16   97.29    4.69
   2  14 -14   73.42    3.14
   2  14 -14   77.77    5.39
   2 -14 -14   77.80    8.88
   2  14 -14   90.38    4.20
   2 -14 -14   72.23    4.75
  -2 -14  14   64.10    4.00
   2 -14 -14   83.19    4.48
   2  14 -12   41.37    5.55
  -2 -14  12   55.66    9.01
   2 -14 -12   15.60    7.99
   2 -14 -12   22.62    8.33
  -2 -14  12   52.48    9.25
   2 -14 -12   23.38    3.36
   2 -14 -12   22.18    2.78
   2  14 -12   32.79    4.08
   2 -14 -12   34.27    6.67
   2 -14 -12   27.52    4.01
   2  14 -12   39.68    3.19
  -2 -14  12   36.14    3.43
   2  14 -12   40.04    2.55
   2 -14 -10   20.80    8.89
   2 -14 -10   23.05    8.36
   2  14 -10   32.96    5.56
   2  14 -10   40.50    4.31
   2 -14 -10   26.92    3.67
   2 -14 -10   36.40    3.53
   2  14 -10   37.93    3.21
   2 -14 -10   30.80    4.02
   2  14 -10   37.48    2.60
   2  14  -8   91.19    7.77
   2 -14  -8   70.33   11.28
   2 -14  -8   77.02   11.71
   2  14  -8   86.71    5.40
   2 -14  -8   71.58    4.79
   2 -14  -8  103.09    4.74
  -2 -14   8   86.62    7.97
   2 -14  -8   75.59    3.86
   2  14  -8   87.68    4.19
   2 -14  -8   78.25    5.32
   2  14  -8   94.11    3.80
   2  14  -6   71.02    3.33
   2 -14  -6   51.46   10.53
   2 -14  -6   51.43   10.56
   2  14  -6   70.64    6.99
   2  14  -6   48.36    4.09
   2  14  -6   64.32    5.14
   2 -14  -6   56.80    4.84
   2 -14  -6   82.00    4.19
  -2 -14   6   58.34    7.29
   2 -14  -6   57.09    3.24
   2 -14  -6   60.73    4.86
   2  14  -6   59.88    3.63
   2 -14  -6   72.79    4.32
   2 -14  -4    3.42    4.00
   2  14  -4    0.35    3.34
   2 -14  -4    3.89    2.87
  -2 -14   4    1.19    2.50
  -2 -14   4   -0.18    5.21
   2 -14  -4    3.82    2.58
   2 -14  -4    1.23    5.09
   2 -14  -2   27.18    4.70
  -2 -14   2   32.62    5.86
   2 -14  -2   34.72    6.25
   2 -14  -2   31.23    3.20
   2  14  -2   22.58    3.41
  -2 -14   2   33.18    2.96
   2 -14  -2   35.35    3.52
   2  14   0   69.83    6.51
   2  14   0   45.99    4.08
   2 -14   0   65.80    5.53
  -2 -14   0   73.16    3.63
   2 -14   0   70.22    4.23
  -2 -14   0   68.13    3.53
  -2 -14   0   66.18    7.51
   2 -14   0   69.96    7.82
   2 -14   0   67.53    4.00
   2 -14   0   59.33    4.77
   2 -14   0   43.31   10.31
   2 -14   0   48.86   10.36
   2 -14   2   -1.71    8.53
   2 -14   2   -2.00    8.55
   2  14   2    9.57    4.23
   2 -14   2    2.48    4.10
  -2 -14  -2    9.86    2.34
   2 -14   2   10.60    2.87
  -2 -14  -2    5.35    4.27
  -2 -14  -2    6.53    2.24
   2 -14   2    6.83    4.50
   2 -14   2    5.53    3.33
   2  14   2    4.70    3.15
   2 -14   4   18.42    8.82
   2 -14   4   13.04    8.49
   2  14   4   37.64    5.95
   2 -14   4   25.44    4.50
  -2 -14  -4   26.68    5.54
  -2 -14  -4   35.84    2.89
  -2  14  -4   26.41    4.89
   2 -14   4   29.83    5.63
   2 -14   4   28.53    3.38
  -2 -14  -4   37.43    2.97
   2 -14   4   30.74    3.98
   2  14   4   30.24    4.96
   2 -14   6   69.17   11.43
   2 -14   6   52.39   10.58
   2  14   6   80.40    7.71
  -2  14  -6   63.46    6.81
  -2 -14  -6   69.38    7.82
   2 -14   6   70.24    7.88
  -2 -14  -6   77.29    3.87
   2 -14   6   62.97    4.41
  -2 -14  -6   80.18    3.91
   2 -14   6   70.78    5.12
   2  14   6   60.64    6.73
   2  14   6   86.76    3.77
   2  14   8   99.76    7.90
   2 -14   8   72.45   10.58
   2 -14   8   75.95   10.92
  -2 -14  -8   97.12    4.32
   2 -14   8   82.54    8.44
  -2  14  -8   70.59    7.40
  -2 -14  -8   91.09    4.24
   2 -14   8   81.33    5.26
   2  14   8   78.45    7.69
   2  14   8   95.03    3.86
   2  14  10   -0.26    3.83
  -2 -14 -10  107.49   11.82
   2 -14  10   -9.69    8.15
  -2 -14 -10   93.24   11.53
  -2 -14 -10    1.80    2.35
   2 -14  10    2.66    4.05
  -2  14 -10    1.36    3.27
  -2 -14 -10    1.45    2.31
   2  14  10   -0.31    1.92
  -2 -14 -10   14.99    3.04
   2 -14  10    1.28    5.11
   2  14  10    3.02    3.27
   2  14  10    1.40    1.76
  -2 -14 -12   46.54    8.31
   2  14  12   45.51    3.01
  -2  14 -12   58.60    3.71
   2 -14  12   44.60    3.95
  -2  14 -12   58.45    3.74
  -2 -14 -12   41.63    3.54
   2  14  12   53.02    6.43
   2 -14  12   47.53    8.09
   2  14  12   47.61    2.64
  -2 -14 -12   64.15    3.66
   2  14  14   75.71    4.02
  -2  14 -14  104.90    4.61
  -2  14 -14  112.38    4.76
   2 -14  14   90.45    9.61
   2  14  14   85.82    8.03
  -2 -14 -14  116.18    4.68
  -2  14 -16   27.08    3.00
  -2  14 -16   24.13    2.81
   2  14  16   16.44    2.31
  -2 -14 -16   25.81    2.77
  -2 -14 -16   24.99    2.92
  -2  14 -18    9.17    2.32
   2  14  18    2.44    1.88
  -2  14 -18    7.88    2.52
  -2 -14 -18    8.47    2.40
  -2  14 -20   27.11    2.54
  -2 -14 -20   37.34    2.65
  -2 -14 -22    8.51    1.94
  -2 -14 -22    8.70    2.00
  -2 -14 -24   -1.68    1.69
   2 -14  24    2.05    2.29
  -2 -14 -26   11.51    1.85
  -2 -14 -26   11.42    1.78
   2 -15 -27    4.03    2.33
   2 -15 -27    1.43    1.93
   2  15 -27    1.71    2.06
   2 -15 -25   11.49    2.15
   2  15 -25    8.01    2.85
   2  15 -25    9.49    2.61
   2 -15 -25   12.09    2.24
   2 -15 -23   17.22    3.09
   2 -15 -23   16.43    2.29
   2  15 -23   12.21    3.03
   2 -15 -23   17.43    2.43
   2 -15 -23   18.94    2.54
   2 -15 -21    2.30    2.31
   2 -15 -21    2.15    3.01
   2 -15 -21    0.22    2.19
   2  15 -21    1.08    3.00
   2 -15 -21    3.08    2.38
   2 -15 -19   25.05    3.87
   2 -15 -19   14.50    2.78
   2 -15 -19   15.37    2.89
   2  15 -19   14.89    2.58
   2  15 -19   12.76    3.57
   2  15 -17   41.75    4.50
   2 -15 -17   43.72    3.68
   2  15 -17   53.25    3.37
   2 -15 -15    1.05    2.14
   2  15 -15   13.36    3.74
   2 -15 -15    8.83    2.98
   2  15 -15   10.01    2.56
   2  15 -13   16.26    2.05
   2  15 -13   26.61    4.02
   2 -15 -13    9.09    2.47
   2 -15 -13   10.70    5.32
   2 -15 -13   20.41    3.56
   2  15 -13   20.43    2.85
  -2 -15  13   15.71    2.89
   2 -15 -13   15.07    3.20
   2 -15 -11   73.56    4.38
   2  15 -11  107.20    5.89
   2 -15 -11   79.07    4.76
   2  15 -11   84.17    7.51
   2 -15 -11   59.59   11.20
   2 -15 -11   66.73   11.14
  -2 -15  11   68.91   11.01
  -2 -15  11   68.08   10.59
   2 -15 -11   78.73    8.93
   2 -15 -11   97.07    4.85
   2  15 -11   94.34    4.32
  -2 -15  11   90.23    4.86
   2 -15 -11   79.99    5.54
   2  15 -11   86.51    3.68
   2  15  -9   35.93    3.84
   2  15  -9   41.51    4.46
   2 -15  -9   33.82    3.86
  -2 -15   9  145.47   14.19
   2 -15  -9   17.00    8.34
   2 -15  -9   25.69    9.00
   2  15  -9   41.97    5.82
  -2 -15   9  134.93   13.75
   2 -15  -9   42.32    3.62
   2 -15  -9   35.53    4.31
   2  15  -9   33.18    3.11
   2  15  -9   38.35    2.67
   2  15  -7    3.84    1.94
   2  15  -7    0.17    3.26
   2 -15  -7    3.26    3.21
   2  15  -7    1.08    4.33
   2 -15  -7   -8.78    9.12
   2 -15  -7   -6.73    9.06
   2 -15  -7    2.83    2.82
  -2 -15   7    4.42    4.25
   2  15  -7    2.84    2.38
   2 -15  -7    1.26    3.39
   2 -15  -7    2.93    3.01
   2  15  -5   94.82    4.07
   2  15  -5  105.59    5.12
   2 -15  -5  116.28    5.78
   2  15  -5   94.75    8.25
   2 -15  -5   60.71   11.46
   2 -15  -5   59.85   11.94
  -2 -15   5   79.37    8.46
   2 -15  -5  106.22    4.96
   2 -15  -5   89.61    9.39
   2 -15  -5  101.67    6.05
   2 -15  -5  101.55    5.12
  -2 -15   5   91.48    4.36
  -2 -15   3  131.88    6.03
   2 -15  -3  146.36    6.53
   2 -15  -3  119.20    5.41
   2 -15  -3  105.00    9.92
  -2 -15   3  100.53    9.28
   2  15  -3  126.38    5.47
  -2 -15   3  109.30    4.83
   2 -15  -3  132.36    5.69
   2 -15  -1   13.98    4.14
  -2 -15   1    5.42    3.62
   2 -15  -1    2.49    8.58
   2  15  -1   13.61    4.92
   2 -15  -1    8.28    8.41
  -2 -15   1   -0.99    6.70
   2 -15  -1   12.64    3.05
  -2 -15   1   11.01    2.51
   2 -15  -1    6.68    5.94
   2  15  -1    7.03    3.31
   2 -15  -1   21.23    3.34
  -2 -15   1   13.67    2.68
   2  15   1   51.24    6.84
   2 -15   1   34.10   10.52
   2 -15   1   29.24    9.79
   2 -15   1   83.34    5.60
   2 -15   1   68.31    4.34
  -2 -15  -1   69.97    3.79
   2 -15   1   49.05    7.45
  -2 -15  -1   57.40    3.53
  -2 -15  -1   48.52    7.27
   2 -15   1   63.96    5.09
   2  15   1   54.07    6.34
   2  15   1   67.45    3.48
   2 -15   3  121.52   14.24
   2 -15   3  118.16   14.24
   2  15   3  128.23    9.69
   2 -15   3  137.07    6.02
  -2 -15  -3  143.86    5.39
  -2 -15  -3  145.42    5.32
  -2 -15  -3  129.52   10.58
   2 -15   3  121.68   10.18
  -2  15  -3  128.91    9.38
   2 -15   3  146.09    6.97
   2  15   3  119.33    8.99
   2  15   3  144.76    5.17
   2 -15   5   19.40    8.71
   2  15   5   28.06    5.58
   2 -15   5   44.44    4.90
  -2 -15  -5   29.30    5.98
  -2 -15  -5   28.99    3.03
  -2  15  -5   26.76    5.02
   2 -15   5   28.22    5.97
  -2 -15  -5   32.76    3.07
   2 -15   5   29.65    3.66
   2 -15   5   34.86    4.26
   2  15   5   23.82    4.74
   2  15   5   34.05    2.70
   2 -15   7   -0.63    8.28
  -2 -15  -7  221.40   17.46
   2  15   7   11.87    4.81
   2 -15   7   -3.33    8.45
  -2 -15  -7  251.63   18.16
  -2 -15  -7    9.40    4.97
  -2 -15  -7   15.15    2.69
   2 -15   7   11.57    4.72
  -2  15  -7   14.85    4.37
  -2 -15  -7   16.86    2.73
   2 -15   7   13.80    3.67
   2  15   7   13.98    2.26
   2  15   7   11.55    4.01
   2 -15   9   77.54   11.47
   2  15   9   98.82    8.02
   2 -15   9   88.72   11.74
  -2 -15  -9  127.69   12.94
  -2 -15  -9  133.01   13.09
  -2 -15  -9   88.41    9.50
  -2 -15  -9  117.25    4.84
   2 -15   9   89.44    9.01
  -2 -15  -9  111.63    4.82
   2 -15   9   99.26    5.84
  -2 -15  -9  121.53    5.48
   2  15   9  115.12    4.26
   2  15   9   82.61    8.02
  -2 -15 -11   20.18    7.63
  -2 -15 -11   18.73    7.49
  -2 -15 -11   33.43    3.19
  -2 -15 -11   30.24    3.38
   2 -15  11   33.37    3.84
  -2  15 -11   37.73    3.30
  -2  15 -11   40.94    3.45
   2  15  11   18.67    4.99
   2 -15  11   29.54    7.08
   2  15  11   23.17    2.26
  -2 -15 -11   22.56    6.05
  -2 -15 -11   33.55    3.17
   2 -15  11   24.79    5.76
  -2 -15 -13   -2.15    2.55
  -2  15 -13    1.31    2.64
  -2  15 -13    1.21    2.44
  -2  15 -13    1.91    1.31
  -2 -15 -13    2.86    2.52
  -2  15 -15   64.06    3.71
  -2  15 -15   68.96    3.89
  -2 -15 -15   64.98    3.82
  -2  15 -17   52.84    3.37
  -2  15 -17   50.35    3.20
  -2 -15 -17   61.64    3.45
  -2 -15 -17   49.91    3.38
  -2  15 -19   -0.89    2.01
  -2 -15 -19    0.32    2.02
  -2  15 -21   11.91    2.02
  -2 -15 -21   17.21    2.16
  -2 -15 -23   27.31    2.03
  -2  15 -23   20.78    1.98
   2 -15  23   21.60    2.85
  -2 -15 -25    2.40    1.78
  -2 -15 -25    4.53    1.71
   2 -16 -24    1.48    1.66
   2  16 -24    4.76    2.33
   2 -16 -24    1.20    1.73
   2 -16 -22   22.69    3.06
   2 -16 -22   24.10    2.39
   2  16 -22   19.45    3.26
   2 -16 -22   21.75    2.43
   2 -16 -22   23.00    2.39
   2 -16 -20   24.23    3.63
   2 -16 -20   24.06    2.63
   2 -16 -20   24.32    2.55
   2 -16 -20   25.51    2.72
   2  16 -20   19.38    3.15
   2  16 -20   13.46    3.20
   2 -16 -18   -0.10    2.53
   2  16 -18    0.27    2.90
   2  16 -18    1.22    3.04
   2 -16 -16   79.28    4.34
   2  16 -16   68.84    4.54
   2  16 -16   62.90    4.70
   2  16 -14  166.21    7.05
   2  16 -14  154.71    6.44
   2 -16 -14  172.95    6.34
  -2  16  14  166.44    4.69
   2  16 -14  158.05    4.80
   2  16 -12   56.71    4.77
   2  16 -12   53.30    4.42
   2 -16 -12   63.90    4.17
   2  16 -12   60.70    3.48
   2 -16 -12   62.33    4.77
  -2 -16  12   52.83    3.98
   2  16 -12   65.57    3.05
   2  16 -10   10.73    3.45
   2 -16 -10    8.36    2.56
   2 -16 -10    8.71    3.17
  -2 -16  10    1.04    7.43
   2 -16 -10  -10.66    9.05
  -2 -16  10    2.90    7.08
   2  16 -10   17.38    4.84
   2 -16 -10   -6.16    9.00
   2 -16 -10   10.31    3.09
   2  16 -10   11.53    2.48
   2 -16 -10    9.31    3.68
  -2 -16  10   12.60    3.02
   2  16 -10   13.61    2.10
   2  16  -8  254.72    7.02
   2  16  -8  205.35    7.71
   2 -16  -8  205.15    7.81
   2  16  -8  243.27   12.53
   2 -16  -8  201.89   17.26
  -2 -16   8  226.36   16.96
   2 -16  -8  180.25   16.54
  -2 -16   8  206.75   16.71
   2 -16  -8  248.23    7.99
  -2 -16   8  244.84    8.29
   2 -16  -8  212.80    8.82
   2 -16  -8  240.68    8.09
   2  16  -6  235.14    6.73
   2  16  -6  189.78    7.33
   2 -16  -6  195.34    7.70
   2 -16  -6  167.43   16.08
   2  16  -6  218.53   12.02
   2 -16  -6  166.38   16.36
  -2 -16   6  292.94   19.48
  -2 -16   6  304.30   20.03
   2 -16  -6  229.82    7.62
   2 -16  -6  203.82   13.73
   2 -16  -6  191.84    8.44
   2 -16  -6  231.77    7.81
   2 -16  -4   13.75    3.69
  -2 -16   4   13.32    3.68
   2 -16  -4    2.50    9.85
   2  16  -4    8.97    4.92
   2  16  -4    7.84    3.29
  -2 -16   4    9.44    2.90
   2 -16  -4   18.51    3.48
  -2 -16   4   12.22    5.19
   2 -16  -4   14.36    5.68
   2 -16  -4   12.48    3.21
  -2 -16   2   83.58    5.04
   2 -16  -2   94.43    5.74
  -2 -16   2   99.75    9.18
   2 -16  -2   87.20    9.28
   2 -16  -2   97.83    4.93
   2  16  -2   88.05    4.85
   2 -16  -2  102.87    5.22
  -2 -16   2   93.69    4.55
   2  16   0  175.76   11.14
   2 -16   0  125.54   14.51
   2 -16   0  126.86   14.81
   2 -16   0  191.88    7.96
  -2 -16   0  197.35    6.54
   2 -16   0  198.01    7.17
  -2 -16   0  174.36    6.17
  -2 -16   0  174.18   12.07
   2 -16   0  170.83   12.31
   2 -16   0  172.68    7.91
   2  16   0  198.80    6.13
   2 -16   2   -3.56    9.43
   2  16   2    1.37    4.88
   2 -16   2   -5.83    9.18
   2 -16   2    2.21    4.20
  -2 -16  -2    6.45    2.75
   2 -16   2    5.96    3.23
  -2 -16  -2    5.25    2.53
   2 -16   2    1.51    4.82
  -2  16  -2    5.20    3.89
  -2 -16  -2    3.85    4.96
   2 -16   2    5.09    3.62
   2  16   2    4.06    3.42
   2  16   2   10.32    2.27
   2 -16   4  109.29   13.58
   2  16   4  125.29    9.41
  -2 -16  -4  303.26   20.53
   2 -16   4  102.37   13.72
  -2 -16  -4  274.16   19.62
   2 -16   4  125.97    6.90
   2 -16   4  123.72    5.86
  -2 -16  -4  137.58    5.35
  -2 -16  -4  128.79    5.15
  -2 -16  -4  116.83   10.21
  -2  16  -4  103.82    8.66
   2 -16   4   98.86    9.81
   2 -16   4  123.37    6.67
   2  16   4  149.92    5.06
   2  16   4  110.74    8.83
   2 -16   6  220.92   17.62
   2 -16   6  233.40   18.14
   2  16   6  256.23   13.13
  -2 -16  -6  259.43   18.41
  -2 -16  -6  268.89   18.70
   2 -16   6  269.42    9.97
   2 -16   6  245.12    8.73
  -2 -16  -6  288.74    8.35
  -2 -16  -6  275.67    8.17
  -2 -16  -6  243.85   14.65
   2 -16   6  229.57   14.07
  -2 -16  -6  274.56    9.10
   2 -16   6  265.97    9.80
   2  16   6  296.81    7.92
   2  16   6  229.65   12.89
   2 -16   8   57.87    9.97
  -2 -16  -8   72.05   10.29
   2  16   8   71.07    6.89
   2 -16   8   62.19   10.61
  -2 -16  -8   75.17   10.62
  -2 -16  -8   78.95    4.20
  -2 -16  -8   81.64    4.20
  -2 -16  -8   57.11    8.25
   2 -16   8   58.78    7.69
   2 -16   8   83.26    5.96
   2 -16   8   73.08    5.24
  -2 -16  -8   80.07    4.68
   2  16   8   61.75    6.79
   2  16   8   81.45    3.61
  -2 -16 -10   10.79    2.66
  -2 -16 -10    7.90    2.65
   2 -16  10    6.85    4.28
   2 -16  10    9.15    3.24
  -2 -16 -10    4.38    2.77
  -2  16 -10    9.55    2.55
  -2  16 -10    8.77    2.68
   2  16  10    7.47    1.91
  -2  16 -12  170.90    5.71
   2 -16  12  131.35    6.14
  -2  16 -12  147.67    5.36
   2  16  12  132.70    4.52
  -2  16 -12  132.40    4.34
  -2 -16 -12  164.10    5.63
  -2  16 -14  125.26    4.77
  -2  16 -14  127.96    4.99
  -2 -16 -14  127.21    5.04
  -2  16 -16   15.60    2.44
  -2 -16 -16   11.72    2.47
  -2  16 -18   18.92    2.30
  -2 -16 -18   19.61    2.44
  -2 -16 -18   16.14    2.41
  -2 -16 -20   37.63    2.52
  -2  16 -20   36.34    2.38
   2 -16  22    4.96    2.26
   2  17 -23    4.45    2.36
   2 -17 -23    0.93    1.42
  -2 -17  23    6.83    2.54
   2 -17 -23   -0.27    1.37
   2  17 -21    3.36    2.77
   2 -17 -21    1.31    1.86
   2 -17 -21    1.80    1.80
   2 -17 -21    3.42    2.91
   2 -17 -19    1.18    2.04
   2  17 -19    2.14    2.86
   2 -17 -19   -1.85    2.31
   2 -17 -19    3.77    2.89
   2 -17 -19    1.53    1.96
   2 -17 -17    1.24    2.21
   2  17 -17    3.33    3.00
   2 -17 -17    4.86    2.49
   2 -17 -17    3.27    2.16
   2 -17 -15    0.73    2.32
   2 -17 -15    0.72    2.22
   2  17 -15    1.87    3.00
   2 -17 -15    3.79    2.63
   2  17 -13    0.73    3.06
  -2 -17  13   -2.16    2.82
   2  17 -13   -1.12    1.66
  -2  17  13    0.86    1.43
   2 -17 -13    0.29    2.76
   2 -17 -11   -2.62    2.25
   2  17 -11    5.01    3.25
   2 -17 -11   -0.61    3.05
  -2 -17  11    0.18    2.92
   2 -17 -11    2.79    3.20
   2  17 -11   -1.30    1.95
   2 -17  -9    2.48    3.01
  -2 -17   9    9.44    4.05
   2  17  -9    1.38    3.57
   2 -17  -9    1.78    2.23
   2 -17  -9    1.43    2.99
   2 -17  -9    5.39    3.64
  -2 -17   9    1.15    2.90
   2  17  -9    1.89    1.92
   2  17  -7    2.10    2.09
   2  17  -7   -0.66    3.45
   2 -17  -7    1.64    3.17
  -2 -17   7    2.20    3.63
   2 -17  -7    0.68    3.05
  -2 -17   7    6.64    3.03
   2 -17  -7   -2.94    3.80
   2 -17  -7    2.70    3.25
   2  17  -5    6.67    2.30
   2  17  -5   12.29    3.37
  -2 -17   5   12.63    3.68
   2 -17  -5   12.19    3.61
  -2 -17   5    4.75    8.61
   2 -17  -5  -11.77   10.92
  -2 -17   5    4.14    8.84
   2 -17  -5    6.65    3.24
   2 -17  -5   -1.63    4.25
  -2 -17   5   16.23    3.59
   2 -17  -5    7.99    3.46
  -2 -17   3   17.58    3.75
   2 -17  -3   28.29    4.26
  -2 -17   3   39.55   10.62
  -2 -17   3   30.91   10.20
   2 -17  -3    9.88    5.31
   2 -17  -3   12.24    3.46
  -2 -17   3   30.82    3.95
  -2 -17   3    7.93    3.10
   2 -17  -3   20.25    3.80
   2 -17  -1   -1.02    4.23
   2 -17  -1   -8.85    9.25
   2 -17  -1   -7.44    9.70
  -2 -17   1   42.17   10.56
  -2 -17   1   45.36   10.47
  -2 -17   1   -6.15    6.44
  -2 -17   1   19.19    3.53
  -2 -17   1   -2.21    3.16
   2 -17  -1    4.78    3.40
  -2 -17  -1   13.45    3.09
   2 -17   1   15.03    3.63
   2 -17   1   18.27    4.39
   2 -17   1   -7.71   10.26
   2 -17   1   -6.07    9.88
   2  17   1    7.77    5.04
   2 -17   1    9.87    5.57
  -2 -17  -1   11.99    2.84
  -2 -17  -1   10.45    5.69
   2 -17   1    8.01    3.86
   2  17   1   19.83    2.59
  -2 -17  -3    7.32    3.18
   2 -17   3    9.89    3.77
   2 -17   3   19.14    4.68
  -2 -17  -3    7.23    9.39
  -2 -17  -3   26.67   10.10
   2  17   3    3.82    5.16
  -2 -17  -3    8.17    2.90
   2 -17   3    3.58    3.89
  -2 -17  -3   20.68    3.68
   2  17   3   11.42    2.51
   2 -17   5    5.50    4.35
  -2 -17  -5    0.39    2.92
   2 -17   5    0.51    3.37
  -2 -17  -5    1.13    2.63
   2 -17   5   -1.80    3.72
  -2 -17  -5    5.99    3.11
   2  17   5    1.70    2.23
   2 -17   7    3.26    4.24
  -2 -17  -7    7.72    2.83
  -2 -17  -7    6.28    2.64
  -2  17  -7    5.45    2.71
  -2 -17  -7    6.30    3.05
   2 -17   7    4.47    3.43
   2  17   7    4.85    2.18
   2 -17   9    7.37    4.11
  -2 -17  -9    3.60    2.75
  -2 -17  -9    3.53    2.68
  -2 -17  -9   -0.38    3.03
   2 -17   9    2.93    3.25
  -2  17  -9    0.66    2.77
   2  17   9    0.37    1.93
   2 -17  11    4.73    3.87
  -2 -17 -11    0.04    2.63
  -2 -17 -11    1.31    2.42
  -2  17 -11    1.01    2.45
   2 -17  11   -1.14    3.15
   2  17  11   -0.15    1.72
  -2  17 -11    1.44    1.44
  -2  17 -13    3.74    2.27
   2 -17  13    3.35    3.52
  -2 -17 -13    5.84    2.31
  -2  17 -15    1.90    2.48
  -2  17 -15    5.71    2.18
  -2 -17 -15    3.38    2.15
  -2  17 -17    1.83    2.49
  -2  17 -17    3.15    1.86
  -2 -17 -17    1.68    1.94
  -2  17 -19    0.64    2.27
  -2 -17 -19    0.88    1.68
  -2  17 -19   -0.72    1.60
   2 -17  21    1.91    2.04
   2  18 -20   14.40    2.51
  -2 -18  20   15.01    2.82
   2  18 -20   16.61    1.74
  -2 -18  18    4.45    3.43
   2  18 -18    0.67    2.96
   2 -18 -18    0.75    2.11
   2 -18 -18   -0.11    2.99
   2  18 -16   33.50    3.36
  -2 -18  16   35.98    3.83
   2 -18 -16   42.21    3.10
   2 -18 -14   67.29    3.81
   2  18 -14   54.80    3.88
  -2 -18  14   58.45    4.47
  -2 -18  12    8.80    3.45
   2  18 -12    9.07    3.00
   2 -18 -12   10.60    2.74
  -2 -18  12    6.94    2.63
  -2  18  12   11.84    1.63
   2  18 -12   11.35    1.67
  -2 -18  10   12.42    3.50
   2  18 -10   13.67    3.04
   2 -18 -10   13.70    2.91
   2 -18 -10    9.99    3.38
  -2 -18  10    9.36    2.81
   2  18 -10   14.90    1.92
  -2  18  10   16.10    1.79
   2  18  -8   82.41    3.42
   2 -18  -8   61.18    4.01
  -2 -18   8   61.65    4.59
   2 -18  -8   46.69    3.31
   2  18  -8   63.42    4.14
   2 -18  -8   77.37    4.28
  -2 -18   8   67.14    4.39
   2 -18  -8   69.08    4.98
   2 -18  -8   72.28    4.44
   2  18  -6   61.61    3.12
   2 -18  -6   44.55    4.01
  -2 -18   6   49.72    4.27
   2  18  -6   45.06    3.88
   2 -18  -6   35.44    3.21
   2 -18  -6   55.19    3.98
  -2 -18   6   52.60    4.07
   2 -18  -6   56.52    4.75
   2 -18  -6   54.14    4.16
  -2 -18   4    4.49    2.83
   2 -18  -4    0.05    3.20
  -2 -18   4   -0.53    3.27
   2 -18  -4    1.36    3.25
  -2 -18   2   48.57    3.98
  -2 -18   2   40.49    3.48
   2 -18  -2   43.84    3.95
   2 -18  -2   45.42    4.37
   2 -18   0   76.73    4.79
  -2 -18   0   72.63    4.17
   2 -18   0   66.09    5.12
   2  18   0   77.82    3.62
   2 -18   0   74.89    5.16
   2 -18   2    8.22    3.26
  -2 -18  -2    4.42    3.01
   2 -18   2    7.89    3.91
   2 -18   2    6.31    3.55
   2  18   2   12.84    2.23
  -2 -18  -4   35.18    3.38
  -2 -18  -4   39.81    3.25
   2 -18   4   36.57    4.48
  -2 -18  -4   41.39    3.83
   2 -18   4   34.10    4.24
   2  18   4   46.47    2.96
  -2 -18  -6  117.77    5.08
  -2 -18  -6  121.36    5.00
   2 -18   6  120.49    6.29
  -2 -18  -6  115.40    5.56
   2 -18   6  121.24    6.14
  -2  18  -6  122.48    4.85
   2  18   6  134.35    4.58
  -2 -18  -8   58.19    3.75
  -2 -18  -8   57.40    3.56
   2 -18   8   59.79    4.84
  -2  18  -8   58.56    3.43
   2 -18   8   55.65    4.37
  -2 -18  -8   51.85    3.90
   2  18   8   56.84    2.90
  -2  18  -8   60.47    2.72
  -2 -18 -10   -2.22    2.54
  -2 -18 -10    1.37    2.24
   2 -18  10   -2.74    3.44
   2 -18  10   -2.37    2.91
  -2  18 -10   -0.91    2.20
  -2  18 -10    1.35    1.29
   2  18  10    0.25    1.62
   2 -18  12   65.65    4.66
  -2  18 -12   66.83    3.37
  -2 -18 -12   66.10    3.63
  -2 -18 -12   69.38    3.60
  -2  18 -14   70.08    3.23
   2 -18  14   67.76    4.45
  -2 -18 -14   69.80    3.44
  -2  18 -16    8.36    1.73
  -2 -18 -16    9.64    1.95
   2 -19 -17   -1.82    2.54
  -2 -19  17    1.27    2.66
   2  19 -17   -0.22    2.31
   2 -19 -15   -1.24    2.18
   2  19 -15    2.08    2.75
  -2 -19  15    5.37    3.38
   2 -19 -15    1.48    2.17
   2 -19 -13    3.42    2.28
   2  19 -13    2.40    2.67
  -2 -19  13    1.61    3.14
  -2 -19  11    5.80    3.29
   2  19 -11    1.34    2.87
   2 -19 -11    8.31    2.59
  -2 -19  11    2.49    2.51
  -2  19  11   12.22    1.70
   2  19 -11   11.54    1.61
   2 -19  -9    2.88    2.67
   2 -19  -9    1.11    3.01
  -2 -19   9   -2.37    2.80
  -2  19   9    7.31    1.67
   2  19  -9    4.67    1.62
  -2 -19   9    0.65    2.99
   2 -19  -7   -4.15    2.96
   2 -19  -7   -2.86    3.15
   2  19  -7   -0.13    1.67
  -2  19   7    0.83    1.50
  -2 -19   7   -1.85    3.00
   2 -19  -5    0.65    2.95
  -2 -19   5   -3.02    2.86
   2 -19  -5    1.97    3.12
   2  19  -5    0.92    1.81
   2 -19  -5    2.90    2.83
  -2 -19   3    0.51    2.71
   2 -19  -3    1.43    3.11
   2 -19  -3    2.67    2.98
   2 -19  -1   -4.86    3.39
  -2 -19   1   -3.29    2.84
   2 -19  -1   -2.57    3.36
  -2 -19  -1    0.80    2.67
   2 -19   1   -1.23    3.19
   2 -19   1    0.44    2.97
   2  19   1    2.85    1.88
   2 -19   1    0.87    3.37
  -2 -19  -3    2.86    2.56
   2 -19   3    3.45    3.37
   2 -19   3    3.19    3.17
  -2 -19  -3   -1.84    2.85
   2  19   3    0.63    1.84
  -2 -19  -5    0.48    2.47
  -2 -19  -5   -1.08    2.41
   2 -19   5    0.71    3.31
   2 -19   5   -0.80    3.00
  -2 -19  -5   -3.65    2.88
  -2  19  -5    1.47    1.47
   2  19   5    2.31    1.77
  -2 -19  -7    1.52    2.53
  -2 -19  -7    4.33    2.26
   2 -19   7    1.95    3.35
  -2 -19  -7   -0.35    2.77
   2 -19   7    2.74    2.91
   2  19   7    5.11    1.77
  -2  19  -7    6.52    1.49
  -2 -19  -9    4.11    2.45
   2 -19   9    2.69    3.35
   2 -19   9    4.83    2.77
  -2  19  -9    6.51    1.40
   2  19   9    4.68    1.73
  -2 -19  -9    6.41    2.31
   2 -19  11    2.01    3.25
   2 -19  13    1.79    3.45
   2 -19  15    0.14    2.55
   2  20 -16   10.45    1.74
   2 -20 -14   19.78    2.81
   2  20 -14   20.36    2.01
  -2 -20  14   15.55    2.67
   2  20 -12    6.00    2.05
  -2 -20  12    1.30    3.03
  -2 -20  10    7.79    2.72
   2 -20 -10    8.25    2.49
  -2 -20  10    9.91    2.36
  -2  20  10    8.28    1.56
   2  20 -10   10.81    2.36
   2 -20  -8   45.02    3.41
   2 -20  -8   41.68    3.72
  -2 -20   8   38.41    3.38
   2  20  -8   47.37    2.36
  -2  20   8   49.90    2.37
   2  20  -8   40.45    2.67
   2 -20  -6   17.69    2.91
   2  20  -6   16.81    2.23
   2 -20  -6   17.32    3.20
  -2 -20   6   12.06    2.73
  -2  20   6   20.90    1.86
   2  20  -6   17.70    1.88
   2 -20  -4    1.80    2.70
   2 -20  -4    3.85    2.87
  -2 -20   4   -1.21    2.60
  -2  20   4    5.31    1.56
   2 -20  -4   -1.84    2.87
   2 -20  -2   37.89    3.60
  -2 -20   2   40.23    3.55
  -2  20   2   46.92    2.45
   2 -20  -2   46.58    3.66
   2 -20   0   61.26    4.32
   2 -20   0   55.06    4.02
   2  20   0   55.89    2.84
   2 -20   2    6.93    3.23
   2 -20   2    4.71    2.77
   2  20   2    5.04    1.77
  -2 -20  -2    1.54    2.43
   2 -20   4   10.51    3.26
  -2 -20  -4    7.88    2.65
   2 -20   4   11.23    3.00
  -2  20  -4   16.49    1.67
   2  20   4   14.41    1.95
  -2 -20  -4   13.97    2.58
   2 -20   6   51.59    4.04
  -2 -20  -6   45.02    3.46
   2 -20   6   46.63    3.88
   2  20   6   55.34    2.67
  -2  20  -6   53.24    2.35
  -2 -20  -6   48.63    3.23
   2 -20   8   29.83    3.83
   2 -20   8   20.07    2.96
  -2  20  -8   22.31    1.61
   2  20   8   24.57    1.97
  -2 -20  -8   26.11    2.63
   2 -20  10   -0.09    3.16
  -2 -20 -10    0.75    1.93
   2 -20  12   23.58    2.94
   2 -20  14   26.89    2.88
  -2  21   9    0.68    1.27
   2  21  -9   -0.21    1.76
  -2  21   7    0.99    1.35
   2  21  -7   -0.41    1.26
   2 -21  -7   -2.35    2.31
   2 -21  -5   -1.34    2.67
  -2 -21   5   -1.58    2.38
   2  21  -5    3.05    1.50
  -2  21   5    2.57    1.54
  -2  21   3    3.60    1.63
   2 -21   1    0.80    2.55
   2  21   1    1.40    1.72
   2 -21   1   -0.94    2.99
  -2 -21  -3   -1.54    2.35
   2 -21   3   -0.51    2.63
  -2  21  -3    3.98    1.44
   2  21   3    4.23    1.72
   2 -21   3    3.65    3.10
  -2  21  -5    1.05    1.15
   2  21   5    0.43    1.47
   2 -21   5   -1.29    2.80
   2  21   7    0.98    1.40
   2 -21   7   -0.92    2.60
   2 -21   9    4.82    2.63
   2  22  -4    2.98    1.21
  -2  22   4    2.03    1.33
  -2  22   2   35.14    1.85
   2  22   0   71.59    2.60
  -2  22  -2   18.90    1.42
   2  22   2   20.46    1.68
   3   0 -35    1.49    1.81
   3   0 -35    1.56    1.93
   3   0 -33    1.14    1.98
   3   0 -33   -1.11    2.42
   3   0 -33    1.05    2.21
   3   0 -31    0.68    2.47
  -3   0  31    0.92    1.73
   3   0 -31    3.75    2.33
   3   0 -31    4.89    2.85
   3   0 -29    3.49    2.76
  -3   0  29    1.32    2.00
   3   0 -29   -0.91    2.70
   3   0 -29    5.11    3.32
  -3   0  27   -0.96    2.06
   3   0 -27   -0.15    2.69
   3   0 -27    3.52    2.56
   3   0 -27   -0.13    3.22
   3   0 -27   -0.38    5.13
   3   0 -25   -1.04    2.62
   3   0 -25    0.64    3.74
   3   0 -25   -1.65    3.30
   3   0 -25    2.91    2.45
   3   0 -25   -2.30    2.70
   3   0 -25   -2.88    3.25
   3   0 -25   -1.32    4.91
   3   0 -23    1.59    2.48
   3   0 -23    2.78    3.70
   3   0 -23   -4.93    3.18
   3   0 -23    1.50    4.26
   3   0 -23   -5.37    3.30
   3   0 -23    0.12    3.04
   3   0 -23   -3.35    2.57
   3   0 -23   -2.50    4.92
   3   0 -21    2.99    2.33
   3   0 -21    2.10    3.44
   3   0 -21    1.42    2.43
   3   0 -21   -0.03    2.55
   3   0 -21    2.48    3.20
   3   0 -21    1.76    2.94
   3   0 -21    1.67    2.39
   3   0 -21   -6.92    5.78
   3   0 -19    2.94    2.16
   3   0 -19   -0.67    3.31
   3   0 -19    0.93    2.20
   3   0 -19    0.41    2.86
   3   0 -19   -4.63    4.98
   3   0 -19   -2.01    2.59
   3   0 -19    0.44    3.00
   3   0 -17   -0.16    1.94
   3   0 -17   -1.24    2.38
   3   0 -17   -0.94    4.36
   3   0 -17   -1.04    2.08
   3   0 -15   -1.23    1.85
   3   0 -15   -0.38    2.31
   3   0 -15    0.47    3.85
   3   0 -15   -0.87    1.97
   3   0 -13    1.16    2.33
   3   0 -13    1.93    3.91
  -3   0  13    0.90    2.14
   3   0 -11   -0.79    1.44
   3   0 -11   -0.27    2.29
   3   0 -11   -0.92    2.39
   3   0 -11   -0.08    3.55
   3   0 -11   -0.04    2.09
  -3   0  11   -0.39    1.91
   3   0  -9    0.05    2.87
   3   0  -9   -0.05    2.75
   3   0  -9    0.47    1.62
   3   0  -9    1.22    3.26
   3   0  -7    0.73    3.09
   3   0  -7    1.37    3.10
   3   0  -7   -0.35    1.79
   3   0  -7    1.68    2.91
   3   0  -5    1.61    3.54
   3   0  -5   -0.96    2.30
   3   0  -5    1.50    3.62
   3   0  -5    1.31    2.60
   3   0  -5   -0.19    0.83
   3   0  -3    1.05    1.75
   3   0  -3    1.92    2.62
   3   0  -3    1.15    0.88
   3   0  -3    1.36    1.22
   3   0  -1    1.62    3.30
   3   0  -1    1.01    3.33
   3   0  -1    0.61    1.07
   3   0  -1    0.29    2.48
   3   0  -1    0.67    2.14
   3   0   1    0.69    2.18
   3   0   1    1.85    3.45
   3   0   1    3.29    3.48
  -3   0  -1    0.79    1.98
   3   0   1    0.05    3.14
   3   0   3   -0.51    3.19
   3   0   3    1.81    3.22
   3   0   3    0.06    1.99
  -3   0  -3    2.26    2.64
  -3   0  -3   -0.18    2.14
   3   0   5    0.71    1.86
   3   0   5    0.06    3.12
   3   0   5    2.39    3.41
   3   0   5    0.60    3.19
  -3   0  -5    1.39    2.29
   3   0   5    0.92    3.63
  -3   0  -5   -0.72    2.69
   3   0   7    0.05    2.84
   3   0   7   -0.10    2.82
   3   0   7   -0.55    1.72
   3   0   7    1.55    3.33
  -3   0  -7   -0.28    2.65
  -3   0  -7    0.54    2.46
   3   0   7    0.20    3.71
   3   0   9    0.30    2.31
   3   0   9   -0.41    2.29
   3   0   9   -0.29    3.41
  -3   0  -9   -0.33    2.64
   3   0   9    2.89    3.95
   3   0  11   -1.07    3.66
  -3   0 -11    0.67    2.85
   3   0  11   -0.93    4.21
  -3   0 -13   -0.41    1.74
  -3   0 -13   -1.58    1.87
   3   0  13   -2.41    3.54
  -3   0 -13    0.99    2.95
  -3   0 -13    0.83    3.05
   3   0  13   -0.58    4.35
   3   0  15    0.34    1.98
  -3   0 -15    0.87    1.89
  -3   0 -15    0.27    1.69
  -3   0 -15    1.41    1.80
   3   0  15   -0.12    3.32
  -3   0 -15   -0.80    3.39
  -3   0 -15   -1.36    3.41
   3   0  15    0.64    3.92
  -3   0 -17    1.16    2.04
  -3   0 -17   -0.48    1.93
   3   0  17    1.07    2.09
  -3   0 -17    1.89    1.96
   3   0  17   -0.88    3.34
   3   0  17    0.34    4.03
  -3   0 -17   -2.64    3.62
  -3   0 -19   -2.59    2.29
   3   0  19   -0.52    2.25
  -3   0 -19   -0.60    2.21
  -3   0 -19   -1.89    2.29
  -3   0 -19   -1.34    4.13
   3   0  19   -2.80    4.44
  -3   0 -21   -2.50    2.42
  -3   0 -21   -0.12    2.30
   3   0  21   -0.78    2.44
  -3   0 -21   -0.69    2.32
  -3   0 -21   -2.08    4.10
   3   0  21    0.70    4.08
  -3   0 -23    0.06    2.21
   3   0  23    0.40    2.12
  -3   0 -23   -1.45    2.25
  -3   0 -23   -1.66    3.47
  -3   0 -23   -1.67    3.79
   3   0  23   -3.13    3.96
  -3   0 -25   -3.09    2.40
  -3   0 -25   -4.02    3.66
   3   0  25   -0.91    2.12
  -3   0 -25   -2.86    2.36
  -3   0 -27   -1.81    2.33
   3   0  27   -0.62    2.09
  -3   0 -27   -1.90    2.34
   3   0  29   -1.56    1.84
  -3   0 -29    1.83    2.02
  -3   0 -29   -3.35    2.08
  -3   0 -33   -0.40    1.29
   3   1 -36    4.37    1.39
   3  -1 -36    4.70    1.45
   3  -1 -36    0.94    1.31
   3   1 -36    2.68    1.59
   3   1 -34    7.81    1.91
   3  -1 -34    5.76    2.34
   3  -1 -34    4.73    2.00
   3  -1 -34    2.80    2.00
   3   1 -34    3.96    2.24
   3   1 -32   48.23    3.81
   3  -1 -32   54.40    3.88
  -3  -1  32   43.97    2.60
   3   1 -32   62.46    3.37
   3   1 -32   60.90    3.14
   3  -1 -32   64.69    3.24
   3   1 -30   70.35    4.73
   3  -1 -30   72.50    4.72
   3  -1 -30   68.74    4.15
  -3  -1  30   61.13    3.33
   3   1 -30   69.72    3.99
   3   1 -30   74.18    3.87
   3  -1 -30   74.42    3.95
  -3  -1  28   -3.07    2.24
   3  -1 -28   -0.91    2.66
   3   1 -28   -1.95    2.71
   3  -1 -28    0.25    3.06
   3   1 -28    1.52    3.19
   3   1 -28   -4.81    5.83
   3   1 -26   70.65    8.43
   3  -1 -26   64.75    7.91
   3  -1 -26   63.84    3.93
   3  -1 -26   63.02    3.99
   3  -1 -26   68.94    4.75
   3  -1 -26   91.08    6.10
   3   1 -26   85.29    4.23
   3  -1 -26   95.62    4.26
   3   1 -26   85.00    5.35
   3   1 -26   87.24    4.41
   3  -1 -26   85.11    5.31
   3  -1 -26   85.77    4.48
  -3   1  26   70.01    3.66
   3   1 -26   87.83    4.25
   3   1 -24   98.46    9.42
   3  -1 -24   90.61    8.75
   3  -1 -24   94.49    4.92
   3  -1 -24   96.12    4.81
   3   1 -24   95.33    5.41
   3  -1 -24   97.94    5.90
   3   1 -24  113.90    4.81
   3  -1 -24  120.41    6.83
   3   1 -24  122.77    6.12
   3   1 -24  117.17    4.95
   3  -1 -24  119.50    6.12
   3   1 -24  117.92    4.76
   3  -1 -24  115.63    4.91
  -3   1  24  110.86    4.42
   3  -1 -22    4.02    3.23
   3   1 -22   12.08    3.41
   3  -1 -22   10.00    3.67
   3   1 -22   25.73    2.79
   3  -1 -22   20.57    2.92
   3   1 -22   32.50    4.46
   3  -1 -22   27.90    4.42
   3  -1 -22    5.23    3.12
   3   1 -22   25.96    3.65
   3  -1 -22   26.15    3.62
   3   1 -22   17.36    2.85
   3  -1 -22   24.20    5.63
   3   1 -22   13.13    5.71
   3  -1 -20  181.98   11.01
   3   1 -20  175.07   11.48
   3   1 -20  202.78    7.50
   3  -1 -20  223.85    7.82
   3  -1 -20  195.33    6.62
   3  -1 -20  202.41    6.77
   3  -1 -20  296.37    9.41
   3   1 -20  284.98    9.27
   3   1 -20  206.26    6.66
   3   1 -20  244.25    8.07
   3   1 -20  208.32    6.45
   3  -1 -20  200.09    6.48
   3   1 -18  473.79   12.13
   3  -1 -18  486.50   12.31
   3  -1 -18  806.48   16.24
   3   1 -18  788.51   16.05
   3   1 -18  655.75   14.33
   3  -1 -18  533.59   12.58
   3   1 -18  535.48   12.55
   3   1 -18  442.59   17.89
   3  -1 -18  472.33   17.57
   3   1 -18  271.05   13.22
   3  -1 -18  319.78   14.16
   3  -1 -16  112.57    3.93
   3   1 -16   98.89    3.75
   3  -1 -16  130.75    4.14
   3   1 -16  126.94    4.08
   3   1 -16   96.97    7.84
   3  -1 -16  115.95    7.70
   3   1 -16   39.49    4.14
   3  -1 -16   60.66    5.12
   3  -1 -14   26.66    2.28
   3  -1 -14   27.69    2.28
   3   1 -14   25.51    2.20
   3   1 -14    9.96    2.58
   3  -1 -14   21.43    4.52
   3   1 -14   15.80    4.77
   3  -1 -14   16.66    3.42
   3   1 -12 1065.89   23.78
   3  -1 -12 1000.57   24.92
   3  -1 -12 1030.14   24.88
  -3   1  12  960.85   23.21
   3  -1 -12 1374.95   26.98
   3   1 -12 1210.81   25.41
   3   1 -12 1038.74   28.57
   3  -1 -12 1197.42   28.13
   3   1 -10 1028.77   23.91
   3  -1 -10 1002.53   25.28
   3  -1 -10 1022.19   25.27
   3   1 -10 1029.54   24.59
   3   1 -10 1025.11   24.48
   3  -1 -10 1174.35   26.96
   3   1 -10 1237.97   28.32
   3   1  -8  206.30    6.35
   3   1  -8  196.23    7.16
   3  -1  -8  196.12    7.86
   3  -1  -8  200.05    7.88
   3   1  -8  197.34    7.17
   3  -1  -8  207.64    6.05
   3  -1  -6  758.96   20.11
   3   1  -6  787.94   19.48
   3   1  -6  759.24   18.27
   3  -1  -6  768.46   18.05
   3  -1  -6  767.97   20.16
   3   1  -6  762.03   19.31
   3  -1  -6  794.61   19.32
   3  -1  -4 5083.42  111.13
   3  -1  -4 5480.81  111.89
   3  -1  -4 4970.54  112.36
   3   1  -4 5578.63  112.24
   3  -1  -4 5529.30  113.37
   3   1  -2 1806.36   41.11
   3  -1  -2 1953.74   41.69
   3  -1  -2 1971.48   41.26
  -3  -1   2 1895.12   40.72
   3  -1  -2 1920.74   42.28
   3  -1  -2 1768.29   42.23
   3   1  -2 1906.34   41.28
   3   1  -2 1838.34   41.04
   3  -1   0 1197.81   29.47
   3   1   0 1169.30   28.79
   3  -1   0 1170.69   29.24
   3   1   0 1151.82   28.66
  -3  -1   0 1243.05   27.51
   3   1   0 1166.03   27.58
  -3  -1   0 1254.67   26.92
   3  -1   0 1243.20   27.38
   3  -1   0 1095.64   28.57
   3   1   0 1170.47   27.65
   3   1   2 3590.61   78.35
   3   1   2 3324.70   76.69
   3  -1   2 3347.31   78.52
   3  -1   2 3350.89   78.65
   3  -1   2 3614.64   76.79
   3   1   2 3558.39   78.20
  -3  -1  -2 3602.00   77.66
  -3   1  -2 3791.78   77.49
  -3  -1  -2 3689.17   77.21
   3  -1   4 1145.43   28.84
   3   1   4 1162.32   27.15
   3   1   4 1188.61   28.57
   3   1   4 1189.73   28.45
   3  -1   4 1241.04   27.15
   3  -1   4 1118.71   28.87
  -3  -1  -4 1193.39   28.57
  -3   1  -4 1268.77   28.53
  -3  -1  -4 1221.28   28.27
   3   1   4 1152.77   28.83
   3  -1   4 1178.88   29.79
   3   1   6   11.29    3.00
   3  -1   6    8.69    3.37
   3   1   6   12.53    3.06
   3  -1   6    7.30    3.62
   3   1   6   11.90    2.18
  -3   1  -6   12.11    2.72
  -3  -1  -6   14.07    2.81
  -3  -1  -6   13.09    3.05
  -3   1  -6   11.73    3.20
   3  -1   6   15.05    4.24
   3   1   6   12.15    3.73
   3  -1   6    9.21    3.77
   3   1   6   15.11    3.43
   3  -1   8 1040.44   26.74
   3  -1   8 1059.53   26.69
   3   1   8 1092.28   25.41
   3  -1   8 1147.20   30.51
   3   1   8 1117.99   29.47
  -3  -1  -8 1150.98   28.18
  -3  -1  -8 1146.24   28.29
  -3   1  -8 1162.96   28.23
   3  -1   8 1205.15   29.83
   3   1   8 1166.62   28.79
   3   1  10 1442.76   32.59
   3  -1  10 1415.06   33.69
   3  -1  10 1401.22   33.60
  -3  -1 -10 1558.69   36.56
   3  -1  10 1510.45   39.12
   3   1  10 1474.96   38.02
  -3   1 -10 1510.00   36.44
   3  -1  10 1561.77   37.97
   3   1  10 1594.07   37.19
  -3   1 -12  228.53    9.62
  -3  -1 -12  235.68    9.67
   3   1  12  233.64   10.94
   3  -1  12  237.89   11.70
  -3   1 -12  217.46    9.39
  -3   1 -12  202.88    5.83
  -3  -1 -12  204.79    5.72
   3   1  12  240.32   10.08
   3  -1  12  233.43   10.57
   3   1  12  198.39    6.18
  -3  -1 -12  197.57    5.70
  -3  -1 -14  191.71    9.05
  -3  -1 -14  192.92    9.13
   3  -1  14  179.12   10.63
   3   1  14  189.11   10.22
  -3   1 -14  182.92    8.85
  -3   1 -14  166.25    5.17
  -3  -1 -14  155.03    4.88
  -3   1 -14  160.08    4.94
  -3  -1 -14  165.07    5.07
   3  -1  14  171.99    9.55
   3   1  14  192.20    9.46
   3   1  14  179.10    5.63
  -3  -1 -14  164.21    5.03
   3   1  16  917.44   26.64
  -3  -1 -16  890.87   25.14
   3  -1  16  896.29   27.35
  -3  -1 -16  917.23   24.76
  -3   1 -16  908.06   24.58
  -3  -1 -16  786.25   18.68
  -3   1 -16  798.25   18.89
  -3   1 -16  773.22   18.66
  -3  -1 -16  812.40   18.87
   3  -1  16  886.14   25.42
   3   1  16  946.34   25.14
   3   1  16  868.99   19.54
  -3   1 -16  795.61   18.78
  -3  -1 -16  793.29   18.73
  -3   1 -18  226.90   10.90
   3   1  18  218.52   11.96
  -3  -1 -18  209.23   11.04
   3  -1  18  214.33   12.61
  -3  -1 -18  226.02   10.84
  -3   1 -18  206.15    6.31
  -3   1 -18  219.63    6.54
  -3  -1 -18  200.28    6.27
  -3  -1 -18  215.93    6.46
   3  -1  18  218.87   11.06
  -3  -1 -18  221.73    6.40
   3   1  18  230.51    7.00
  -3   1 -18  216.75    6.40
   3  -1  18  239.68    7.03
  -3   1 -20   10.35    4.47
   3  -1  20   11.46    4.75
   3   1  20   12.31    4.65
  -3   1 -20   10.36    2.33
  -3  -1 -20   13.41    2.38
  -3  -1 -20   12.82    4.12
   3  -1  20   14.27    4.08
  -3   1 -20    4.80    4.02
   3   1  20   10.15    2.48
  -3  -1 -20    9.80    2.22
   3  -1  20   15.27    2.51
  -3   1 -20    7.33    2.33
  -3   1 -20    8.31    2.22
  -3  -1 -20   12.30    2.39
  -3   1 -22  132.92    5.02
  -3   1 -22  124.07    4.84
  -3  -1 -22  131.93    5.01
  -3  -1 -22  119.46    8.74
  -3   1 -22  116.96    8.68
   3   1  22  131.70    9.36
  -3   1 -22  113.80    9.08
   3  -1  22   99.10    9.45
  -3   1 -22  137.07    4.96
   3  -1  22  141.93    5.29
   3   1  22  139.79    5.31
  -3  -1 -22  134.84    4.96
  -3   1 -24  118.98    8.23
  -3  -1 -24  127.74    8.53
  -3   1 -24  109.32    8.74
   3  -1  24  119.86    9.16
   3  -1  24  126.57    5.00
  -3  -1 -24  135.78    4.95
   3   1  24  125.90    5.08
  -3   1 -24   99.90    8.35
  -3  -1 -24  130.73    5.03
  -3   1 -24  109.46    4.73
  -3   1 -24  131.62    4.99
  -3   1 -26    3.33    2.24
  -3  -1 -26    3.45    2.21
   3   1  26    2.33    2.06
  -3  -1 -26    1.69    2.30
   3  -1  26    5.13    2.07
  -3   1 -28   78.61    3.70
  -3  -1 -28   75.19    3.70
   3   1  28   80.31    3.64
   3  -1  28   77.73    3.57
  -3   1 -30   86.42    3.58
   3  -1  30   86.06    3.44
   3   1  30   82.62    3.42
  -3  -1 -32   17.17    1.92
   3   1  32   10.78    1.51
   3   1  32   16.11    1.58
   3  -1  32   13.54    1.53
  -3  -1 -32   17.26    1.93
  -3   1 -32   15.92    1.72
   3  -2 -35   11.52    2.31
   3   2 -35   11.09    2.17
   3   2 -35   12.77    1.83
   3  -2 -35   12.91    1.86
   3  -2 -33   11.80    2.33
   3   2 -33   19.19    2.28
   3  -2 -33   19.22    2.28
   3  -2 -33   17.47    2.79
  -3  -2  33   15.98    1.74
   3   2 -31   -0.37    2.20
   3  -2 -31    5.43    2.83
   3  -2 -31    3.50    2.31
   3   2 -31    3.14    2.74
  -3  -2  31    1.04    1.75
   3   2 -31    0.69    2.32
   3  -2 -29    4.45    2.54
   3  -2 -29    3.45    2.60
   3   2 -29   10.39    2.74
   3  -2 -29   13.21    2.80
   3  -2 -29   13.14    3.46
   3   2 -29   11.20    3.38
   3  -2 -29   11.01    2.99
   3   2 -29   10.87    2.71
  -3  -2  29    7.69    2.13
   3   2 -27   37.49    3.22
  -3   2  27   28.31    2.61
   3  -2 -27   30.26    3.43
   3  -2 -27   23.56    3.06
   3   2 -27   34.65    3.21
   3  -2 -27   39.86    3.29
   3  -2 -27   35.69    4.69
   3  -2 -27   26.86    3.21
   3  -2 -27   23.22    3.73
   3   2 -27   33.32    4.01
   3  -2 -27   36.32    4.03
   3   2 -27   30.23    3.29
   3   2 -27   35.50    6.97
  -3   2  25   18.01    2.49
   3  -2 -25   24.92    3.29
   3   2 -25   26.83    2.98
   3  -2 -25   16.04    3.10
   3   2 -25   25.60    3.00
   3  -2 -25   24.97    4.48
   3  -2 -25   18.66    3.22
   3  -2 -25   17.07    3.80
   3   2 -25   31.26    4.05
   3  -2 -25   27.31    3.93
   3   2 -25   22.74    3.06
   3   2 -25   29.41    6.60
   3  -2 -25   18.37    5.77
   3   2 -23   14.91    2.60
   3  -2 -23   11.42    2.80
  -3   2  23    9.06    2.20
   3   2 -23   14.30    2.95
   3  -2 -23   11.59    3.07
   3  -2 -23   18.33    4.72
   3  -2 -23   15.80    4.06
   3  -2 -23   11.78    3.15
   3   2 -23   14.78    3.51
   3   2 -23   14.66    2.73
   3  -2 -23    9.17    5.13
   3   2 -23   14.13    5.92
   3  -2 -21   13.11    2.65
   3   2 -21   12.09    2.40
   3  -2 -21   11.37    2.69
   3  -2 -21   18.37    3.97
   3  -2 -21   11.13    2.80
   3   2 -21    8.46    3.05
   3  -2 -21    8.37    3.54
   3   2 -21   10.55    3.11
   3   2 -21   12.95    2.56
   3  -2 -21    0.91    5.46
   3   2 -21   13.26    5.55
   3   2 -19    4.05    2.13
   3  -2 -19    4.85    2.31
   3  -2 -19    1.37    3.49
   3   2 -19    5.55    3.39
   3   2 -19    0.98    2.78
   3   2 -19    4.95    2.27
   3   2 -19   -3.44    3.31
   3   2 -19    5.87    4.86
   3  -2 -19    0.81    4.52
   3  -2 -17   60.29    3.17
   3   2 -17   52.68    2.92
   3   2 -17   66.50    3.13
   3  -2 -17   54.96    6.03
   3   2 -17   45.58    6.40
   3  -2 -15  138.91    4.19
   3   2 -15  107.58    3.82
   3   2 -15  155.64    4.40
   3   2 -15  150.34    4.21
   3  -2 -15  136.12    7.65
   3   2 -15   86.49    7.71
   3  -2 -15  100.57    6.19
   3   2 -13   58.30    6.60
   3  -2 -13  117.10    6.71
   3   2 -13  116.12    3.70
   3  -2 -13   91.83    4.91
   3   2 -13  100.23    3.73
   3  -2 -13   94.37    4.85
   3   2 -13   60.49    3.95
   3   2 -11    9.77    1.78
  -3  -2  11    4.72    1.78
   3  -2 -11    8.93    3.44
   3   2 -11    9.35    4.49
   3  -2 -11    5.16    3.20
   3  -2 -11    5.75    3.46
   3   2 -11    6.39    1.96
   3  -2  -9  205.91    7.72
   3   2  -9  192.22    6.20
   3  -2  -9  189.56    7.96
   3  -2  -9  188.46    8.04
   3  -2  -7  290.32    9.08
   3   2  -7  274.21    8.14
   3  -2  -7  281.10   10.37
   3   2  -7  282.44    8.70
   3  -2  -7  289.54   10.35
   3  -2  -5   75.96    4.48
   3   2  -5   76.57    3.37
   3  -2  -5   75.76    5.96
   3  -2  -5   80.01    6.15
   3   2  -5   77.81    4.61
   3   2  -5   74.42    4.43
   3   2  -5   69.15    3.68
   3  -2  -3   46.03    3.82
   3   2  -3   44.63    3.35
   3   2  -3   42.33    2.45
  -3  -2   3   43.47    1.78
   3  -2  -3   42.39    2.66
   3  -2  -1   33.33    4.04
   3   2  -1   34.88    2.47
   3   2  -1   31.83    3.07
   3  -2  -1   39.16    5.26
   3  -2  -1   40.36    5.33
   3   2  -1   34.52    3.70
   3   2  -1   39.59    3.92
  -3  -2   1   37.14    1.85
   3  -2  -1   35.20    2.74
   3   2  -1   34.31    2.54
  -3  -2   1   38.21    2.51
   3  -2   1   42.56    5.34
   3   2   1   39.79    3.89
   3   2   1   38.61    2.99
   3   2   1   37.75    3.95
   3  -2   1   41.66    5.15
  -3  -2  -1   39.19    2.59
  -3  -2  -1   37.55    3.05
   3  -2   1   36.79    3.14
   3   2   3  167.84    6.67
   3  -2   3  158.21    7.78
   3  -2   3  152.15    7.58
   3   2   3  147.47    5.48
   3   2   3  165.74    6.60
  -3  -2  -3  150.92    5.72
  -3   2  -3  155.88    5.97
  -3  -2  -3  151.40    6.06
   3  -2   5  698.51   19.58
   3   2   5  665.94   17.77
   3   2   5  651.94   16.24
   3  -2   5  644.70   18.47
   3  -2   5  631.20   18.16
  -3  -2  -5  684.56   17.42
   3   2   5  684.88   18.37
  -3  -2  -5  650.48   17.62
  -3   2  -5  700.53   17.81
   3   2   7  366.11   11.65
   3  -2   7  372.24   13.10
   3   2   7  338.52    9.53
   3  -2   7  313.47   11.11
   3  -2   7  311.99   11.19
   3   2   7  371.77   12.40
  -3  -2  -7  376.60   11.41
  -3  -2  -7  373.81   11.61
  -3   2  -7  382.78   11.56
   3  -2   9    4.87    4.04
   3   2   9    4.04    3.12
   3   2   9    5.05    1.91
   3  -2   9    4.90    3.12
   3  -2   9    4.04    3.11
  -3  -2  -9    5.13    2.93
  -3  -2  -9    5.38    2.77
   3   2   9   -1.01    3.92
  -3   2  -9    4.29    2.81
   3   2  11   84.14    3.59
   3   2  11   87.54    3.61
  -3  -2 -11   81.98    3.18
  -3   2 -11   86.65    3.41
   3   2  11  101.79    6.41
   3  -2  11   97.13    7.29
   3  -2  11  103.74    8.09
   3   2  11   99.58    6.97
  -3   2 -11  100.65    6.27
  -3  -2 -11  105.50    6.25
   3   2  13  174.66    5.85
   3   2  13  183.69    5.76
  -3  -2 -13  181.82    5.25
  -3   2 -13  172.41    5.24
  -3   2 -13  184.19    5.46
  -3  -2 -13  178.11    5.29
   3  -2  13  202.23   10.18
   3  -2  13  200.86   11.24
   3   2  13  201.08   10.17
  -3   2 -13  199.44    9.10
  -3  -2 -13  213.62    9.43
  -3  -2 -15    9.16    2.10
   3   2  15   18.28    2.62
   3   2  15   20.56    2.40
  -3  -2 -15   22.84    2.18
  -3  -2 -15   15.85    2.12
  -3   2 -15   17.85    2.12
  -3   2 -15   20.60    2.30
   3  -2  15   16.71    4.65
  -3   2 -15   23.48    4.25
  -3  -2 -15   18.04    4.07
   3   2  15   13.51    4.40
   3  -2  15   15.82    5.30
  -3   2 -17   -0.18    1.93
   3   2  17    1.16    2.07
  -3  -2 -17    1.90    1.90
  -3  -2 -17    0.59    1.84
  -3   2 -17   -1.34    2.17
   3  -2  17   -4.52    4.00
  -3  -2 -17   -3.81    3.82
  -3  -2 -17   -4.08    3.85
   3  -2  17   -2.07    4.46
   3   2  17   -2.90    4.19
  -3   2 -17    1.01    3.14
  -3   2 -19   -0.50    2.20
  -3  -2 -19   -1.14    2.23
   3   2  19    1.94    2.21
  -3   2 -19    2.02    2.18
  -3  -2 -19    2.18    2.06
  -3  -2 -19   -6.43    4.89
   3  -2  19    0.14    3.43
  -3   2 -19   -3.22    4.33
  -3   2 -19   -5.61    4.63
  -3  -2 -21   -0.44    2.40
  -3   2 -21   -1.69    2.28
   3   2  21    2.47    2.25
  -3  -2 -21    1.05    2.25
  -3   2 -21    5.73    2.31
  -3  -2 -21   -5.10    4.76
   3  -2  21    0.40    3.51
  -3   2 -21   -6.71    4.77
   3  -2  21   -6.36    5.10
   3   2  21   -1.26    4.21
  -3  -2 -23   18.56    2.66
   3  -2  23   19.28    2.64
   3   2  23   20.70    2.73
  -3  -2 -23   17.92    2.70
  -3   2 -23   15.59    2.59
  -3   2 -23   17.72    2.59
  -3  -2 -23   16.15    4.37
  -3   2 -23   15.46    4.33
   3   2  23   12.86    4.57
   3  -2  23   14.01    4.91
  -3   2 -23   14.52    4.48
   3  -2  25    5.65    2.17
   3   2  25    3.17    2.23
  -3  -2 -25    7.58    2.46
  -3   2 -25    3.01    2.30
  -3   2 -25    4.32    2.34
  -3  -2 -25    4.71    2.29
  -3  -2 -25    8.06    3.73
  -3   2 -25   -3.02    5.17
  -3   2 -25   -1.48    4.05
  -3   2 -25    5.13    3.84
  -3  -2 -25    5.98    1.73
   3   2  27    2.63    2.09
   3  -2  27    4.21    2.05
  -3  -2 -27    8.74    2.38
  -3  -2 -27    1.26    2.21
  -3   2 -27    1.73    2.18
   3   2  29   -0.33    1.65
  -3  -2 -29    1.87    2.01
   3  -2  29   -1.06    1.64
  -3   2 -29    1.04    1.85
   3  -2  31    5.90    1.45
   3   2  31    5.74    1.48
  -3  -2 -31    7.20    1.87
  -3   2 -31    4.53    1.64
  -3   2 -31    5.45    1.64
  -3  -2 -33   15.54    1.53
   3  -3 -36    3.69    1.45
   3  -3 -34   12.00    2.16
   3  -3 -34   14.90    2.57
   3   3 -34   10.57    1.80
   3   3 -32   46.36    2.81
   3  -3 -32   49.22    3.66
  -3  -3  32   45.72    2.59
   3  -3 -30   30.46    2.94
   3   3 -30   28.57    2.73
  -3  -3  30   24.50    2.44
   3   3 -30   29.33    2.94
   3   3 -30   33.68    3.63
   3  -3 -30   33.69    3.67
   3  -3 -30   24.21    2.78
   3  -3 -30   24.53    2.83
   3  -3 -28    0.44    3.45
   3   3 -28   -2.85    5.73
   3   3 -28   -1.85    2.52
   3   3 -28    0.18    3.09
   3  -3 -28    1.16    3.07
   3   3 -28   -3.74    2.68
   3  -3 -28   -5.01    3.35
   3   3 -26   59.32    8.08
   3  -3 -26   53.64    3.93
   3  -3 -26   55.58    4.12
   3  -3 -26   56.70    4.80
   3  -3 -26   68.23    5.67
   3   3 -26   60.93    3.75
   3  -3 -26   66.60    4.96
   3   3 -26   65.75    3.98
   3   3 -26   72.65    5.02
   3  -3 -26   67.94    4.29
   3   3 -26   65.33    3.78
   3   3 -24  110.21   10.02
   3  -3 -24  117.03    5.31
   3  -3 -24  114.04    5.15
   3  -3 -24  113.77    6.13
   3  -3 -24  134.56    7.20
   3   3 -24  111.83    4.88
   3   3 -24  119.16    5.05
   3   3 -24  126.59    6.19
   3   3 -24  123.80    4.84
   3  -3 -24  123.86    5.28
   3  -3 -22   -1.58    3.67
   3  -3 -22    0.24    3.51
   3  -3 -22    9.81    4.02
   3  -3 -22    3.94    2.66
   3   3 -22    3.90    2.30
   3   3 -22    9.35    2.92
   3   3 -22    7.95    3.17
   3   3 -22    6.85    2.43
   3   3 -22    2.52    5.30
   3  -3 -22    7.56    4.61
   3   3 -20   83.31    4.07
   3  -3 -20  137.99    6.67
   3   3 -20   98.67    4.02
   3  -3 -20   96.19    4.36
   3   3 -20  122.41    5.61
   3   3 -20  103.35    4.28
   3  -3 -20   78.39    7.42
   3   3 -20   88.59    8.65
   3   3 -18  260.21   13.56
   3  -3 -18  247.82   11.98
   3  -3 -18  274.45    8.93
   3  -3 -18  327.53    9.15
   3   3 -18  239.16    7.92
   3  -3 -18  435.84   11.38
   3   3 -18  354.06    9.73
   3   3 -18  318.46    8.40
   3   3 -18  318.33    8.18
   3   3 -18  272.92    7.75
   3   3 -16    9.41    1.98
   3   3 -16    8.03    3.22
   3   3 -16   15.84    2.23
   3   3 -16   12.88    2.15
   3  -3 -16   14.73    4.09
   3   3 -16    7.81    4.67
   3  -3 -14   28.97    3.40
   3   3 -14   32.05    2.36
   3  -3 -14   28.29    3.50
   3   3 -14   23.65    3.47
   3   3 -14   41.13    2.51
   3   3 -14   37.04    2.38
   3   3 -14    8.14    1.88
   3  -3 -14   40.43    4.76
   3   3 -14   13.13    4.95
   3  -3 -12  695.99   17.45
  -3  -3  12  669.52   15.50
   3  -3 -12  655.65   16.94
   3  -3 -12  657.08   17.08
   3   3 -12  665.77   14.77
   3   3 -12  470.92   13.54
   3   3 -12  498.74   15.36
   3  -3 -10  225.96    8.04
   3  -3 -10  203.57    8.73
   3  -3 -10  204.42    8.62
   3   3 -10  203.88    6.47
   3  -3  -8    4.00    3.05
   3  -3  -8    4.74    4.46
   3   3  -8    3.31    2.17
   3  -3  -8    4.30    4.48
   3   3  -6   61.14    4.65
   3  -3  -6   54.60    4.02
   3  -3  -6   51.65    5.89
   3  -3  -6   51.32    5.76
   3   3  -6   45.61    3.33
  -3  -3   6   42.87    2.24
   3   3  -4  179.20    5.68
   3   3  -4  177.69    6.23
   3  -3  -4  191.94    6.63
  -3   3   4  152.35    3.89
  -3  -3   4  155.65    4.39
   3  -3  -4  175.16    5.71
   3   3  -2   12.10    2.57
   3   3  -2   12.80    1.88
   3  -3  -2   11.61    2.23
  -3  -3   2   11.42    1.40
   3   3   0   23.84    2.69
   3   3   0   28.27    2.64
   3  -3   0   26.80    5.64
   3  -3   0   29.86    5.43
  -3  -3   0   26.89    2.31
   3  -3   0   24.71    2.80
   3  -3   2  568.26   17.27
   3   3   2  510.32   13.83
   3  -3   2  576.35   17.50
  -3  -3  -2  540.73   13.42
  -3  -3  -2  514.52   13.76
   3  -3   4  330.71   11.86
   3  -3   4  330.32   12.28
   3  -3   4  320.27   12.03
   3   3   4  300.80    9.12
  -3  -3  -4  308.59    9.74
  -3  -3  -4  326.53    9.52
  -3   3  -4  315.81    9.92
   3   3   4  323.06   10.23
   3  -3   6    3.84    3.76
   3  -3   6    6.35    4.14
   3  -3   6    6.00    3.96
   3   3   6    6.23    2.18
   3  -3   6    6.07    2.86
  -3  -3  -6    5.36    2.46
  -3  -3  -6    6.37    2.70
  -3   3  -6    5.00    2.53
   3   3   6    3.63    3.06
   3  -3   8 1198.12   30.78
   3   3   8 1086.32   25.98
   3  -3   8 1043.14   28.12
   3  -3   8 1032.16   27.84
  -3  -3  -8 1163.49   28.40
   3   3   8 1182.88   29.14
  -3  -3  -8 1214.51   28.43
   3   3  10  471.11   12.56
   3  -3  10  458.26   14.18
   3  -3  10  435.99   14.12
  -3  -3 -10  544.91   15.75
  -3  -3 -10  552.63   15.77
  -3   3 -10  547.73   15.94
   3   3  10  527.08   16.38
   3  -3  10  548.35   17.81
   3   3  10  486.08   11.94
  -3  -3 -12  185.78    8.61
   3   3  12  180.96    9.18
  -3   3 -12  186.43    8.69
  -3   3 -12  166.04    5.14
  -3   3 -12  158.64    4.90
  -3  -3 -12  165.26    4.79
   3  -3  12  186.88   10.01
  -3  -3 -12  164.17    4.77
   3   3  12  157.36    5.30
  -3  -3 -14   31.74    4.50
  -3   3 -14   28.77    4.51
   3  -3  14   27.83    5.91
   3   3  14   27.11    4.71
  -3   3 -14   28.44    2.44
  -3   3 -14   27.71    2.31
  -3  -3 -14   28.87    2.31
   3  -3  14   30.25    5.22
   3   3  14   25.60    2.59
   3   3  14   23.43    2.60
  -3  -3 -14   30.03    2.33
  -3   3 -16  292.24   12.53
  -3  -3 -16  313.19   12.75
   3   3  16  319.36   13.34
   3  -3  16  299.92   14.78
  -3   3 -16  307.61   12.41
  -3   3 -16  262.86    7.63
  -3   3 -16  276.28    7.83
  -3  -3 -16  289.32    7.75
   3  -3  16  296.39   13.24
  -3  -3 -16  290.95    7.63
   3   3  16  288.52    8.24
  -3   3 -18  118.50    8.22
  -3  -3 -18  109.78    8.20
   3   3  18  110.70    8.53
   3  -3  18  103.69    9.35
  -3   3 -18  114.31    7.84
  -3  -3 -18  114.78    7.94
  -3  -3 -18  116.21    4.34
  -3   3 -18  109.51    4.36
  -3   3 -18  105.00    4.20
   3  -3  18  107.25    8.52
  -3  -3 -18  116.03    4.26
   3   3  18  116.35    4.69
  -3   3 -20   -4.63    4.49
  -3   3 -20    1.49    3.49
   3  -3  20   -3.47    5.24
   3   3  20    3.03    3.58
  -3   3 -20    1.85    2.12
  -3  -3 -20   -0.16    2.22
  -3  -3 -20   -1.84    3.91
   3  -3  20   -1.02    3.40
  -3   3 -20   -1.32    2.27
  -3  -3 -20   -0.76    2.30
   3   3  20    3.29    2.20
  -3   3 -22   86.66    7.97
   3   3  22   88.83    7.81
   3  -3  22   77.54    8.53
  -3   3 -22   95.53    7.58
  -3  -3 -22   93.79    7.67
  -3  -3 -22  104.67    4.38
   3   3  22  107.03    4.61
  -3   3 -22  103.62    4.39
  -3  -3 -22   98.50    4.41
  -3   3 -22   90.68    4.18
  -3   3 -24   65.86    6.34
   3  -3  24   57.79    7.07
  -3  -3 -24   68.45    6.70
  -3   3 -24   55.88    6.68
  -3  -3 -24   72.36    3.83
  -3  -3 -24   82.64    3.26
   3   3  24   72.68    3.88
  -3   3 -24   74.96    3.80
  -3  -3 -24   63.46    3.71
  -3   3 -24   71.52    3.71
  -3  -3 -26   14.43    1.84
  -3   3 -26    9.94    2.42
   3  -3  26   12.35    2.23
   3   3  26   11.33    2.31
  -3   3 -26    9.31    2.32
  -3  -3 -26   16.42    2.56
  -3   3 -28   25.73    2.56
   3  -3  28   30.02    2.40
  -3  -3 -28   32.85    2.74
   3   3  28   25.82    2.46
  -3   3 -30   59.57    2.94
  -3  -3 -30   69.81    3.17
  -3   3 -30   72.10    2.99
   3  -3  30   57.11    2.73
   3   3  30   55.56    2.72
  -3   3 -30   44.71    2.39
   3   3  32   25.81    1.70
   3   3  32   24.91    1.77
  -3  -3 -32   29.78    2.11
  -3   3 -32   32.93    2.00
   3  -3  32   26.19    1.76
  -3  -3 -32   30.08    2.04
   3   4 -35   15.47    2.19
   3  -4 -35   17.28    2.15
   3   4 -33    9.62    2.60
   3   4 -33   10.12    1.88
   3  -4 -33   13.90    2.62
  -3  -4  33   10.38    1.63
   3  -4 -31    1.25    2.20
   3   4 -31    2.07    2.70
   3  -4 -31    0.53    2.16
   3  -4 -31    2.71    2.56
   3   4 -31   -1.97    2.02
  -3  -4  31    1.01    1.71
   3   4 -29   21.17    2.63
   3  -4 -29   16.98    2.88
   3  -4 -29   25.72    4.05
   3   4 -29   21.00    2.71
   3   4 -29   20.92    3.59
   3   4 -29   16.34    2.73
   3  -4 -29   19.97    3.56
   3  -4 -29   16.99    2.98
   3  -4 -29   16.72    3.46
   3  -4 -27   14.70    3.78
   3  -4 -27   10.50    3.13
   3   4 -27   16.83    2.71
   3  -4 -27   19.09    4.11
   3  -4 -27   11.23    3.01
   3  -4 -27   17.09    3.74
   3   4 -27   17.23    2.72
   3   4 -27   22.50    3.64
   3   4 -27   16.22    2.86
   3   4 -27   17.56    6.28
   3  -4 -25    0.46    3.64
   3  -4 -25   -1.84    3.12
   3   4 -25    0.92    2.41
   3  -4 -25   -4.15    3.93
   3  -4 -25   -1.78    2.97
   3   4 -25    0.68    2.47
   3   4 -25   -2.15    3.40
   3   4 -25   -3.99    2.57
   3   4 -25    2.99    5.47
   3  -4 -23   35.79    3.56
   3  -4 -23   40.01    3.72
   3   4 -23   30.80    3.22
   3  -4 -23   44.23    5.09
   3   4 -23   33.78    2.96
   3   4 -23   38.57    3.26
   3   4 -23   38.26    4.30
   3   4 -23   29.61    6.87
   3   4 -21   52.78    3.34
   3  -4 -21   75.47    6.38
   3   4 -21   60.77    3.32
   3   4 -21   74.20    4.66
   3   4 -21   62.04    3.53
   3   4 -21   53.87    7.58
   3  -4 -21   47.54    6.28
   3   4 -19    9.40    5.21
   3  -4 -19   11.45    4.38
   3  -4 -19   12.10    2.75
   3  -4 -19    4.02    2.35
   3  -4 -19    3.61    3.67
   3   4 -19    7.11    2.13
   3   4 -19   11.99    2.35
   3   4 -19    5.41    2.98
   3   4 -19   12.49    2.52
   3   4 -19   14.20    2.24
   3   4 -17   35.16    6.19
   3  -4 -17   40.62    5.29
   3  -4 -17   41.14    3.27
   3  -4 -17   36.94    3.04
   3  -4 -17   28.80    2.36
   3   4 -17   41.33    4.33
   3  -4 -17   53.73    4.77
   3   4 -17   52.51    3.09
   3   4 -17   40.40    3.81
   3   4 -17   49.70    2.89
   3   4 -17   38.79    2.62
   3  -4 -15  457.50   12.90
   3   4 -15  502.06   11.02
   3  -4 -15  430.84   12.76
   3   4 -15  477.43   13.41
   3   4 -15  548.52   10.54
   3   4 -15  570.14   10.75
   3  -4 -15  542.64   15.13
   3  -4 -13  247.81   10.18
   3  -4 -13  241.15   10.02
   3   4 -13  273.94    8.08
   3   4 -13  209.15    8.59
   3   4 -13  271.81    7.01
   3  -4 -13  289.84   10.38
  -3  -4  13  256.78    9.21
   3  -4 -11    2.55    3.33
   3  -4 -11    0.78    4.41
   3   4 -11    1.73    2.14
   3  -4 -11    1.12    3.95
   3   4 -11    0.86    1.96
   3  -4  -9  145.68    6.28
   3  -4  -9  159.11    8.63
   3   4  -9  146.27    5.53
   3  -4  -9  152.59    8.49
   3   4  -7  999.76   22.33
   3  -4  -7  847.98   19.72
   3  -4  -7  910.11   23.38
   3  -4  -7  932.87   23.77
   3   4  -7  784.82   19.14
  -3  -4   7  838.35   17.97
   3   4  -5  363.81   10.26
   3   4  -5  410.86   11.26
  -3   4   5  328.43    8.55
   3  -4  -5  415.71   14.71
   3   4  -5  340.01   10.38
   3  -4  -5  433.48   15.05
  -3  -4   5  345.56    9.00
   3   4  -3   13.05    2.04
   3   4  -3   12.56    2.68
  -3   4   3    8.97    1.12
   3  -4  -3   11.49    2.34
   3   4  -1  430.59   11.75
   3  -4  -1  529.71   17.88
   3   4  -1  405.00   12.65
   3  -4  -1  559.86   18.42
   3  -4  -1  483.31   12.87
  -3  -4   1  487.45   11.35
   3   4   1  106.81    5.25
   3  -4   1  118.47    9.11
   3  -4   1  124.40    9.29
  -3  -4  -1  109.87    4.39
  -3  -4  -3    3.76    2.16
   3  -4   3    0.62    5.48
   3  -4   3   -0.52    5.81
   3   4   3    4.63    2.46
   3   4   3    5.54    2.33
   3  -4   5  487.65   16.10
   3   4   5  475.38   13.22
   3  -4   5  550.42   17.38
   3  -4   5  532.76   17.14
  -3  -4  -5  471.62   13.69
   3  -4   5  461.41   14.26
  -3  -4  -5  481.18   13.44
   3   4   5  504.71   14.24
   3  -4   7  206.35   10.03
   3  -4   7  203.81    9.84
   3  -4   7  197.70    9.49
   3   4   7  200.55    7.05
  -3  -4  -7  202.43    7.86
   3   4   7  218.65    8.65
  -3  -4  -7  203.28    8.08
   3  -4   7  205.56    8.65
   3  -4   9  205.94    9.11
   3  -4   9  198.70    9.06
   3   4   9  204.23    6.95
  -3  -4  -9  225.68    8.73
  -3  -4  -9  230.22    8.85
   3   4   9  217.41    9.31
   3   4   9  198.26    5.86
   3  -4   9  222.31   10.71
   3   4  11   98.93    3.87
  -3  -4 -11   97.13    3.37
   3  -4  11   88.38    5.75
   3  -4  11   86.44    5.64
   3   4  11   92.69    4.31
  -3   4 -11   98.59    3.58
  -3  -4 -11  116.67    6.55
  -3  -4 -11  117.56    6.69
  -3   4 -11  107.91    6.71
   3   4  11  105.62    7.02
   3  -4  11  111.92    8.06
   3   4  13  480.38   15.86
  -3   4 -13  477.83   15.28
  -3  -4 -13  488.63   15.37
  -3   4 -13  453.05   15.16
  -3  -4 -13  412.44   10.26
  -3   4 -13  398.54   10.36
  -3   4 -13  429.36   10.64
   3  -4  13  469.96   17.16
   3   4  13  414.14   10.46
   3   4  13  421.35   10.81
  -3  -4 -13  411.67   10.20
  -3   4 -15  134.02    8.19
  -3  -4 -15  149.04    8.51
   3   4  15  139.50    8.77
  -3   4 -15  139.36    8.29
  -3  -4 -15  138.31    4.59
  -3   4 -15  131.85    4.75
  -3   4 -15  130.82    4.60
   3  -4  15  141.01    9.51
  -3  -4 -15  137.20    4.50
   3   4  15  134.38    5.02
  -3   4 -17    1.93    3.37
   3  -4  17   -1.23    4.96
   3   4  17   -0.70    3.91
  -3   4 -17    0.72    3.41
  -3   4 -17    1.79    2.05
  -3  -4 -17    0.61    1.99
   3  -4  17   -0.48    4.14
   3   4  17    1.36    2.07
  -3   4 -17   -0.94    2.14
  -3  -4 -17    2.79    2.00
  -3   4 -19   39.18    5.56
  -3  -4 -19   42.68    5.44
   3  -4  19   39.98    6.91
   3   4  19   41.46    5.63
  -3   4 -19   40.99    5.27
  -3   4 -19   39.89    3.05
  -3  -4 -19   38.60    2.87
  -3   4 -19   35.51    2.86
   3  -4  19   37.21    5.71
  -3  -4 -19   42.86    2.93
   3   4  19   37.82    3.13
  -3   4 -21   43.15    5.68
  -3   4 -21   41.75    5.92
   3   4  21   45.19    5.94
   3  -4  21   30.41    6.75
  -3  -4 -21   53.85    6.13
  -3   4 -21   46.24    3.17
  -3  -4 -21   44.44    3.23
  -3   4 -21   48.52    3.24
   3  -4  21   46.15    6.01
  -3  -4 -21   43.99    3.26
   3   4  21   52.65    3.47
  -3  -4 -23    6.22    1.93
  -3   4 -23    6.41    3.94
   3  -4  23    5.52    4.71
  -3  -4 -23    2.67    2.35
  -3   4 -23    5.95    2.37
  -3   4 -23    7.11    3.59
  -3  -4 -23    6.17    3.95
  -3   4 -23    6.65    2.34
   3   4  23    4.99    2.37
  -3  -4 -23    4.63    2.53
  -3  -4 -25   32.74    5.09
  -3   4 -25   24.01    4.90
  -3  -4 -25   30.04    2.28
   3   4  25   25.69    2.79
  -3  -4 -25   26.32    2.96
  -3   4 -25   26.47    2.76
  -3   4 -25   23.24    5.84
  -3   4 -25   22.51    2.73
  -3   4 -25   24.16    2.74
  -3   4 -27   33.90    2.79
  -3   4 -27   39.67    2.96
  -3  -4 -27   42.69    3.10
  -3   4 -27   40.68    2.84
   3   4  27   37.52    2.78
  -3   4 -29    5.23    1.90
  -3   4 -29    2.70    1.91
  -3  -4 -29    2.76    2.09
   3   4  29   -0.40    1.76
   3  -4  29    3.16    1.64
  -3   4 -31   13.52    1.76
   3   4  31   10.19    1.53
   3  -4  31   12.89    1.54
  -3   4 -31   18.54    1.83
  -3  -4 -31   15.39    2.03
  -3  -4 -33   23.83    1.66
   3  -5 -34    2.90    2.33
   3   5 -34    0.58    2.34
   3  -5 -32   12.77    2.23
   3   5 -32   17.66    2.85
   3  -5 -32   13.56    2.17
   3  -5 -32   17.82    2.87
  -3  -5  32   18.28    1.88
   3  -5 -30   11.02    2.45
   3   5 -30    6.31    2.94
   3   5 -30    8.42    2.07
   3  -5 -30   12.58    2.44
   3  -5 -30   12.51    3.02
   3   5 -30   11.21    2.38
   3  -5 -30   10.02    2.50
   3  -5 -30   11.46    2.90
   3  -5 -28   -3.90    2.96
   3  -5 -28    0.69    3.62
   3   5 -28   -2.15    2.29
   3  -5 -28    1.61    2.45
   3   5 -28   -3.49    2.37
   3  -5 -28    2.31    3.18
   3   5 -28    0.73    2.39
   3  -5 -28   -2.47    3.05
   3  -5 -28   -0.10    3.32
   3   5 -26   71.85    8.89
   3  -5 -26   73.96    4.46
   3  -5 -26   74.75    4.35
   3  -5 -26   72.94    5.23
   3   5 -26   61.81    3.66
   3  -5 -26   85.07    4.14
   3  -5 -26   89.28    6.01
   3   5 -26   75.33    4.15
   3   5 -26   85.68    5.27
   3   5 -26   76.22    3.80
   3   5 -24  118.92    4.56
   3   5 -24   97.44    4.43
   3  -5 -24  124.66    7.12
   3  -5 -24  118.26    5.26
   3  -5 -24  123.42    5.43
   3   5 -24  111.52    4.88
   3   5 -24  124.79    6.22
   3   5 -24  104.61   10.20
   3   5 -22   30.20    2.77
   3   5 -22   27.25    2.95
   3  -5 -22   37.46    5.10
   3   5 -22   37.46    3.33
   3   5 -22   31.95    4.15
   3   5 -22   37.83    3.07
   3   5 -22   33.92    6.91
   3   5 -20   55.06    7.52
   3  -5 -20   52.34    2.95
   3  -5 -20   50.85    4.14
   3  -5 -20   54.46    3.89
   3  -5 -20   81.73    6.13
   3   5 -20   47.71    3.00
   3   5 -20   69.51    3.66
   3   5 -20   68.34    4.59
   3   5 -20   66.13    3.47
   3   5 -20   54.44    3.10
   3  -5 -18  191.54    9.91
   3  -5 -18  164.77    5.82
   3   5 -18  178.44    8.60
   3  -5 -18  187.92    6.94
   3  -5 -18  218.94    7.05
   3  -5 -18  305.79    9.44
   3   5 -18  172.82    5.94
   3   5 -18  243.45    6.69
   3   5 -18  258.85    8.10
   3   5 -18  239.61    6.50
   3   5 -18  206.88    5.94
   3  -5 -16  254.33   10.60
   3   5 -16  241.22    9.33
   3  -5 -16  244.22    7.41
   3   5 -16  299.61    7.22
   3   5 -16  325.99    8.65
   3   5 -16  287.19    6.96
   3   5 -16  241.12    6.41
   3   5 -14   14.20    2.23
   3  -5 -14   14.76    4.15
   3   5 -14   10.17    2.46
   3  -5 -14   10.25    4.00
   3  -5 -14    6.39    2.07
   3   5 -14   11.86    2.68
   3   5 -14   14.37    2.11
   3  -5 -14    7.10    3.75
  -3  -5  14   12.82    3.39
   3   5 -12  380.80   10.49
   3  -5 -12  375.83   13.88
   3  -5 -12  375.64   13.70
   3   5 -12  359.11    8.66
   3  -5 -12  377.35   11.85
   3   5 -10  185.64   10.80
   3  -5 -10  181.59    7.47
   3  -5 -10  186.03    9.85
   3   5 -10  182.02    6.74
   3  -5 -10  188.72   10.26
   3   5  -8   45.83    6.01
   3  -5  -8   35.16    3.90
  -3   5   8   27.86    2.57
   3   5  -8   32.50    3.37
   3  -5  -8   34.54    6.40
   3  -5  -8   28.06    6.20
   3   5  -8   20.56    2.10
  -3  -5   8   30.08    2.86
   3   5  -6  178.79    7.51
  -3   5   6  132.85    4.46
   3  -5  -6  173.66   10.38
   3   5  -6  132.00    5.99
   3  -5  -6  174.33   10.65
  -3  -5   6  139.82    5.01
   3   5  -6  110.66    3.79
  -3   5   4  651.98   14.70
   3   5  -4  655.97   16.48
   3  -5  -4  637.88   16.71
   3   5  -2  187.51    6.38
   3  -5  -2  216.32    7.50
   3   5   0   40.17    2.86
   3   5   0   45.29    4.23
   3  -5   0   53.06    9.06
  -3  -5   0   49.68    2.87
   3  -5   2 1524.84   38.18
   3   5   2 1189.49   29.89
   3  -5   2 1450.72   37.40
  -3  -5  -2 1138.23   28.21
   3  -5   4  525.56   18.38
   3   5   4  445.97   13.05
   3  -5   4  520.75   18.53
   3   5   4  417.64   12.66
  -3  -5  -4  404.99   12.25
  -3  -5  -6   15.06    2.98
   3  -5   6   16.83    4.53
   3  -5   6   13.40    6.24
   3  -5   6    8.26    6.22
   3   5   6   14.94    3.06
   3  -5   6   10.35    3.04
   3   5   6   14.94    3.10
   3   5   8  400.36   11.62
   3  -5   8  438.06   15.37
   3  -5   8  397.79   14.62
   3   5   8  428.32   13.38
  -3  -5  -8  406.40   12.81
   3  -5   8  400.91   13.68
   3   5   8  371.64    9.67
   3  -5   8  406.65   15.25
   3  -5  10  311.86   12.36
   3  -5  10  296.21   11.93
   3   5  10  301.44    9.60
   3   5  10  358.59   12.36
  -3  -5 -10  342.78   11.82
  -3   5 -10  337.12   12.06
   3  -5  10  330.52   13.93
   3   5  10  319.67    8.40
   3   5  12    9.64    4.14
  -3   5 -12   16.32    4.12
  -3   5 -12   18.92    3.76
  -3  -5 -12   17.37    1.91
  -3   5 -12   14.46    2.13
  -3  -5 -12   16.58    3.67
   3  -5  12   15.37    4.88
  -3  -5 -12   15.19    1.93
   3   5  12   15.21    2.22
   3   5  12    6.41    2.15
  -3  -5 -14  126.45    7.64
   3   5  14  101.11    7.72
  -3   5 -14  123.60    7.80
  -3   5 -14  113.26    7.56
  -3   5 -14  113.94    4.22
  -3  -5 -14  112.28    4.08
  -3   5 -14  123.99    4.47
   3  -5  14  117.92    9.03
   3   5  14  116.57    4.47
  -3  -5 -14  113.54    4.05
  -3   5 -16  254.61   11.90
   3   5  16  274.74   12.23
  -3   5 -16  237.04   11.38
  -3  -5 -16  251.95    7.05
  -3   5 -16  238.66    7.09
  -3   5 -16  254.57    7.33
   3  -5  16  242.20   13.02
  -3  -5 -16  252.20    7.01
   3   5  16  246.21    7.44
  -3   5 -18   78.78    7.32
   3  -5  18   79.25    9.06
   3   5  18   88.77    7.40
  -3   5 -18   87.64    7.20
  -3  -5 -18   91.43    3.93
  -3   5 -18   84.10    3.88
  -3   5 -18   85.99    4.05
   3  -5  18   89.10    8.16
  -3  -5 -18   97.04    3.95
   3   5  18   86.05    4.15
  -3   5 -20   -1.13    4.16
   3   5  20    0.69    3.39
  -3   5 -20   -1.35    4.04
  -3   5 -20   -1.50    2.27
  -3  -5 -20   -2.66    4.44
   3  -5  20   -2.25    4.12
  -3   5 -20    0.96    2.16
  -3   5 -20   -1.59    2.39
   3   5  20    0.87    2.20
  -3  -5 -20   -1.31    2.51
  -3  -5 -22  178.69    5.34
  -3   5 -22  142.74    9.22
   3  -5  22  133.54   11.01
  -3   5 -22  146.97   10.07
  -3  -5 -22  158.06    9.88
  -3  -5 -22  172.40    5.83
  -3   5 -22  169.00    5.57
   3   5  22  161.30    5.90
  -3   5 -22  160.14    5.63
  -3   5 -22  154.06    5.65
  -3  -5 -24  139.01    4.43
  -3  -5 -24  113.03    8.41
   3  -5  24  106.81    9.44
  -3   5 -24  101.95    8.44
  -3  -5 -24  124.24    4.94
  -3   5 -24  127.88    4.71
   3   5  24  120.00    4.92
  -3   5 -24  113.34    4.70
  -3   5 -24  117.16    4.81
  -3  -5 -26   -1.50    1.83
  -3   5 -26    0.92    2.09
  -3   5 -26    1.45    2.10
   3   5  26    0.86    2.01
  -3   5 -26    3.04    2.08
  -3  -5 -26   -0.13    2.35
  -3   5 -28   24.29    2.39
  -3   5 -28   24.94    2.31
  -3  -5 -28   24.38    2.62
   3   5  28   21.48    2.21
  -3   5 -30   30.25    2.22
   3   5  30   27.40    1.97
  -3   5 -30   36.33    2.21
  -3  -5 -30   30.14    2.42
  -3  -5 -32    1.05    1.37
  -3   5 -32    0.33    1.22
   3  -6 -35   21.17    1.52
   3  -6 -35   19.34    2.05
   3  -6 -33    1.97    1.82
   3   6 -33    3.26    2.77
   3  -6 -33    1.92    1.78
   3  -6 -33    6.20    1.85
   3  -6 -33    3.90    2.56
  -3  -6  33    4.46    1.44
   3  -6 -31    1.14    2.23
   3  -6 -31   -3.17    2.66
   3   6 -31    2.99    2.65
   3  -6 -31    1.43    2.18
   3  -6 -31    0.37    1.91
   3  -6 -31    3.33    2.51
  -3  -6  31   -0.53    1.68
   3  -6 -29   42.37    3.03
   3  -6 -29   38.14    4.16
   3  -6 -29   27.93    3.62
   3   6 -29   25.47    3.50
   3  -6 -29   37.58    3.75
   3   6 -29   35.44    2.93
   3  -6 -29   37.84    3.16
   3  -6 -29   37.83    3.22
   3   6 -27   22.42    2.90
   3   6 -27   17.39    2.42
   3  -6 -27   31.06    4.37
   3  -6 -27   26.67    2.99
   3  -6 -27   25.53    3.31
   3  -6 -27   24.80    3.44
   3  -6 -27   21.88    3.95
   3   6 -25   -3.35    2.87
   3   6 -25   -2.94    2.45
   3  -6 -25   -1.24    2.99
   3  -6 -25   -0.86    3.05
   3   6 -25   -3.98    2.64
   3   6 -25    0.66    5.64
   3   6 -23   38.79    3.03
   3  -6 -23   43.13    5.49
   3   6 -23   52.97    3.49
   3   6 -23   57.02    3.89
   3   6 -23   57.41    4.81
   3   6 -23   46.62    3.16
   3  -6 -21   67.89    4.79
   3  -6 -21  117.62    7.05
   3   6 -21   76.84    4.07
   3  -6 -21   94.55    3.88
   3   6 -21  101.68    4.53
   3   6 -21  110.37    5.75
   3   6 -21   95.04    4.22
   3   6 -21   82.83    3.77
   3  -6 -19   11.36    2.56
   3  -6 -19   12.79    2.68
   3  -6 -19   13.44    4.11
   3   6 -19   10.15    2.02
   3   6 -19   13.70    2.38
   3   6 -19   11.08    3.28
   3   6 -19   16.70    2.70
   3  -6 -19   13.97    2.26
   3  -6 -17   85.73    4.20
   3  -6 -17   66.12    3.88
   3  -6 -17   60.10    3.43
   3   6 -17   89.32    5.03
   3   6 -17   97.50    3.98
   3   6 -17   89.04    3.76
   3  -6 -17   77.52    3.97
   3   6 -15  112.73   10.17
   3  -6 -15  222.35   10.16
   3  -6 -15  229.00   10.53
   3   6 -15  244.56    7.87
   3  -6 -15  242.52    6.99
   3   6 -15  218.05    8.45
   3  -6 -15  143.29    5.93
   3   6 -15  307.92    8.18
   3   6 -15  270.17    6.45
   3   6 -15  285.67    6.74
   3  -6 -15  268.20    6.84
   3  -6 -15  132.82    5.70
   3   6 -13  342.36    9.53
   3  -6 -13  335.03   13.26
   3  -6 -13  326.62   12.95
   3  -6 -13  134.66    6.47
   3   6 -13  280.68    9.04
   3  -6 -13  282.04    7.29
   3   6 -13  334.42    7.40
   3   6 -13  311.69    7.08
   3   6 -13   92.57   10.25
   3  -6 -13  317.48   10.66
   3   6 -11   19.97    2.50
   3  -6 -11   23.35    2.46
  -3   6  11   17.23    2.86
   3   6 -11   14.98    6.18
   3  -6 -11   20.05    3.76
   3   6 -11   22.53    2.21
   3  -6 -11   23.48    5.58
   3  -6 -11   19.14    5.37
   3   6 -11   22.62    3.17
   3  -6  -9  288.34   13.31
   3   6  -9  255.94    8.87
   3  -6  -9  270.76   12.82
   3   6  -9  305.49   12.89
  -3   6   9  239.82    7.96
  -3  -6   9  258.04    8.39
   3  -6  -7  896.36   26.96
   3   6  -7  772.33   21.18
   3  -6  -7  925.16   27.45
  -3   6   7  793.48   19.59
   3   6  -7  982.48   24.07
  -3  -6   7  824.74   20.28
   3   6  -7  782.06   18.83
   3  -6  -5  446.85   18.40
   3   6  -5  362.91   12.74
   3  -6  -5  442.68   18.63
  -3   6   5  428.97   10.86
   3   6  -5  477.57   13.12
  -3  -6   5  403.47   11.53
   3   6  -5  429.08   10.49
   3   6  -3   27.04    3.04
  -3   6   3   22.95    1.98
   3  -6  -3   29.21    3.29
   3  -6  -1  608.91   25.21
   3  -6  -1  631.92   25.55
   3   6  -1  678.32   15.32
   3   6   1  123.86    7.03
   3  -6   1  152.29   13.16
   3  -6   1  170.51   13.69
  -3  -6  -1  120.57    4.97
   3  -6   3   22.12    8.47
   3  -6   3   20.05    8.17
   3   6   3   19.80    4.00
  -3  -6  -3   16.99    2.65
   3   6   3   19.78    3.23
   3   6   5  786.59   19.75
   3  -6   5  854.88   25.89
   3  -6   5  857.73   26.15
   3   6   5  684.54   20.64
  -3  -6  -5  641.91   18.36
   3  -6   5  612.33   19.30
   3   6   7  416.14   12.85
  -3  -6  -7  389.50   12.40
  -3   6  -7  386.41   12.88
   3  -6   7  363.24   13.14
   3   6   7  358.68    9.49
   3  -6   7  450.90   17.14
   3   6   7  448.82   12.62
   3  -6   7  430.86   16.68
   3  -6   7  388.00   15.11
   3   6   7  420.26   14.94
   3  -6   9    0.33    3.03
  -3   6  -9    0.50    2.79
   3   6   9    1.02    2.88
   3   6   9    2.41    1.54
   3   6   9    1.10    1.73
   3  -6   9   -0.80    4.58
   3   6   9    0.43    2.73
   3  -6   9    4.09    4.59
   3  -6   9    3.29    4.08
  -3  -6  -9    0.35    3.15
   3   6  11  159.87    8.20
  -3  -6 -11  162.47    8.03
  -3   6 -11  169.57    8.40
   3   6  11  143.71    4.43
   3   6  11  148.66    4.93
  -3  -6 -11  142.96    4.43
   3  -6  11  167.53   10.10
   3  -6  11  135.20    8.56
   3  -6  11  128.55    8.15
   3   6  11  154.32    6.24
  -3   6 -13  361.66   13.76
   3   6  13  394.43   13.93
  -3  -6 -13  402.12   13.87
  -3   6 -13  374.79   13.80
   3   6  13  346.58    8.77
  -3  -6 -13  340.36    8.86
   3   6  13  362.15    9.45
  -3   6 -13  339.84    9.14
   3  -6  13  359.80   15.76
   3   6  15   69.24    6.80
  -3   6 -15   67.67    6.66
  -3  -6 -15   78.86    6.79
  -3   6 -15   83.93    6.94
  -3  -6 -15   79.90    3.54
   3   6  15   79.01    3.80
  -3   6 -15   82.10    3.67
   3  -6  15   72.60    7.96
   3   6  17    3.00    3.71
  -3   6 -17    1.87    4.47
  -3   6 -17    7.98    3.85
   3   6  17    4.18    2.18
  -3  -6 -17    3.97    2.34
  -3   6 -17    5.00    2.22
   3  -6  17    2.71    4.62
  -3   6 -19   70.81    7.42
   3   6  19   78.89    7.07
  -3   6 -19   83.30    7.24
   3  -6  19   78.56    8.93
  -3  -6 -19   99.27    3.88
  -3   6 -19   92.27    4.01
  -3  -6 -19   93.17    4.15
   3   6  19   93.23    4.28
  -3   6 -19   78.86    3.98
  -3   6 -19   86.81    4.15
   3  -6  19   80.42    8.20
  -3  -6 -21   72.07    7.12
  -3   6 -21   59.46    6.79
   3  -6  21   54.37    7.84
  -3  -6 -21   78.28    3.46
  -3   6 -21   61.88    6.36
  -3   6 -21   67.75    3.61
  -3  -6 -21   70.27    3.86
   3   6  21   64.07    3.75
  -3   6 -21   64.99    3.71
  -3   6 -21   59.73    3.58
   3  -6  21   53.84    6.72
  -3  -6 -23    3.54    2.05
  -3   6 -23    0.16    3.69
   3  -6  23    0.82    4.43
  -3  -6 -23    2.55    2.71
  -3   6 -23    4.57    2.29
  -3   6 -23    6.28    2.31
   3   6  23    5.78    2.33
  -3   6 -23    4.42    2.36
  -3  -6 -23   -0.76    4.68
  -3   6 -25   36.67    2.90
  -3   6 -25   34.76    2.95
  -3   6 -25   41.94    2.88
   3   6  25   37.36    2.93
  -3  -6 -25   38.64    3.27
  -3  -6 -25   42.40    2.61
  -3   6 -27   90.43    3.54
  -3  -6 -27   85.91    3.87
   3   6  27   70.59    3.41
  -3   6 -27   71.51    3.49
  -3   6 -27   79.88    3.60
   3   6  29   11.29    1.64
   3   6  29   11.07    1.78
  -3   6 -29   12.62    1.83
  -3  -6 -29    9.17    2.15
  -3   6 -29   11.80    1.86
   3   6  31    4.08    1.33
  -3   6 -31    7.51    1.48
   3  -7 -34   -0.18    1.27
   3  -7 -34    1.00    1.86
   3   7 -34    0.37    1.92
   3   7 -32    0.74    2.53
   3  -7 -32   -1.96    2.05
   3  -7 -32   -0.94    2.06
   3  -7 -32   -0.04    1.67
   3  -7 -32   -1.04    2.39
  -3  -7  32   -1.04    1.49
   3  -7 -30    1.16    2.34
   3  -7 -30    2.56    2.91
   3  -7 -30    0.47    2.40
   3  -7 -30    2.57    2.78
   3  -7 -30    2.04    1.95
   3  -7 -30    4.05    2.52
   3   7 -30    0.19    2.69
[truncated: 1,703,337 more chars]
