# Supplementary material for: Bridged Pyrroloindole‐CAYC‐Gold Complexes: Harnessing Weak Secondary Intramolecular Au···H−C(sp3 ) Interactions in Gold(I) Catalysis
Source: Angew Chem Int Ed Engl. 2026 Mar 15;65(17):e26091. doi: 10.1002/anie.202526091 (PMC12994864; doi:10.1002/anie.202526091)
Supplement: Supplementary file 2 — Supporting File2: anie71581‐sup‐0002‐Data.zip. [file ANIE-65-e26091-s002.zip › 9c-[Au].cif]

data_240430RAL_SSB-1114_Au_100K_auto
_audit_creation_date               2025-02-12
_audit_creation_method
;
Olex2 1.5
(compiled 2024.01.12 svn.r2f8d729c for OlexSys, GUI svn.r6928)
;
_audit_contact_author_address      ?
_audit_contact_author_email        ?
_audit_contact_author_name         ''
_audit_contact_author_phone        ?
_publ_contact_author_id_orcid      ?
_publ_section_references
;
Bourhis, L.J., Dolomanov, O.V., Gildea, R.J., Howard, J.A.K., Puschmann, H.
 (2015). Acta Cryst. A71, 59-75.

Dolomanov, O.V., Bourhis, L.J., Gildea, R.J, Howard, J.A.K. & Puschmann, H.
 (2009), J. Appl. Cryst. 42, 339-341.
;
_chemical_formula_moiety           'C39 H33 Au Cl N S'
_chemical_formula_sum              'C39 H33 Au Cl N S'
_chemical_formula_weight           780.188
loop_
  _atom_type_symbol
  _atom_type_scat_dispersion_real
  _atom_type_scat_dispersion_imag
  _atom_type_scat_Cromer_Mann_a1
  _atom_type_scat_Cromer_Mann_a2
  _atom_type_scat_Cromer_Mann_a3
  _atom_type_scat_Cromer_Mann_a4
  _atom_type_scat_Cromer_Mann_b1
  _atom_type_scat_Cromer_Mann_b2
  _atom_type_scat_Cromer_Mann_b3
  _atom_type_scat_Cromer_Mann_b4
  _atom_type_scat_Cromer_Mann_c
  _atom_type_scat_source
  _atom_type_scat_dispersion_source
 Au -4.28379 7.31760 16.88190 18.59130 25.55820 5.86000 0.46110 8.62160 1.48260
 36.39560 12.06580 'International Tables Volume C Table 6.1.1.4 (pp. 500-502)'
 'Brennan, Cowan, Rev. Sci. Instrum., 1992, 63, 850'
 C 0.01788 0.00908 2.31000 1.02000 1.58860 0.86500 20.84390 10.20750 0.56870
 51.65120 0.21560 'International Tables Volume C Table 6.1.1.4 (pp. 500-502)'
 'Brennan, Cowan, Rev. Sci. Instrum., 1992, 63, 850'
 Cl 0.36457 0.70364 11.46040 7.19640 6.25560 1.64550 0.01040 1.16620 18.51940
 47.77840 -9.55740 'International Tables Volume C Table 6.1.1.4 (pp. 500-502)'
 'Brennan, Cowan, Rev. Sci. Instrum., 1992, 63, 850'
 H 0.00000 0.00000 0.49300 0.32291 0.14019 0.04081 10.51090 26.12570 3.14236
 57.79970 0.00304 'International Tables Volume C Table 6.1.1.4 (pp. 500-502)'
 'Brennan, Cowan, Rev. Sci. Instrum., 1992, 63, 850'
 N 0.03110 0.01806 12.21260 3.13220 2.01250 1.16630 0.00570 9.89330 28.99750
 0.58260 -11.52900 'International Tables Volume C Table 6.1.1.4 (pp. 500-502)'
 'Brennan, Cowan, Rev. Sci. Instrum., 1992, 63, 850'
 S 0.33376 0.55840 6.90530 5.20340 1.43790 1.58630 1.46790 22.21510 0.25360
 56.17200 0.86690 'International Tables Volume C Table 6.1.1.4 (pp. 500-502)'
 'Brennan, Cowan, Rev. Sci. Instrum., 1992, 63, 850'

_space_group_crystal_system        'monoclinic'
_space_group_IT_number             14
_space_group_name_H-M_alt          'P 1 21/n 1'
_space_group_name_Hall             '-P 2yn'
loop_
  _space_group_symop_id
  _space_group_symop_operation_xyz
 1 x,y,z
 2 -x+1/2,y+1/2,-z+1/2
 3 -x,-y,-z
 4 x-1/2,-y-1/2,z-1/2

_symmetry_Int_Tables_number        14
_cell_length_a                     10.1508(1)
_cell_length_b                     22.8766(4)
_cell_length_c                     14.0625(2)
_cell_angle_alpha                  90
_cell_angle_beta                   100.706(1)
_cell_angle_gamma                  90
_cell_volume                       3208.69(8)
_cell_formula_units_Z              4
_cell_measurement_reflns_used      21425
_cell_measurement_temperature      100(2)
_cell_measurement_theta_max        75.014
_cell_measurement_theta_min        3.715
_exptl_absorpt_coefficient_mu      10.197
_exptl_absorpt_correction_T_max    1.00000
_exptl_absorpt_correction_T_min    0.25518
_exptl_absorpt_correction_type     multi-scan
_exptl_absorpt_process_details
;
CrysAlisPro 1.171.43.120a (Rigaku Oxford Diffraction, 2024)
Empirical absorption correction using spherical harmonics,
implemented in SCALE3 ABSPACK scaling algorithm.
;
_exptl_crystal_colour              colourless
_exptl_crystal_colour_primary      colourless
_exptl_crystal_density_diffrn      1.615
_exptl_crystal_description         block
_exptl_crystal_F_000               1535.579
_exptl_crystal_size_max            0.227
_exptl_crystal_size_mid            0.115
_exptl_crystal_size_min            0.069
_diffrn_reflns_av_R_equivalents    0.0539
_diffrn_reflns_av_unetI/netI       0.0363
_diffrn_reflns_Laue_measured_fraction_full  0.9978
_diffrn_reflns_Laue_measured_fraction_max  0.9527
_diffrn_reflns_limit_h_max         9
_diffrn_reflns_limit_h_min         -12
_diffrn_reflns_limit_k_max         28
_diffrn_reflns_limit_k_min         -26
_diffrn_reflns_limit_l_max         17
_diffrn_reflns_limit_l_min         -17
_diffrn_reflns_number              36067
_diffrn_reflns_point_group_measured_fraction_full  0.9978
_diffrn_reflns_point_group_measured_fraction_max  0.9527
_diffrn_reflns_theta_full          67.6840
_diffrn_reflns_theta_max           75.88
_diffrn_reflns_theta_min           3.74
_diffrn_ambient_temperature        100.15
_diffrn_detector_area_resol_mean   10.0000
_diffrn_detector_type              HyPix
_diffrn_measured_fraction_theta_full  0.9978
_diffrn_measured_fraction_theta_max  0.9527
_diffrn_measurement_device         'four-circle diffractometer'
_diffrn_measurement_device_type    'XtaLAB Synergy, Dualflex, HyPix'
_diffrn_radiation_type             'Cu K\a'
_diffrn_radiation_wavelength       1.54184
_reflns_Friedel_coverage           0.0
_reflns_limit_h_max                9
_reflns_limit_h_min                -12
_reflns_limit_k_max                28
_reflns_limit_k_min                0
_reflns_limit_l_max                17
_reflns_limit_l_min                -8
_reflns_number_gt                  5887
_reflns_number_total               6381
_reflns_threshold_expression       I>=2u(I)
_computing_cell_refinement         'CrysAlisPro 1.171.42.58a (Rigaku OD, 2022)'
_computing_data_collection         'CrysAlisPro 1.171.42.58a (Rigaku OD, 2022)'
_computing_data_reduction          'CrysAlisPro 1.171.42.58a (Rigaku OD, 2022)'
_computing_molecular_graphics      'Olex2 1.5 (Dolomanov et al., 2009)'
_computing_publication_material    'Olex2 1.5 (Dolomanov et al., 2009)'
_computing_structure_refinement    'olex2.refine 1.5 (Bourhis et al., 2015)'
_computing_structure_solution      'SHELXL-2018/3 (Sheldrick, 2018)'
_refine_diff_density_max           1.7659
_refine_diff_density_min           -1.4877
_refine_diff_density_rms           0.2045
_refine_ls_d_res_high              0.7949
_refine_ls_d_res_low               11.8276
_refine_ls_goodness_of_fit_ref     1.0731
_refine_ls_hydrogen_treatment      constr
_refine_ls_matrix_type             full
_refine_ls_number_constraints      60
_refine_ls_number_parameters       391
_refine_ls_number_reflns           6381
_refine_ls_number_restraints       0
_refine_ls_R_factor_all            0.0431
_refine_ls_R_factor_gt             0.0404
_refine_ls_restrained_S_all        1.0731
_refine_ls_shift/su_max            0.0004
_refine_ls_shift/su_mean           0.0001
_refine_ls_structure_factor_coef   Fsqd
_refine_ls_weighting_details      
 'w=1/[\s^2^(Fo^2^)+(0.0522P)^2^+15.5758P] where P=(Fo^2^+2Fc^2^)/3'
_refine_ls_weighting_scheme        calc
_refine_ls_wR_factor_gt            0.1044
_refine_ls_wR_factor_ref           0.1062
_olex2_refinement_description
;
1.a Ternary CH refined with riding coordinates:
 C13(H13)
1.b Aromatic/amide H refined with riding coordinates:
 C3(H3), C7(H7), C27(H27), C21(H21), C20(H20), C24(H24), C26(H26), C25(H25),
 C9(H9), C17(H17), C23(H23), C29(H29), C35(H35), C39(H39), C18(H18), C19(H19),
 C38(H38), C36(H36), C37(H37), C30(H30), C33(H33), C31(H31), C32(H32)
1.c Idealised Me refined as rotating group:
 C12(H12a,H12b,H12c), C14(H14a,H14b,H14c), C15(H15a,H15b,H15c)
;
loop_
  _atom_site_label
  _atom_site_type_symbol
  _atom_site_fract_x
  _atom_site_fract_y
  _atom_site_fract_z
  _atom_site_U_iso_or_equiv
  _atom_site_adp_type
  _atom_site_occupancy
  _atom_site_refinement_flags_posn
 Au1 Au 0.766562(18) 0.320664(8) 0.763126(14) 0.01973(9) Uani 1.000000 .
 S1 S 0.43444(11) 0.29707(5) 0.73047(9) 0.0222(2) Uani 1.000000 .
 Cl1 Cl 0.92123(13) 0.24850(6) 0.75802(12) 0.0378(3) Uani 1.000000 .
 N1 N 0.6280(4) 0.44156(18) 0.7688(3) 0.0167(8) Uani 1.000000 .
 C1 C 0.6252(5) 0.3812(2) 0.7625(3) 0.0188(9) Uani 1.000000 .
 C3 C 0.4083(5) 0.4200(2) 0.7372(4) 0.0211(10) Uani 1.000000 .
 H3 H 0.3132(5) 0.4225(2) 0.7240(4) 0.0253(12) Uiso 1.000000 R
 C4 C 0.4982(5) 0.4646(2) 0.7528(3) 0.0180(9) Uani 1.000000 .
 C2 C 0.4891(5) 0.3685(2) 0.7450(4) 0.0208(10) Uani 1.000000 .
 C22 C 0.4246(5) 0.5501(2) 0.6514(4) 0.0204(10) Uani 1.000000 .
 C16 C 0.4298(4) 0.5579(2) 0.8313(3) 0.0179(9) Uani 1.000000 .
 C7 C 0.7125(5) 0.5957(2) 0.7839(4) 0.0217(10) Uani 1.000000 .
 H7 H 0.6618(5) 0.6309(2) 0.7767(4) 0.0260(12) Uiso 1.000000 R
 C11 C 0.7216(5) 0.4893(2) 0.7840(3) 0.0191(9) Uani 1.000000 .
 C5 C 0.4967(5) 0.5302(2) 0.7521(3) 0.0192(9) Uani 1.000000 .
 C27 C 0.4927(5) 0.5662(2) 0.5782(4) 0.0247(10) Uani 1.000000 .
 H27 H 0.5878(5) 0.5686(2) 0.5914(4) 0.0297(13) Uiso 1.000000 R
 C8 C 0.8520(5) 0.5977(2) 0.8058(4) 0.0250(11) Uani 1.000000 .
 C34 C 0.3523(5) 0.2810(2) 0.8299(4) 0.0238(10) Uani 1.000000 .
 C6 C 0.6484(4) 0.5422(2) 0.7728(3) 0.0174(9) Uani 1.000000 .
 C21 C 0.4124(5) 0.6178(2) 0.8332(4) 0.0247(10) Uani 1.000000 .
 H21 H 0.4405(5) 0.6412(2) 0.7848(4) 0.0297(13) Uiso 1.000000 R
 C20 C 0.3550(5) 0.6446(2) 0.9040(4) 0.0264(11) Uani 1.000000 .
 H20 H 0.3448(5) 0.6859(2) 0.9042(4) 0.0317(13) Uiso 1.000000 R
 C24 C 0.2146(6) 0.5596(3) 0.5372(4) 0.0310(12) Uani 1.000000 .
 H24 H 0.1195(6) 0.5570(3) 0.5236(4) 0.0372(14) Uiso 1.000000 R
 C26 C 0.4222(6) 0.5788(3) 0.4851(4) 0.0295(11) Uani 1.000000 .
 H26 H 0.4697(6) 0.5897(3) 0.4357(4) 0.0354(14) Uiso 1.000000 R
 C28 C 0.3006(5) 0.3010(2) 0.6284(4) 0.0258(11) Uani 1.000000 .
 C25 C 0.2832(6) 0.5755(3) 0.4647(4) 0.0304(12) Uani 1.000000 .
 H25 H 0.2355(6) 0.5841(3) 0.4015(4) 0.0365(14) Uiso 1.000000 R
 C9 C 0.9223(5) 0.5454(2) 0.8175(4) 0.0291(12) Uani 1.000000 .
 H9 H 1.0173(5) 0.5471(2) 0.8337(4) 0.0349(14) Uiso 1.000000 R
 C17 C 0.3872(5) 0.5244(2) 0.9025(4) 0.0223(10) Uani 1.000000 .
 H17 H 0.3983(5) 0.4832(2) 0.9030(4) 0.0268(12) Uiso 1.000000 R
 C23 C 0.2843(5) 0.5475(2) 0.6297(4) 0.0253(11) Uani 1.000000 .
 H23 H 0.2362(5) 0.5372(2) 0.6791(4) 0.0304(13) Uiso 1.000000 R
 C29 C 0.1686(6) 0.3104(2) 0.6361(4) 0.0284(11) Uani 1.000000 .
 H29 H 0.1432(6) 0.3117(2) 0.6978(4) 0.0340(14) Uiso 1.000000 R
 C35 C 0.3656(6) 0.3180(2) 0.9084(4) 0.0275(12) Uani 1.000000 .
 H35 H 0.4118(6) 0.3541(2) 0.9087(4) 0.0330(14) Uiso 1.000000 R
 C10 C 0.8620(5) 0.4901(2) 0.8070(4) 0.0276(11) Uani 1.000000 .
 C39 C 0.2848(5) 0.2281(2) 0.8273(4) 0.0286(11) Uani 1.000000 .
 H39 H 0.2777(5) 0.2031(2) 0.7725(4) 0.0344(14) Uiso 1.000000 R
 C18 C 0.3279(5) 0.5515(3) 0.9735(4) 0.0277(11) Uani 1.000000 .
 H18 H 0.2982(5) 0.5283(3) 1.0215(4) 0.0332(14) Uiso 1.000000 R
 C19 C 0.3122(5) 0.6108(3) 0.9749(4) 0.0282(11) Uani 1.000000 .
 H19 H 0.2725(5) 0.6288(3) 1.0235(4) 0.0338(14) Uiso 1.000000 R
 C38 C 0.2282(6) 0.2123(3) 0.9060(4) 0.0341(13) Uani 1.000000 .
 H38 H 0.1808(6) 0.1764(3) 0.9048(4) 0.0410(15) Uiso 1.000000 R
 C12 C 0.9251(6) 0.6552(3) 0.8204(5) 0.0332(13) Uani 1.000000 .
 H12a H 0.8685(19) 0.6861(4) 0.786(3) 0.0499(19) Uiso 1.000000 GR
 H12b H 0.946(4) 0.6645(10) 0.8896(5) 0.0499(19) Uiso 1.000000 GR
 H12c H 1.009(2) 0.6525(7) 0.795(3) 0.0499(19) Uiso 1.000000 GR
 C36 C 0.3090(6) 0.3009(3) 0.9880(4) 0.0339(13) Uani 1.000000 .
 H36 H 0.3180(6) 0.3254(3) 1.0433(4) 0.0407(15) Uiso 1.000000 R
 C37 C 0.2399(6) 0.2483(3) 0.9863(4) 0.0336(12) Uani 1.000000 .
 H37 H 0.2010(6) 0.2371(3) 1.0400(4) 0.0403(15) Uiso 1.000000 R
 C30 C 0.0739(7) 0.3180(3) 0.5524(5) 0.0385(14) Uani 1.000000 .
 H30 H -0.0172(7) 0.3251(3) 0.5565(5) 0.0462(17) Uiso 1.000000 R
 C33 C 0.3397(7) 0.2969(3) 0.5385(5) 0.0417(15) Uani 1.000000 .
 H33 H 0.4304(7) 0.2891(3) 0.5342(5) 0.0501(18) Uiso 1.000000 R
 C31 C 0.1117(8) 0.3154(3) 0.4623(5) 0.0508(19) Uani 1.000000 .
 H31 H 0.0467(8) 0.3213(3) 0.4052(5) 0.061(2) Uiso 1.000000 R
 C13 C 0.9506(6) 0.4366(3) 0.8245(7) 0.051(2) Uani 1.000000 .
 H13 H 0.8924(6) 0.4015(3) 0.8070(7) 0.061(2) Uiso 1.000000 R
 C32 C 0.2436(8) 0.3043(4) 0.4557(5) 0.054(2) Uani 1.000000 .
 H32 H 0.2684(8) 0.3018(4) 0.3939(5) 0.065(2) Uiso 1.000000 R
 C14 C 1.0180(9) 0.4303(4) 0.9303(8) 0.079(3) Uani 1.000000 .
 H14a H 1.084(6) 0.462(2) 0.9475(17) 0.119(5) Uiso 1.000000 GR
 H14b H 0.9502(14) 0.433(3) 0.9714(9) 0.119(5) Uiso 1.000000 GR
 H14c H 1.063(7) 0.3924(14) 0.9401(15) 0.119(5) Uiso 1.000000 GR
 C15 C 1.0563(8) 0.4362(4) 0.7618(7) 0.074(3) Uani 1.000000 .
 H15a H 1.0134(11) 0.441(3) 0.6938(9) 0.111(4) Uiso 1.000000 GR
 H15b H 1.119(5) 0.468(2) 0.781(4) 0.111(4) Uiso 1.000000 GR
 H15c H 1.105(5) 0.3990(14) 0.770(4) 0.111(4) Uiso 1.000000 GR

loop_
  _atom_site_aniso_label
  _atom_site_aniso_U_11
  _atom_site_aniso_U_22
  _atom_site_aniso_U_33
  _atom_site_aniso_U_12
  _atom_site_aniso_U_13
  _atom_site_aniso_U_23
 Au1 0.01532(12) 0.01533(13) 0.02886(13) 0.00144(7) 0.00497(8) -0.00039(7)
 S1 0.0172(5) 0.0149(6) 0.0353(6) -0.0006(4) 0.0067(5) -0.0014(5)
 Cl1 0.0236(6) 0.0228(6) 0.0682(10) 0.0057(5) 0.0115(6) -0.0019(6)
 N1 0.0132(18) 0.0150(19) 0.0225(19) 0.0012(15) 0.0047(14) 0.0013(15)
 C1 0.022(2) 0.017(2) 0.017(2) -0.0008(18) 0.0037(17) 0.0029(18)
 C3 0.014(2) 0.019(2) 0.031(3) 0.0020(18) 0.0039(18) -0.001(2)
 C4 0.018(2) 0.017(2) 0.020(2) 0.0027(18) 0.0051(17) 0.0007(18)
 C2 0.018(2) 0.014(2) 0.030(3) 0.0009(18) 0.0051(19) -0.0008(19)
 C22 0.026(2) 0.011(2) 0.024(2) 0.0024(18) 0.0040(19) -0.0017(18)
 C16 0.012(2) 0.020(2) 0.021(2) -0.0001(17) 0.0016(16) 0.0008(18)
 C7 0.023(2) 0.018(2) 0.024(2) 0.0023(19) 0.0070(19) 0.0002(19)
 C11 0.018(2) 0.019(2) 0.022(2) -0.0027(18) 0.0079(18) 0.0000(18)
 C5 0.016(2) 0.017(2) 0.025(2) 0.0003(18) 0.0067(18) 0.0020(19)
 C27 0.026(3) 0.025(3) 0.025(2) 0.002(2) 0.009(2) -0.002(2)
 C8 0.024(3) 0.021(3) 0.031(3) -0.008(2) 0.008(2) -0.001(2)
 C34 0.020(2) 0.022(3) 0.029(3) -0.0011(19) 0.0028(19) 0.003(2)
 C6 0.012(2) 0.018(2) 0.023(2) 0.0013(17) 0.0041(16) 0.0006(18)
 C21 0.026(3) 0.024(3) 0.025(2) 0.002(2) 0.006(2) 0.002(2)
 C20 0.028(3) 0.018(3) 0.033(3) 0.003(2) 0.006(2) -0.003(2)
 C24 0.024(3) 0.036(3) 0.029(3) 0.000(2) -0.002(2) 0.001(2)
 C26 0.034(3) 0.030(3) 0.026(3) 0.002(2) 0.009(2) -0.000(2)
 C28 0.027(3) 0.019(3) 0.032(3) -0.006(2) 0.005(2) -0.003(2)
 C25 0.037(3) 0.030(3) 0.022(2) 0.005(2) -0.001(2) -0.001(2)
 C9 0.017(2) 0.023(3) 0.048(3) -0.003(2) 0.008(2) -0.003(2)
 C17 0.021(2) 0.023(3) 0.023(2) -0.0004(19) 0.0048(18) 0.001(2)
 C23 0.022(2) 0.027(3) 0.026(2) 0.000(2) 0.0028(19) 0.005(2)
 C29 0.026(3) 0.023(3) 0.036(3) -0.003(2) 0.005(2) -0.002(2)
 C35 0.024(3) 0.023(3) 0.033(3) -0.003(2) 0.001(2) -0.002(2)
 C10 0.017(2) 0.022(3) 0.045(3) -0.000(2) 0.007(2) -0.002(2)
 C39 0.027(3) 0.021(3) 0.036(3) -0.004(2) 0.002(2) 0.003(2)
 C18 0.024(3) 0.038(3) 0.022(2) 0.000(2) 0.007(2) 0.003(2)
 C19 0.023(3) 0.036(3) 0.026(3) 0.006(2) 0.005(2) -0.005(2)
 C38 0.036(3) 0.024(3) 0.040(3) -0.009(2) 0.001(2) 0.008(2)
 C12 0.025(3) 0.027(3) 0.047(3) -0.010(2) 0.003(2) 0.002(3)
 C36 0.035(3) 0.034(3) 0.032(3) -0.001(3) 0.005(2) -0.003(2)
 C37 0.032(3) 0.037(3) 0.032(3) -0.001(2) 0.007(2) 0.005(2)
 C30 0.030(3) 0.036(4) 0.045(4) -0.006(2) -0.004(3) -0.002(3)
 C33 0.039(3) 0.047(4) 0.043(3) -0.017(3) 0.018(3) -0.016(3)
 C31 0.054(4) 0.058(5) 0.034(3) -0.025(4) -0.008(3) -0.003(3)
 C13 0.015(3) 0.021(3) 0.115(7) -0.000(2) 0.005(3) -0.016(4)
 C32 0.058(5) 0.076(5) 0.029(3) -0.026(4) 0.009(3) -0.012(3)
 C14 0.053(5) 0.070(6) 0.125(8) 0.040(4) 0.042(5) 0.059(6)
 C15 0.046(4) 0.080(6) 0.092(6) 0.032(4) 0.004(4) -0.047(5)

loop_
  _geom_bond_atom_site_label_1
  _geom_bond_atom_site_label_2
  _geom_bond_distance
  _geom_bond_site_symmetry_2
  _geom_bond_publ_flag
 Au1 Cl1 2.2885(13) . ?
 Au1 C1 1.993(5) . ?
 S1 C2 1.725(5) . ?
 S1 C34 1.794(5) . ?
 S1 C28 1.785(6) . ?
 N1 C1 1.383(6) . ?
 N1 C4 1.398(6) . ?
 N1 C11 1.438(6) . ?
 C1 C2 1.389(7) . ?
 C3 H3 0.9500 . ?
 C3 C4 1.360(7) . ?
 C3 C2 1.427(7) . ?
 C4 C5 1.501(7) . ?
 C22 C5 1.538(7) . ?
 C22 C27 1.392(7) . ?
 C22 C23 1.401(7) . ?
 C16 C5 1.544(6) . ?
 C16 C21 1.384(7) . ?
 C16 C17 1.391(7) . ?
 C7 H7 0.9500 . ?
 C7 C8 1.393(7) . ?
 C7 C6 1.382(7) . ?
 C11 C6 1.412(7) . ?
 C11 C10 1.402(7) . ?
 C5 C6 1.538(6) . ?
 C27 H27 0.9500 . ?
 C27 C26 1.400(8) . ?
 C8 C9 1.388(8) . ?
 C8 C12 1.506(7) . ?
 C34 C35 1.377(8) . ?
 C34 C39 1.388(7) . ?
 C21 H21 0.9500 . ?
 C21 C20 1.387(7) . ?
 C20 H20 0.9500 . ?
 C20 C19 1.392(8) . ?
 C24 H24 0.9500 . ?
 C24 C25 1.386(8) . ?
 C24 C23 1.389(7) . ?
 C26 H26 0.9500 . ?
 C26 C25 1.388(8) . ?
 C28 C29 1.381(8) . ?
 C28 C33 1.397(8) . ?
 C25 H25 0.9500 . ?
 C9 H9 0.9500 . ?
 C9 C10 1.400(7) . ?
 C17 H17 0.9500 . ?
 C17 C18 1.403(7) . ?
 C23 H23 0.9500 . ?
 C29 H29 0.9500 . ?
 C29 C30 1.386(9) . ?
 C35 H35 0.9500 . ?
 C35 C36 1.406(8) . ?
 C10 C13 1.512(8) . ?
 C39 H39 0.9500 . ?
 C39 C38 1.387(8) . ?
 C18 H18 0.9500 . ?
 C18 C19 1.367(8) . ?
 C19 H19 0.9500 . ?
 C38 H38 0.9500 . ?
 C38 C37 1.386(9) . ?
 C12 H12a 0.9800 . ?
 C12 H12b 0.9800 . ?
 C12 H12c 0.9800 . ?
 C36 H36 0.9500 . ?
 C36 C37 1.389(9) . ?
 C37 H37 0.9500 . ?
 C30 H30 0.9500 . ?
 C30 C31 1.391(10) . ?
 C33 H33 0.9500 . ?
 C33 C32 1.383(10) . ?
 C31 H31 0.9500 . ?
 C31 C32 1.382(12) . ?
 C13 H13 1.0000 . ?
 C13 C14 1.525(14) . ?
 C13 C15 1.510(12) . ?
 C32 H32 0.9500 . ?
 C14 H14a 0.9800 . ?
 C14 H14b 0.9800 . ?
 C14 H14c 0.9800 . ?
 C15 H15a 0.9800 . ?
 C15 H15b 0.9800 . ?
 C15 H15c 0.9800 . ?

loop_
  _geom_angle_atom_site_label_1
  _geom_angle_atom_site_label_2
  _geom_angle_atom_site_label_3
  _geom_angle
  _geom_angle_site_symmetry_1
  _geom_angle_site_symmetry_3
  _geom_angle_publ_flag
 C1 Au1 Cl1 177.04(14) . . ?
 C34 S1 C2 106.7(2) . . ?
 C28 S1 C2 103.2(2) . . ?
 C28 S1 C34 104.0(2) . . ?
 C4 N1 C1 111.0(4) . . ?
 C11 N1 C1 140.6(4) . . ?
 C11 N1 C4 108.3(4) . . ?
 N1 C1 Au1 133.4(3) . . ?
 C2 C1 Au1 123.1(4) . . ?
 C2 C1 N1 103.2(4) . . ?
 C4 C3 H3 127.8(3) . . ?
 C2 C3 H3 127.8(3) . . ?
 C2 C3 C4 104.4(4) . . ?
 C3 C4 N1 109.1(4) . . ?
 C5 C4 N1 112.7(4) . . ?
 C5 C4 C3 138.1(4) . . ?
 C1 C2 S1 120.5(4) . . ?
 C3 C2 S1 127.2(4) . . ?
 C3 C2 C1 112.2(4) . . ?
 C27 C22 C5 122.9(4) . . ?
 C23 C22 C5 118.5(4) . . ?
 C23 C22 C27 118.4(5) . . ?
 C21 C16 C5 119.6(4) . . ?
 C17 C16 C5 122.1(4) . . ?
 C17 C16 C21 118.3(4) . . ?
 C8 C7 H7 120.3(3) . . ?
 C6 C7 H7 120.3(3) . . ?
 C6 C7 C8 119.4(5) . . ?
 C6 C11 N1 108.3(4) . . ?
 C10 C11 N1 131.3(5) . . ?
 C10 C11 C6 120.4(5) . . ?
 C22 C5 C4 107.7(4) . . ?
 C16 C5 C4 114.2(4) . . ?
 C16 C5 C22 110.2(4) . . ?
 C6 C5 C4 99.7(4) . . ?
 C6 C5 C22 114.2(4) . . ?
 C6 C5 C16 110.5(4) . . ?
 H27 C27 C22 119.7(3) . . ?
 C26 C27 C22 120.5(5) . . ?
 C26 C27 H27 119.7(3) . . ?
 C9 C8 C7 118.5(5) . . ?
 C12 C8 C7 120.9(5) . . ?
 C12 C8 C9 120.5(5) . . ?
 C35 C34 S1 120.5(4) . . ?
 C39 C34 S1 117.2(4) . . ?
 C39 C34 C35 122.2(5) . . ?
 C11 C6 C7 121.3(4) . . ?
 C5 C6 C7 127.8(4) . . ?
 C5 C6 C11 110.9(4) . . ?
 H21 C21 C16 119.2(3) . . ?
 C20 C21 C16 121.5(5) . . ?
 C20 C21 H21 119.2(3) . . ?
 H20 C20 C21 120.1(3) . . ?
 C19 C20 C21 119.9(5) . . ?
 C19 C20 H20 120.1(3) . . ?
 C25 C24 H24 119.9(3) . . ?
 C23 C24 H24 119.9(3) . . ?
 C23 C24 C25 120.2(5) . . ?
 H26 C26 C27 119.8(3) . . ?
 C25 C26 C27 120.4(5) . . ?
 C25 C26 H26 119.8(3) . . ?
 C29 C28 S1 123.3(4) . . ?
 C33 C28 S1 115.0(4) . . ?
 C33 C28 C29 121.6(6) . . ?
 C26 C25 C24 119.5(5) . . ?
 H25 C25 C24 120.3(3) . . ?
 H25 C25 C26 120.3(3) . . ?
 H9 C9 C8 117.9(3) . . ?
 C10 C9 C8 124.2(5) . . ?
 C10 C9 H9 117.9(3) . . ?
 H17 C17 C16 120.0(3) . . ?
 C18 C17 C16 120.1(5) . . ?
 C18 C17 H17 120.0(3) . . ?
 C24 C23 C22 121.0(5) . . ?
 H23 C23 C22 119.5(3) . . ?
 H23 C23 C24 119.5(3) . . ?
 H29 C29 C28 120.5(3) . . ?
 C30 C29 C28 118.9(6) . . ?
 C30 C29 H29 120.5(4) . . ?
 H35 C35 C34 120.9(3) . . ?
 C36 C35 C34 118.2(5) . . ?
 C36 C35 H35 120.9(3) . . ?
 C9 C10 C11 116.2(5) . . ?
 C13 C10 C11 125.2(5) . . ?
 C13 C10 C9 118.6(5) . . ?
 H39 C39 C34 120.6(3) . . ?
 C38 C39 C34 118.8(5) . . ?
 C38 C39 H39 120.6(3) . . ?
 H18 C18 C17 119.5(3) . . ?
 C19 C18 C17 121.0(5) . . ?
 C19 C18 H18 119.5(3) . . ?
 C18 C19 C20 119.3(5) . . ?
 H19 C19 C20 120.4(3) . . ?
 H19 C19 C18 120.4(3) . . ?
 H38 C38 C39 119.7(3) . . ?
 C37 C38 C39 120.7(5) . . ?
 C37 C38 H38 119.7(3) . . ?
 H12a C12 C8 109.5 . . ?
 H12b C12 C8 109.5 . . ?
 H12b C12 H12a 109.5 . . ?
 H12c C12 C8 109.5 . . ?
 H12c C12 H12a 109.5 . . ?
 H12c C12 H12b 109.5 . . ?
 H36 C36 C35 119.8(3) . . ?
 C37 C36 C35 120.5(5) . . ?
 C37 C36 H36 119.8(3) . . ?
 C36 C37 C38 119.7(5) . . ?
 H37 C37 C38 120.2(3) . . ?
 H37 C37 C36 120.2(3) . . ?
 H30 C30 C29 119.9(4) . . ?
 C31 C30 C29 120.1(6) . . ?
 C31 C30 H30 119.9(4) . . ?
 H33 C33 C28 120.7(4) . . ?
 C32 C33 C28 118.6(6) . . ?
 C32 C33 H33 120.7(4) . . ?
 H31 C31 C30 119.9(4) . . ?
 C32 C31 C30 120.3(7) . . ?
 C32 C31 H31 119.9(4) . . ?
 H13 C13 C10 107.6(3) . . ?
 C14 C13 C10 112.4(6) . . ?
 C14 C13 H13 107.6(5) . . ?
 C15 C13 C10 112.1(7) . . ?
 C15 C13 H13 107.6(4) . . ?
 C15 C13 C14 109.3(6) . . ?
 C31 C32 C33 120.4(6) . . ?
 H32 C32 C33 119.8(4) . . ?
 H32 C32 C31 119.8(4) . . ?
 H14a C14 C13 109.5 . . ?
 H14b C14 C13 109.5 . . ?
 H14b C14 H14a 109.5 . . ?
 H14c C14 C13 109.5 . . ?
 H14c C14 H14a 109.5 . . ?
 H14c C14 H14b 109.5 . . ?
 H15a C15 C13 109.5 . . ?
 H15b C15 C13 109.5 . . ?
 H15b C15 H15a 109.5 . . ?
 H15c C15 C13 109.5 . . ?
 H15c C15 H15a 109.5 . . ?
 H15c C15 H15b 109.5 . . ?

loop_
  _geom_torsion_atom_site_label_1
  _geom_torsion_atom_site_label_2
  _geom_torsion_atom_site_label_3
  _geom_torsion_atom_site_label_4
  _geom_torsion
  _geom_torsion_site_symmetry_1
  _geom_torsion_site_symmetry_2
  _geom_torsion_site_symmetry_3
  _geom_torsion_site_symmetry_4
  _geom_torsion_publ_flag
 Au1 C1 N1 C4 172.6(4) . . . . ?
 Au1 C1 N1 C11 -5.1(7) . . . . ?
 Au1 C1 C2 S1 4.4(4) . . . . ?
 Au1 C1 C2 C3 -173.0(4) . . . . ?
 S1 C2 C1 N1 179.4(4) . . . . ?
 S1 C2 C3 C4 -178.8(5) . . . . ?
 S1 C34 C35 C36 -174.5(4) . . . . ?
 S1 C34 C39 C38 175.5(4) . . . . ?
 S1 C28 C29 C30 174.2(5) . . . . ?
 S1 C28 C33 C32 -174.7(5) . . . . ?
 N1 C1 C2 C3 2.0(4) . . . . ?
 N1 C4 C3 C2 0.4(4) . . . . ?
 N1 C4 C5 C22 118.2(4) . . . . ?
 N1 C4 C5 C16 -119.0(4) . . . . ?
 N1 C4 C5 C6 -1.2(4) . . . . ?
 N1 C11 C6 C7 179.6(4) . . . . ?
 N1 C11 C6 C5 1.9(4) . . . . ?
 N1 C11 C10 C9 -179.5(6) . . . . ?
 N1 C11 C10 C13 -1.8(7) . . . . ?
 C1 C2 C3 C4 -1.6(5) . . . . ?
 C3 C4 C5 C22 -57.3(7) . . . . ?
 C3 C4 C5 C16 65.5(7) . . . . ?
 C3 C4 C5 C6 -176.7(7) . . . . ?
 C4 C5 C22 C27 -97.1(4) . . . . ?
 C4 C5 C22 C23 77.6(4) . . . . ?
 C4 C5 C16 C21 -174.7(4) . . . . ?
 C4 C5 C16 C17 6.1(5) . . . . ?
 C4 C5 C6 C7 -178.0(3) . . . . ?
 C4 C5 C6 C11 -0.5(4) . . . . ?
 C22 C5 C16 C21 -53.3(5) . . . . ?
 C22 C5 C16 C17 127.5(4) . . . . ?
 C22 C5 C6 C7 67.5(5) . . . . ?
 C22 C5 C6 C11 -115.0(4) . . . . ?
 C22 C27 C26 C25 0.1(6) . . . . ?
 C22 C23 C24 C25 -0.9(6) . . . . ?
 C16 C5 C6 C7 -57.4(5) . . . . ?
 C16 C5 C6 C11 120.1(4) . . . . ?
 C16 C21 C20 C19 -0.6(6) . . . . ?
 C16 C17 C18 C19 -0.7(6) . . . . ?
 C7 C8 C9 C10 1.2(6) . . . . ?
 C7 C6 C11 C10 0.1(6) . . . . ?
 C11 C10 C9 C8 -0.6(6) . . . . ?
 C11 C10 C13 C14 -109.9(7) . . . . ?
 C11 C10 C13 C15 126.5(7) . . . . ?
 C27 C26 C25 C24 0.0(7) . . . . ?
 C8 C9 C10 C13 -178.4(6) . . . . ?
 C34 C35 C36 C37 -0.9(6) . . . . ?
 C34 C39 C38 C37 -0.8(6) . . . . ?
 C21 C20 C19 C18 0.1(6) . . . . ?
 C20 C19 C18 C17 0.5(6) . . . . ?
 C28 C29 C30 C31 0.8(7) . . . . ?
 C28 C33 C32 C31 -0.2(8) . . . . ?
 C9 C10 C13 C14 67.7(7) . . . . ?
 C9 C10 C13 C15 -55.9(7) . . . . ?
 C29 C30 C31 C32 1.0(8) . . . . ?
 C35 C36 C37 C38 0.7(7) . . . . ?
 C39 C38 C37 C36 0.2(7) . . . . ?
 C30 C31 C32 C33 -1.3(8) . . . . ?

loop_
  _diffrn_refln_index_h
  _diffrn_refln_index_k
  _diffrn_refln_index_l
  _diffrn_refln_intensity_net
  _diffrn_refln_intensity_u
 0 0 1 4.97 0.87
 0 0 2 8763.75 383.65
 0 0 3 1.67 1.44
 0 0 4 8935.5 393.41
 0 0 5 -0.41 2.2
 0 0 -6 2877.14 133.89
 0 0 -7 -3.05 3.74
 0 0 7 1.78 3.01
 0 0 7 2.68 3.06
 0 0 -8 1633.29 80.45
 0 0 8 1531.95 75.15
 0 0 8 1542.07 75.2
 0 0 9 0.61 3.49
 0 0 9 1.84 3.3
 0 0 9 -0.29 1.74
 0 0 -9 -1.09 4.46
 0 0 9 1.33 1.6
 0 0 10 843.66 46.51
 0 0 10 846.67 46.42
 0 0 10 859.36 42.02
 0 0 -10 911.24 53.46
 0 0 10 859.62 41.67
 0 0 11 21.48 23.61
 0 0 -11 -1.39 4.14
 0 0 11 39.14 5.55
 0 0 11 9.77 8.19
 0 0 11 131.86 14.09
 0 0 11 102.78 11.69
 0 0 12 332.72 40.9
 0 0 12 353.77 24.85
 0 0 12 344.36 24.71
 0 0 12 381.01 24.12
 0 0 12 379.63 21.2
 0 0 -12 384.29 31.63
 0 0 13 0.76 4.06
 0 0 13 2.26 4.13
 0 0 13 0.4 2.26
 0 0 13 1.2 3.68
 0 0 14 260.91 19.25
 0 0 14 240.7 18.63
 0 0 14 249.74 17.57
 0 0 14 258.85 15.85
 0 0 14 278.37 17.98
 0 0 15 1.67 3.23
 0 0 15 -0.56 2.95
 0 0 15 5.57 3.23
 0 0 15 1.54 2
 0 0 15 0.42 2.94
 0 0 16 5.45 3.02
 0 0 16 -0.41 2.49
 0 0 16 1.22 2.42
 0 0 16 -0.31 2.68
 0 0 16 1.42 1.96
 0 0 17 -0.18 1.74
 0 0 17 0.93 1.74
 0 1 -1 55.22 3.57
 0 1 -2 31.77 3.18
 0 1 3 1123.48 51.87
 0 1 -3 1101.08 52.17
 0 1 -4 137.73 11.03
 0 1 4 134.87 10.58
 0 1 -5 778.08 39.24
 0 1 5 722.72 37.84
 0 1 6 218.05 15.48
 0 1 -6 233.37 16.86
 0 1 -7 490.3 29.83
 0 -1 7 454.61 26.04
 0 -1 7 485.82 26.31
 0 -1 -8 317.49 24.43
 0 1 -8 341.17 24.61
 0 -1 8 332.13 20.82
 0 -1 8 348.35 21.19
 0 -1 9 197.82 15.32
 0 -1 9 198.39 15.19
 0 1 9 183.51 11.9
 0 -1 9 204.88 12.36
 0 1 -9 228.11 19.88
 0 -1 -9 223.49 19.95
 0 1 9 197.37 12.01
 0 -1 9 187.99 11.8
 0 -1 10 186.37 15.81
 0 -1 10 180.31 15.7
 0 -1 10 200.22 13
 0 1 10 210.89 13.01
 0 -1 -10 210.16 21.11
 0 1 -10 215.8 20.99
 0 -1 10 208.67 12.72
 0 -1 11 20.66 12.57
 0 1 -11 8.14 5.8
 0 -1 -11 4.24 6.62
 0 -1 11 16.64 3.62
 0 1 11 16.17 3.55
 0 1 11 5.53 4.15
 0 -1 11 24.13 6.73
 0 -1 11 27.64 6.63
 0 -1 12 198.33 31.45
 0 -1 -12 211.68 23.22
 0 1 -12 191.68 22.25
 0 -1 12 240.09 15.15
 0 1 12 252.31 15.21
 0 1 12 243.16 17.7
 0 -1 12 230.09 18.12
 0 -1 12 218.13 17.93
 0 -1 13 82.53 19.51
 0 1 13 89.7 7.98
 0 1 13 84.89 9.76
 0 -1 13 84.23 7.85
 0 -1 13 83.61 10.21
 0 -1 13 81.08 10.28
 0 -1 14 283.75 17.48
 0 1 14 314.73 19.96
 0 1 14 317 17.75
 0 1 14 311.97 19.75
 0 -1 14 253.58 19.81
 0 -1 14 291.72 20.52
 0 1 15 125.32 10.12
 0 -1 15 109.37 8.45
 0 1 15 109.36 8.3
 0 1 15 120.61 9.88
 0 -1 15 98.71 10.09
 0 -1 15 108.69 10.36
 0 -1 16 148.37 9.37
 0 1 16 151.55 9.29
 0 1 16 147.82 10.24
 0 1 16 146.4 10.15
 0 -1 16 140.96 10.77
 0 -1 16 123.42 10.42
 0 1 17 34.63 3.73
 0 1 17 41.71 4.07
 0 -2 0 898.54 41.13
 0 -2 -1 2297.28 98.88
 0 2 -1 2164.3 99.08
 0 2 -2 373.68 18.89
 0 2 -3 3163.16 141.53
 0 2 4 892.93 43.06
 0 2 -4 863.91 43.31
 0 2 5 2462.45 115.09
 0 2 -5 2565.47 116.13
 0 2 -6 723.65 39.34
 0 2 -7 1588.08 79.42
 0 2 7 1677.08 75.73
 0 -2 7 1567.33 74.86
 0 2 7 1650.67 75.79
 0 -2 7 1523.04 74.72
 0 2 -8 530.74 32.72
 0 -2 8 512.61 27.78
 0 -2 8 466.29 27.27
 0 -2 9 813.53 40.87
 0 -2 9 794.47 40.78
 0 -2 9 759.66 37.5
 0 2 9 745.05 37.12
 0 2 -9 837.56 47.22
 0 -2 -9 763.43 46.87
 0 -2 9 744.05 36.88
 0 -2 10 237.19 17.35
 0 -2 10 229.21 17.2
 0 -2 10 224.35 14.42
 0 2 10 238.39 14.38
 0 -2 -10 283.44 24.11
 0 2 -10 256.49 22.66
 0 -2 10 236.51 14.17
 0 -2 11 259.26 16.56
 0 2 11 342.19 39.66
 0 -2 11 336.61 38.06
 0 -2 -11 257.91 25.64
 0 2 -11 282.97 25.59
 0 -2 11 288.5 17.39
 0 2 11 299.95 20.22
 0 2 11 264.7 16.84
 0 -2 11 340.07 21.43
 0 -2 11 348.34 21.4
 0 2 12 71.52 18.91
 0 -2 12 87.97 20.08
 0 -2 -12 84.69 14.09
 0 2 -12 96.9 14.37
 0 2 12 85.11 9.74
 0 -2 12 85.88 8.03
 0 2 12 105.49 8.41
 0 -2 12 81.2 9.91
 0 -2 12 78.02 9.9
 0 2 13 46.21 14.72
 0 -2 13 60.33 16.38
 0 2 13 56.33 6.17
 0 2 13 54.33 7.62
 0 -2 13 52.82 6.1
 0 -2 13 45.7 7.42
 0 -2 13 56.6 8.24
 0 -2 14 35.25 6.58
 0 -2 14 34.31 6.5
 0 -2 14 34.66 4.92
 0 2 14 37.9 4.92
 0 2 14 43.57 6.58
 0 2 14 31.28 5.8
 0 -2 15 71.74 7.66
 0 -2 15 65.87 7.52
 0 2 15 44.1 4.99
 0 2 15 43.48 6.12
 0 -2 15 46.45 5.3
 0 2 15 43.68 6.08
 0 -2 16 13.2 3.34
 0 -2 16 15.22 3.48
 0 2 16 10.06 3.19
 0 2 16 15.33 3.66
 0 -2 16 11.12 2.66
 0 2 17 9.89 2.36
 0 2 17 10.12 2.34
 0 -2 17 12.86 2.21
 0 -3 0 1.06 1.53
 0 -3 -1 55.5 4.31
 0 3 -1 49.9 4.28
 0 3 -2 91.59 6.45
 0 -3 2 82.94 5.79
 0 3 -3 86.72 6.93
 0 3 -4 149.56 10.77
 0 3 -5 119.83 10.22
 0 3 -6 213.99 15.89
 0 3 7 111.28 7.02
 0 3 -7 108.15 11.43
 0 3 7 127.57 9.7
 0 -3 7 110.55 8.79
 0 -3 7 109.66 8.85
 0 3 7 111.43 9.2
 0 3 -8 0.89 2.92
 0 -3 8 4.09 2.7
 0 3 8 4.64 2.75
 0 3 8 5.09 3.14
 0 -3 8 6.93 2.98
 0 -3 9 281.08 15.64
 0 3 9 292.88 19.04
 0 -3 9 271.32 17.9
 0 -3 9 289.98 18.35
 0 3 9 289.81 18.85
 0 -3 9 253.21 18.09
 0 -3 -9 297.12 24.46
 0 3 -9 276.41 22.7
 0 -3 9 276.01 16.15
 0 3 9 281.04 15.77
 0 -3 10 15.62 3.07
 0 -3 10 12.41 3.89
 0 -3 10 15.09 4.23
 0 3 10 12.33 4.48
 0 3 10 11.08 4.37
 0 3 10 9.6 8.36
 0 -3 -10 15.97 5.88
 0 3 -10 14.22 5.56
 0 3 10 16.51 3.1
 0 -3 10 15.14 3.16
 0 -3 11 110.94 8.66
 0 3 11 89.41 19.3
 0 -3 11 99.58 19.9
 0 -3 -11 109.25 15.48
 0 3 -11 95.45 14.05
 0 -3 11 114.94 9.08
 0 -3 11 114.29 10.03
 0 3 11 107.05 8.66
 0 3 11 120.77 10.9
 0 -3 11 94.13 10.18
 0 -3 11 109.87 10.71
 0 3 11 100.01 10.93
 0 3 11 108.34 11.28
 0 -3 12 31.02 11.42
 0 3 12 21.9 10.49
 0 -3 -12 23.99 7.82
 0 3 -12 24.66 7.63
 0 3 12 27.58 5.6
 0 3 12 36.91 4.96
 0 -3 12 25.22 4.44
 0 -3 12 32.85 5.74
 0 -3 12 31.55 6.13
 0 3 12 28.93 6.32
 0 3 12 41.74 7.6
 0 -3 12 19.12 5.18
 0 -3 13 308.76 35.5
 0 3 13 276.96 34.73
 0 -3 13 324.28 19.95
 0 -3 13 331.84 19.16
 0 3 13 336.72 18.8
 0 3 13 332.73 20.68
 0 -3 13 289.59 20.43
 0 3 13 310.07 21.69
 0 3 13 294.3 21.53
 0 -3 13 297.84 20.62
 0 3 14 68.18 7.87
 0 -3 14 78.58 7.25
 0 3 14 81.34 7.05
 0 -3 14 73.58 7.51
 0 3 14 64.09 7.38
 0 -3 14 62.45 7.18
 0 -3 14 66.98 8.11
 0 -3 14 64.3 7.92
 0 3 14 52.71 7.84
 0 3 14 58.07 8.04
 0 -3 15 170.16 11.74
 0 3 15 146.46 11.78
 0 -3 15 195.94 11.89
 0 3 15 179.77 11.21
 0 -3 15 173.36 11.84
 0 3 15 152.47 11.65
 0 3 15 192.31 13.86
 0 3 15 171.44 13.33
 0 -3 15 170.56 12.72
 0 -3 15 179.93 12.93
 0 3 16 11.41 3.21
 0 -3 16 19.39 3.16
 0 -3 16 9.3 2.73
 0 -3 16 12.62 2.99
 0 3 16 11.01 3.12
 0 -3 16 7.4 2.57
 0 3 16 7.55 2.97
 0 -3 16 9.64 2.86
 0 3 16 8.96 2.88
 0 -3 17 94.2 5.91
 0 3 17 85.94 5.86
 0 3 17 90.22 6.05
 0 -3 17 88.7 5.78
 0 -4 0 103.33 7.8
 0 -4 -1 4591.88 203.16
 0 -4 2 12.97 2.5
 0 -4 -2 10.91 2.36
 0 4 -2 11.55 2.52
 0 -4 3 1561.53 71.9
 0 4 -3 1593 73.13
 0 4 -4 36.78 5.42
 0 4 -5 996.79 49.95
 0 4 -6 10.33 3.23
 0 4 7 923.55 41.99
 0 4 7 909.71 41.93
 0 -4 7 798.36 40.93
 0 -4 7 779.9 40.79
 0 4 7 835.16 39.13
 0 4 -7 882.93 46.52
 0 -4 7 839.38 42.62
 0 4 8 1.67 2.82
 0 -4 8 -2.59 2.93
 0 -4 8 -2.59 2.67
 0 4 8 -0.42 2.86
 0 -4 8 1.1 1.63
 0 4 -8 2.65 2.74
 0 -4 8 2.56 2.32
 0 -4 9 690.52 33.41
 0 -4 9 648.94 35.25
 0 4 9 720.78 36.62
 0 -4 9 663.37 35.37
 0 4 9 740.57 36.66
 0 -4 9 651.12 36.95
 0 4 -9 714.04 42.46
 0 -4 9 675.39 34.03
 0 4 9 670.57 33.4
 0 -4 10 3.01 1.66
 0 4 10 2.23 3.24
 0 -4 10 4.41 3
 0 4 10 3.9 3.29
 0 -4 10 0.98 2.53
 0 4 10 6.48 6.28
 0 -4 10 4.14 6.43
 0 4 -10 4.7 3.65
 0 -4 -10 2.73 3
 0 4 10 1.89 1.99
 0 -4 10 0.72 1.99
 0 -4 11 261.94 15.59
 0 4 11 279.3 18.8
 0 4 11 281.07 18.69
 0 -4 11 257.94 17.49
 0 -4 11 250.44 17.42
 0 -4 11 246.62 30.36
 0 4 11 258.54 30.87
 0 4 -11 264 24.21
 0 -4 -11 239.97 24.58
 0 -4 11 252.47 16.09
 0 -4 11 237.84 16.31
 0 4 11 252.38 15.53
 0 4 11 263.64 17.32
 0 -4 12 1.07 2.03
 0 4 12 -2.47 8.15
 0 -4 12 2.35 8.17
 0 4 -12 1.37 2.6
 0 -4 -12 3.04 3.73
 0 4 12 1.12 2.17
 0 -4 12 -0.84 2.54
 0 -4 12 0.45 3.02
 0 4 12 1.02 3.07
 0 4 12 1.29 3.53
 0 -4 12 0.56 3.09
 0 -4 12 2.25 3.6
 0 4 12 1.28 4.1
 0 4 13 52.92 14.28
 0 -4 13 57.14 14.28
 0 -4 13 70.09 8.23
 0 -4 13 65.86 7.94
 0 4 13 68.92 8.74
 0 4 13 59.81 8.12
 0 4 13 69.68 7.94
 0 -4 13 69.91 7.3
 0 4 13 68.89 6.86
 0 -4 13 72.03 7.6
 0 4 14 -1.14 3.19
 0 4 14 6.23 3.68
 0 -4 14 -0.99 2.73
 0 -4 14 3.01 2.86
 0 4 14 2.89 3.21
 0 -4 14 1.18 2.56
 0 -4 14 -0.78 2.61
 0 4 14 0.34 2.12
 0 -4 14 3.87 2.79
 0 4 14 0.88 2.85
 0 -4 15 48.75 5.79
 0 -4 15 43.88 5.85
 0 4 15 44.53 6.16
 0 4 15 47.36 6.14
 0 4 15 22.17 4.21
 0 -4 15 24.71 4.23
 0 -4 15 13.71 3.55
 0 -4 15 30.21 4.48
 0 4 15 14.42 3.82
 0 4 16 -1.02 2.04
 0 -4 16 2.12 1.94
 0 4 16 1.68 2.02
 0 -4 16 -0.3 1.8
 0 -4 16 -0.76 2.21
 0 -4 16 0.88 1.75
 0 4 16 1.99 2.5
 0 -4 16 -0.9 1.87
 0 4 16 1.16 2.26
 0 -4 -17 6.59 1.73
 0 4 -17 9 1.71
 0 4 17 4.99 1.9
 0 -4 17 7.19 1.5
 0 -4 17 6.43 1.91
 0 4 17 8.15 1.84
 0 -4 17 6.76 1.61
 0 -5 0 1.01 2.13
 0 -5 -1 117.58 8.56
 0 5 1 108.07 6.23
 0 -5 2 236.31 14.74
 0 -5 -2 277.82 15.15
 0 5 -2 254.56 15.45
 0 -5 3 1.82 1.83
 0 5 -3 0.75 1.48
 0 5 -4 19.32 3.92
 0 -5 4 19.97 4.05
 0 5 -5 97.05 9.16
 0 -5 5 92.15 8.05
 0 5 6 121.7 7.38
 0 5 -6 127.88 11.47
 0 -5 6 125.79 10.03
 0 5 7 150.22 8.62
 0 5 -7 154.02 13.7
 0 -5 7 123.02 9.49
 0 5 7 152.33 10.19
 0 -5 7 137.57 9.68
 0 5 7 147.43 10.16
 0 -5 7 142.2 11.65
 0 5 8 145.02 11.01
 0 5 8 156.03 11.17
 0 -5 8 144.28 10.6
 0 -5 8 144.61 10.63
 0 -5 8 142.51 12.42
 0 5 8 152.66 9.26
 0 5 -8 168.59 15.26
 0 5 8 156.15 9.68
 0 -5 9 290.57 15.78
 0 -5 9 245.32 16.75
 0 -5 9 247.01 16.63
 0 5 9 306.49 17.98
 0 5 9 308.84 17.93
 0 -5 9 278.25 19.65
 0 5 -9 284.84 23.06
 0 5 9 280.69 15.77
 0 -5 9 275.98 16.34
 0 -5 10 196.99 11.82
 0 5 10 205.26 14.11
 0 5 10 185.38 13.65
 0 -5 10 169.63 12.89
 0 -5 10 163.48 12.73
 0 -5 10 174.69 23.38
 0 5 10 152.12 21.95
 0 5 -10 176.18 18.48
 0 -5 -10 166.23 19.43
 0 5 10 175.15 11.66
 0 5 10 187.29 12.98
 0 -5 10 167.74 12.12
 0 -5 10 167.45 12
 0 -5 11 53.71 5.79
 0 -5 11 50.67 6.83
 0 -5 11 53.8 6.93
 0 5 11 55.48 7.32
 0 5 11 51.71 7.18
 0 5 11 53.59 13.89
 0 -5 11 24.93 10.17
 0 -5 -11 57.01 11.38
 0 5 -11 44.43 9.44
 0 5 11 59.03 5.94
 0 -5 11 47.48 6.09
 0 -5 11 41.98 5.8
 0 5 11 42.26 5.93
 0 -5 12 72.6 6.85
 0 5 12 82.46 16.54
 0 -5 12 55.93 13.93
 0 5 -12 90.96 13.48
 0 -5 -12 64.27 12.18
 0 -5 12 67.12 7.31
 0 5 12 78.66 7.09
 0 5 12 57.99 7.29
 0 -5 12 76.85 7.59
 0 -5 12 61.6 7.66
 0 5 12 88.46 9.18
 0 5 12 77.7 8.79
 0 -5 12 79.03 8.36
 0 -5 13 189.79 24.74
 0 5 13 171.07 24.33
 0 5 13 212.78 13.22
 0 5 13 195.78 13.8
 0 -5 13 201.17 13.42
 0 -5 13 202.48 13.75
 0 -5 13 167.15 13.78
 0 5 13 185.64 14.69
 0 5 13 201.56 15
 0 -5 13 190.79 14.29
 0 5 14 90.74 8.25
 0 5 14 92.97 7.71
 0 -5 14 83.3 7.71
 0 -5 14 109.58 8.78
 0 -5 14 82.76 7.69
 0 5 14 101.06 8.32
 0 -5 14 87.33 8.62
 0 5 14 91.28 9.06
 0 -5 14 90.8 8.82
 0 5 14 94.45 9.28
 0 -5 15 87.73 7.19
 0 -5 15 103.01 8.1
 0 5 15 90.56 7.67
 0 -5 15 86.94 7.26
 0 5 15 91.64 7.45
 0 5 15 96.42 8.55
 0 5 15 96.49 8.6
 0 -5 15 88 7.94
 0 -5 15 97.77 8.24
 0 5 16 69.77 5.52
 0 -5 16 74.94 5.5
 0 -5 16 61.73 5.74
 0 5 16 56.22 5.75
 0 5 16 67.07 6.08
 0 -5 16 55.1 5.46
 0 5 -16 54.2 6.38
 0 -5 -16 47.19 6.26
 0 -5 16 76.38 6.19
 0 -5 16 71.77 5.35
 0 5 16 76.71 5.8
 0 -5 17 53.88 4.21
 0 -6 0 626.66 32.66
 0 -6 -1 882.79 39.31
 0 6 1 900.51 39.13
 0 -6 1 896.38 39.67
 0 6 1 838.58 38.85
 0 -6 -2 1214.89 58.92
 0 6 -2 1269.82 59.98
 0 6 -3 1066.55 51.28
 0 -6 3 1006.74 50.05
 0 6 -4 385.44 22.41
 0 -6 4 362.89 21.57
 0 6 -5 457.08 27.34
 0 -6 5 491.67 26.62
 0 6 -6 1146.03 58.57
 0 6 6 1149.54 52.33
 0 -6 6 1142.35 56.7
 0 6 -7 164.74 15.01
 0 6 7 174.41 10.09
 0 6 7 177.35 11.27
 0 -6 7 172.43 11.05
 0 -6 7 175.41 11.09
 0 6 7 173.46 11.22
 0 -6 7 180.4 13.95
 0 6 8 377.76 20.84
 0 -6 8 339.92 20.29
 0 -6 8 354.97 20.31
 0 6 8 375.08 20.78
 0 -6 8 383.19 24.19
 0 6 8 388.13 19.25
 0 6 -8 366.92 26.32
 0 6 8 381.61 19.83
 0 -6 9 113.28 8.29
 0 6 9 118.95 9.68
 0 6 9 120.68 9.59
 0 -6 9 118.86 9.37
 0 -6 9 108.08 9.09
 0 -6 9 125.88 17.91
 0 6 9 107.35 16.11
 0 -6 9 118.57 12.19
 0 6 -9 120.19 14.21
 0 6 9 110.32 8.26
 0 -6 10 153.49 10.53
 0 -6 10 159.96 11.84
 0 -6 10 148.36 11.53
 0 6 10 156.7 12.03
 0 6 10 152.36 11.85
 0 6 10 168.51 21.55
 0 -6 10 144.09 20.67
 0 6 -10 175.93 18.15
 0 -6 10 151.34 10.9
 0 6 10 156.43 11.4
 0 6 10 159.09 10.69
 0 -6 11 62.15 6.38
 0 -6 11 104.19 9.04
 0 6 11 86.15 9.04
 0 6 11 75.36 8.54
 0 -6 11 82.97 8.54
 0 -6 11 75.63 16.51
 0 6 11 54.83 16.66
 0 -6 -11 18.3 7.44
 0 6 -11 45.32 10.48
 0 6 11 36.49 6.33
 0 6 11 31.1 4.87
 0 -6 11 49.3 6.88
 0 -6 11 41.35 6.04
 0 -6 12 45.38 5.53
 0 6 12 48.55 12.35
 0 -6 12 57.92 13.33
 0 -6 -12 47.85 10.66
 0 6 12 50.1 6.81
 0 -6 12 54.22 6.65
 0 6 12 47.3 6.54
 0 -6 12 41.39 6.11
 0 6 12 54.03 5.78
 0 -6 12 48.55 6.29
 0 6 12 46.26 6.02
 0 -6 12 46.9 5.77
 0 6 13 6.69 3.31
 0 6 13 8.18 3.52
 0 -6 13 7.02 3.34
 0 -6 13 7.55 3.41
 0 6 13 5.64 2.85
 0 -6 13 10.37 3.49
 0 6 13 7.16 2.74
 0 -6 13 5.77 3.21
 0 -6 13 2.93 2.59
 0 6 13 6.78 2.95
 0 6 14 33.36 5.29
 0 6 14 34.49 5.47
 0 -6 14 30.31 4.83
 0 -6 14 33.08 5.03
 0 -6 14 36.36 4.8
 0 6 14 30.83 4.43
 0 -6 14 30.87 4.87
 0 6 14 34.94 4.72
 0 -6 14 33.96 4.57
 0 6 15 6.17 2.56
 0 6 15 8.8 3.05
 0 -6 15 8.99 2.82
 0 -6 15 5.39 2.62
 0 6 15 1.64 2.41
 0 -6 15 8.81 3.01
 0 -6 15 2.26 2.03
 0 -6 15 4.59 2.07
 0 6 15 2.04 2.14
 0 6 -16 12.62 2.67
 0 -6 16 9.46 2.07
 0 6 16 11.78 2.41
 0 -6 16 6.67 2.17
 0 6 16 8.76 2.27
 0 6 16 11.63 2.47
 0 -6 16 8.62 2.27
 0 6 16 10.36 2.5
 0 -6 16 8.93 2.77
 0 -6 16 12.16 2.14
 0 -6 -16 7.82 2.62
 0 6 -16 6.84 2.56
 0 -7 0 -0.45 2.44
 0 -7 -1 637.7 33.71
 0 -7 -2 72.85 7.28
 0 7 2 55.65 4.94
 0 -7 3 4.19 2.76
 0 7 -3 3.71 2.47
 0 -7 4 81.08 8.45
 0 7 -4 90.12 9.13
 0 7 -5 7.97 3.03
 0 -7 5 9.06 3.23
 0 7 6 339.34 18.23
 0 -7 6 341.58 18.15
 0 -7 6 324.38 18.01
 0 7 6 351.3 18.32
 0 7 6 374.99 17.81
 0 7 -6 340.74 23.17
 0 -7 6 376.39 22.79
 0 7 7 22.99 3.42
 0 -7 7 18.13 3.14
 0 -7 7 14.44 2.99
 0 7 7 25.26 3.53
 0 7 -7 26.67 5.61
 0 7 7 19.21 2.73
 0 -7 7 19.21 4.74
 0 -7 8 260.26 14.97
 0 7 8 248.72 24.18
 0 -7 8 247.69 19.48
 0 -7 8 265.21 15.67
 0 -7 8 255.88 15.65
 0 7 8 262.25 15.87
 0 7 8 257.17 15.74
 0 7 -8 263.47 21.43
 0 7 8 277.02 14.74
 0 7 8 297.38 15.46
 0 -7 9 15.34 2.9
 0 -7 9 9.71 4.12
 0 -7 9 12.79 3.27
 0 7 9 13.77 3.18
 0 -7 9 13.54 3.35
 0 7 9 12.61 3.18
 0 -7 9 13.6 6.87
 0 7 9 16.39 6.78
 0 7 9 14.79 2.72
 0 7 -9 25.22 6.41
 0 7 9 18.13 3.1
 0 -7 9 13.11 3.03
 0 7 9 18.66 3.19
 0 -7 10 340.5 18.84
 0 7 10 352.24 20.14
 0 -7 10 329.6 19.66
 0 7 10 338.01 19.92
 0 -7 10 322.73 19.57
 0 -7 10 283.97 29.76
 0 7 10 279.33 29.12
 0 7 -10 383.46 29.04
 0 7 10 330.17 18.59
 0 -7 10 322.27 18.69
 0 7 10 317.02 18.79
 0 -7 11 31.79 4.61
 0 7 11 51.63 6.69
 0 -7 11 59.36 6.69
 0 7 11 46.58 6.36
 0 -7 11 46.63 6.21
 0 -7 11 40.4 12.82
 0 7 11 32.73 12.05
 0 -7 -11 12.49 6.32
 0 7 -11 33.08 8.39
 0 -7 11 23.17 4.4
 0 7 11 20.3 4.29
 0 7 11 19.05 3.95
 0 -7 12 275.44 15.58
 0 7 12 213.82 25.67
 0 -7 12 237.89 26.79
 0 -7 -12 234.55 24.96
 0 -7 12 233.82 16.04
 0 7 12 250.67 16.49
 0 -7 12 234.54 15.98
 0 7 12 232.43 16.12
 0 -7 12 241 16.17
 0 7 12 250.36 15.4
 0 -7 12 229.88 14.93
 0 7 12 256.88 15.3
 0 -7 13 0.87 2.58
 0 7 13 1.4 2.86
 0 7 13 -0.46 2.79
 0 -7 13 -0.44 2.98
 0 7 13 0.34 2.54
 0 -7 13 0.34 2.69
 0 -7 13 1.36 2.21
 0 7 13 2.16 2.5
 0 -7 13 0.46 2.5
 0 7 14 185.04 13.06
 0 7 14 184.09 12.97
 0 -7 14 171.1 12.58
 0 -7 14 168 12.5
 0 7 14 189.57 11.95
 0 -7 14 213.81 12.3
 0 -7 14 200.97 13.4
 0 -7 14 209.17 12.19
 0 7 14 186.95 12.1
 0 7 15 6.33 2.34
 0 -7 15 4.21 2.1
 0 7 15 8.31 2.66
 0 -7 15 2.69 1.96
 0 -7 15 7.39 2.75
 0 -7 15 6.86 2.02
 0 7 15 5.2 2.21
 0 7 15 4.82 2.24
 0 -7 15 6.34 2.14
 0 -7 16 96.61 6.07
 0 -7 16 111.07 7.41
 0 7 16 98.34 6.26
 0 7 -16 116.38 7.76
 0 7 16 89.24 6.06
 0 -7 16 92.12 6.18
 0 -8 0 8095.61 359.91
 0 -8 -1 15.73 3.97
 0 -8 -2 641.98 32.63
 0 8 2 600.94 27.4
 0 -8 2 548.08 27.84
 0 8 2 565.85 26.7
 0 -8 -3 356.29 21.87
 0 8 3 369.53 20.01
 0 -8 3 322.36 21.59
 0 8 -4 1110.05 56.04
 0 -8 4 1049.08 54.54
 0 8 5 148.64 8.8
 0 8 -5 163.34 13.86
 0 -8 5 139.69 12.73
 0 8 6 810.49 37.98
 0 8 -6 849.82 45.73
 0 -8 6 781.8 38.23
 0 8 6 837.17 38.5
 0 -8 6 785.28 38.25
 0 8 6 813.28 38.4
 0 -8 6 850.41 44.64
 0 8 -7 74.64 10.21
 0 8 7 79.85 6.12
 0 -8 7 72.96 6.49
 0 -8 7 82.87 6.7
 0 8 7 82.13 6.68
 0 8 7 83.17 6.71
 0 8 7 80.88 12.16
 0 -8 7 88.41 10.63
 0 -8 8 454.88 23.35
 0 8 8 457.75 34.19
 0 -8 8 420.66 33.82
 0 -8 8 405.57 28.87
 0 8 8 451.35 23.88
 0 -8 8 412.5 23.49
 0 -8 8 452.81 23.8
 0 8 8 444.3 23.74
 0 8 8 481.52 22.96
 0 8 -8 478.15 31.7
 0 8 8 473.37 23.57
 0 -8 8 437.74 24.26
 0 -8 8 425.15 22.87
 0 8 8 442.8 23.08
 0 -8 9 7.94 2.47
 0 -8 9 4.47 3.26
 0 8 9 6.27 2.51
 0 -8 9 5.74 2.5
 0 8 9 4.78 2.4
 0 -8 9 3.6 2.42
 0 -8 9 5.91 5.39
 0 8 9 10.06 6.11
 0 8 -9 3.48 3.61
 0 8 9 5.05 1.97
 0 -8 9 5.54 2.3
 0 8 9 3.05 1.94
 0 8 9 4.79 2.17
 0 -8 10 428.47 23.04
 0 8 10 430.1 23.92
 0 -8 10 422.23 23.64
 0 8 10 426.11 23.91
 0 -8 10 429.55 23.77
 0 8 10 404.3 34.7
 0 -8 10 429.64 35.86
 0 8 -10 480.66 34.22
 0 8 10 441.64 23.07
 0 -8 10 404.98 22.6
 0 8 10 409.14 22.77
 0 -8 11 66.72 7.25
 0 8 11 85.55 19.65
 0 -8 11 144.16 20.72
 0 -8 11 126.31 9.49
 0 8 11 104.69 10.15
 0 -8 11 173.3 10.74
 0 8 11 114.06 10.04
 0 8 -11 81.86 14.22
 0 -8 -11 41.58 10.19
 0 8 11 36.97 6.64
 0 -8 11 52.85 6.64
 0 8 11 32.56 5.33
 0 -8 12 31.95 4.66
 0 8 12 25.85 8.81
 0 -8 12 40.71 10.76
 0 -8 12 39.99 5.53
 0 8 12 34.52 5.08
 0 8 12 33.36 5.2
 0 -8 12 39.43 5.49
 0 8 12 53.66 9.9
 0 8 12 31.44 4.53
 0 -8 -12 27.04 8.15
 0 -8 12 37.74 4.82
 0 8 12 33.84 4.75
 0 8 13 1.96 2.24
 0 -8 13 3.45 2.23
 0 -8 13 2.85 2.21
 0 8 13 2.46 2.14
 0 -8 13 0.82 2.3
 0 8 13 1.27 2.33
 0 8 13 2.13 2.52
 0 -8 13 3.26 2.68
 0 -8 14 29.21 4.86
 0 -8 14 21.96 3.37
 0 8 14 22.43 3.54
 0 -8 14 30.93 3.86
 0 8 14 25.83 3.57
 0 -8 14 17.39 3.6
 0 -8 14 27.09 4.26
 0 8 14 22.33 3.94
 0 8 14 27.26 4.28
 0 8 15 6.59 2.07
 0 -8 15 5.9 1.82
 0 8 -15 1.12 2.15
 0 -8 15 4.75 2.06
 0 -8 15 4.69 2.03
 0 -8 15 7.04 1.96
 0 -8 15 4.24 2.52
 0 8 15 4.39 2.08
 0 -8 16 -1.31 1.88
 0 8 16 -0.22 1.24
 0 -9 0 2.26 2.63
 0 -9 -1 -0.59 2.75
 0 -9 2 12.38 1.55
 0 -9 2 9.93 1.75
 0 9 -2 14.79 2.03
 0 9 3 135.36 9.29
 0 -9 3 145.82 12.5
 0 -9 3 116.26 9.39
 0 -9 -3 130.29 11.98
 0 9 4 5.57 1.7
 0 -9 4 3.67 2.65
 0 9 4 6.63 2.66
 0 -9 4 2.02 3.47
 0 9 5 121.64 7.67
 0 9 5 112.47 11.61
 0 -9 5 119.17 12.03
 0 -9 5 94.74 11.5
 0 9 6 19.51 2.82
 0 9 6 17.93 2.68
 0 9 6 21.92 5.37
 0 -9 6 16.01 5.41
 0 9 -6 17.36 5.01
 0 9 6 15.44 2.61
 0 -9 6 18.21 5.13
 0 9 -7 338.2 24.77
 0 9 7 319.73 16.9
 0 -9 7 293.71 17.05
 0 9 7 319.8 17.34
 0 -9 7 317.25 17.24
 0 9 7 319.97 17.34
 0 9 7 328.87 25.15
 0 -9 7 289.59 22.9
 0 -9 7 306.33 25.13
 0 -9 8 156.75 10.4
 0 9 8 148.59 10.18
 0 -9 8 139.56 9.99
 0 9 8 142.41 10.09
 0 -9 8 124.45 14.1
 0 9 8 135.39 16.49
 0 -9 8 157.49 17.97
 0 9 8 145.81 9.43
 0 9 -8 171.33 17.17
 0 -9 8 132.17 9.35
 0 -9 8 153.1 11.07
 0 9 8 134.64 9.4
 0 -9 9 295.73 16.47
 0 9 9 292.43 16.8
 0 9 9 284.8 16.69
 0 -9 9 295.66 16.82
 0 -9 9 269.41 16.47
 0 9 9 259.62 25.2
 0 -9 9 250.87 22
 0 -9 9 254.33 25.41
 0 9 -9 318.54 26.04
 0 9 9 281.23 15.67
 0 -9 9 261.26 15.66
 0 -9 9 274.47 17.52
 0 9 9 248.77 15.53
 0 -9 10 7.31 3.04
 0 -9 10 4.29 2.4
 0 9 10 7.17 2.84
 0 -9 10 4.71 2.45
 0 9 10 6.79 2.75
 0 9 10 9.21 6.09
 0 -9 10 6.39 4.97
 0 9 -10 6.95 4.83
 0 9 10 6.37 2.79
 0 -9 10 4.05 2.23
 0 -9 11 179.34 11.78
 0 -9 11 156.21 20.19
 0 9 11 142.19 19.03
 0 -9 11 140.12 11.37
 0 9 11 153.79 11.77
 0 -9 11 148.16 11.63
 0 9 11 186.25 12.46
 0 9 -11 181.19 20.58
 0 -9 11 172.96 11.27
 0 9 11 167.97 11.19
 0 -9 12 31.97 4.92
 0 -9 12 33.27 9.61
 0 9 12 22.34 8.53
 0 -9 -12 35.44 10.25
 0 9 -12 29.41 10.17
 0 -9 12 32.46 7.84
 0 9 12 28.67 4.33
 0 -9 12 27.93 4.36
 0 -9 -12 27.63 8.69
 0 -9 12 34.57 5.29
 0 -9 12 35.52 5.33
 0 9 12 42.71 5.55
 0 9 12 37.93 5.35
 0 -9 12 43.43 4.95
 0 9 12 40.42 4.83
 0 -9 13 180.13 13.16
 0 9 13 198.27 13.51
 0 -9 13 202.25 13.54
 0 9 13 212.84 13.81
 0 9 13 194.56 12.41
 0 -9 13 230.05 13.05
 0 9 13 209.19 12.71
 0 -9 13 226.06 12.89
 0 -9 14 89 7.57
 0 -9 14 90.77 7.58
 0 9 14 91.07 7
 0 -9 14 105.2 7.19
 0 -9 14 104.55 7.23
 0 9 14 101.75 7.02
 0 9 15 182.71 10.13
 0 9 15 167.47 9.78
 0 -10 0 88.41 9.64
 0 -10 -1 2304.03 109.35
 0 -10 -2 15.42 4.6
 0 -10 3 902.55 43.01
 0 -10 3 885.84 43.93
 0 10 3 908.45 43.06
 0 -10 3 938.26 49.69
 0 10 3 994.31 43.5
 0 -10 -3 995.36 50.34
 0 -10 -3 888.34 43.57
 0 10 -3 969.7 45.26
 0 10 4 364.04 16.06
 0 -10 4 141.55 19.1
 0 10 4 306.41 18.07
 0 -10 4 222.23 19.35
 0 10 5 1103.63 50.28
 0 -10 5 1051.19 57.59
 0 10 5 1111.69 55.4
 0 -10 5 1015.61 55.62
 0 10 6 42.37 7.93
 0 -10 6 33.6 8.01
 0 10 6 58.84 5.09
 0 -10 6 63.7 9.44
 0 10 7 764.58 37.16
 0 10 7 765.93 37.2
 0 10 7 779.85 37.15
 0 10 -7 797.51 47.19
 0 10 7 781.96 46.1
 0 -10 7 767.41 46.62
 0 -10 7 716.67 45
 0 -10 8 2.01 7.1
 0 10 8 14.85 2.99
 0 10 8 10.23 2.84
 0 10 8 24.67 6.97
 0 -10 8 14.87 6.26
 0 10 8 13.94 2.84
 0 10 -8 17.97 6.05
 0 -10 8 9.8 3.18
 0 -10 9 400.43 22.44
 0 10 9 432.46 22.63
 0 10 9 398.51 22.25
 0 -10 9 403.04 22.21
 0 -10 9 418.35 22.4
 0 -10 9 370.46 28.76
 0 10 9 431.36 32.72
 0 -10 9 416.04 33.09
 0 10 9 404.86 21.65
 0 10 -9 415.94 32.23
 0 -10 9 402.08 21.38
 0 -10 9 400.67 23.75
 0 10 10 1.45 4.79
 0 -10 10 -1.53 4.44
 0 10 10 -1.15 2.63
 0 -10 10 -0.75 2.25
 0 10 10 -4.63 2.71
 0 -10 10 1.45 2.21
 0 -10 10 -0.29 2.05
 0 10 10 0.3 2
 0 -10 10 -1.01 2.98
 0 10 11 143.89 18.65
 0 -10 -11 116.93 18.61
 0 10 11 156.56 10.35
 0 -10 11 124.31 15.46
 0 -10 11 144.07 10.37
 0 -10 11 154.95 11.09
 0 -10 11 150.16 10.32
 0 10 11 158.58 10.56
 0 -10 11 147.83 11.18
 0 10 11 167.59 11.63
 0 10 11 175.42 11.83
 0 -10 11 152.97 11.35
 0 10 12 11.93 2.78
 0 -10 12 11.47 2.98
 0 -10 12 15.37 3.45
 0 10 12 13.43 3.39
 0 10 12 12.36 3.28
 0 -10 12 10.96 3.31
 0 -10 12 8.61 3.18
 0 10 12 14.83 3.03
 0 -10 12 14.03 2.97
 0 -10 13 104.95 8.77
 0 10 13 115.09 9.03
 0 -10 13 120.88 9.09
 0 10 13 123.23 9.22
 0 -10 13 124.61 8.32
 0 10 13 118.99 8.33
 0 10 13 118.36 8.14
 0 -10 13 123.79 8.43
 0 10 14 1.58 1.57
 0 -10 14 3.38 1.64
 0 10 -14 4.15 2.49
 0 10 -15 28.7 3.87
 0 -11 0 0.68 2.71
 0 -11 -1 3.61 3.63
 0 -11 -2 55.93 8.45
 0 11 3 170.68 10.51
 0 -11 -3 156.76 15.03
 0 -11 3 180.33 15.61
 0 11 4 18.22 2.67
 0 11 -4 16.8 3.02
 0 -11 4 12.49 5.6
 0 11 5 124.14 8.37
 0 11 5 122.65 10.58
 0 -11 5 97.11 12.74
 0 11 6 28.97 5.67
 0 -11 6 26.95 6.15
 0 -11 6 29.97 7.14
 0 11 6 26.89 3.72
 0 11 7 281.81 15.96
 0 11 7 289.21 22.22
 0 -11 7 249.21 21.98
 0 -11 7 282.72 23.34
 0 -11 8 59.72 9.92
 0 11 8 61.8 6.1
 0 11 8 54.49 5.95
 0 -11 8 48.81 9.72
 0 11 8 60.48 9.97
 0 11 8 61.12 5.8
 0 -11 8 62.48 7.41
 0 -11 9 352.48 20.38
 0 -11 9 348.55 27.28
 0 11 9 354.25 28.55
 0 11 9 347.25 19.68
 0 11 9 362.18 19.8
 0 11 9 348.14 19.44
 0 -11 9 364.33 21.92
 0 -11 10 74.34 6.22
 0 -11 10 74.67 8.23
 0 11 10 78.62 7.03
 0 11 10 74.6 6.9
 0 -11 10 66.86 6.08
 0 -11 10 64.16 10.09
 0 11 10 64.67 6.34
 0 -11 10 62.24 6.9
 0 -11 11 208.67 12.42
 0 -11 11 213.61 13.5
 0 11 11 194.45 13.11
 0 11 11 187.66 12.95
 0 -11 11 195.77 12.08
 0 -11 11 207.35 15.07
 0 11 12 72.94 6.79
 0 11 12 74.69 6.83
 0 -11 12 70.95 5.97
 0 -11 12 70.3 6.06
 0 -11 13 225.34 8.11
 0 11 -13 243.77 11.5
 0 11 -14 25.83 4.16
 0 11 -15 119.01 8.18
 0 -12 0 142.99 14.09
 0 12 0 137.97 8.44
 0 -12 -1 1586.2 76.53
 0 12 1 1478.96 67.88
 0 12 2 242.34 13.42
 0 -12 -2 258.67 20.14
 0 -12 -3 501.78 33.49
 0 12 3 511.29 26.03
 0 12 3 566.18 27.2
 0 12 -3 536.52 25.98
 0 -12 3 552.75 33.82
 0 12 4 584.33 27.88
 0 12 4 529.39 26.52
 0 12 -4 530.98 27.11
 0 -12 4 528.38 34.56
 0 12 5 454.07 24.09
 0 -12 5 498.03 32.34
 0 12 -5 468.65 23.78
 0 12 6 264.23 15.54
 0 -12 6 275.98 22.8
 0 12 7 453.56 23.74
 0 -12 7 416.15 31.94
 0 -12 8 66.61 10.88
 0 12 8 68.38 6.55
 0 -12 8 62.91 7.5
 0 -12 9 243.06 21.21
 0 12 9 217.42 13.6
 0 -12 9 218.56 15.82
 0 -12 9 209.43 14.22
 0 12 10 25.57 3.91
 0 -12 10 24.06 5.28
 0 -12 10 18.87 3.92
 0 12 11 115.56 16.44
 0 -12 11 130.46 9.86
 0 -12 11 130.4 11.29
 0 -12 12 22.79 4.77
 0 12 -12 27.81 4.71
 0 -12 13 48 6.12
 0 12 -13 52.2 5.8
 0 -12 14 4.13 2.45
 0 12 -14 0.89 2.24
 0 -12 15 12.3 2.6
 0 13 0 1.4 1.28
 0 -13 0 2.48 3.27
 0 -13 -1 9.46 4.45
 0 13 1 7.89 1.93
 0 -13 -2 6.45 3.79
 0 13 2 3.81 1.64
 0 13 3 15.83 3.14
 0 13 -3 21.09 2.68
 0 -13 -3 8.83 5.1
 0 -13 3 13.56 5.21
 0 13 3 14.01 2.52
 0 13 4 183.33 11.74
 0 13 4 166.57 10.6
 0 13 -4 182.64 10.83
 0 -13 4 196.28 17.84
 0 13 5 106.52 8.42
 0 13 -5 108.74 7.9
 0 13 6 236.45 14.73
 0 -13 6 256.31 22.26
 0 13 -6 240.32 14.24
 0 13 7 46.41 5.36
 0 13 -7 46.28 5.36
 0 -13 7 63.31 11.3
 0 -13 8 282.2 24.16
 0 13 -8 303.09 17.2
 0 13 8 253.01 16.31
 0 -13 8 290.7 18.53
 0 -13 9 65.73 6.99
 0 -13 9 70.62 11.32
 0 13 -9 73.47 7.16
 0 13 9 57.82 6.28
 0 -13 9 74.7 8.27
 0 -13 10 327.87 19.19
 0 13 -10 348.88 19.98
 0 13 10 301.96 18.44
 0 -13 10 355.69 21.35
 0 -13 11 31.82 5.81
 0 13 -11 24.22 4.35
 0 -13 11 15.44 3.73
 0 13 -12 244.24 15.06
 0 -13 12 217.57 15.33
 0 13 -13 76.1 6.93
 0 -13 13 80.35 7.4
 0 13 -14 206.28 12.54
 0 -13 14 224.73 13.04
 0 -13 15 73.91 5.31
 0 -14 0 1869.58 91.34
 0 14 0 1771.41 80.9
 0 -14 -1 130.12 14.22
 0 14 1 116.44 7.91
 0 -14 -2 1564.62 82.16
 0 14 2 1594.53 72.49
 0 14 3 156.18 10.09
 0 14 3 170.22 11.09
 0 -14 3 164.03 16.55
 0 14 4 1332.42 60.64
 0 14 -4 1308.64 59.22
 0 14 4 1199.56 58.99
 0 -14 4 1397.29 70.37
 0 14 5 55.14 6.02
 0 -14 5 66.49 10.82
 0 14 -5 61.16 5.52
 0 14 6 821.39 41.48
 0 -14 6 922.81 51.95
 0 14 -6 833.19 40.58
 0 14 7 121.89 9.61
 0 -14 7 125 15.49
 0 14 -7 126.56 9.32
 0 -14 8 660.45 42.98
 0 14 -8 683.9 33.86
 0 14 8 634.24 33.61
 0 -14 8 660.42 35.45
 0 14 -9 4.85 2.56
 0 -14 9 -2.17 6.54
 0 14 9 8.75 2.93
 0 -14 9 6.14 3.04
 0 -14 9 8.97 3.16
 0 14 -10 375.58 20.35
 0 14 10 302.17 18.75
 0 14 10 326.21 30.08
 0 -14 10 350.36 21.13
 0 -14 10 334.51 19.26
 0 14 -11 7.18 3.11
 0 -14 11 23.97 5
 0 14 -12 129.75 9.72
 0 -14 12 129.48 10.27
 0 14 -13 -0.86 1.69
 0 -14 13 2.27 2.19
 0 -14 14 55.86 5.08
 0 -14 15 3.61 1.32
 0 -15 0 0.99 3.26
 0 15 0 0.23 1.26
 0 15 -1 46.31 4.54
 0 15 1 45.3 4.47
 0 -15 -1 56.89 9.75
 0 -15 -2 33.01 7.64
 0 15 2 35.68 4.05
 0 15 3 11.45 3.1
 0 -15 3 5.25 4.64
 0 15 3 11.13 2.45
 0 15 4 32.7 4.72
 0 -15 4 41.72 8.73
 0 15 4 31.34 4.03
 0 15 5 34.82 4.9
 0 -15 5 35.51 8.26
 0 15 -5 27.52 3.67
 0 15 6 205.76 13.56
 0 -15 6 171.45 19.2
 0 15 -6 201.81 12.43
 0 15 7 100.07 8.63
 0 -15 7 99.25 14.15
 0 15 -7 100.86 8.11
 0 -15 8 349.92 27.66
 0 15 -8 330.94 19.26
 0 15 8 330.85 19.47
 0 -15 8 337.88 20.76
 0 15 -9 95.54 8.4
 0 15 9 98.69 8.41
 0 -15 9 103.85 9.66
 0 -15 9 100.77 8.64
 0 15 -10 444.14 23.82
 0 15 10 386.18 22.62
 0 -15 10 446.53 23.24
 0 -15 10 443.18 24.84
 0 -15 11 133.46 10.52
 0 15 -11 123.2 9.72
 0 -15 12 301.02 17
 0 15 -12 264.58 16.12
 0 -15 13 33.43 4.11
 0 15 -13 32.95 3.82
 0 -15 14 194.7 10.92
 0 -16 0 1767.61 91.11
 0 16 0 1762.59 80.4
 0 16 -1 73.41 6.17
 0 -16 -1 73.55 11.63
 0 16 1 74.61 6.12
 0 16 2 508.37 25.54
 0 -16 -2 457.24 33.51
 0 16 2 466.68 24.4
 0 16 3 298.86 16.57
 0 -16 3 243.32 22.97
 0 16 3 258.68 15.13
 0 16 4 835.72 41.11
 0 -16 4 799.9 50
 0 16 5 284.51 17.39
 0 -16 5 292.05 25.04
 0 16 6 364.53 21.11
 0 -16 6 419.28 30.72
 0 16 -6 356.77 19.72
 0 16 7 454.56 25.56
 0 -16 7 533.07 36.29
 0 16 -7 469.42 24.74
 0 -16 8 257.59 23.59
 0 16 8 275.03 17.1
 0 16 -8 296.21 16.89
 0 -16 8 280.88 18.14
 0 16 -9 20.67 3.74
 0 16 9 19.99 3.66
 0 16 9 16.55 7.97
 0 -16 9 23.01 3.99
 0 -16 9 19.08 4.18
 0 16 -10 239.42 14.51
 0 16 10 201.45 13.53
 0 -16 10 226.57 13.79
 0 -16 10 259.55 15.62
 0 -16 11 128.81 9.86
 0 16 -11 121.4 9.15
 0 -16 12 42.76 4.87
 0 16 -12 39.17 4.33
 0 -16 13 26.77 3.45
 0 -16 14 9.95 1.73
 0 17 0 1.08 1.49
 0 -17 0 2.33 3.84
 0 17 -1 15.11 2.82
 0 -17 -1 5.9 5.37
 0 17 1 12.16 2.59
 0 -17 -2 -1.2 4.17
 0 17 2 1.36 1.49
 0 17 -2 0.3 1.68
 0 17 2 2.4 2.29
 0 17 3 99.78 7.46
 0 17 3 101.83 8.36
 0 -17 4 22.03 7.05
 0 17 4 21.31 4.03
 0 -17 5 270.62 25.24
 0 17 5 287.01 17.38
 0 17 6 145.52 11.02
 0 -17 6 141.99 17.26
 0 17 7 250.37 15.87
 0 -17 7 261.24 24
 0 17 8 62.1 12.88
 0 17 8 52.04 6
 0 -17 8 48.39 9.96
 0 17 -8 59.48 5.8
 0 -17 8 65.79 6.99
 0 17 -9 337.95 18.27
 0 17 9 299.14 17.94
 0 -17 9 317.23 18.11
 0 -17 9 317.9 19.19
 0 -17 10 16.67 3.68
 0 17 -10 22.45 3.54
 0 17 10 19.87 3.29
 0 -17 11 340.06 19.04
 0 -17 12 5.36 2.13
 0 -17 13 216.38 11.84
 0 -18 0 31.24 8.49
 0 18 0 15.01 3.22
 0 18 1 1381.77 64.63
 0 18 -1 1432.39 65
 0 -18 -1 1307.85 76.27
 0 18 2 4.44 2.05
 0 18 -2 3.41 2.24
 0 18 2 2.5 2.32
 0 18 -3 857.84 41.09
 0 18 3 808.49 40.13
 0 -18 3 815.16 51.77
 0 18 3 874 41.75
 0 -18 4 47.11 12.77
 0 18 4 277.3 13.91
 0 -18 5 582.51 40.5
 0 18 5 590.94 30.92
 0 18 6 62.9 6.61
 0 -18 6 54.13 10.68
 0 18 7 364.91 21.38
 0 -18 7 453.36 33.29
 0 18 8 57.5 6.09
 0 -18 8 56.78 6.4
 0 18 9 139.01 9.79
 0 -18 9 144.8 9.74
 0 -18 9 137.57 10.52
 0 -18 10 0.33 2.09
 0 -18 11 61.88 5.64
 0 -18 12 1.03 1.56
 0 -18 13 31.68 2.89
 0 -19 0 -1.32 5.02
 0 19 0 0.9 1.72
 0 19 1 0.36 2.3
 0 -19 -1 5.26 5
 0 19 1 0.29 1.81
 0 19 -1 0.62 1.84
 0 19 2 113.62 9.18
 0 19 -2 121.29 8.88
 0 19 2 111.82 8.28
 0 19 3 39.53 5.18
 0 -19 3 43.33 10.04
 0 19 -3 41.54 4.9
 0 19 4 122.66 9.71
 0 -19 4 109.68 15.41
 0 19 -4 123.08 9.37
 0 -19 5 2.57 3.74
 0 19 5 2.66 2.17
 0 -19 6 146.12 17.21
 0 19 6 145.94 10.67
 0 -19 7 122.79 10.02
 0 19 7 149.22 10.33
 0 -19 8 193.1 12.89
 0 19 8 190.8 12.29
 0 -19 9 192.01 12.36
 0 19 9 188.28 11.62
 0 -19 10 71.07 6.39
 0 -19 11 129.9 8.51
 0 19 -12 100.63 6.56
 0 -19 12 91.34 6.11
 0 -20 0 174.94 20.47
 0 20 0 207.79 12.76
 0 20 1 85.59 7.83
 0 20 1 83.3 6.97
 0 20 -1 92.23 7.41
 0 20 2 236.31 14.89
 0 20 2 221.07 13.57
 0 20 -2 247.19 14.49
 0 20 3 31.62 4.71
 0 -20 3 42.78 10.57
 0 20 -3 29.43 4.27
 0 20 4 256.17 15.7
 0 20 -4 255.99 15.19
 0 -20 4 209.61 22.43
 0 -20 5 99.28 14
 0 20 -5 95.19 7.79
 0 20 5 87.39 7.77
 0 20 -6 306.82 17.82
 0 20 6 314.55 18.03
 0 20 -7 84.88 7.29
 0 -20 7 76.61 7.21
 0 20 7 72.86 6.75
 0 -20 8 95.38 7.83
 0 20 8 94.06 7.32
 0 20 -9 59.46 5.62
 0 -20 9 59.08 5.56
 0 20 9 48.52 4.58
 0 20 -10 92.68 6.9
 0 -20 10 84.98 6.62
 0 20 -11 40.58 4.11
 0 -20 11 47.53 4.1
 0 21 0 -3.05 2.59
 0 21 0 0.61 1.65
 0 21 1 0.38 2.24
 0 21 1 1.15 1.87
 0 21 -1 0.32 1.71
 0 21 2 29.73 4.41
 0 21 -2 26.26 3.92
 0 21 3 5.11 2.44
 0 21 -3 0.97 2.65
 0 -21 3 1.33 3.86
 0 21 4 100.23 8.48
 0 21 -4 115.99 8.55
 0 21 -5 6.05 2.53
 0 21 5 13.55 3.16
 0 21 -6 62.66 6.07
 0 21 6 52.69 5.54
 0 21 -7 43.92 4.88
 0 -21 7 33.08 4.46
 0 21 7 33.72 4.19
 0 -21 8 110.95 8.37
 0 21 8 108.96 7.82
 0 21 -9 20.64 3.2
 0 -21 9 16.28 2.82
 0 21 -10 108.72 7.26
 0 -21 10 94.47 6.6
 0 22 0 344.92 18.84
 0 22 0 337.08 19.82
 0 22 1 96.71 8.3
 0 22 1 96.07 7.4
 0 22 -1 99.3 7.87
 0 22 -1 109.34 8.78
 0 22 2 429.45 23.31
 0 22 -2 423.74 22.68
 0 22 3 50.12 5.67
 0 22 -3 47.97 5.25
 0 22 4 206.65 13.04
 0 22 -4 195.88 12.52
 0 22 -5 75.61 6.74
 0 22 5 89.69 7.22
 0 22 -6 159.91 10.22
 0 -22 6 134.61 9.82
 0 22 6 150.28 9.86
 0 22 -7 12.1 2.78
 0 -22 7 10.59 2.6
 0 22 7 11.08 2.48
 0 -22 8 71.27 6.1
 0 22 8 85.6 5.96
 0 22 -9 44.9 4.24
 0 -22 9 32.34 3.43
 0 22 -10 73.39 5.36
 0 23 0 -2.5 2.8
 0 23 0 -0.52 1.5
 0 23 -1 0.71 2.14
 0 23 1 0.35 2.05
 0 23 -1 1.39 1.58
 0 23 2 37.26 4.78
 0 23 -2 34.99 4.27
 0 23 -2 36.07 4.88
 0 23 3 23.62 3.91
 0 23 -3 22.98 3.65
 0 23 -4 58.91 5.57
 0 23 4 57.85 5.62
 0 23 -5 52.12 5.04
 0 -23 5 46.35 4.82
 0 23 5 48.46 4.9
 0 23 -6 93.67 7.05
 0 -23 6 79.73 6.45
 0 23 6 84.07 6.48
 0 -23 7 85.23 6.35
 0 23 7 80.07 6.03
 0 23 -8 67.55 5.54
 0 23 -9 78.59 5.7
 0 24 0 11.08 3.41
 0 24 -1 360.88 20.2
 0 24 1 419.7 21.68
 0 24 -1 427.34 21.76
 0 24 -2 4.18 2.04
 0 24 2 4.05 2.42
 0 24 -2 1.89 2.38
 0 24 -3 445.43 22.94
 0 24 -3 409.27 21.93
 0 24 3 443.65 22.85
 0 24 4 55.69 5.29
 0 24 -4 38.65 5.18
 0 24 5 297.99 16.19
 0 24 -5 304.92 16.29
 0 24 6 3.81 1.55
 0 24 -6 3.12 1.89
 0 24 -7 212.08 11.96
 0 25 0 -1.14 1.96
 0 25 -1 17.28 3.08
 0 25 1 20.33 3.37
 0 25 2 6.01 2.22
 0 25 -2 8.01 2.41
 0 25 3 61.91 5.53
 0 25 -3 62.07 5.1
 0 25 -3 69.98 5.92
 0 25 4 3.06 1.61
 0 25 -4 -0.2 1.56
 0 25 -4 2.49 1.9
 0 25 5 87.6 5.9
 0 25 -5 75.29 5.82
 0 25 -6 2.66 1.64
 0 25 -7 154.28 9.06
 0 26 0 230.34 13.24
 0 26 -1 219.86 12.74
 0 26 1 221.36 12.72
 0 26 -2 205.7 11.67
 0 26 2 185.52 11.2
 0 26 -3 185.63 10.66
 0 26 3 167.36 10.13
 0 26 -4 182.88 10.47
 0 26 4 164.96 9.69
 0 27 0 1.14 1.37
 0 27 -1 0.38 1.32
 0 27 1 1.56 1.18
 0 27 -2 16.42 2.59
 0 27 -3 16.66 2.39
 0 28 -1 2.55 1.11
 0 28 -2 174.14 9.21
 0 28 -3 1.81 1.36
 -1 0 17 18.07 3.02
 -1 0 17 20.92 3.12
 -1 0 16 0.33 2.5
 -1 0 16 1.32 1.92
 -1 0 16 1.67 2.47
 -1 0 16 -1.36 2.72
 -1 0 16 -1.83 2.8
 -1 0 15 61.91 7.18
 -1 0 15 60.95 7.17
 -1 0 15 56.8 5.96
 -1 0 15 55.46 7.82
 -1 0 15 57.27 7.94
 -1 0 14 -1.65 4.1
 -1 0 14 -1.67 4.33
 -1 0 14 -0.38 2.4
 -1 0 14 -2.18 4.52
 -1 0 14 -0.72 4.48
 -1 0 13 109.52 11.12
 -1 0 13 111.27 19.58
 -1 0 13 116.33 12.59
 -1 0 13 109.22 12.27
 -1 0 13 123.51 11.76
 -1 0 13 98.69 8.98
 -1 0 12 4.81 5.21
 -1 0 12 -0.81 5
 -1 0 12 -3.2 8.62
 -1 0 12 4.4 3.01
 -1 0 12 2.55 4.9
 -1 0 11 528.65 27.19
 -1 0 11 500.25 31.42
 -1 0 11 497.22 31.31
 -1 0 11 416.86 47.41
 1 0 -11 498.04 35.59
 -1 0 11 531.36 30.42
 -1 0 11 504.41 27.12
 -1 0 10 1.38 3.72
 -1 0 10 0.69 3.71
 -1 0 10 2.78 9.17
 -1 0 10 1.68 3.25
 -1 0 10 -0.33 2.07
 -1 0 10 0.64 2.23
 -1 0 9 664.23 32.07
 -1 0 9 597.11 52.09
 1 0 -9 708.75 40.28
 -1 0 9 639.16 32.06
 -1 0 9 679.1 35.14
 -1 0 9 635.64 35.99
 -1 0 9 581.75 35.56
 -1 0 8 1.03 3.29
 -1 0 8 1.54 3.34
 -1 0 8 -2.08 6.05
 1 0 -8 1.53 3.35
 -1 0 7 1563.59 75.45
 -1 0 7 1537.11 75.38
 1 0 -7 1753.78 78.75
 1 0 -6 -0.99 2.5
 -1 0 5 4634.45 206.77
 -1 0 4 187.05 20.13
 -1 0 3 8997.02 431.73
 -1 0 3 9999 426.59
 -1 0 2 4.76 2.45
 -1 0 2 3.96 1.11
 -1 0 1 2396.11 108.27
 -1 0 1 2440.34 108.18
 -1 0 0 3.26 1.46
 -1 0 0 3.63 1.44
 1 0 1 2601.38 114.24
 -1 0 -1 2539.17 119.09
 1 0 2 2.67 1.42
 1 0 3 5841.59 258.11
 1 0 4 27.35 6.22
 1 0 5 1874.24 87.85
 -1 0 -6 0.73 2.67
 -1 0 -7 598.84 36.74
 -1 0 -8 -2.1 5.42
 1 0 8 -0.54 3.28
 1 0 8 1.07 3.04
 -1 0 -9 189.01 18.95
 1 0 9 169.28 10.97
 1 0 9 152.48 13.76
 1 0 9 173.32 14.2
 -1 0 -10 -4.25 6.22
 1 0 10 -0.34 2.61
 1 0 10 2.75 3.85
 1 0 10 2.05 3.53
 -1 0 -11 113.13 17.31
 1 0 11 123.82 9.7
 1 0 11 146.04 13.33
 1 0 11 121.55 12.71
 1 0 12 6.16 9.57
 1 0 12 2.24 4.64
 1 0 12 -1.49 4.1
 1 0 12 1.56 2.18
 -1 0 -12 -3.2 7.25
 1 0 13 0.38 2.24
 1 0 13 6.31 3.94
 1 0 13 -0.71 4.06
 1 0 13 -1.43 4.5
 1 0 14 1 3.42
 1 0 14 -0.34 2.12
 1 0 14 0.63 3.73
 1 0 14 3.14 3.96
 1 0 15 70.64 7.54
 1 0 15 77.56 6.59
 1 0 15 74.77 7.6
 1 0 15 102.98 9.57
 1 0 15 97.67 9.19
 1 0 16 -1.1 2.57
 1 0 16 0.72 2.58
 -1 0 -16 -1 3.43
 1 0 16 -3.24 3.01
 1 0 16 0.19 1.96
 1 0 16 -2.75 2.96
 1 0 17 1.74 1.65
 -1 0 -17 0.15 1.27
 1 0 17 0.15 1.5
 -1 1 17 118.91 8.04
 -1 1 17 134.34 8.36
 -1 1 16 27.07 4.51
 -1 -1 16 23.06 3.48
 -1 1 16 26.24 4.38
 -1 1 16 25.54 3.62
 -1 -1 16 19.77 4.41
 -1 -1 16 20.83 4.46
 -1 1 15 252.1 16.71
 -1 -1 15 254.97 15.4
 -1 1 15 259.87 15.31
 -1 1 15 274.49 17.15
 -1 -1 15 234.95 17.72
 -1 -1 15 254.74 17.96
 -1 1 14 47.91 7.02
 -1 -1 14 40.09 5.42
 -1 1 14 41.42 5.44
 -1 1 14 49.97 7.49
 -1 -1 14 38.66 7.45
 -1 -1 14 31.51 7
 -1 -1 13 280.26 20.81
 -1 -1 13 277.41 20.94
 -1 -1 13 251.45 34.49
 -1 1 13 237.59 29.39
 -1 1 13 279.64 19.47
 -1 -1 13 297.61 17.6
 -1 1 13 302.13 20.23
 -1 1 13 267.85 17.02
 -1 -1 12 482.63 30.43
 -1 -1 12 475.39 30.24
 -1 -1 12 410.65 46.99
 -1 1 12 487.78 26.17
 -1 1 12 538.32 30.04
 -1 -1 12 454.75 25.94
 -1 -1 11 630.65 32.81
 -1 -1 11 642.63 37.3
 -1 -1 11 666.52 37.45
 -1 -1 11 620.21 57.07
 1 -1 -11 616.23 41.91
 1 1 -11 665.41 42.28
 -1 1 11 636.58 32.99
 -1 1 11 702.24 36.85
 -1 -1 11 626.72 32.99
 -1 1 10 345.62 19.23
 -1 -1 10 351.27 19.22
 -1 -1 10 317.76 22.45
 -1 -1 10 320.84 22.76
 -1 -1 10 281.74 36.4
 1 1 -10 328.84 25.87
 1 -1 -10 367.85 27.4
 -1 1 10 354.6 22.12
 -1 1 10 363.91 19.42
 -1 -1 10 332.63 19.24
 -1 1 9 438.33 22.58
 -1 -1 9 432.13 22.49
 -1 -1 9 432.44 41.69
 1 -1 -9 445.23 29.88
 1 1 -9 439.76 29.45
 -1 1 9 411.95 22.45
 -1 1 9 472.47 25.57
 -1 -1 9 412.06 25.9
 -1 -1 9 417.13 25.79
 -1 -1 8 924.8 48.1
 -1 -1 8 992.63 48.49
 -1 -1 8 900.32 63.79
 1 1 -8 980.49 51.45
 1 -1 -8 948.8 51.79
 -1 -1 7 283.08 17.74
 -1 -1 7 294.46 17.84
 1 -1 -7 295.36 20.25
 1 1 -7 287.95 19.6
 1 1 -6 841.52 41.19
 -1 1 6 753.2 40.36
 -1 1 5 154.02 11
 1 1 -5 156.45 11
 -1 1 4 1731.41 77.78
 1 1 -4 1661.52 77.34
 -1 -1 3 167.52 13.66
 -1 -1 3 157.6 8.3
 1 1 -3 171.61 9.49
 -1 1 3 185.52 10.14
 -1 -1 2 389.08 19.19
 -1 -1 2 439.35 23.09
 1 1 -2 443.75 19.49
 -1 1 1 8.67 1.91
 -1 -1 1 6.83 2.02
 -1 1 0 892.23 43.42
 -1 -1 0 974.23 43.71
 -1 1 -1 33.13 5.26
 -1 1 -2 33.67 3.94
 -1 1 -3 44.78 5.24
 1 1 3 48.89 4.92
 -1 1 -4 408.49 24.21
 1 1 4 435.78 23.25
 -1 1 -5 162.22 13.29
 1 1 5 166.28 12.22
 1 1 6 15.95 3.92
 -1 1 -6 14.08 4.12
 -1 1 -7 733.26 41.89
 -1 -1 -7 672.48 41.07
 -1 -1 -8 25.47 7
 -1 1 -8 26.36 6.76
 1 -1 8 22.86 5.07
 1 -1 8 33.82 5.42
 1 -1 8 27.84 3.57
 1 -1 9 435.87 26.85
 1 -1 9 459.92 27.14
 1 -1 9 448.42 23.6
 1 1 9 460.81 23.54
 -1 -1 -9 422.31 32.48
 1 -1 9 432.21 22.83
 -1 -1 -10 96.26 14.21
 -1 1 -10 81.12 13.34
 1 -1 10 81.29 7.64
 1 1 10 91.69 7.81
 1 -1 10 103.83 10.57
 1 -1 10 89.82 10.02
 -1 1 -11 1069.75 62.67
 -1 -1 -11 985.46 61.77
 1 1 11 993.28 47.83
 1 -1 11 952.29 47.77
 1 -1 11 980.31 51.96
 1 -1 11 973.98 51.96
 1 -1 12 59.37 17.87
 1 -1 12 78.18 9.76
 1 -1 12 68.85 9.53
 -1 1 -12 59.75 12.55
 -1 -1 -12 67.86 12.99
 1 -1 12 91.38 7.96
 1 1 12 78.39 7.44
 1 1 12 79.21 9.51
 -1 1 -13 261.23 37.04
 1 -1 13 238.56 18.6
 1 -1 13 228.95 18.33
 1 1 13 261.95 15.88
 1 1 13 277.84 18.54
 1 -1 13 267.18 16.08
 1 -1 13 240.77 32.61
 1 1 14 28.16 5.49
 1 -1 14 23.63 3.93
 1 1 14 20.77 3.76
 1 -1 14 20.37 5.14
 1 -1 14 16.87 5
 1 1 15 267.98 17.07
 1 -1 15 280.12 17.11
 1 1 15 284.68 15.77
 1 -1 15 277.2 15.82
 1 1 15 287.49 17.52
 1 -1 15 292.67 18.43
 1 -1 15 288.53 18.35
 1 -1 16 62.39 6.39
 1 -1 16 55.66 6.12
 1 1 16 69.21 6.22
 1 -1 16 62.03 5.27
 1 1 16 72.78 6.31
 -1 1 -16 55.19 6.95
 1 1 17 111.82 6.98
 1 1 17 104.12 6.77
 -1 -1 -17 123.86 7.03
 -1 2 17 28.56 3.43
 -1 2 17 27.67 3.44
 -1 -2 17 27.65 3.28
 -1 2 16 21.98 3.98
 -1 2 16 23.66 4.13
 -1 -2 16 19.1 3.32
 -1 -2 16 18.45 4.02
 -1 -2 16 21.93 4.28
 -1 2 15 142.68 11.71
 -1 2 15 173.25 11.14
 -1 -2 15 175.99 11.43
 -1 2 15 162.99 12.31
 -1 -2 15 151.49 12.78
 -1 -2 15 158.54 13.15
 -1 2 14 196.06 14.68
 -1 2 14 205.21 13.27
 -1 2 14 217.56 15.46
 -1 -2 14 200.07 13.45
 -1 -2 14 191.03 15.74
 -1 -2 14 172.24 15.34
 -1 -2 13 137.57 13.13
 -1 -2 13 130.3 12.83
 -1 2 13 111.37 22.87
 -1 -2 13 154.68 25.61
 -1 2 13 144.13 12.71
 -1 -2 13 137.08 10.61
 -1 2 13 139.94 10.57
 -1 2 13 128.93 20.33
 -1 2 13 142.85 12.47
 -1 -2 12 222.28 17.67
 -1 -2 12 222.44 17.58
 -1 -2 12 202.96 31.78
 -1 2 12 145.39 28.37
 -1 2 12 220.19 14.46
 -1 -2 12 241.56 14.93
 -1 2 12 222.66 16.89
 -1 -2 12 219.58 14.29
 -1 -2 11 499.52 26.41
 -1 -2 11 572.41 30.89
 -1 -2 11 557.71 30.78
 -1 -2 11 484.48 48.63
 -1 2 11 497.83 49.65
 1 2 -11 431.65 33.18
 1 -2 -11 472.31 35.01
 -1 2 11 522.77 29.64
 -1 -2 11 454.96 26.36
 -1 2 11 474.3 26.18
 -1 -2 10 564.11 29.29
 -1 -2 10 606.32 33.39
 -1 -2 10 558.6 32.61
 -1 -2 10 502.44 48.39
 -1 2 10 488.75 48.21
 1 2 -10 644.86 38.18
 1 -2 -10 565.68 38.04
 -1 2 10 537.85 29.23
 -1 2 10 640.27 32.75
 -1 -2 10 604.01 31.92
 -1 2 9 975.36 46.29
 -1 -2 9 970.2 46.16
 -1 -2 9 939.97 66.54
 1 -2 -9 953.67 54.63
 1 2 -9 974.98 53.61
 -1 -2 9 1034.95 48.52
 -1 2 9 955.86 46.2
 -1 2 9 975.44 48.87
 -1 -2 9 933.16 49.36
 -1 -2 9 984.97 49.5
 1 -2 -8 639.89 37.18
 1 2 -8 659.31 36.24
 -1 -2 8 535.35 30.47
 -1 -2 8 695.27 48.65
 -1 -2 8 646.41 32.83
 -1 -2 8 634.96 32.69
 -1 2 7 825.61 45.48
 1 2 -7 911.06 46.27
 -1 2 7 872.81 40.63
 -1 -2 7 816.69 41.86
 -1 2 7 940.74 44.14
 -1 2 7 906.51 44.04
 -1 -2 7 881.64 43.47
 -1 -2 7 920.24 43.61
 -1 -2 6 1165.6 54.4
 -1 2 6 1175.22 57.64
 1 2 -6 1193.57 57.64
 -1 -2 5 1092.72 51.07
 -1 2 5 1109.19 53.72
 1 2 -5 1156.69 53.53
 -1 -2 4 996.93 47.95
 1 2 -4 1053.89 49.6
 -1 -2 3 770.02 39.55
 -1 -2 3 716.33 33.74
 1 2 -3 734.04 34.39
 1 -2 -2 1058.5 45.7
 1 2 -2 1032.67 46.12
 -1 2 2 1072.19 49.05
 -1 -2 2 919.64 46.37
 -1 -2 2 1013.84 49.2
 -1 2 1 35.1 3.07
 -1 -2 1 27.98 2.9
 -1 -2 1 34.13 2.82
 -1 -2 1 35.19 3.66
 -1 2 1 33.39 3.51
 -1 2 1 45.94 3.96
 1 -2 -1 32.33 2.76
 -1 -2 1 34.31 3.49
 -1 -2 1 32.94 3.08
 -1 2 1 35.6 3.28
 -1 2 0 2071.91 90.89
 -1 -2 0 2025.91 90.51
 -1 -2 0 1929.83 89.93
 -1 2 0 1897.66 89.76
 -1 -2 -1 822.97 40.3
 -1 2 -1 798.84 41.22
 -1 2 -2 580.99 28.98
 -1 2 -3 672.46 34.24
 -1 2 -4 1201.31 59.58
 1 2 4 1229.22 58.35
 1 2 5 499.1 28.81
 -1 2 -5 577.92 31.35
 -1 2 -6 310.35 21.47
 1 2 6 284.19 19.23
 1 2 7 206.47 16.51
 -1 2 -7 231.73 18.91
 -1 2 -8 538.43 34.67
 -1 -2 -8 514.84 34.45
 1 -2 8 511.03 28.13
 1 -2 8 511.84 28.27
 1 -2 8 486.1 25.52
 1 -2 9 81.31 8.53
 1 -2 9 74.54 8.31
 1 2 9 57.71 5.63
 1 -2 9 68.73 6.21
 -1 2 -9 84.51 12.36
 -1 -2 -9 67.45 11.37
 1 -2 9 58.54 5.43
 1 -2 10 74.91 8.86
 1 -2 10 75.72 8.61
 1 2 10 71.91 6.69
 1 -2 10 74.01 6.92
 -1 2 -10 66.37 11.74
 -1 -2 -10 81.25 12.99
 1 -2 10 55.67 5.74
 -1 -2 -11 39.92 11.18
 -1 2 -11 49.75 11.82
 1 2 11 44.69 6.29
 1 -2 11 65.96 7.06
 1 -2 11 143.06 12.39
 1 -2 11 130.29 11.73
 1 -2 12 83.32 19.11
 1 2 12 120.97 22.91
 1 -2 12 101.53 10.83
 1 -2 12 92.18 10.4
 -1 2 -12 118.13 16.74
 -1 -2 -12 106.34 16.32
 1 -2 12 102.26 8.95
 1 2 12 102.5 10.63
 1 2 12 119.15 9.07
 -1 -2 -13 -3.41 9.9
 -1 2 -13 -3.32 6.32
 1 -2 13 1.89 3.86
 1 -2 13 3.15 4.03
 1 2 13 3.65 2.69
 1 2 13 5.63 3.82
 1 -2 13 2.34 2.5
 1 -2 13 2.66 6.52
 1 2 13 8.42 8.16
 1 -2 14 13.97 3.26
 1 2 14 15.13 4.35
 1 2 14 6.12 2.59
 1 -2 14 8.92 3.99
 1 -2 14 14.57 4.38
 1 2 15 11.78 3.64
 1 2 15 12.05 2.83
 1 -2 15 9.68 2.87
 1 2 15 7.3 3.42
 1 -2 16 5.49 2.56
 1 -2 16 0.98 2.1
 -1 2 -16 2.22 2.68
 1 2 16 5.06 2.78
 1 -2 16 4.33 2.19
 1 2 16 4.51 2.75
 1 2 17 2.06 1.56
 1 -2 17 1.77 1.29
 -1 -3 17 1.84 1.67
 -1 3 17 0.51 1.77
 -1 3 17 2.2 1.88
 -1 -3 17 0.33 1.52
 -1 -3 16 178.29 10.89
 -1 3 16 160.09 10.73
 -1 3 16 158.34 10.99
 -1 -3 16 178.01 10.85
 -1 -3 16 180.38 10.9
 -1 -3 16 165.53 11.66
 -1 3 16 156.38 11.98
 -1 -3 16 158.83 11.53
 -1 3 16 148.46 11.69
 -1 -3 15 4.42 3.22
 -1 3 15 5.02 3.38
 -1 3 15 7.37 3.46
 -1 3 15 9.14 2.84
 -1 -3 15 4.35 3.07
 -1 -3 15 8.33 3.01
 -1 -3 15 7.21 3.7
 -1 3 15 8.71 4.11
 -1 -3 15 1.46 3.12
 -1 3 15 3.3 3.78
 -1 3 14 247.19 16.34
 -1 -3 14 252.89 16.36
 -1 3 14 257.64 15.31
 -1 -3 14 237.19 15.29
 -1 -3 14 248.81 16.17
 -1 3 14 243.2 16.62
 -1 3 14 218.69 17.44
 -1 -3 14 232.61 17.14
 -1 -3 14 221.88 16.9
 -1 3 14 228.28 17.78
 -1 3 13 1.42 4.21
 -1 -3 13 -2.5 4.6
 -1 -3 13 0.63 4.09
 -1 3 13 -0.71 4.75
 -1 -3 13 -2.55 10.1
 -1 3 13 -2.67 10.58
 -1 -3 13 0.42 2.39
 -1 3 13 0.55 4.48
 -1 -3 13 -1.46 3.79
 -1 3 13 3.92 2.79
 -1 3 13 0.52 3.74
 -1 -3 13 -0.5 3.94
 -1 3 13 -1.93 7.93
 -1 -3 12 408.09 25.54
 -1 3 12 381.48 26
 -1 3 12 391.34 26.18
 -1 -3 12 397.88 25.24
 -1 -3 12 336.09 39.11
 -1 3 12 352.65 40.29
 -1 3 12 413.98 22.79
 -1 3 12 433.67 25.26
 -1 -3 12 415.82 24.15
 -1 -3 12 419.07 22.8
 -1 -3 11 210.89 13.64
 -1 3 11 265.56 18.33
 -1 -3 11 243.04 16.74
 -1 3 11 254.5 18.5
 -1 -3 11 244.7 17.19
 -1 3 11 272.53 35.11
 -1 -3 11 201.77 30.85
 1 -3 -11 152.23 18.65
 1 3 -11 170.4 18.4
 -1 3 11 170.66 14.71
 -1 -3 11 203.07 14.89
 -1 3 11 197.77 13.43
 -1 -3 10 292.37 16.94
 -1 -3 10 288.13 19.25
 -1 3 10 298.56 20.23
 -1 3 10 321.3 20.58
 -1 -3 10 283.56 19.32
 -1 -3 10 252.45 30.99
 -1 3 10 302.71 33.33
 1 -3 -10 311.19 25.14
 1 3 -10 300.38 23.51
 -1 -3 10 271.5 17.99
 -1 3 10 312.27 19.14
 -1 3 10 307.07 17.12
 -1 -3 9 4.15 1.88
 -1 3 9 2 6.58
 -1 -3 9 -1.95 7.43
 1 -3 -9 4.08 3.54
 1 3 -9 0.85 3.12
 -1 -3 9 1.91 2.52
 -1 3 9 3.6 1.88
 -1 3 9 2.11 2.66
 -1 -3 9 2.8 2.95
 -1 3 9 3.65 3.35
 -1 3 9 4.71 3.73
 -1 -3 9 3.73 3.58
 -1 3 8 355.36 24.42
 1 3 -8 404.94 25.19
 -1 3 8 389.98 33.67
 -1 -3 8 361.66 21.15
 -1 -3 8 372.62 33.45
 -1 3 8 393.41 22.23
 -1 -3 8 342.95 21.3
 -1 -3 8 379.51 21.6
 -1 3 8 404.42 22.48
 -1 -3 7 2.6 1.86
 -1 -3 7 3.36 2.31
 -1 3 7 5.19 2.64
 -1 3 7 6.29 2.93
 -1 -3 7 2.02 2.06
 -1 3 7 5.38 2.94
 -1 3 7 1.57 1.36
 1 3 -7 1.18 1.94
 -1 3 7 -1.41 5.15
 -1 -3 7 1.41 5.13
 1 3 -6 129.43 10.51
 -1 3 6 141.83 11.13
 -1 -3 6 116.17 8.67
 -1 3 5 53.9 6.07
 1 3 -5 47.97 5.45
 -1 -3 5 50.45 4.77
 1 3 -4 226.13 13.24
 -1 3 4 249.66 17.83
 -1 -3 4 225.24 17.78
 -1 -3 4 206.45 12.23
 1 3 -3 245.99 13.03
 -1 -3 3 226 16.09
 -1 -3 3 205.45 12.7
 -1 3 3 265.2 16.39
 1 3 -2 62.51 4.87
 -1 -3 2 60.93 6.1
 1 -3 -2 62.6 4.62
 -1 -3 2 59.65 5.33
 -1 3 2 63.46 5.89
 -1 3 1 34.9 3.08
 -1 -3 1 34.54 3.19
 -1 -3 1 37.25 3.61
 -1 -3 1 34.59 3.69
 1 -3 -1 41.91 3.88
 -1 3 1 35.71 3.62
 -1 3 1 41.21 3.54
 -1 -3 1 41.15 3.41
 -1 -3 0 11.45 1.87
 1 -3 0 9.08 1.76
 -1 3 0 7.58 1.79
 -1 3 0 7.88 1.55
 -1 -3 0 7.65 1.66
 -1 3 -1 15.45 3.59
 -1 -3 -1 7.45 2.52
 -1 3 -2 31.77 3.99
 -1 3 -3 561.5 29.45
 -1 3 -4 257.65 16.98
 -1 3 -5 194.64 14.92
 1 3 5 188.42 13.82
 1 3 6 285.64 19.26
 -1 3 -6 283.48 20.67
 1 3 7 281.02 20.07
 -1 3 -7 286.35 21.98
 -1 3 -8 583.82 36.27
 1 3 8 529.35 32.9
 1 -3 8 516.59 26.68
 1 -3 8 487.47 28.39
 1 3 8 580.26 30.04
 1 -3 8 492.51 28.37
 1 3 8 574.72 29.87
 -1 -3 -9 119.57 15.23
 -1 3 -9 125.94 15.29
 1 3 9 117.2 8.41
 1 -3 9 114.91 8.83
 1 3 9 124.88 11.22
 1 -3 9 106.71 10.21
 1 -3 9 121.9 10.69
 1 3 9 122.09 11.18
 -1 -3 -10 602.95 42.67
 -1 3 -10 667.03 43.01
 1 3 10 627.09 30.88
 1 -3 10 587.82 31.13
 1 -3 10 561.91 33.03
 1 3 10 617 34.52
 1 3 10 639.76 34.86
 1 -3 10 581.03 33.37
 -1 3 -11 176.72 21.26
 -1 -3 -11 175.2 21.58
 1 -3 11 192.47 13.61
 1 3 11 188.15 13.06
 1 -3 11 233.78 16.44
 1 3 11 240.72 17.75
 1 3 11 245.75 17.85
 1 -3 11 233.41 16.56
 1 3 12 340.04 39.92
 1 -3 12 365.69 39.71
 1 -3 12 387.06 24.94
 1 -3 12 390.78 24.98
 1 3 12 451.19 26.92
 1 3 12 397.73 26.09
 1 -3 12 397.45 22.91
 1 -3 12 401.9 24.11
 1 3 12 443.11 22.9
 1 3 12 426.28 25.12
 -1 3 -12 417.61 34.05
 -1 -3 -12 382.68 33.93
 1 3 13 5.28 4.06
 1 3 13 2.5 2.16
 1 -3 13 3.56 2.83
 1 -3 13 7 3.67
 1 3 13 9.26 4.48
 1 -3 13 4.07 3.89
 1 -3 13 12.17 4.68
 1 3 13 3.98 4.25
 1 -3 14 289.77 16.41
 1 3 14 272.08 15.66
 1 3 14 280.8 17.46
 1 -3 14 281.33 16.86
 1 3 14 236.45 17.9
 1 -3 14 253.74 17.52
 1 3 14 239.91 17.9
 1 -3 14 251.96 17.53
 1 3 15 18.65 4.05
 1 -3 15 23.63 4.03
 1 -3 15 26.51 4.43
 1 3 15 16.45 4.2
 1 -3 15 29.67 4.05
 1 -3 15 33.73 5.05
 1 3 15 36.27 5.51
 1 3 15 36.33 5.47
 1 -3 15 43.38 5.56
 1 3 16 190.07 12.42
 1 -3 16 181.39 11.93
 1 -3 16 188.68 12
 1 3 16 194.32 12.54
 -1 -3 -16 146.97 12.72
 -1 3 -16 144.44 12.29
 1 -3 16 215.51 11.56
 1 3 16 203.55 11.8
 1 -3 16 208.32 11.39
 1 3 16 195.34 11.57
 1 -3 16 227.01 11.77
 -1 -4 17 1.4 1.26
 -1 -4 17 1.68 1.68
 -1 4 17 -0.16 1.58
 -1 4 17 0.87 1.63
 -1 -4 17 1.16 1.36
 -1 4 16 55.9 6.14
 -1 -4 16 46.29 5.42
 -1 4 16 52.35 5.98
 -1 -4 16 51.27 5.63
 -1 4 16 51.99 5.44
 -1 -4 16 56.01 5.14
 -1 -4 16 52.24 5.31
 -1 -4 16 61.91 5.36
 -1 4 16 53.12 5.3
 -1 -4 15 4.79 3.17
 -1 4 15 4.44 3.34
 -1 4 15 2 3.05
 -1 -4 15 3.52 3.06
 -1 -4 15 -0.65 2.65
 -1 -4 15 0.35 2.36
 -1 4 15 -1.47 2.92
 -1 4 15 0.35 2.63
 -1 -4 15 -0.99 2.57
 -1 4 14 55.94 7.86
 -1 -4 14 65.36 7.84
 -1 -4 14 59.61 7.5
 -1 4 14 51.02 7.64
 -1 -4 14 62.84 6.86
 -1 4 14 64.28 7.17
 -1 4 14 58.94 6.31
 -1 -4 14 66.85 7.14
 -1 4 14 61.95 7.2
 -1 -4 13 5.01 5.51
 -1 4 13 5.2 6.02
 -1 4 13 1.86 3.36
 -1 -4 13 4.94 3.49
 -1 -4 13 6.21 3.97
 -1 4 13 1.29 3.82
 -1 -4 13 3.41 3.59
 -1 4 13 2.56 3.66
 -1 -4 13 11.53 8.01
 -1 4 13 4.8 6.97
 -1 -4 13 4.98 2.63
 -1 -4 13 6.6 3.75
 -1 4 13 -1.49 3.22
 -1 4 13 2.71 2.48
 -1 4 12 597.97 33.29
 -1 4 12 584.9 33.17
 -1 -4 12 553.91 31.89
 -1 -4 12 585 32.33
 -1 4 12 543.08 48.65
 -1 -4 12 557.82 48.69
 -1 4 12 559.07 31.37
 -1 -4 12 568.15 30.72
 -1 4 12 584.2 30.06
 -1 -4 12 555.04 29.8
 -1 -4 11 8.48 3.75
 -1 -4 11 26.71 5.57
 -1 4 11 20.46 5.92
 -1 -4 11 19.86 5.47
 -1 4 11 18.72 5.4
 -1 4 11 11.38 11.45
 -1 -4 11 15.54 12.9
 1 -4 -11 1.28 3.16
 1 4 -11 1.09 3.18
 -1 4 11 0.96 3.79
 -1 -4 11 2.57 3.63
 -1 4 11 3.91 2.75
 -1 -4 10 326.46 19.22
 -1 4 10 371.98 22.34
 -1 -4 10 346.68 21.35
 -1 4 10 379.45 22.38
 -1 -4 10 347.98 21.24
 -1 4 10 324.29 33.8
 -1 -4 10 313.69 33.55
 1 -4 -10 306.92 26.83
 1 4 -10 377.43 26.8
 -1 4 10 360.07 19.56
 -1 -4 10 344.92 20.27
 -1 4 10 373.14 21.19
 -1 -4 9 18.22 3.04
 -1 -4 9 19.39 8.91
 -1 4 9 5.36 6.26
 1 4 -9 20.49 5.28
 -1 4 9 16.42 4.81
 -1 4 9 20.4 3.95
 -1 4 9 17.95 3.03
 -1 -4 9 19.29 3.81
 -1 -4 9 13.09 3.85
 -1 -4 9 19.48 4.28
 -1 4 9 21.6 4.68
 -1 4 9 17.81 4.09
 1 4 -8 937.49 50.45
 -1 4 8 908.88 50.52
 -1 4 8 933.61 43.98
 -1 -4 8 851.33 46.51
 -1 4 8 955.02 59.35
 -1 -4 8 984.4 59.87
 -1 4 8 1032.88 47.06
 -1 -4 8 919.17 45.9
 -1 4 8 1021.7 46.96
 -1 -4 8 931.62 46.07
 -1 -4 7 1.17 1.55
 -1 4 7 3.17 2.51
 1 4 -7 1.79 2.07
 -1 4 7 4.91 1.56
 -1 4 7 -1.27 3.68
 -1 -4 7 3.82 4.84
 -1 -4 7 1.83 2.07
 -1 4 7 2.67 2.2
 -1 4 7 2.33 2.01
 -1 -4 7 2.14 2.18
 -1 -4 6 1959.42 94.01
 -1 -4 6 2172.1 104.37
 -1 4 6 2077.24 103.77
 -1 4 6 2094.77 91.65
 1 4 -6 1964.02 95.85
 -1 4 6 2104.17 97.06
 -1 -4 5 4.63 1.99
 -1 -4 5 7.73 4.33
 -1 4 5 2.48 3.41
 1 4 -5 7.13 2.43
 -1 -4 4 1824.16 88.58
 -1 4 4 2150.03 94.16
 -1 -4 4 2030.82 94.37
 1 4 -4 1957.87 89.3
 1 -4 -3 4.04 1.69
 -1 -4 3 7.24 2.56
 1 4 -3 7.99 2.11
 -1 4 3 5.71 3.1
 -1 -4 3 4.37 3.12
 -1 -4 2 4182.51 186.88
 -1 4 2 4078.75 186.37
 1 -4 -2 4254.91 186.97
 -1 -4 2 4208.6 187.9
 -1 4 2 4425.91 187.73
 -1 -4 2 4233.76 188.14
 -1 4 1 141.61 8.23
 -1 -4 1 143.53 8.34
 -1 -4 1 170.07 8.76
 -1 4 1 161.45 8.74
 -1 -4 1 148.75 9.74
 -1 -4 1 146.42 9.05
 -1 4 1 152.51 8.94
 1 -4 -1 136.33 9.55
 -1 -4 0 121.77 7.28
 -1 4 0 127.69 7.64
 -1 -4 0 114.29 6.9
 -1 4 0 114.55 6.9
 1 -4 0 135.03 8.14
 1 -4 1 202.42 11.93
 -1 4 -1 226.21 13.64
 -1 -4 -1 210.75 12.56
 -1 4 -2 5898.29 261.38
 -1 4 -3 18.12 3.51
 -1 4 -4 1146.38 56.64
 -1 4 -5 29.96 5.38
 1 4 6 1732.67 86.15
 -1 4 -6 1858.58 88.45
 -1 4 -7 16.51 4.89
 1 4 7 17.48 4.72
 1 -4 8 215.65 14.17
 1 4 8 214.4 14.86
 1 4 8 238.7 15.27
 1 -4 8 222.71 14.42
 1 4 8 217.52 12.59
 1 -4 8 217.53 13.09
 -1 4 -8 206.41 19.5
 1 4 8 187.39 17.29
 1 4 9 29.96 5.28
 1 4 9 31.39 5.47
 1 -4 9 30.2 5.05
 1 -4 9 31.44 5.16
 -1 4 -9 18.23 6.1
 1 4 9 39.96 7.67
 1 4 9 26.13 3.6
 1 -4 9 26.76 3.88
 1 4 10 57.7 7.39
 1 -4 10 46.4 6.71
 1 4 10 55.57 7.41
 1 -4 10 52.81 6.83
 1 -4 10 42.05 7.4
 -1 4 -10 62.6 11.51
 -1 -4 -10 52.53 11.17
 1 -4 10 55.22 5.93
 1 4 10 51.71 5.66
 -1 4 -11 29.48 9.22
 -1 -4 -11 32.35 9.54
 1 4 11 34.67 5.71
 1 -4 11 69.56 7.43
 1 -4 11 164.45 11.91
 1 4 11 135.78 11.91
 1 -4 11 158.31 11.69
 1 4 11 149.94 12.86
 1 4 12 80.03 17.44
 1 -4 12 89.15 17.6
 1 -4 12 97.4 9.76
 1 -4 12 89.97 9.54
 1 4 12 104.38 10.76
 1 4 12 119.89 11.29
 1 -4 12 96.59 8.68
 1 4 12 101.88 9.61
 1 -4 12 87.62 8.79
 1 4 12 106.81 8.42
 -1 -4 -12 71.2 13.77
 -1 4 -12 80.81 13.84
 1 4 13 10.79 3.14
 1 -4 13 15.36 3.98
 1 4 13 18.36 4.53
 1 -4 13 12.94 3.39
 1 -4 13 7.96 3.58
 1 4 13 11.51 4.59
 1 4 13 6.68 4.03
 1 -4 13 7.98 3.95
 1 4 14 7.5 3.36
 1 4 14 13.73 3.18
 1 -4 14 15.13 3.65
 1 -4 14 8.71 2.96
 1 4 14 9.56 3.85
 1 -4 14 10.76 3.87
 1 -4 14 14.12 4.03
 1 4 14 5.88 3.35
 1 -4 15 6.45 2.64
 1 4 15 5.47 2.76
 1 4 15 0.97 2.54
 1 -4 15 2.6 2.31
 1 -4 15 4.45 2.42
 1 4 15 10.53 3.24
 1 -4 15 3.76 2.45
 1 -4 15 1.87 2.18
 1 4 15 4.67 2.64
 1 4 16 10.76 2.7
 1 4 16 11.76 2.79
 1 -4 16 10.91 2.59
 1 -4 16 6.31 2.31
 -1 4 -16 8.48 2.91
 -1 -4 -16 8.82 2.95
 1 4 16 8.88 2.63
 1 -4 16 10.67 2.39
 1 -4 16 11.04 2.68
 1 -4 16 10.93 2.5
 1 4 16 9.65 2.54
 -1 5 17 50.29 3.94
 -1 -5 17 54.38 3.72
 -1 5 17 46.5 3.71
 -1 -5 17 46.31 3.68
 -1 -5 16 74.15 6.75
 -1 5 16 82.25 7.31
 -1 -5 16 79.87 6.96
 -1 5 16 84.93 7.33
 -1 -5 16 91.23 6.44
 -1 5 16 89.59 6.71
 -1 -5 16 84.58 6.34
 -1 5 16 87.42 6.46
 -1 5 15 90.6 8.76
 -1 -5 15 95.1 8.53
 -1 5 15 102.74 9.07
 -1 -5 15 96.68 8.57
 -1 5 15 86.87 7.81
 -1 -5 15 84.98 7.32
 -1 5 15 91.22 7.61
 -1 -5 15 89.24 7.52
 -1 5 14 175.11 13.54
 -1 -5 14 158.17 12.66
 -1 -5 14 156.52 12.71
 -1 5 14 158.18 13.18
 -1 5 14 190.74 12.06
 -1 -5 14 171.31 11.74
 -1 5 14 167.94 12.23
 -1 -5 14 163.5 11.76
 -1 5 14 168.57 11.96
 -1 5 13 120.72 10.15
 -1 -5 13 126.76 10.29
 -1 5 13 127.52 17.96
 -1 -5 13 104.69 16.42
 -1 5 13 96.59 18.49
 -1 5 13 146.37 12.23
 -1 -5 13 120.92 11.04
 -1 -5 13 118.79 10.91
 -1 5 13 129.49 11.67
 -1 -5 13 154.18 10.58
 -1 5 13 138.25 10.16
 -1 5 13 137.3 10.86
 -1 -5 13 129.1 10.21
 -1 5 12 196.79 23.17
 -1 5 12 213.66 14.95
 -1 -5 12 221.86 15
 -1 5 12 236.02 16.87
 -1 -5 12 239.52 16.35
 -1 -5 12 226.7 16.17
 -1 5 12 250.61 17.02
 -1 5 12 175.39 25.22
 -1 -5 12 171.86 25.44
 -1 5 12 243.24 14.83
 -1 5 12 248.66 15.72
 -1 -5 12 216.37 14.86
 -1 -5 12 236.72 14.83
 -1 -5 11 299.71 17.84
 -1 5 11 358.26 20.84
 -1 -5 11 331.14 19.85
 -1 -5 11 320.67 19.72
 -1 5 11 334.89 20.61
 -1 5 11 270.69 32.57
 -1 -5 11 276.99 31.72
 1 -5 -11 247.46 24.86
 -1 5 11 291.9 17.57
 -1 -5 11 262.25 17.79
 -1 5 11 302.78 18.77
 -1 -5 10 312.18 17.09
 -1 -5 10 285.91 18.11
 -1 -5 10 279.15 18.12
 -1 5 10 310.03 18.97
 -1 5 10 318.51 19.05
 -1 -5 10 246.5 28.28
 -1 5 10 238.67 28.12
 1 -5 -10 279.89 24.88
 1 5 -10 277.41 23.38
 -1 5 10 281.81 17.46
 -1 -5 10 275.09 17.15
 -1 5 10 294.79 16.85
 -1 -5 9 149.17 9.56
 -1 -5 9 119.58 17.81
 -1 5 9 137.32 18.59
 -1 5 9 133.24 13.82
 1 5 -9 150.53 14.6
 -1 5 9 134.86 9.14
 -1 5 9 132.94 9.82
 -1 -5 9 142.01 9.76
 -1 -5 9 125.75 9.51
 -1 5 9 133.55 10.58
 -1 -5 9 126.54 10.2
 -1 5 9 139.21 10.73
 -1 -5 9 113.71 9.92
 -1 5 8 259.29 24.83
 -1 -5 8 223.02 16.87
 -1 -5 8 221.83 23.7
 -1 5 8 278.48 20.36
 -1 5 8 275.49 14.47
 1 5 -8 272.67 19.82
 -1 -5 8 276.08 15.22
 -1 5 8 267.63 14.62
 -1 5 8 272.71 16.21
 -1 -5 8 250.42 15.57
 -1 5 8 262.33 15.98
 -1 -5 8 254.13 15.64
 -1 5 7 138.88 12.43
 -1 5 7 131.8 7.82
 1 5 -7 111.25 11.03
 -1 -5 7 102.05 9.8
 -1 5 7 131.51 15.43
 -1 -5 7 105.41 14.72
 -1 -5 7 112.05 8.62
 -1 5 7 134.19 9.11
 -1 5 7 125.86 9.02
 -1 -5 7 115.47 8.62
 -1 -5 6 356.52 21.57
 -1 5 6 384.38 27.36
 -1 -5 6 352.61 26.86
 -1 5 6 383.17 18.84
 1 5 -6 394.95 23.14
 -1 5 6 400.2 23.98
 -1 5 5 238.42 18.35
 -1 -5 5 211.49 18.1
 -1 -5 5 230.11 14.9
 1 5 -5 245.86 15.52
 -1 -5 4 134.68 12.32
 -1 -5 4 128.36 10.1
 -1 5 4 145.63 12.09
 1 5 -4 154.07 10.66
 1 -5 -3 77.02 6.22
 1 5 -3 73.5 6.64
 -1 -5 3 59.1 6.42
 -1 -5 3 63.66 7.12
 -1 5 3 63.84 6.68
 -1 -5 2 427.23 21.38
 -1 5 2 415.26 21.07
 -1 -5 2 418.45 22.34
 1 -5 -2 448.43 22.84
 -1 -5 2 447.2 23.57
 -1 5 2 414.58 21.92
 -1 -5 1 1369.05 63.92
 -1 5 1 1397.62 63.93
 -1 -5 1 1516.58 64.47
 -1 5 1 1461.47 64.34
 -1 -5 1 1399.29 64.72
 -1 -5 1 1388.14 66.65
 -1 5 1 1517.43 64.79
 1 -5 -1 1337.28 66.47
 1 -5 0 2.3 1.95
 -1 5 0 1.78 1.17
 -1 -5 0 2.3 1.06
 -1 5 0 1.95 0.96
 -1 -5 0 1.09 0.81
 -1 5 0 2.85 1.16
 -1 -5 -1 1.54 1.69
 1 -5 1 0.28 1.74
 -1 -5 -1 1.86 1.43
 -1 5 -1 3.78 1.99
 -1 5 -2 120.3 9.48
 -1 5 -3 10.9 2.91
 -1 5 -4 242.73 16.55
 -1 5 -5 79.7 8.78
 -1 5 -6 101.44 11.21
 1 5 6 101.51 10.65
 1 5 7 9.61 1.96
 1 5 7 7.69 3.51
 -1 5 -7 8.27 3.67
 1 -5 7 13.88 2.97
 1 -5 7 13.18 2.95
 1 -5 8 171.83 14.08
 1 5 8 188.58 16.38
 -1 5 -8 176.62 17.43
 1 5 8 164.65 10.35
 1 -5 8 167.33 10.96
 1 -5 8 150.21 11.32
 1 5 8 175.92 12.13
 1 -5 8 147.89 11.21
 1 5 8 182.3 12.35
 1 -5 9 87.1 10.23
 -1 5 -9 94.03 13.1
 1 5 9 84.19 11.35
 1 -5 9 93.08 7.73
 1 5 9 93.04 7.13
 1 5 9 91.94 8.71
 1 -5 9 84.08 8.18
 1 5 9 100.03 8.98
 1 -5 9 75.11 7.96
 1 -5 10 449.65 29.93
 -1 5 -10 547.05 37.09
 -1 -5 -10 468.78 36.68
 1 5 10 477.48 24.75
 1 -5 10 451.23 25.39
 1 -5 10 446.95 26.32
 1 5 10 510.19 27.66
 1 -5 10 459.26 26.41
 1 5 10 482.17 27.4
 1 -5 11 123.38 20.36
 1 5 11 102.6 20.44
 1 5 11 121.01 11.1
 1 -5 11 121.43 10.58
 1 -5 11 115.54 10.28
 1 5 11 132.8 11.5
 -1 -5 -11 85.23 14.59
 -1 5 -11 113.49 16.04
 1 5 11 85.84 8.11
 1 -5 11 100.82 8.98
 1 -5 12 186.19 25.65
 1 5 12 215.5 27.72
 -1 -5 -12 168.46 27.3
 -1 5 -12 237.48 31.81
 1 -5 12 242.83 16.44
 1 5 12 255.5 17.37
 1 5 12 250.77 17.25
 1 -5 12 241.25 16.36
 1 5 12 254.28 14.88
 1 5 12 199.07 15.26
 1 -5 12 244.36 15.61
 1 -5 12 232.15 15.23
 -1 -5 -12 225.49 24.66
 -1 5 -12 237.43 24.6
 1 -5 13 60.55 6.59
 1 5 13 62.59 6.23
 1 5 13 64.49 7.07
 1 -5 13 67.52 7.02
 1 5 13 57.34 7.56
 1 -5 13 54.74 7.07
 1 -5 13 43.19 6.57
 1 5 13 49.44 7.14
 1 5 14 163.01 11.85
 1 5 14 200.3 12.83
 1 -5 14 210.78 12.87
 1 -5 14 176.67 11.94
 1 5 14 175.93 13.32
 1 -5 14 172.39 12.71
 1 5 14 204.88 13.87
 1 -5 14 163.35 12.55
 1 -5 15 81.3 7.18
 1 5 15 81.38 7.43
 1 5 15 87.28 7.65
 1 -5 15 82.96 7.18
 1 5 15 85.82 6.7
 1 -5 15 87.6 6.74
 1 5 15 79.5 6.83
 1 -5 15 68.42 6.29
 1 -5 15 92.99 7.26
 -1 5 -15 58.57 7.74
 -1 -5 -15 59.75 7.98
 1 -5 16 124.44 7.82
 1 -5 16 111.89 7.19
 1 5 16 112.33 7.41
 -1 5 -16 127.1 7.62
 -1 -5 -16 105.77 7.28
 1 5 16 115.17 7.33
 1 -5 16 112.74 7.32
 -1 6 16 15.93 3.09
 -1 6 16 16.85 3.1
 -1 -6 16 17.09 3.08
 -1 -6 16 18.12 3.03
 -1 -6 16 16.91 2.57
 -1 6 16 19.74 3.02
 -1 6 16 15.96 2.73
 -1 -6 16 20.57 2.82
 -1 -6 15 58.1 5.97
 -1 6 15 49.6 5.88
 -1 6 15 55.62 6.21
 -1 -6 15 56.33 5.91
 -1 6 15 39.78 4.98
 -1 -6 15 42.2 4.82
 -1 6 15 50.2 5.15
 -1 -6 15 49.26 4.96
 -1 6 14 24.05 4.74
 -1 6 14 21.77 4.84
 -1 -6 14 16.9 4.18
 -1 -6 14 22.79 4.5
 -1 -6 14 32.64 4.39
 -1 6 14 29.84 4.47
 -1 6 14 17.7 3.71
 -1 -6 14 20.17 4.02
 -1 -6 13 80.79 13.34
 -1 -6 13 74.79 7.34
 -1 6 13 77.22 12.89
 -1 6 13 74.94 7.45
 -1 6 13 79.44 15.58
 -1 -6 13 51.89 13.12
 -1 6 13 81.13 8.64
 -1 -6 13 77.59 8.25
 -1 6 13 79.02 8.55
 -1 -6 13 74.43 8.15
 -1 -6 13 86.39 7.71
 -1 -6 13 82.94 7.53
 -1 6 13 85.16 7.89
 -1 6 13 78.14 7.33
 -1 -6 12 77.96 13.75
 -1 6 12 51.26 11.91
 -1 -6 12 55.95 6.41
 -1 6 12 62.72 6.61
 -1 6 12 55.2 7.52
 -1 6 12 62.14 7.63
 -1 -6 12 64.2 7.71
 -1 -6 12 59.32 7.6
 -1 6 12 80.69 15.52
 -1 -6 12 45.13 13.73
 -1 -6 12 53.78 6.54
 -1 6 12 70.71 6.84
 -1 6 12 74.26 7.2
 -1 -6 12 63.58 6.71
 -1 -6 11 237.71 14.69
 -1 6 11 242.64 16.2
 -1 -6 11 227.56 15.52
 -1 6 11 238.29 16.04
 -1 -6 11 239.83 15.89
 -1 6 11 247.61 27.4
 -1 -6 11 197.08 24.98
 1 -6 -11 172.69 20.54
 -1 -6 11 229.45 14.64
 -1 6 11 224.54 14.78
 -1 -6 11 224.61 15.12
 -1 6 11 249.76 14.75
 -1 -6 10 136.35 10.17
 -1 -6 10 120 10.37
 -1 6 10 138.29 11.1
 -1 6 10 141.83 11.12
 -1 -6 10 135.79 10.72
 -1 6 10 132.72 19.21
 -1 -6 10 126.92 19.26
 1 6 -10 139.49 15.59
 -1 6 10 150.84 15.87
 -1 -6 10 149.8 10.79
 -1 -6 10 149.44 10.41
 -1 6 10 141.99 10.64
 -1 6 10 154.62 10.3
 -1 -6 9 397.44 20.87
 -1 -6 9 352.83 21.23
 -1 6 9 380.87 21.83
 -1 6 9 428.91 22.33
 -1 -6 9 378.14 21.48
 -1 -6 9 366.11 32.05
 -1 6 9 384.78 32.19
 -1 6 9 376.04 27.12
 -1 6 9 397.99 20.34
 1 6 -9 402.72 27.71
 -1 6 9 396.7 21.08
 -1 -6 9 369.01 20.65
 -1 6 9 399.69 20.74
 -1 -6 9 363.51 21.03
 -1 -6 8 169.39 10.67
 -1 -6 8 154.92 13.5
 -1 6 8 183.52 19.43
 -1 -6 8 152.64 18.63
 1 6 -8 169.41 15.22
 -1 6 8 163.16 15.29
 -1 6 8 179.89 10.39
 -1 6 8 168.75 10.45
 -1 -6 8 176.95 11.1
 -1 -6 8 156.27 11.04
 -1 6 8 167.07 11.38
 -1 6 8 173.78 11.54
 -1 -6 8 161.51 11.21
 -1 6 7 203.26 12.15
 -1 -6 7 183.77 11.85
 -1 6 7 203.78 12.19
 -1 -6 7 196.44 11.94
 -1 6 7 194.05 11.08
 -1 6 7 194.07 15.98
 1 6 -7 211.75 16.02
 -1 6 7 216.45 19.65
 -1 -6 7 196.56 19.35
 -1 -6 7 160.54 13.77
 1 6 -6 532.67 29.97
 -1 6 6 538.06 25.06
 -1 6 6 537.98 33.41
 -1 -6 6 519.98 33.7
 -1 -6 6 440.91 28.12
 1 6 -5 1448.57 67.57
 -1 -6 5 1434.27 70.6
 -1 -6 5 1264.85 66.2
 -1 6 5 1457.77 70.23
 1 6 -4 226.57 14.87
 -1 6 4 225.42 15.72
 -1 -6 4 198.1 16.16
 -1 -6 4 199 14.41
 -1 6 3 2385.05 105.63
 -1 -6 3 2217.96 105.75
 -1 -6 3 2329.11 106.39
 -1 6 3 2251.38 103.93
 1 -6 -3 2352.57 105.32
 1 -6 -2 461.29 24.49
 -1 -6 2 429.61 22.82
 -1 6 2 465.1 22.73
 -1 -6 2 514.09 25.61
 -1 -6 2 433.13 21.88
 -1 6 2 415.45 21.58
 -1 6 1 538.27 24.55
 1 -6 -1 508.86 27.21
 -1 -6 1 502.32 24.47
 -1 -6 1 498.51 23.77
 -1 6 1 495.87 23.75
 -1 6 0 248.69 11.45
 -1 6 0 192.85 10.6
 -1 -6 0 191.85 10.61
 -1 -6 0 225.28 11.16
 -1 6 0 227.14 11.16
 1 -6 0 220.72 13.91
 -1 -6 -1 2991.84 138.87
 -1 6 -1 3172.99 139.64
 -1 -6 -1 3272.27 141.63
 1 -6 1 3198.23 141.09
 -1 6 -1 3102.91 142.26
 -1 6 -2 697.71 35.79
 -1 -6 -2 656.61 34.45
 -1 6 -2 706.03 35.96
 -1 6 -3 1164.61 57.4
 1 -6 4 191.27 14.02
 -1 6 -4 131.7 12.43
 1 -6 5 511.45 29.28
 -1 6 -5 595.41 32.44
 -1 6 -6 18.86 4.99
 1 6 6 24.97 2.67
 1 -6 6 21.94 4.49
 1 6 7 395.63 21.18
 1 6 7 421.94 21.42
 1 -6 7 361.14 20.66
 1 -6 7 365.73 20.64
 1 6 7 407.5 26.77
 -1 6 -7 442.02 28.43
 1 6 7 386.09 19.35
 1 -6 7 380.11 24.02
 1 6 8 16.13 3.77
 1 6 8 19.22 3.96
 1 -6 8 21.42 4.01
 1 -6 8 18.4 3.72
 1 -6 8 19.39 4.63
 1 6 8 17.56 5.52
 -1 6 -8 32.63 7.5
 1 -6 8 14.1 2.91
 1 6 8 20.18 3.13
 1 -6 9 380.97 26.39
 1 6 9 424.68 23.36
 1 6 9 437.65 23.46
 1 -6 9 360.42 22.16
 1 -6 9 400.71 22.61
 1 6 9 414.1 29.31
 -1 6 -9 401.82 30.81
 1 -6 9 388.36 22.16
 1 6 9 414.92 21.41
 1 -6 10 8.44 3.16
 1 -6 10 6.65 3.27
 1 6 10 3.39 2.87
 1 6 10 3.87 2.66
 1 -6 10 1.75 3.19
 -1 6 -10 -1.38 3.03
 1 6 10 3.46 3.35
 1 6 10 1.56 1.97
 1 -6 10 2.02 2.17
 1 -6 11 155.37 21.93
 1 6 11 142.86 21.5
 1 -6 11 162.15 12.31
 1 6 11 158.56 12.64
 1 -6 11 171.86 12.49
 1 6 11 172.79 12.97
 -1 6 -11 180.85 20.36
 -1 -6 -11 148.99 19.56
 1 6 11 146.21 11.34
 1 6 11 153.47 10.79
 1 -6 11 134.51 10.93
 1 -6 11 152.11 11.65
 1 -6 12 2.02 5.87
 1 6 12 10.33 6.81
 -1 -6 -12 -2.45 6.61
 -1 6 -12 2.51 6.76
 1 6 12 3.69 3.33
 1 -6 12 2.4 3.09
 1 -6 12 9.63 3.83
 1 6 12 8.97 3.77
 1 -6 12 12.4 3.81
 1 6 12 7.57 2.58
 1 -6 12 8.14 3.11
 1 6 12 9.29 3.69
 -1 6 -12 10.82 5.64
 -1 -6 -12 3.32 4.48
 1 -6 13 76.58 7.55
 1 6 13 66.04 6.43
 1 -6 13 75.5 7.03
 1 6 13 52.88 6.58
 1 -6 13 68.35 7.49
 1 6 13 65.49 7.7
 1 -6 13 64.35 7.4
 1 6 13 72.45 8.02
 1 -6 14 0.75 2.38
 1 6 14 0.33 2.22
 1 -6 14 0.91 2.03
 1 6 14 3.11 2.13
 1 -6 14 2.78 2.2
 1 -6 14 1.58 2.49
 1 6 14 0.43 2.24
 1 6 14 2.57 2.49
 1 -6 14 1.57 2.32
 1 6 15 15.23 3.25
 1 -6 15 17.78 3.17
 1 6 15 36.41 4.62
 1 -6 15 43.29 4.72
 1 6 15 33.78 4.45
 1 -6 15 39.21 4.59
 -1 -6 -15 24 4.9
 -1 6 -15 34.52 5.17
 1 6 15 16.64 3.43
 1 -6 15 20.6 3.26
 1 -6 15 21.46 3.76
 1 -6 16 4.09 1.48
 1 6 16 4.08 1.76
 -1 -6 -16 4.27 1.54
 1 6 16 6.08 1.83
 1 -6 16 5.02 1.52
 1 -6 16 6.79 2.23
 -1 6 -16 3.8 1.48
 -1 6 -16 4.57 1.8
 -1 -7 16 -0.31 1.58
 -1 7 16 -0.16 1.85
 -1 7 16 -0.3 1.88
 -1 -7 16 0.48 1.46
 -1 -7 15 190.5 12.81
 -1 -7 15 207.64 13.03
 -1 7 15 222.89 13.48
 -1 7 15 187.35 12.97
 -1 7 15 198.37 12.1
 -1 -7 15 216.46 12.12
 -1 7 15 202.03 11.96
 -1 -7 15 210.3 12.09
 -1 7 14 -1.26 2.92
 -1 -7 14 -3.19 3.22
 -1 -7 14 -1.61 3.29
 -1 7 14 0.42 3.06
 -1 7 14 -4.43 2.99
 -1 -7 14 -2.98 2.64
 -1 7 14 -1.49 2.68
 -1 -7 14 -2.11 2.58
 -1 7 13 255.76 16.83
 -1 7 13 235.06 16.46
 -1 -7 13 246.2 16.47
 -1 -7 13 238.62 16.28
 -1 7 13 257.76 15.66
 -1 -7 13 250.9 15.38
 -1 -7 13 305.65 16.61
 -1 7 13 241.74 15.24
 -1 -7 13 253.35 15.46
 -1 -7 12 20.8 4.22
 -1 7 12 23.72 8.72
 -1 -7 12 11.97 6.9
 -1 7 12 17.03 3.77
 -1 7 12 16.34 8.02
 -1 -7 12 14.73 7.61
 -1 7 12 21.18 4.66
 -1 -7 12 22.58 4.85
 -1 -7 12 22.77 4.89
 -1 7 12 18.42 4.72
 -1 -7 12 20.11 4.5
 -1 7 12 21.34 4.08
 -1 -7 12 19.21 3.94
 -1 7 12 20.86 3.82
 -1 -7 12 17.97 3.91
 -1 -7 11 370.79 20.46
 -1 7 11 340.05 19.73
 -1 7 11 306.24 27.42
 -1 7 11 364.59 21.33
 -1 -7 11 323.58 20.57
 -1 7 11 367.26 21.36
 -1 -7 11 356.98 21.09
 -1 7 11 327.29 31.81
 -1 -7 11 291.29 31.09
 1 -7 -11 301.05 28.71
 -1 7 11 363.9 20.16
 -1 -7 11 354.6 19.92
 -1 -7 11 372.54 21.33
 -1 7 11 378.89 20.28
 -1 -7 10 13 3.45
 -1 -7 10 15.46 3.69
 -1 7 10 7.18 3.18
 -1 7 10 12.62 3.27
 -1 -7 10 6.9 3.13
 -1 7 10 3.21 8.45
 -1 -7 10 -1.63 8.62
 1 7 -10 15.58 5.49
 -1 7 10 3.25 4.31
 -1 -7 10 13.38 3.67
 -1 7 10 16.93 3.25
 -1 7 10 12.7 3.77
 -1 -7 10 9.63 3.09
 -1 -7 9 389.01 21
 -1 -7 9 343.77 31.38
 -1 7 9 385.3 31.63
 -1 7 9 382.09 21.61
 -1 7 9 405.75 21.81
 -1 -7 9 388.18 21.54
 -1 -7 9 374.23 21.43
 1 7 -9 414.41 28.62
 -1 7 9 367.09 27.3
 -1 7 9 386.96 20.38
 -1 7 9 381.79 20.69
 -1 -7 9 411.06 21.79
 -1 7 9 387.89 20.79
 -1 -7 9 367.4 20.55
 -1 7 8 63.49 10.87
 -1 -7 8 62.8 11.82
 -1 7 8 74.42 6.58
 -1 7 8 76.19 6.65
 -1 -7 8 67.49 6.22
 -1 -7 8 64.32 6.27
 -1 -7 8 53.79 7.94
 -1 7 8 66.24 5.62
 -1 7 8 66.35 9.7
 1 7 -8 61.3 9.05
 -1 -7 8 80.49 6.76
 -1 -7 8 63.83 5.68
 -1 7 8 64.82 5.67
 -1 7 8 65.47 5.74
 -1 7 7 415.81 20.6
 1 7 -7 433.13 27.07
 -1 7 7 422.63 27.14
 -1 7 7 373.8 28.39
 -1 -7 7 388.45 29.43
 -1 -7 7 369.23 24.73
 -1 7 7 416.95 21.34
 -1 7 7 403.04 21.23
 -1 -7 7 394.45 21.06
 -1 -7 7 399.39 21.14
 -1 -7 6 39.83 6.2
 1 7 -6 39.05 6.42
 -1 7 6 49.6 4.18
 -1 -7 6 47.81 8.6
 -1 7 6 44.81 7.96
 1 7 -5 524.94 29.63
 -1 7 5 512.29 24.33
 -1 -7 5 448.15 28.18
 -1 -7 5 509.1 30.86
 -1 7 5 515.92 30.38
 -1 -7 4 55.71 7.29
 -1 -7 4 63.27 7.75
 -1 7 4 76.42 8.14
 -1 -7 3 204.25 13.8
 -1 7 3 235.07 13.97
 -1 -7 3 221.91 15.18
 -1 7 3 212.64 12.57
 -1 -7 3 208.26 12.81
 1 -7 -3 224.68 14.76
 -1 -7 2 143.84 8.72
 -1 7 2 152.07 8.68
 -1 -7 2 146.68 9.57
 -1 -7 2 162.68 12.19
 -1 7 2 157.91 9.53
 1 -7 -2 141.19 11.31
 -1 -7 1 123.68 6.93
 -1 7 1 123.36 6.92
 -1 -7 1 126.57 7.61
 1 -7 -1 136.97 10.59
 -1 -7 0 124.47 6.69
 -1 7 0 119.12 6.51
 1 -7 1 119.64 9.5
 -1 -7 -1 87.11 6.29
 -1 -7 -1 115.27 9.52
 -1 7 -1 106.53 6.96
 -1 7 -2 42.77 5.26
 -1 -7 -2 43.33 5
 -1 7 -2 52.1 6.57
 -1 7 -3 44.99 6.36
 1 -7 4 20.35 4.35
 -1 7 -4 22.04 4.7
 -1 7 -5 315.07 21.78
 1 -7 5 316.66 20.08
 1 7 6 5.13 1.58
 -1 7 -6 3.27 2.55
 1 -7 6 6.95 2.15
 1 -7 6 3.1 1.79
 1 -7 6 5.87 2.96
 1 7 7 407.67 21.57
 1 -7 7 382.46 21.22
 1 7 7 426.97 21.8
 1 -7 7 389.78 21.32
 1 7 7 391.79 20.08
 1 7 7 431.96 28.21
 -1 7 -7 439.76 29.34
 1 -7 7 416.47 25.83
 1 7 8 23.72 3.96
 1 -7 8 22.83 3.94
 1 7 8 22.03 3.87
 1 -7 8 32.72 4.32
 1 -7 8 32.95 6.39
 -1 7 -8 24.64 6.48
 1 7 8 20.46 5.86
 1 7 8 22.1 3.02
 1 7 8 26.33 3.56
 1 -7 8 23.41 3.85
 1 -7 9 411.03 27.19
 1 -7 9 361.28 21.15
 1 -7 9 355.71 21.13
 1 7 9 371.81 21.47
 1 7 9 389.87 21.69
 1 7 9 372.16 28.06
 -1 7 -9 390.81 30.07
 1 -7 9 343.76 21.01
 1 7 9 401.79 20.4
 1 7 10 3.56 4.38
 1 7 10 5.88 2.73
 1 -7 10 1.28 2.44
 1 -7 10 4.69 2.78
 1 7 10 5.42 3.06
 1 -7 10 1.91 2.79
 -1 7 -10 2.83 3.48
 1 7 10 3.55 3.9
 1 -7 10 6.83 3.05
 1 7 10 5.97 2.42
 1 7 11 397.26 36.34
 1 -7 11 402.84 36.98
 1 7 11 430.86 24.45
 1 -7 11 406.09 23.89
 1 -7 11 392.13 23.69
 1 7 11 438.5 24.5
 -1 7 -11 341.01 37.77
 -1 -7 -11 362.39 37.62
 -1 -7 -11 401 35.25
 -1 7 -11 456.15 35.44
 1 -7 11 458.75 24.55
 1 -7 11 411.68 23.02
 1 7 11 387.45 22.98
 1 7 11 467.88 23.07
 1 -7 12 1.89 4.65
 1 7 12 15.12 7.77
 -1 -7 -12 6.69 6.48
 -1 -7 -12 5.02 4.11
 -1 7 -12 4.72 4.58
 1 -7 12 4.08 2.99
 1 -7 12 4.54 3
 1 7 12 5.8 3.01
 1 7 12 7.72 3.36
 1 -7 12 6.18 2.6
 1 -7 12 4.59 3.08
 1 7 12 6.74 2.52
 1 7 12 8.1 3.23
 1 7 13 166.2 12.69
 1 -7 13 164.97 12.42
 1 7 13 175.06 12.91
 1 -7 13 193.37 13.03
 1 7 13 168.77 11.86
 1 -7 13 194.71 13.21
 1 -7 13 178.11 11.77
 1 -7 14 7.14 2.64
 1 7 14 5.29 2.5
 1 7 14 5.7 2.62
 1 -7 14 5.76 2.6
 1 -7 14 4.13 2.41
 1 -7 14 9.17 3.06
 1 7 14 4.97 2.56
 1 7 14 3.83 2.05
 1 -7 14 4.2 2.19
 -1 7 -15 208.34 12.34
 1 -7 15 195.36 10.65
 1 7 15 167.41 10.24
 1 -7 15 173.36 11.08
 1 -7 15 174.54 11.12
 1 7 15 177.64 11.31
 1 7 15 179.94 11.38
 -1 7 -15 151.26 11.75
 -1 -7 -15 132.63 11.48
 1 -7 15 218.28 12.17
 1 -7 15 188.41 10.51
 1 7 15 180.68 10.6
 1 7 16 5.46 1.55
 1 -7 16 3.51 1.88
 -1 8 16 0.56 1.44
 1 8 -16 1.54 1.7
 -1 8 16 1.28 1.62
 -1 -8 15 42.2 4.38
 -1 8 15 39.41 4.43
 -1 8 15 44.36 4.36
 -1 -8 15 49.84 4.55
 -1 8 14 -0.38 2.56
 -1 -8 14 -1.82 2.63
 -1 8 14 -0.38 2.42
 -1 -8 14 -1.85 2.87
 -1 -8 14 -2.42 2.49
 -1 8 14 -2.25 2.58
 -1 -8 14 2.54 2.83
 -1 -8 14 -2.19 2.42
 -1 8 14 -1.06 2.23
 -1 8 13 220.84 14.95
 -1 -8 13 189.8 14.22
 -1 8 13 228.11 15.1
 -1 -8 13 223.82 14.92
 -1 -8 13 231.41 13.78
 -1 -8 13 231.88 15.56
 -1 8 13 215.93 13.7
 -1 -8 13 228.05 14.48
 -1 8 13 216.65 13.55
 -1 -8 13 230.34 13.88
 -1 -8 12 -2.37 2.73
 -1 8 12 -1.23 3.31
 -1 -8 12 -2.52 3.92
 -1 8 12 2.31 2.41
 -1 -8 12 5.23 6.35
 -1 8 12 -1.7 5.27
 -1 8 12 -0.45 2.77
 -1 -8 12 -3.08 3.13
 -1 -8 12 2.22 2.8
 -1 8 12 -1.35 2.92
 -1 -8 12 1.58 2.46
 -1 -8 12 1.68 2.25
 -1 8 12 2.43 2.32
 -1 -8 12 -0.49 2.56
 -1 -8 11 231.54 14.49
 -1 -8 11 180.88 20.35
 -1 8 11 190.21 20.45
 -1 8 11 222.39 14.29
 -1 -8 11 231.93 25.55
 -1 8 11 247.37 26.08
 -1 -8 11 252.22 15.77
 -1 8 11 238.29 15.68
 -1 8 11 234.58 15.68
 -1 -8 11 265.14 15.99
 -1 -8 11 221.13 14.29
 -1 -8 11 250.42 16.14
 -1 8 11 236.79 14.68
 -1 -8 11 221.73 14.92
 -1 -8 10 23.25 4.02
 -1 8 10 11.14 5.54
 -1 8 10 16.49 3.71
 -1 8 10 20.72 4.11
 -1 -8 10 21.64 4.22
 -1 -8 10 21.06 4.19
 -1 8 10 26.67 4.54
 -1 -8 10 7.93 7.64
 -1 8 10 15.39 7.79
 -1 8 10 20.15 3.46
 1 8 -10 26.15 7.32
 -1 8 10 19.2 5.88
 -1 8 10 14.38 3.46
 -1 -8 10 27.76 4.77
 -1 -8 10 18.7 3.63
 -1 8 10 23.84 4
 -1 -8 9 354.16 20.26
 -1 -8 9 342.79 30.29
 -1 8 9 387.04 31.26
 -1 8 9 361.95 27.24
 -1 8 9 363.9 19.7
 1 8 -9 351.61 27.78
 -1 8 9 383.18 20.28
 -1 8 9 356.75 19.79
 -1 -8 9 367.15 21.16
 -1 -8 9 375.91 19.91
 -1 -8 9 375.83 20.74
 -1 -8 9 367.84 20.7
 -1 8 9 367.73 20.69
 -1 8 9 386.19 20.88
 -1 8 8 178.25 19.12
 -1 -8 8 165.85 15.2
 -1 -8 8 174.88 19.46
 -1 8 8 198.68 17.59
 1 8 -8 212.27 18.43
 -1 8 8 186.79 11.37
 -1 8 8 195.1 11.74
 -1 -8 8 188.51 12.34
 -1 8 8 185.29 11.27
 -1 -8 8 167.56 11.05
 -1 -8 8 173.6 11.8
 -1 8 8 185.87 12
 -1 -8 8 182.74 11.98
 -1 8 8 193.98 12.04
 -1 8 7 514.12 33.82
 -1 -8 7 453.18 29.72
 -1 -8 7 502.85 34.3
 1 8 -7 527.16 32.47
 -1 8 7 492.82 24.98
 -1 8 7 516.41 25.33
 -1 -8 7 494.2 25.4
 -1 8 7 509.07 25.53
 -1 8 7 504.8 25.51
 -1 -8 7 503.55 25.46
 -1 -8 6 106.73 12.14
 -1 -8 6 89.4 10.18
 -1 8 6 95.55 11.53
 -1 8 6 102.03 7
 1 8 -6 121.42 12.09
 -1 -8 5 1058.22 54.48
 -1 -8 5 959.67 52.91
 -1 8 5 1128.03 54.49
 -1 -8 4 200.34 16.36
 -1 -8 4 186.58 13.73
 -1 8 4 190.58 13.2
 -1 8 3 1731.17 78.02
 -1 -8 3 1643.62 78.21
 -1 -8 3 1789.81 81.43
 -1 8 3 1614.76 76.58
 -1 -8 3 1701.65 77
 1 -8 -3 1733.55 80.84
 -1 -8 2 390.41 23.27
 1 -8 -2 379.22 22.83
 -1 -8 2 360.88 19.33
 -1 8 2 394.71 19.35
 -1 -8 2 373.01 18.55
 -1 8 2 376.9 18.48
 1 -8 -1 1021.74 51.24
 1 -8 0 1147.32 56.81
 -1 8 -1 478.76 23.24
 -1 -8 -1 471.89 22.8
 -1 -8 -1 540.94 28.66
 -1 8 -1 494.23 22.54
 -1 -8 -1 483.36 22.73
 1 -8 1 466.87 27.37
 -1 8 -2 808.07 38.45
 -1 -8 -2 750.49 37.45
 -1 -8 -3 769.22 40.69
 -1 8 -3 817.59 41.95
 -1 8 -3 809.95 43.4
 -1 8 -4 408.54 27.27
 1 -8 4 482.25 27.09
 -1 8 -5 848.96 46.87
 1 8 5 846.53 39.1
 1 -8 5 836.82 44.63
 -1 8 -6 290.58 21.7
 1 8 6 270.07 14.3
 1 -8 6 295.47 19.87
 1 -8 6 260.93 14.92
 1 8 6 274.89 15.09
 1 8 6 288.7 15.23
 1 -8 6 252.61 14.85
 -1 8 -7 288.08 23.43
 1 8 7 310.79 23.12
 1 8 7 269.29 15.08
 1 -8 7 281.6 20.92
 1 8 7 309.83 16.57
 1 -8 7 267.91 16.02
 1 8 7 304.09 16.53
 1 -8 7 291.11 16.27
 1 -8 8 84.84 11.02
 1 8 8 85.82 12.17
 -1 8 -8 108.92 13.84
 1 8 8 101.44 7
 1 8 8 101.62 7.62
 1 -8 8 95.96 8.27
 1 8 8 97.52 8.15
 1 -8 8 95.23 7.95
 1 -8 8 86.95 7.76
 1 8 8 107.03 8.41
 1 -8 9 136.94 15.14
 1 8 9 152.47 11.23
 1 -8 9 159.5 11.26
 1 8 9 162.27 11.39
 1 -8 9 154.86 11.11
 -1 8 -9 183.03 19.12
 1 8 9 123.78 15.48
 1 -8 9 156.72 11.66
 1 8 9 155.52 10.39
 1 -8 10 65.6 13.23
 1 8 10 86.05 14.69
 1 -8 10 74.84 7.43
 1 -8 10 72.49 7.35
 1 8 10 83.05 7.79
 1 8 10 71.02 7.31
 1 -8 10 70.25 10.86
 -1 -8 -10 58.84 14.09
 1 8 10 66.08 11.28
 -1 8 -10 87.98 14.02
 1 -8 10 65.22 6.56
 1 -8 10 74.59 7.81
 1 8 10 68.55 6.52
 1 8 11 122.18 18.09
 1 -8 11 130.26 18.77
 1 8 11 117.83 9.97
 1 -8 11 103.09 9.37
 1 8 11 128.42 10.16
 1 -8 11 112.32 9.6
 -1 8 -11 96.95 19.09
 -1 -8 -11 110.92 18.62
 -1 8 -11 141.48 18.13
 -1 -8 -11 111.06 16.99
 1 -8 11 103.09 9.9
 1 8 11 112.44 9.06
 1 -8 11 116.75 9.05
 1 -8 12 14.24 8.1
 1 8 12 32.93 9.74
 -1 -8 -12 22.34 8.68
 -1 8 -12 23.65 10.05
 1 8 12 19.99 4.28
 1 8 12 20.95 4.38
 1 -8 12 25.29 4.67
 1 -8 12 14.08 4.06
 -1 8 -12 17.67 6.88
 -1 -8 -12 18.46 7.42
 1 -8 12 17.34 3.66
 1 -8 12 16.67 4.33
 1 8 12 22.28 4.05
 1 8 13 26.6 4.11
 1 -8 13 30.11 4.12
 1 -8 13 34.72 5.47
 1 8 13 26.81 4.03
 1 -8 13 27.05 4.43
 1 8 13 28.38 4.59
 1 8 13 34.68 5
 1 -8 13 35 4.87
 1 8 14 5.23 2.18
 1 -8 14 3 1.99
 1 -8 14 5.49 2.52
 1 8 14 6.73 2.49
 1 8 14 9.68 2.73
 1 -8 14 1.92 2.09
 -1 -8 -14 1.83 2.71
 -1 8 -14 5.86 2.98
 1 8 14 5.1 2.37
 1 -8 14 9.16 3.23
 1 -8 14 5.87 2.31
 -1 8 -15 16.8 3.3
 1 -8 15 24.4 3.12
 1 -8 15 21.3 3.04
 -1 8 -15 11.49 2.9
 -1 -8 -15 7.58 1.85
 1 8 15 8.25 2.23
 1 -8 15 16.86 3.49
 1 -8 15 10.34 2.06
 -1 8 -15 4.96 1.73
 1 -8 15 14.69 2.4
 1 8 15 11.09 2.29
 1 -8 16 2.84 1.72
 -1 -9 16 82.25 6.12
 -1 -9 15 63.25 5.95
 -1 9 15 51.14 4.45
 -1 -9 15 50.27 4.36
 -1 9 15 46.22 4.14
 -1 9 14 69.75 6.92
 -1 -9 14 66.54 6.81
 -1 -9 14 64.99 6.77
 -1 9 14 67.31 6.81
 -1 9 14 72.97 6.21
 -1 -9 14 77.19 6.24
 -1 -9 14 96.01 8.18
 -1 -9 14 73.8 6.17
 -1 9 14 81.41 6.22
 -1 9 13 182.5 12.72
 -1 -9 13 169.51 12.44
 -1 -9 13 170.44 12.51
 -1 9 13 172.87 12.63
 -1 9 13 174.31 11.52
 -1 -9 13 190.82 13.52
 -1 -9 13 183.09 11.61
 -1 -9 13 202.94 12.92
 -1 -9 13 176.35 11.55
 -1 9 13 177.55 11.36
 -1 -9 12 200.74 12.91
 -1 -9 12 214.35 21
 -1 9 12 213.03 12.94
 -1 -9 12 155.13 21.2
 -1 9 12 175.97 21.67
 -1 9 12 206.33 14.04
 -1 -9 12 190.22 13.76
 -1 9 12 207.83 14.17
 -1 -9 12 198.49 13.92
 -1 9 12 206.44 12.98
 -1 -9 12 204.5 12.92
 -1 -9 12 221.08 15.01
 -1 -9 12 207.48 13.82
 -1 -9 11 270.09 16.2
 -1 -9 11 246.42 22.64
 -1 9 11 206.5 20.98
 -1 -9 11 252.93 15.12
 -1 9 11 230.89 14.61
 -1 9 11 278.01 26.94
 -1 -9 11 246.07 25.75
 -1 9 11 252.04 16.12
 -1 -9 11 238.25 15.93
 -1 -9 11 241.53 15.89
 -1 9 11 260.8 16.33
 -1 9 11 247.08 23.06
 -1 -9 11 256.73 15.02
 -1 -9 11 256.78 16.95
 -1 9 11 258.81 15.1
 -1 -9 10 135.92 10.12
 -1 9 10 105.79 13.88
 -1 -9 10 113.33 8.74
 -1 9 10 118.27 8.84
 -1 -9 10 112.29 14.4
 -1 -9 10 109.54 16.28
 -1 9 10 107.11 15.85
 -1 -9 10 128.13 10
 -1 9 10 123.87 9.83
 -1 -9 10 114.23 9.63
 -1 9 10 109.19 9.4
 -1 9 10 135.31 15.69
 -1 9 10 114.5 8.76
 -1 9 10 116.01 8.85
 -1 -9 10 122.78 8.96
 -1 -9 10 136.16 10.67
 -1 -9 9 227.88 14.2
 -1 -9 9 184.83 21.32
 -1 9 9 223.6 22.4
 -1 9 9 195.06 18.65
 -1 9 9 219.12 13.09
 -1 9 9 222.78 14.02
 -1 9 9 228.86 14.12
 -1 -9 9 220.94 13.97
 -1 -9 9 218.94 13.98
 -1 9 9 205 19.82
 -1 9 9 238.87 13.53
 -1 -9 9 232.75 15.11
 -1 -9 9 205.13 13.02
 -1 9 9 210.61 13.06
 -1 -9 8 70.38 6.54
 -1 -9 8 58.16 10.79
 -1 9 8 56.9 10.06
 -1 -9 8 56.75 8.63
 -1 9 8 76.03 6.58
 -1 -9 8 66.85 6.19
 -1 -9 8 59.72 5.97
 -1 9 8 68.22 6.23
 -1 -9 8 68.22 5.68
 -1 -9 8 70.93 7
 -1 9 8 67.41 10.59
 -1 9 8 68.56 6
 -1 9 8 62.27 9.24
 -1 -9 7 149.35 9.97
 -1 -9 7 131.38 13.44
 -1 9 7 135.32 15.03
 -1 -9 7 141.23 15.38
 -1 -9 7 138.18 9.49
 -1 9 7 144.72 9.6
 -1 9 7 147.89 9.62
 -1 -9 7 139.19 9.47
 -1 9 7 152.91 9.56
 -1 -9 7 147.11 10.48
 -1 9 7 147.48 13.42
 -1 9 6 59.22 7.32
 -1 9 6 52.56 4.89
 -1 9 6 68.31 9.12
 -1 -9 6 61.14 8.43
 -1 -9 6 47.62 8.1
 -1 9 5 358.17 18.43
 -1 -9 5 342.6 23.27
 -1 9 5 357.96 23.01
 -1 -9 5 365.22 23.75
 -1 -9 5 384.28 21.81
 -1 9 5 349.95 20.96
 -1 9 4 3.49 1.73
 -1 9 4 4.33 2.29
 -1 -9 4 4.28 2.56
 1 -9 -4 8.48 3.65
 -1 -9 4 7.58 3.54
 -1 9 4 3.78 1.6
 -1 -9 4 6.13 2.12
 -1 -9 3 219.64 14.75
 -1 9 3 264.81 14.92
 -1 -9 3 272.91 18.45
 1 -9 -3 252.92 17.95
 -1 -9 3 260.18 14.13
 -1 9 3 259.38 13.86
 -1 9 2 2.99 1.24
 -1 -9 2 4.37 1.44
 1 -9 -2 0.58 2.63
 -1 -9 2 0.59 2.36
 -1 9 2 3.49 0.98
 -1 -9 2 2.67 0.92
 1 -9 -1 172.99 13.59
 1 -9 0 195 14.84
 1 -9 1 60.88 7.67
 -1 -9 -1 40.69 2.84
 -1 -9 -1 41.81 2.71
 -1 -9 -1 54.17 7.32
 -1 -9 -2 105.12 7.32
 -1 9 -2 110.35 7.89
 -1 -9 -3 6.68 2.35
 -1 9 -3 4.81 2.19
 1 9 4 311.84 16.3
 -1 9 -4 322.51 22.29
 -1 -9 -4 321.24 21.39
 1 -9 4 349.01 22.21
 -1 9 -4 334.62 23.33
 -1 9 -5 5.12 2.82
 1 9 5 6.29 1.67
 1 -9 5 2.81 3.09
 -1 -9 -5 6.95 3.58
 1 9 6 132.16 8.68
 1 9 6 132.83 8.74
 -1 9 -6 125.04 14.05
 1 9 6 123.37 8.09
 1 -9 6 133.24 13.1
 1 9 7 11.72 2.31
 -1 9 -7 11.97 4.97
 1 -9 7 14.32 2.74
 1 9 7 14.39 2.84
 1 -9 7 14.38 2.89
 1 9 7 14.93 2.85
 1 -9 7 22.27 5.68
 1 -9 8 89.25 11.86
 1 9 8 113.57 8.39
 1 -9 8 98.06 8.03
 1 -9 8 93.53 7.81
 1 9 8 107.1 8.24
 1 9 8 93.46 7.06
 1 9 8 108.44 13.67
 -1 9 -8 101.94 14.12
 1 -9 8 92.3 8.52
 1 9 9 39.98 9.45
 1 -9 9 26.13 8.39
 1 -9 9 27.26 4.28
 1 9 9 38.03 4.94
 1 9 9 32.74 4.7
 1 -9 9 34.56 4.75
 -1 -9 -9 28.31 9.01
 1 -9 9 36.05 7.94
 1 9 9 25.21 6.99
 -1 9 -9 37.79 8.94
 1 -9 9 31.65 5.14
 1 9 10 297.29 28.46
 1 -9 10 285.28 28.63
 1 -9 10 274.01 23.75
 1 -9 10 304.95 17.89
 1 9 10 305.38 18.08
 1 9 10 306.24 18.09
 1 -9 10 292.98 17.78
 -1 -9 -10 251.99 28.49
 -1 9 -10 287.54 30.54
 1 9 10 271.86 24.78
 -1 9 -10 346.79 29.53
 1 9 10 282.37 16.89
 1 -9 10 266.56 16.64
 1 -9 10 325.38 19.24
 1 -9 11 344.29 31.98
 1 9 11 359.88 32.38
 -1 -9 -11 312.09 32.23
 -1 9 -11 303.41 32.62
 -1 9 -11 385.07 32.77
 -1 -9 -11 319.46 31.47
 1 9 11 359.26 20.72
 1 -9 11 337.14 20.38
 1 -9 11 361.49 20.68
 1 9 11 370.22 20.88
 1 -9 11 348.03 19.6
 1 -9 11 372.26 21.91
 1 9 11 338.66 19.6
 1 9 12 185.87 13.08
 1 -9 12 176.89 12.81
 1 9 12 184.24 13.07
 1 -9 12 184.13 12.95
 1 -9 12 206.57 14.38
 1 9 12 210.27 12.56
 1 -9 12 177.16 11.92
 1 9 13 73.44 6.83
 1 -9 13 68.24 6.6
 1 -9 13 66.67 6.56
 1 9 13 58.82 6.29
 1 -9 13 64.16 5.92
 1 -9 13 79.85 7.94
 1 9 13 66.22 6.06
 1 9 13 62.12 5.74
 1 -9 13 76.52 6.25
 -1 9 -14 167.77 11.43
 1 9 14 149.61 9.23
 1 -9 14 164.29 9.57
 -1 9 -14 126.87 10.64
 1 -9 14 135.14 9.77
 1 -9 14 139.58 9.85
 1 -9 14 159.98 9.44
 1 -9 14 179.6 11.56
 1 9 14 151.03 9.42
 -1 9 -15 100.03 7.34
 1 -9 15 109.2 7.65
 1 -9 16 82.39 5.63
 -1 -10 16 24.1 2.87
 1 10 -15 18.54 3.3
 -1 -10 15 9.31 2.95
 -1 -10 14 71.25 5.46
 -1 -10 14 61.55 5.24
 -1 -10 14 71.81 7.03
 -1 10 14 57.45 5.18
 -1 10 13 1.79 2.84
 -1 -10 13 0.69 2.88
 -1 10 13 1.06 2.73
 -1 -10 13 2.81 3.02
 -1 10 13 3.69 2.41
 -1 -10 13 -0.76 2.51
 -1 -10 13 4.21 3.45
 -1 -10 13 -0.26 2.51
 -1 10 13 3.67 2.36
 -1 -10 13 1.44 3.28
 -1 -10 12 131.5 10.35
 -1 10 12 138.73 10.49
 -1 -10 12 137.85 10.45
 -1 10 12 124.24 10.19
 -1 -10 12 127.49 11.29
 -1 10 12 132.56 9.46
 -1 -10 12 134.47 9.4
 -1 -10 12 137.45 10.64
 -1 10 12 140.34 9.46
 -1 -10 12 151.9 9.82
 -1 -10 11 38.53 5.86
 -1 -10 11 17.5 4.1
 -1 10 11 16.75 4.38
 -1 -10 11 10.09 6.61
 -1 10 11 20.72 13.25
 -1 -10 11 35.94 5.68
 -1 10 11 40.8 6.63
 -1 10 11 58.05 7.35
 -1 -10 11 45.29 6.28
 -1 10 11 14.34 6.01
 -1 -10 11 53.9 7.11
 -1 10 11 14.37 3.96
 -1 -10 11 21.36 3.89
 -1 -10 10 496.75 27.1
 -1 -10 10 493.35 25.74
 -1 -10 10 496.68 34.26
 -1 -10 10 448.03 36.82
 -1 10 10 483.93 37.05
 -1 10 10 528.47 27.11
 -1 -10 10 467.21 26.49
 -1 10 10 519.62 26.99
 -1 -10 10 511.72 26.89
 -1 10 10 506.15 26.23
 -1 10 10 478.67 35.42
 -1 10 10 495.17 25.79
 -1 -10 10 486.46 28.04
 -1 -10 10 524.25 25.84
 -1 -10 9 63.14 10.33
 -1 10 9 59.76 9.7
 -1 -10 9 66.04 6.13
 -1 10 9 74.46 12.33
 -1 -10 9 62.06 11.48
 -1 -10 9 67.8 6.7
 -1 10 9 74.45 6.83
 -1 10 9 65.86 6.64
 -1 -10 9 62.43 6.5
 -1 10 9 64.07 6.23
 -1 10 9 69.95 11.59
 -1 -10 9 71.78 6.03
 -1 -10 9 86.25 8.16
 -1 -10 8 462.5 25.29
 -1 -10 8 451.74 33.81
 -1 10 8 459.9 33.31
 -1 -10 8 469.77 30.74
 -1 10 8 486.78 30.74
 -1 -10 8 459.58 23.99
 -1 -10 8 473.25 30.88
 -1 10 8 503.53 25.06
 -1 10 8 508.02 25.07
 -1 10 8 508.67 34.05
 -1 10 8 502.72 25.01
 -1 -10 8 424.49 25.87
 -1 -10 7 29.54 4.15
 -1 10 7 28.67 6.54
 -1 -10 7 23.71 6.44
 -1 -10 7 25.67 6.16
 -1 10 7 30.44 3.82
 -1 10 7 28.05 3.64
 -1 10 7 28.17 3.81
 -1 -10 7 30.35 4.53
 -1 -10 7 21.31 5.08
 -1 10 7 24.9 5.21
 -1 10 6 896.87 46.57
 -1 -10 6 942.57 47.37
 -1 10 6 917.4 43.21
 -1 -10 6 930.56 49.8
 -1 -10 6 846.74 49.24
 -1 10 6 894.76 49
 -1 10 5 79.58 6.24
 -1 -10 5 69.75 8.82
 -1 10 5 79.86 8.76
 -1 -10 5 80.48 7.88
 -1 10 5 75.21 7.37
 -1 10 4 1808.93 78.9
 -1 -10 4 1725.86 79.9
 -1 10 4 1626.34 79.24
 -1 -10 4 1859.2 85.82
 -1 10 4 1720.78 80.85
 -1 -10 4 1688.31 81.45
 -1 10 4 1752.06 78.41
 1 -10 -4 1804.96 85.65
 -1 10 3 15.17 2.61
 -1 10 3 16.06 2.6
 1 -10 -3 17.28 5.18
 -1 10 3 17.32 2.6
 -1 -10 3 21.16 5.21
 -1 -10 3 11.27 2.01
 -1 -10 2 1294.03 64.89
 1 -10 -2 1280.12 64.62
 1 -10 -1 21.04 4.99
 1 -10 0 1210.87 61.66
 1 -10 1 91.34 10.12
 -1 -10 -1 92.15 10.62
 1 10 2 1142.13 55.99
 -1 -10 -2 1195.16 55.99
 -1 -10 -2 1551.97 66.58
 -1 10 -2 1397.98 56.06
 -1 10 -3 43.49 4.23
 1 10 3 49.56 4.41
 -1 10 -3 45.65 5.59
 -1 -10 -3 43.74 5.03
 1 10 4 1200.1 55.74
 -1 10 -4 1200.98 56.37
 -1 -10 -4 1282.64 60.82
 -1 10 -4 1274.2 62.03
 1 -10 4 1171.15 62.83
 1 10 5 12.54 2.24
 -1 10 -5 10.58 4.64
 1 10 5 12.93 2.37
 1 -10 5 10.55 4.22
 -1 -10 -5 17.5 4.9
 -1 10 -5 15.95 4.99
 -1 10 -6 443.82 33.9
 -1 -10 -6 538.89 34.7
 -1 10 -6 519.18 34.87
 1 10 6 516.76 25.31
 1 -10 6 502.74 32.74
 1 10 7 25.05 3.34
 -1 10 -7 27.24 7.21
 1 10 7 27.67 3.8
 1 10 7 25.38 3.65
 -1 10 -7 13.78 6.86
 -1 -10 -7 31.65 8.76
 1 -10 7 29.15 7.4
 1 -10 8 549.46 29.57
 1 10 8 601.13 30.08
 1 10 8 627.6 30.22
 1 -10 8 584.36 29.83
 -1 -10 -8 620.59 42.93
 -1 10 -8 541.03 42.93
 -1 10 -8 622.26 41.7
 1 10 8 599.81 39.77
 1 10 8 575.18 28.93
 1 -10 8 518.95 37.23
 1 10 8 623.63 41.2
 1 -10 9 17.81 6.94
 1 10 9 15.53 6.23
 1 -10 9 15.17 3.27
 1 10 9 14.16 3.34
 1 10 9 12.71 3.15
 1 -10 9 12.74 3.24
 -1 10 -9 17.68 7.29
 1 -10 9 12.55 5.77
 -1 -10 -9 22.93 7.86
 1 10 9 10.24 5.47
 1 10 9 12.57 2.63
 -1 10 -9 8.91 5.68
 1 10 9 13.3 3.19
 1 -10 9 14.06 2.84
 1 10 10 161.28 19.98
 1 -10 10 176.61 18.99
 1 -10 10 182.86 21.95
 -1 10 -10 166.16 22.21
 -1 -10 -10 182.01 22.29
 -1 10 -10 231.52 24.04
 1 10 10 167.19 19.31
 1 -10 10 204.48 14.65
 1 10 10 200.35 12.54
 1 -10 10 196.19 12.37
 1 10 10 197.04 13.23
 1 -10 10 201 13.22
 1 10 10 209.03 13.46
 1 -10 10 204.43 13.27
 1 10 11 4.1 4.74
 1 -10 11 71.52 6.92
 1 10 11 69.44 7.58
 1 10 11 60.33 7.35
 1 -10 11 77.2 7.12
 1 10 11 12.2 4.28
 1 -10 11 56.75 7.5
 1 -10 11 29.11 4.45
 1 10 12 71.32 6.97
 1 -10 12 69.99 6.81
 1 -10 12 77.79 7.09
 1 10 12 66.8 6.8
 1 -10 12 73.14 8.2
 1 10 12 77.49 6.54
 1 -10 12 72.72 6.33
 1 10 12 75.93 6.32
 1 -10 12 75.36 6.51
 -1 10 -13 0.42 2.39
 1 10 13 1.12 1.55
 1 -10 13 0.73 1.56
 -1 10 -13 -1.25 2.33
 1 -10 13 0.31 1.77
 1 -10 13 0.92 1.82
 1 -10 13 1.77 2.79
 1 -10 13 2.35 1.84
 1 10 13 1.95 1.81
 1 10 14 22.71 2.88
 1 -10 14 24.68 4.22
 -1 10 -14 30.93 4.35
 1 -10 15 8.98 2.67
 -1 10 -15 8.01 2.23
 -1 -11 16 111.88 6.68
 -1 -11 15 2.28 2.06
 1 11 -15 2.52 1.81
 -1 -11 14 138.81 10.2
 1 11 -14 138.04 10.14
 -1 -11 13 15.18 4.13
 -1 -11 13 4.61 2.11
 -1 -11 13 15.29 2.62
 -1 -11 13 18.14 3.59
 -1 11 12 172.78 12.46
 -1 11 12 193.43 12.81
 -1 -11 12 186.12 11.56
 -1 -11 12 215.72 14.76
 -1 -11 12 220.27 13.73
 -1 -11 12 196.66 11.84
 -1 -11 11 33.94 4.68
 -1 -11 11 29.8 4.28
 -1 -11 11 50.75 6.82
 -1 11 11 43.58 6.71
 -1 11 11 36.5 6.51
 -1 11 11 36.61 8.83
 -1 -11 11 45.75 5.97
 -1 -11 10 116.08 13.65
 -1 -11 10 119.96 8.58
 -1 -11 10 131.73 11.22
 -1 -11 10 113.43 8.38
 -1 11 10 123.7 9.57
 -1 11 10 129.43 9.63
 -1 11 10 116.13 15.87
 -1 11 10 126.43 9.38
 -1 -11 10 127.82 10.45
 -1 -11 9 0.91 4.46
 -1 11 9 -1.18 5.18
 -1 11 9 -0.66 2.93
 -1 11 9 1.31 2.58
 -1 11 9 1.28 3.72
 -1 11 9 4.76 2.3
 -1 -11 9 5.34 3.33
 -1 -11 8 269.1 16.07
 -1 -11 8 226.43 19.85
 -1 11 8 229.38 21.2
 -1 -11 8 246.79 22.44
 -1 -11 8 276.68 20.59
 -1 11 8 271.78 15.6
 -1 11 8 239.56 23.09
 -1 -11 8 260.36 17.06
 -1 -11 7 6.18 2.46
 -1 -11 7 8.56 3.99
 -1 11 7 1.67 2.61
 -1 -11 7 7.35 3.91
 -1 11 7 6.18 2.41
 -1 -11 7 4.4 2.5
 -1 -11 7 5.28 2.62
 -1 11 6 89.28 9.93
 -1 -11 6 101.3 11.13
 -1 -11 6 105.37 12.07
 -1 -11 6 108.7 9.89
 -1 11 6 105.07 7.87
 -1 -11 6 98.77 7.85
 -1 11 5 136.17 9.02
 -1 -11 5 130.16 10.07
 -1 11 5 115.01 10.45
 -1 -11 5 139.33 13.53
 -1 11 4 137.45 8.97
 -1 -11 4 130.85 8.99
 -1 11 4 119.27 8.31
 1 -11 -4 145.86 13.9
 -1 -11 4 136.11 13.24
 -1 11 3 14.54 2.78
 -1 11 3 15.66 2.6
 -1 -11 3 7.23 3.85
 1 -11 -3 11.52 4.42
 1 -11 -2 14.93 4.63
 -1 11 2 19.35 2.86
 -1 -11 2 22.84 5.38
 -1 11 1 639.11 30.67
 1 -11 -1 641.92 36.59
 -1 11 0 389.45 19.59
 1 -11 0 381.74 25.51
 1 -11 1 26.7 6.11
 -1 -11 -1 30.91 6.92
 -1 11 -2 243.91 13.26
 -1 -11 -2 254.19 19.88
 -1 11 -3 209.58 11.92
 1 11 3 203.04 12.01
 1 11 4 475.71 23.94
 -1 -11 -4 450.61 26.17
 -1 11 -4 497.58 24.3
 1 -11 4 466.79 30.91
 1 11 4 466.03 26.35
 1 11 5 80.37 6.42
 -1 -11 -5 86.65 9.7
 -1 11 -5 90.92 7.09
 1 -11 5 85.54 11.44
 1 11 5 86.9 9.58
 1 11 5 81.25 6.47
 -1 11 -6 509.89 33.86
 -1 -11 -6 475.38 31.56
 1 11 6 490.64 31.16
 1 -11 6 499.51 32.94
 1 11 6 476.19 24.47
 -1 -11 -7 104.43 13.56
 -1 11 -7 123.79 15.58
 -1 11 -7 124.05 15.63
 1 11 7 109.35 7.94
 1 -11 7 108.61 13.86
 1 -11 7 105.3 13.78
 1 11 7 99.89 12.75
 1 11 8 539.74 27.68
 1 11 8 592.46 28.06
 -1 -11 -8 491.74 37.28
 1 11 8 561.31 38.85
 -1 11 -8 570.16 40.25
 1 11 8 506.24 26.95
 1 11 8 528.09 37.01
 1 -11 8 499.6 36.22
 1 11 9 55.89 5.41
 1 11 9 58.85 11.2
 1 11 9 51.93 5.75
 1 11 9 56.45 5.86
 1 -11 9 46.96 9.91
 1 -11 10 443.79 34.65
 1 11 10 536.17 27.11
 1 11 10 495.57 26.79
 1 -11 10 514.94 25.87
 1 11 10 501.76 37.66
 1 11 11 14.54 4.44
 1 11 11 20.32 4.72
 1 11 11 9.83 5.4
 1 -11 11 19.7 3.26
 -1 11 -12 345.82 19.68
 1 -11 12 297.44 16.95
 1 -11 12 353.38 20.62
 1 -11 12 318.94 17.29
 -1 11 -13 21.25 4
 1 -11 13 29.34 4.85
 1 -11 13 19.29 2.76
 -1 11 -14 217.94 13.63
 1 -11 14 235.68 14.15
 1 -11 15 2.83 1.82
 -1 -12 15 21.3 3.1
 1 12 -14 57.76 5.71
 -1 -12 14 60.7 5.94
 -1 -12 13 47.93 5.25
 1 12 -13 57.34 6.24
 -1 -12 13 51.01 6.19
 -1 -12 12 207.15 14.74
 -1 -12 12 212.16 13.87
 -1 12 11 14.06 6.45
 -1 -12 11 19.69 4.77
 -1 12 10 148.75 19.25
 -1 12 10 173.48 11.95
 -1 -12 10 183.1 13.82
 -1 -12 10 180.61 12.99
 -1 12 9 206.59 22.49
 -1 12 9 233.13 14.73
 -1 -12 9 248.98 16.39
 -1 -12 8 462.29 30.83
 -1 12 8 454.53 24.52
 -1 -12 8 438.87 25.82
 -1 -12 8 456.56 24.77
 -1 -12 7 183.04 17.15
 -1 12 7 189.29 12.04
 -1 -12 7 154.85 12.53
 -1 -12 7 175.66 12.01
 -1 -12 6 682.32 34.47
 -1 -12 6 743.1 42.15
 -1 12 6 690.02 34.66
 -1 12 5 551.02 28.35
 -1 -12 5 577.74 35.13
 -1 12 4 1044.05 48.7
 1 -12 -4 1065.1 56.37
 -1 12 4 995.65 47.8
 -1 -12 4 1003.72 55.25
 -1 12 3 391.71 20.42
 -1 12 3 399.53 20.97
 1 -12 -3 378.48 26.74
 -1 -12 3 385.21 26.31
 -1 12 2 1368.65 64.22
 -1 -12 2 1384.49 71.33
 1 -12 -2 1541.61 72.45
 -1 12 1 1606.58 72.7
 1 -12 -1 1571.62 79.6
 -1 12 0 360.88 18.08
 -1 12 0 332.28 17.51
 1 -12 0 362 24.57
 -1 12 -1 932.98 44.07
 -1 -12 -1 1002.38 53.52
 1 -12 1 1007.47 52.67
 -1 12 -2 1160.2 53.41
 1 12 3 316.81 17.19
 -1 12 -3 311.57 16.79
 1 12 4 699.09 32.84
 -1 12 -4 636.66 32.55
 1 -12 4 654.71 41.14
 1 12 5 195.33 12.12
 1 -12 5 211.54 19.06
 -1 12 -5 203.48 12.48
 1 12 6 428.84 23.49
 1 -12 6 424.01 31.73
 -1 12 -6 506.69 24.61
 1 12 7 123.47 9.06
 1 -12 7 123.84 16.44
 -1 12 -7 135.58 9.92
 1 12 8 150.2 10.58
 1 12 8 190.89 20.37
 1 -12 8 159.98 18.06
 -1 12 -8 179.89 12.12
 1 12 9 150.86 18.37
 1 12 9 131.82 9.37
 1 -12 9 117.84 15.63
 -1 12 -9 142.94 10.79
 1 -12 10 69.01 11.22
 -1 12 -10 77.14 7.53
 1 12 10 44.19 11.25
 -1 12 -11 68.32 7.23
 -1 12 -12 73.67 7.3
 -1 12 -13 16.06 3.31
 -1 12 -14 3 1.75
 1 -12 14 4.72 2.49
 1 -12 15 3.8 1.98
 -1 -13 15 86.35 5.92
 1 13 -14 57.84 5.26
 -1 -13 14 60.4 5.56
 -1 -13 13 99.86 7.81
 1 13 -13 117.67 9.01
 -1 -13 13 112.76 8.94
 -1 -13 12 151.07 11.01
 1 13 -12 151.8 11.41
 -1 -13 12 172.62 12.3
 -1 -13 11 140.83 10.68
 1 13 -11 140.3 10.77
 -1 -13 11 144.4 11.48
 -1 13 10 189.99 12.74
 -1 13 10 175.68 20.67
 -1 -13 10 183.94 14.29
 -1 -13 10 190.71 13.48
 -1 13 9 30.94 4.59
 -1 -13 9 30.42 5.4
 -1 -13 8 140.99 15.49
 -1 13 8 161.89 11.52
 -1 -13 8 154.99 12.41
 -1 -13 8 167.41 11.62
 -1 -13 7 5.79 4.12
 1 13 -7 6.49 2.15
 -1 13 7 7.9 2.88
 -1 -13 7 9.76 3.46
 -1 -13 7 9.98 2.9
 -1 -13 6 24.23 4.25
 -1 13 6 29.97 4.49
 -1 -13 6 32.44 7.21
 1 13 -6 28.55 3.63
 -1 -13 5 23.97 3.67
 -1 -13 5 21.18 3.64
 -1 13 5 23.47 3.88
 -1 13 4 116.94 8.7
 -1 -13 4 91.63 12.18
 -1 13 4 93.96 7.59
 1 -13 -3 53.94 9.1
 -1 13 3 59.33 5.94
 -1 13 3 65.68 5.69
 -1 -13 3 67.23 9.93
 -1 -13 2 181.62 17.02
 1 -13 -2 194.55 17.16
 -1 13 2 197.36 11.71
 -1 -13 2 194.29 11.32
 -1 13 1 102.27 7.2
 1 -13 -1 102.86 12.07
 -1 -13 1 98.17 6.81
 -1 13 0 70.93 5.37
 1 13 0 64.88 5.13
 -1 13 0 74.03 5.76
 -1 -13 -1 256.19 21.36
 -1 13 -1 262.96 14.14
 1 13 1 267.31 13.99
 1 -13 1 245.35 20.6
 -1 13 -2 14.55 2.33
 1 13 3 620.76 31.03
 -1 13 -3 623.67 30.4
 1 13 4 18.58 3.45
 -1 13 -4 20.81 3.16
 1 -13 4 10.42 5.66
 1 13 5 498.58 25.99
 1 -13 5 502.19 34.6
 -1 13 -5 507.21 25.91
 1 13 6 8.66 2.57
 -1 13 -6 9.33 2.57
 1 -13 6 12.77 5.72
 1 13 7 442.43 23.72
 1 -13 7 416.58 32.78
 -1 13 -7 466.88 24.46
 1 13 8 49.48 5.24
 1 13 8 33.66 9.72
 -1 13 -8 43.91 5.69
 1 -13 8 57.98 11.51
 1 13 9 349.33 31.09
 1 13 9 340.35 19.47
 1 -13 9 353.6 29.13
 -1 13 -9 389.72 21.25
 -1 13 -10 111.49 9.25
 1 13 10 81 14.75
 -1 13 -11 262.93 16.43
 -1 13 -12 63.56 6.62
 -1 13 -13 194.27 12.29
 -1 13 -14 25.35 3.35
 -1 -14 15 32.88 2.89
 -1 -14 14 4.01 1.87
 1 14 -13 71.81 6.24
 -1 -14 13 77.84 6.81
 -1 -14 12 3.09 2.51
 1 14 -12 7.65 2.71
 -1 -14 12 7.9 2.89
 -1 -14 11 240.43 15.34
 1 14 -11 254.57 15.63
 -1 -14 11 235 16.04
 -1 -14 10 7.97 3.34
 1 14 -10 11.43 3.26
 -1 -14 10 11.69 3.8
 -1 14 10 12.31 6.56
 -1 14 10 6.16 2.7
 1 14 -9 354.35 19.03
 -1 14 9 298.44 18.43
 -1 -14 9 305.42 19.7
 -1 -14 8 1.08 2.78
 -1 -14 8 2.96 3.6
 1 14 -8 2.1 2.03
 -1 14 8 0.41 2.47
 -1 -14 8 0.48 2.4
 -1 -14 7 711.09 42.67
 1 14 -7 656.58 33.13
 -1 14 7 656.76 34.49
 -1 -14 7 632.66 35.27
 -1 -14 7 705.45 34.21
 -1 -14 6 26.86 4.42
 -1 14 6 29.85 4.67
 -1 -14 6 29.56 7.36
 -1 14 5 1108.32 55.85
 -1 -14 5 1181.18 55.44
 -1 -14 5 1179.03 55.23
 -1 -14 5 1307.27 65.29
 -1 14 4 237.83 12.56
 -1 -14 4 78.27 13.41
 -1 14 4 224.74 11.15
 -1 14 3 1949.21 89.46
 -1 -14 3 1986.87 97.94
 1 -14 -3 2004.63 98.45
 -1 14 3 1918.55 88.64
 1 -14 -2 36.29 7.5
 -1 14 2 44.23 4.6
 -1 -14 2 46.53 8.54
 -1 -14 2 36.2 4.17
 1 -14 -1 1314.11 68.69
 -1 14 1 1338.08 60.11
 -1 -14 1 1264.51 59.29
 1 -14 0 9.14 4.72
 -1 14 0 3.63 2.04
 1 14 0 5.44 1.87
 -1 14 0 8.3 1.91
 -1 14 -1 2560.5 113.02
 -1 14 -1 2514.84 112.49
 -1 -14 -1 2515.1 123.43
 1 14 1 2454.23 112.19
 1 -14 1 2656.21 123.25
 -1 14 -2 28.92 3.44
 -1 14 -3 1424.83 65.74
 1 14 3 1432.4 66.52
 1 -14 4 19.9 11.86
 -1 14 -4 70.21 7.86
 1 14 5 986.82 47.87
 1 -14 5 1034.13 58.31
 -1 14 -5 990.71 47.43
 1 14 6 9.75 2.9
 -1 14 -6 12.38 2.75
 1 -14 6 12.14 5.68
 1 14 7 829.15 40.95
 1 -14 7 886.96 52.88
 -1 14 -7 829.68 41.27
 1 14 8 -1.63 6.2
 1 14 8 2.64 2.08
 1 -14 8 4.63 3.25
 1 -14 8 -7.62 10.25
 -1 14 -8 2.73 2.42
 1 -14 9 247.32 22.87
 -1 14 -9 268.25 16.08
 1 -14 9 281.8 17.68
 1 14 9 227.86 14.57
 1 14 9 201.12 24.34
 -1 14 -10 2.44 2.19
 1 14 10 -1.56 4.84
 -1 14 -11 262.43 16.12
 -1 14 -12 0.34 1.76
 -1 14 -13 76.2 6.36
 -1 -15 14 21.51 2.74
 -1 -15 13 125.91 8.68
 -1 -15 12 8.91 2.84
 -1 -15 12 7.19 2.46
 1 15 -11 111.75 9.07
 -1 -15 11 122.63 9.91
 -1 -15 11 127.71 9.5
 1 15 -10 0.73 2.65
 -1 15 10 -1.55 6.37
 -1 15 10 7.59 2.84
 -1 -15 10 7.18 3.04
 -1 -15 10 10.74 3.56
 1 15 -9 17.92 3.48
 -1 15 9 11.37 6.23
 -1 15 9 19.65 4
 -1 -15 9 20.51 4.36
 -1 -15 8 -1.02 8.71
 -1 15 8 7.66 3
 -1 -15 8 5.07 2.87
 -1 -15 8 5.91 2.84
 -1 -15 7 183.51 18.55
 -1 15 7 153.92 11.98
 -1 -15 7 170.11 12.6
 -1 -15 7 170.46 11.8
 -1 -15 6 6.87 4.25
 -1 15 6 19.57 3.98
 -1 -15 6 20.62 6.34
 -1 15 5 105.48 8.9
 -1 -15 5 106.72 8.5
 -1 -15 5 101.83 13.17
 -1 15 4 3.74 2.76
 -1 15 4 0.6 2.23
 -1 -15 4 2.1 3.45
 -1 -15 3 1.57 2.06
 -1 15 3 0.35 1.89
 -1 -15 3 2.05 3.38
 1 -15 -3 1.06 3.48
 -1 15 3 1.18 1.74
 -1 -15 2 6.29 2.23
 -1 15 2 11.04 2.9
 -1 15 2 8.72 2.34
 1 -15 -2 10.12 4.98
 -1 -15 2 19.25 6.11
 1 -15 -1 67.35 10.02
 1 15 -1 58.26 4.95
 -1 15 1 50.14 5.08
 1 15 0 76.33 5.9
 -1 15 0 75.04 6.25
 1 -15 0 71.9 10.96
 -1 15 -1 283.5 15.65
 1 15 1 287.35 15.54
 -1 15 -1 310.11 16.38
 -1 -15 -1 267.81 23.34
 1 -15 1 313.31 24.35
 -1 15 -2 28 3.46
 1 15 3 220.33 13.65
 -1 15 -3 215.29 12.8
 1 15 4 67.8 6.64
 1 -15 4 63.91 11
 -1 15 -4 68.23 5.98
 1 15 5 315.03 18.28
 1 -15 5 344.81 27.39
 -1 15 -5 305.11 17.51
 1 15 6 54.86 6
 1 -15 6 61.05 10.9
 -1 15 -6 60.75 5.92
 1 15 7 131.19 10.25
 1 -15 7 172.88 19.09
 -1 15 -7 159.06 10.78
 1 15 8 8.48 7.71
 1 15 8 14.12 2.99
 1 -15 8 22.53 4.78
 1 -15 8 21.41 6.95
 -1 15 -8 16.34 3.59
 1 -15 9 317.19 26.79
 -1 15 -9 340.31 19.3
 1 -15 9 360.05 20.94
 1 15 9 297.65 17.91
 1 15 9 337.08 30.95
 -1 15 -10 9.93 3
 1 -15 10 11.46 3.85
 -1 15 -11 357.33 20.38
 1 -15 11 375.53 21.52
 -1 15 -12 14.7 3.16
 -1 15 -13 174.72 10.51
 -1 -16 14 7.61 1.49
 -1 -16 13 78.79 5.97
 -1 -16 12 33.03 4.13
 -1 -16 12 29.81 3.59
 -1 -16 11 187.13 12.24
 -1 -16 11 171.2 11.57
 -1 16 10 135.95 10.46
 -1 -16 10 161.54 11.51
 -1 -16 10 154.18 11.17
 -1 -16 9 203.62 13.99
 -1 16 9 181.48 21.96
 -1 16 9 205.41 13.66
 -1 16 8 224.64 14.6
 -1 -16 8 213.46 14.54
 -1 -16 7 519.58 35.61
 -1 16 7 482.04 27.2
 -1 -16 7 497.1 27.34
 -1 -16 7 503.66 26.29
 -1 -16 6 161.6 11.36
 -1 16 6 175.05 12.47
 -1 -16 6 170.71 18
 -1 16 5 443.07 24.41
 -1 -16 5 445.77 23.56
 -1 -16 5 393.67 31.22
 -1 -16 4 562.22 28.46
 -1 16 4 612.66 29.74
 -1 16 4 533.62 28.09
 -1 -16 3 739.65 36.31
 -1 16 3 773.54 37.63
 1 -16 -3 694.22 45.61
 -1 -16 3 774.88 46.69
 -1 16 3 741.12 36.57
 -1 -16 2 354.86 27.42
 1 -16 -2 375.3 27.82
 -1 16 2 343.04 19.13
 -1 16 2 359.58 19.9
 1 16 -1 610.31 29.92
 1 -16 -1 613.59 39.61
 -1 16 1 615.12 30.53
 -1 16 0 1090.33 49.68
 1 -16 0 1056.44 59.64
 1 16 0 1013.06 48.74
 -1 -16 -1 615.61 42.31
 1 -16 1 690.61 43.11
 -1 16 -1 694.74 33.25
 -1 16 -1 660.53 32.49
 -1 16 -2 848.6 41.19
 1 16 2 883.68 41.54
 -1 16 -2 834.53 40.5
 1 -16 2 814.95 50.76
 1 16 3 594.8 29.77
 -1 16 -3 561.78 28.67
 1 16 4 694.55 33.76
 -1 16 -4 634.04 32.46
 1 -16 4 632.35 42.71
 1 16 5 453.93 24.85
 1 -16 5 440.34 33.51
 -1 16 -5 467.96 24.21
 1 16 6 285.13 17.09
 1 -16 6 316.57 26.41
 -1 16 -6 278.78 16.56
 1 16 7 212.6 14.08
 1 -16 7 249.94 23.23
 -1 16 -7 235.39 14.26
 1 -16 8 444.23 33.28
 -1 16 -8 452.93 24.13
 1 -16 8 467.25 25.74
 1 16 8 419.32 23.37
 1 16 8 410.33 35.83
 -1 16 -9 47.77 5.52
 1 -16 9 49.55 6.46
 1 16 9 43.14 4.83
 1 -16 10 322.59 19.77
 -1 16 -10 336.63 18.93
 1 -16 11 96.46 8.14
 -1 16 -11 77.88 6.97
 1 -16 12 68.06 6.32
 -1 16 -12 74.11 5.99
 1 -16 13 16.97 2.97
 -1 16 -13 14.59 2.52
 1 -16 14 29.42 2.75
 -1 -17 13 17.76 2.76
 -1 -17 13 14.25 2.21
 -1 -17 12 163.63 10.15
 -1 -17 11 35.37 4.41
 -1 -17 11 32.62 4.2
 -1 17 10 116.6 8.91
 -1 -17 10 113.18 9
 -1 -17 10 118.38 9.05
 -1 17 9 75.35 7.24
 -1 -17 9 76.3 7.31
 -1 17 8 54.05 6.42
 -1 -17 8 57.87 6.49
 -1 -17 7 74.69 11.59
 -1 17 7 63.93 6.94
 -1 -17 7 59.05 6.47
 -1 -17 7 55.89 6.28
 -1 -17 6 4.71 3.62
 -1 17 6 11.61 3.33
 -1 17 5 33.64 5.1
 -1 -17 5 23.95 4.32
 -1 -17 5 27.2 4.22
 -1 -17 5 33.9 8.18
 -1 -17 4 4.45 2.63
 -1 17 4 6.73 3.37
 -1 -17 4 3.61 4.58
 -1 17 4 1.53 2.1
 -1 -17 3 161.5 10.78
 -1 17 3 177.51 11.92
 1 -17 -3 151.62 17.56
 -1 -17 3 176.42 19.01
 -1 17 3 166.83 10.98
 -1 17 2 -0.36 2.14
 -1 -17 2 -1.18 3.18
 1 17 -2 1.64 1.56
 1 -17 -2 -1.18 3.16
 -1 17 2 1.22 1.7
 1 17 -1 2.8 1.71
 1 -17 -1 4.68 4.63
 -1 17 1 2.4 1.9
 1 17 0 114.12 8.24
 1 -17 0 123.76 15.38
 -1 17 0 137.21 9.22
 -1 17 -1 91.26 7.37
 1 -17 1 85.95 12.84
 -1 17 -2 98.11 7.44
 -1 17 -2 107.46 8.22
 1 17 2 112.45 8.58
 1 -17 2 94.53 13.54
 1 17 3 265.62 15.96
 -1 17 -3 288.91 16.07
 -1 17 -3 246.85 14.85
 1 17 4 303.31 17.91
 -1 17 -4 299.86 16.92
 1 -17 4 313.51 26.43
 1 17 5 20.5 3.77
 1 17 5 29.05 4.53
 -1 17 -5 24.51 3.67
 1 -17 5 24.05 7.43
 1 17 6 361.62 20.37
 1 -17 6 354.61 29.11
 -1 17 -6 357.03 19.78
 1 17 7 64.07 6.46
 1 -17 7 71.36 12.06
 -1 17 -7 76.8 6.81
 1 -17 8 303.1 25.83
 -1 17 -8 311.63 17.44
 1 -17 8 320.58 18.84
 1 17 8 278.76 16.78
 1 -17 9 7.7 3.31
 -1 17 -9 7.5 2.59
 1 -17 10 248.52 15.83
 -1 17 -10 256.95 15.07
 1 -17 11 88.04 7.3
 -1 17 -11 79.02 6.5
 1 -17 12 161.82 9.9
 -1 17 -12 143.64 9.03
 1 -17 13 30.57 3.18
 -1 -18 12 31.3 3.58
 -1 -18 12 25.57 3.04
 -1 -18 11 23.05 4
 -1 -18 11 17.12 3.02
 -1 -18 11 20.58 3.1
 -1 18 10 102.47 7.83
 -1 -18 10 105.59 8.08
 -1 -18 10 98.77 7.73
 -1 -18 9 2.06 2.42
 -1 18 9 5.56 2.36
 -1 -18 8 124.34 9.93
 -1 18 8 130.66 10.18
 -1 -18 7 32.44 8.23
 -1 -18 7 34.61 4.96
 -1 18 7 38.14 5.32
 -1 -18 7 53.75 5.78
 -1 -18 6 431.04 22.73
 -1 18 6 423.57 23.65
 -1 -18 6 363.46 30.82
 -1 18 5 13.2 3.37
 -1 -18 5 3.7 2.51
 -1 -18 5 8.98 2.9
 -1 -18 5 5.04 5
 -1 18 4 1515.23 71.02
 -1 -18 4 1468.94 69.92
 -1 -18 4 1548.65 69.62
 -1 -18 4 1418.04 81.31
 -1 18 3 26.34 4.43
 -1 18 3 35.56 4.41
 -1 -18 3 27.81 12.34
 1 18 -3 31.52 4.16
 1 -18 -2 1484.17 82.2
 1 18 -2 1541.31 70.25
 -1 -18 2 1491.11 82.2
 -1 18 2 1568.31 71.5
 -1 18 2 1479.81 70.44
 -1 18 1 17.91 3.97
 -1 18 1 29.19 4.05
 1 -18 -1 17.6 6.7
 1 18 -1 25.11 3.56
 -1 18 0 1865.77 81.93
 1 -18 0 1824.67 94.58
 1 18 0 1697.4 80.67
 -1 18 -1 25.21 4.07
 1 -18 1 33.05 8.68
 1 -18 2 1158.64 68
 -1 18 -2 1215.39 57.01
 1 18 2 1202.06 57.17
 1 18 3 34.83 4.89
 -1 18 -3 39.04 4.99
 1 18 4 859.46 41.02
 1 -18 4 804.59 51.12
 -1 18 -4 750.66 39.45
 -1 18 -4 899.13 41.19
 1 18 5 69.6 6.75
 -1 18 -5 65.36 6.02
 1 -18 5 72.79 12.5
 1 18 6 365.33 20.83
 1 -18 6 403.78 30.86
 -1 18 -6 378.2 20.41
 1 18 7 88.23 7.49
 1 -18 7 78.12 12.51
 -1 18 -7 89.22 7.35
 1 18 8 364.95 20.79
 -1 18 -8 421.81 21.66
 1 -18 8 414.51 22.83
 -1 18 -9 10.94 2.66
 1 -18 9 8.09 2.93
 -1 18 -10 209.61 13.11
 1 -18 10 247.91 14.36
 1 -18 11 30.52 4.1
 -1 18 -12 87.67 6.27
 1 -18 12 95.43 6.57
 1 -18 13 1.22 1.13
 -1 -19 11 48.33 4.65
 -1 -19 11 36.71 3.81
 -1 19 10 56.87 5.17
 -1 -19 10 64.94 5.77
 -1 -19 10 52.62 5.02
 -1 -19 10 52.1 5.09
 -1 19 9 126.21 9.27
 -1 -19 9 140.83 9.85
 -1 -19 9 136.38 9.58
 -1 -19 9 124.49 9.2
 -1 -19 8 48.82 5.41
 -1 19 8 52.84 5.84
 -1 -19 8 52.41 5.83
 -1 19 7 121.87 9.54
 -1 -19 7 133.31 9.32
 -1 -19 6 67.99 6.4
 -1 19 6 82.33 7.48
 -1 19 5 111.95 9.42
 -1 -19 5 112 15.28
 -1 19 4 72.93 7.21
 -1 -19 4 52.43 5.97
 1 19 -4 76.54 6.92
 -1 -19 4 53.74 10.55
 -1 -19 3 22.44 7.48
 -1 19 3 23.59 3.74
 1 19 -3 32.64 4.14
 -1 19 3 26.96 4.41
 -1 -19 2 -1.32 6.15
 -1 19 2 2.21 1.81
 1 19 -2 2.36 1.81
 -1 19 2 4.92 2.67
 -1 19 1 10.68 2.64
 1 -19 -1 2.66 4.14
 1 19 -1 6.76 2.54
 -1 19 1 13.06 3.37
 1 19 0 6.12 2.14
 -1 19 0 3.64 2.22
 1 -19 0 5.34 4.64
 1 -19 1 10.67 5.1
 -1 19 -1 12.84 3.08
 1 19 1 9.92 3.03
 -1 19 -2 2.76 1.94
 1 -19 2 5.3 4.6
 1 19 2 1.77 2.17
 -1 19 -3 19.69 3.62
 1 19 3 15.73 3.46
 -1 19 -4 97.11 8.33
 1 19 4 91.24 7.92
 1 19 5 103.08 8.34
 -1 19 -5 118.01 8.94
 1 19 6 58.64 5.89
 1 -19 6 64.39 11.17
 -1 19 -6 55.88 6.25
 1 19 7 16.37 3.19
 -1 19 -7 18.04 3.03
 1 -19 8 60.11 6.44
 -1 19 -9 65.1 6.1
 1 -19 9 61.79 6.32
 1 -19 10 147.84 10.02
 1 -19 11 43.74 4.38
 1 -19 12 61.98 4.64
 1 20 -11 40.38 4.13
 -1 20 10 51.07 4.47
 -1 -20 10 48.93 4.39
 -1 -20 10 51.53 4.54
 -1 20 9 311.43 17.12
 -1 -20 9 330.12 17.31
 -1 -20 9 302 16.95
 -1 -20 8 111.02 8.29
 -1 20 8 114.96 8.63
 -1 -20 7 190.01 12.31
 -1 20 7 202.53 12.89
 -1 -20 6 74.09 6.79
 -1 20 6 83.76 7.53
 1 20 -5 333.18 18.38
 -1 20 5 336.18 19.15
 1 20 -4 111.97 8.65
 -1 20 4 115 9.27
 -1 -20 3 147.77 18.02
 -1 20 3 138.25 9.78
 1 20 -3 152.49 10.21
 -1 20 3 143.08 10.75
 1 20 -2 89.58 7.71
 -1 -20 2 104.06 15.05
 -1 20 2 107.46 8.14
 -1 20 2 109.2 8.91
 1 20 -1 393.95 21.19
 -1 20 1 408.12 21.79
 -1 20 1 408.05 22.65
 1 -20 -1 376.34 31.95
 -1 20 0 65.05 6.85
 -1 20 0 61.58 6.21
 1 -20 0 47.02 10.63
 -1 20 -1 525.46 27.52
 1 20 1 541.86 27.91
 1 -20 1 480.06 37.59
 1 -20 2 152.8 18.9
 -1 20 -2 193.91 12.43
 1 20 2 183.19 12.35
 -1 20 -3 529.16 27.74
 1 20 3 528.23 27.76
 -1 20 -4 206.81 13.44
 1 20 4 234.84 13.7
 1 20 5 456.26 24.61
 1 -20 5 433.55 34.22
 -1 20 -5 489.82 25.13
 1 20 6 66.03 6.32
 -1 20 -6 85.79 7.29
 1 20 7 251.45 15.31
 -1 20 -7 305.04 16.66
 1 -20 7 298.31 17.15
 -1 20 -8 28.9 4.23
 1 -20 8 19.94 3.8
 -1 20 -9 275.98 15.47
 1 -20 9 270.54 15.71
 -1 20 -10 21.99 3.08
 1 -20 10 19.07 2.99
 1 -20 11 51.33 4.45
 1 21 -10 7.46 2.16
 -1 21 9 101.93 7.22
 1 21 -9 123.53 8.22
 -1 -21 9 100.33 7.19
 -1 -21 8 1.67 1.7
 1 21 -8 2.6 2.04
 -1 21 8 -0.27 1.94
 -1 -21 7 45.99 4.75
 1 21 -7 49.02 5.15
 -1 21 7 40.4 4.89
 -1 -21 6 0.85 2.03
 1 21 -6 1.21 1.92
 -1 21 6 2.75 2.27
 1 21 -5 18.18 3.45
 -1 21 5 18.13 3.63
 -1 -21 4 19.41 6.92
 1 21 -4 28.97 4.32
 -1 21 4 31.96 4.98
 -1 -21 3 2.66 4.62
 1 21 -3 2.4 1.89
 -1 21 3 2.63 2.41
 -1 21 2 10.07 2.52
 -1 21 2 8.37 2.9
 -1 21 1 -0.32 1.84
 1 21 -1 -0.28 1.6
 1 -21 -1 -2.77 5.05
 -1 21 1 -0.38 2.73
 1 -21 0 11.19 5.55
 -1 21 0 9.06 2.68
 -1 21 0 9.25 3.22
 1 21 0 7.82 3.11
 1 -21 1 1.38 3.4
 -1 21 -1 1.03 2.03
 1 21 1 3.29 2.27
 1 -21 2 14.87 7.17
 -1 21 -2 20.39 3.72
 1 21 2 19.92 3.78
 -1 21 -3 19.88 3.66
 1 21 3 21.07 3.71
 1 21 4 48.47 5.49
 1 21 4 42.24 4.99
 -1 21 -4 46.2 5.42
 1 21 5 76.79 6.64
 -1 21 -5 83.46 7.16
 1 21 6 3.45 1.87
 -1 21 -6 3.16 2.3
 -1 21 -7 116.66 8.57
 1 -21 7 113.3 8.79
 -1 21 -8 3.51 2.12
 1 -21 8 -0.59 1.99
 -1 21 -9 118.27 8.02
 1 -21 9 115.3 8.15
 -1 21 -10 9.26 2
 1 -21 10 6.9 1.88
 1 -21 11 64.32 4.39
 1 22 -10 32.09 3.37
 -1 22 9 103.13 6.72
 -1 -22 9 92.16 6.46
 1 22 -8 51.38 5.07
 -1 22 8 48.8 4.57
 1 22 -7 154.68 9.69
 -1 22 7 128.01 9.22
 1 22 -6 45.64 4.76
 -1 22 6 55.4 5.3
 -1 22 5 452.61 22.21
 1 22 -5 428.71 21.34
 -1 22 4 82.82 7.15
 1 22 -4 69.26 6.53
 1 22 -3 561.44 28.01
 -1 22 3 546.84 28.93
 -1 22 2 42.3 4.84
 1 22 -2 41.53 4.66
 -1 22 2 51.63 5.81
 1 22 -1 506.84 26.46
 -1 22 1 466.86 25.38
 -1 22 1 515.2 26.68
 1 -22 0 71.2 12.29
 -1 22 0 92.21 8.39
 -1 22 0 95.38 7.82
 1 22 0 88.42 7.97
 1 -22 1 683.78 48.71
 -1 22 -1 780.67 38.21
 1 22 1 790.26 38.61
 -1 22 -2 36.72 4.84
 1 22 2 32.96 4.68
 -1 22 -3 544.57 27.95
 1 22 3 537.74 27.94
 1 22 4 98.95 7.79
 -1 22 -4 96.25 8.82
 1 22 5 433.7 23.61
 -1 22 -5 506.43 24.63
 -1 22 -6 37.17 4.43
 1 -22 7 374.84 20.3
 -1 22 -7 379.72 20.04
 1 -22 8 21.32 3.22
 -1 22 -8 25.2 3.39
 1 -22 9 144.97 8.92
 -1 22 -9 148.1 8.99
 1 -22 10 3 1.23
 -1 23 8 62.38 4.89
 1 23 -8 73.55 5.6
 -1 -23 8 59.47 4.82
 1 23 -7 44.24 4.37
 -1 23 7 36.32 3.98
 1 23 -6 20.61 3.16
 -1 23 6 13.91 2.73
 1 23 -5 20.13 3.09
 -1 23 5 20.34 3.34
 1 23 -4 10.55 2.76
 -1 23 4 14.19 3.26
 -1 23 4 3.39 1.57
 -1 23 3 1.35 2.03
 1 23 -3 3.01 1.81
 -1 23 2 2.44 2.33
 1 23 -1 0.35 2.13
 -1 23 1 1.06 2.1
 -1 23 1 2.51 1.79
 1 23 0 9.7 3.06
 -1 23 0 7.14 2.85
 -1 23 0 7.41 2.42
 -1 23 -1 31.42 4.69
 1 23 1 31.96 4.5
 -1 23 -1 29.82 4.05
 1 23 2 20.61 3.6
 -1 23 -2 21 3.5
 1 23 3 5.17 2.43
 -1 23 -3 8.65 2.53
 -1 23 -4 37.78 4.7
 1 23 4 34.82 4.1
 -1 23 -5 46.97 4.85
 1 23 5 39.5 4.09
 1 -23 6 100.24 7.74
 -1 23 -6 113.98 7.91
 1 -23 7 39.22 4.21
 -1 23 -7 34.34 4.13
 1 -23 8 93.76 6.56
 -1 23 -8 100.03 6.82
 1 -23 9 93.87 5.87
 -1 24 7 12.86 2.17
 1 24 -7 12.38 2.23
 -1 24 6 285.8 15.35
 1 24 -6 281.44 15.03
 -1 24 5 22.52 3.28
 1 24 -5 26.74 3.2
 -1 24 4 402.22 20.21
 1 24 -4 351.66 18.9
 -1 24 3 49.81 5.34
 1 24 -3 55.95 5.5
 -1 24 2 458.14 24.62
 1 24 -2 483.62 24.78
 -1 24 1 16.52 3.47
 1 24 -1 19.93 3.59
 -1 24 1 20.08 3.04
 1 24 0 796.6 38.38
 -1 24 0 793.22 38.5
 -1 24 0 753.14 37.33
 1 24 1 87.54 7.34
 -1 24 -1 92.82 7.55
 -1 24 -1 82.32 6.78
 1 24 2 628.44 31.09
 -1 24 -2 613.8 30.66
 1 24 3 78.5 6.4
 -1 24 -3 84.81 6.73
 1 24 4 357.24 19.59
 -1 24 -4 399.93 20.35
 -1 24 -4 411.49 20.71
 -1 24 -5 54.07 4.83
 -1 24 -5 49.81 4.84
 1 -24 5 41.82 4.46
 -1 24 -6 261.85 13.76
 1 -24 6 230.92 13.36
 -1 24 -7 36.57 3.63
 -1 24 -7 35.73 3.69
 1 -24 7 33.78 3.42
 -1 24 -8 136.35 7.61
 1 25 -7 14.95 2.42
 -1 25 6 41.66 3.77
 1 25 -5 15.3 2.94
 -1 25 5 15.73 2.62
 1 25 -4 8.84 2.39
 -1 25 4 14.77 2.64
 1 25 -3 0.79 1.66
 -1 25 3 -1.32 2.13
 -1 25 2 19.7 3.19
 1 25 -2 19.85 3.29
 -1 25 2 14.96 2.61
 -1 25 1 2.83 1.85
 1 25 -1 3.85 1.89
 -1 25 0 75.87 6.42
 1 25 0 68.31 6.05
 -1 25 0 63.04 5.31
 1 25 1 2.12 1.72
 -1 25 -1 2.5 1.91
 -1 25 -1 0.87 1.46
 1 25 2 68.85 5.61
 1 25 2 66.84 5.87
 -1 25 -2 67.93 5.53
 -1 25 -3 2.83 1.72
 1 25 3 4.86 1.74
 -1 25 -4 213.54 11.83
 -1 25 -4 220.36 11.62
 -1 25 -5 11.66 2.2
 -1 25 -5 9.22 2.21
 -1 25 -6 224.32 12.05
 -1 25 -6 215.28 11.96
 1 26 -5 88.87 6.29
 -1 26 4 312.87 16.86
 1 26 -4 351.63 17.43
 -1 26 3 204.24 11.94
 1 26 -3 217.62 12.15
 -1 26 2 306.77 16.63
 1 26 -2 316.9 16.65
 -1 26 1 144.6 9.28
 1 26 -1 168.43 9.94
 -1 26 1 162.14 9.95
 -1 26 0 408.12 21.48
 1 26 0 429.78 21.47
 -1 26 -1 182.68 10.73
 1 26 1 169.1 10.41
 1 26 2 275.97 14.42
 -1 26 -2 275.6 14.34
 -1 26 -3 126.25 7.69
 -1 26 -4 297.43 15.54
 -1 26 -5 44.69 3.85
 -1 26 -6 197.67 10.37
 1 27 -3 0.34 1.25
 1 27 -2 18.7 2.61
 -1 27 2 20.76 2.6
 1 27 -1 27.02 3.17
 -1 27 1 26.57 2.81
 -1 27 1 32.63 3.3
 -1 27 0 19.95 2.69
 -1 27 0 29.48 3.16
 1 27 0 25.84 2.99
 -1 27 -1 36.29 3.62
 -1 27 -1 41.63 3.82
 -1 27 -4 27.87 2.93
 -1 27 -5 66.62 4.5
 -1 28 0 22.06 2.24
 -1 28 -1 239.67 12.04
 -1 28 -2 28.69 2.62
 -2 0 17 -1.27 2.04
 -2 0 17 -1.62 2.07
 -2 0 17 -0.45 1.99
 -2 0 17 1.1 1.97
 -2 0 16 0.48 2.76
 -2 0 16 -0.49 2.79
 -2 0 16 1.94 2.02
 -2 0 16 2.44 2.68
 -2 0 16 4.12 2.87
 -2 0 15 1.27 3.82
 -2 0 15 -3.21 4.18
 -2 0 15 -0.47 3.19
 -2 0 15 -3.25 3.57
 -2 0 14 80.93 10.64
 -2 0 14 77.24 10.41
 -2 0 14 88.5 9.55
 -2 0 14 92.27 9.69
 -2 0 13 -0.82 5.25
 -2 0 13 -1.65 5.52
 -2 0 13 -1.26 5.08
 -2 0 13 -0.62 4.31
 -2 0 13 -2.3 7.15
 -2 0 12 121.7 11.39
 -2 0 12 115.59 19.79
 -2 0 12 83.12 20.61
 -2 0 12 74.45 10.63
 -2 0 12 93.15 11.58
 -2 0 12 89.96 8.54
 -2 0 12 115.42 11.47
 -2 0 11 2.97 4.47
 -2 0 11 2.17 6.78
 -2 0 11 38.75 10.48
 -2 0 11 57.69 9.12
 -2 0 11 -3.01 16.21
 -2 0 11 28.15 5.48
 -2 0 11 1.21 5.34
 -2 0 10 19.34 5.37
 -2 0 10 17.38 5.24
 -2 0 10 13.56 10.35
 -2 0 10 12.04 4.4
 -2 0 10 22.66 3.67
 -2 0 9 0.57 1.7
 -2 0 9 -2.37 9
 2 0 -9 -0.71 4.35
 -2 0 9 -0.48 3.25
 -2 0 9 2.04 1.89
 -2 0 9 0.6 4.33
 -2 0 9 -0.6 4.09
 2 0 -8 347.06 21.46
 -2 0 8 291.05 31.23
 -2 0 8 315.79 20.17
 -2 0 8 304.69 20.12
 2 0 -7 -0.47 2.9
 -2 0 7 1.69 5.56
 -2 0 7 0.43 2.69
 -2 0 7 0.43 2.92
 -2 0 6 425.73 32.73
 2 0 -6 409.52 22.62
 -2 0 5 -1.07 4.4
 -2 0 4 1645.7 75.33
 2 0 -4 1510.14 69.24
 -2 0 4 1555.52 77.82
 2 0 -3 0.87 0.55
 -2 0 3 1.74 2.77
 -2 0 2 1366.3 66.96
 -2 0 2 1436.15 66.97
 -2 0 1 1.67 0.64
 -2 0 1 1.89 1.9
 -2 0 1 0.78 2.38
 -2 0 1 1.89 2.04
 -2 0 0 2483.2 110.24
 -2 0 0 2355.31 106.17
 -2 0 -1 3.01 2.88
 2 0 1 1.6 0.92
 -2 0 -2 181.42 17.5
 2 0 2 193.03 11.02
 2 0 3 0.89 1.45
 2 0 4 840.38 41.9
 -2 0 -5 2.72 2.59
 -2 0 -6 232.18 18.77
 -2 0 -7 0.99 4.34
 -2 0 -8 802.41 48.84
 2 0 8 797.48 38.41
 2 0 9 -0.31 1.58
 -2 0 -10 342.82 30.36
 2 0 10 329.95 18.91
 2 0 10 339.7 22.64
 2 0 10 325.23 22.38
 -2 0 -11 7.91 15.68
 -2 0 -11 1.66 7.1
 2 0 11 12.93 3.88
 2 0 11 57.76 10.08
 2 0 11 45.35 9.74
 -2 0 -12 138.31 27.03
 2 0 12 107.81 11.55
 2 0 12 91.9 11.05
 2 0 12 120.86 9.18
 -2 0 -12 97.45 17.37
 2 0 13 4.33 4.5
 2 0 13 3.44 2.57
 2 0 13 0.67 3.36
 2 0 13 10.69 4.87
 2 0 14 14.17 4.47
 2 0 14 7.51 2.56
 2 0 14 4.01 4.27
 2 0 14 1.72 4.04
 2 0 15 -0.45 2.41
 2 0 15 -0.44 2.44
 -2 0 -15 1.81 3.11
 2 0 15 1.71 2.69
 2 0 15 3.48 2.96
 2 0 15 2.38 1.79
 2 0 16 0.6 1.75
 2 0 16 0.6 1.73
 -2 0 -16 1.89 2.07
 2 0 16 1.56 2.23
 2 0 16 2.26 2.17
 -2 0 -16 0.68 1.58
 -2 1 17 14.69 2.89
 -2 1 17 13.9 2.97
 -2 -1 17 11.08 2.92
 -2 -1 17 12.73 2.97
 -2 1 16 222.35 13.73
 -2 1 16 248.23 14.21
 -2 -1 16 202.04 14.71
 -2 -1 16 174.61 14.17
 -2 1 15 20.17 4.79
 -2 1 15 27.95 5.47
 -2 1 15 35.23 4.6
 -2 -1 15 30.15 6.22
 -2 -1 15 23.81 5.82
 -2 1 14 344.71 21.24
 -2 1 14 333.75 21.28
 -2 1 14 324.9 18.95
 -2 -1 14 292.91 22.03
 -2 -1 14 311.87 22.43
 -2 -1 13 45.02 8.43
 -2 -1 13 33.66 7.53
 -2 -1 13 15.36 12.76
 -2 1 13 61.81 8.47
 -2 1 13 36.18 12.06
 -2 1 13 49.32 7.59
 -2 1 12 160.89 13.63
 -2 1 12 138.02 22.35
 -2 -1 12 169.86 29.03
 -2 -1 12 153.64 14.88
 -2 -1 12 148.58 14.52
 -2 -1 12 162.64 11.81
 -2 1 12 183.72 14.76
 -2 1 11 70.02 17.52
 -2 1 11 92.3 11.38
 -2 -1 11 81.55 27.22
 -2 -1 11 121.32 9.8
 -2 1 11 108.4 9.41
 -2 1 11 79.65 10.87
 -2 -1 10 138.81 9.41
 -2 -1 10 139.2 23.98
 -2 -1 10 131.13 13.23
 -2 -1 10 139.42 13.28
 -2 1 10 161.28 12.87
 -2 -1 10 161.73 10.65
 -2 1 10 152.28 10.58
 -2 -1 10 162.67 10.75
 -2 1 9 378.26 19.73
 -2 -1 9 373.63 19.7
 -2 -1 9 319.36 35.6
 -2 -1 9 365.38 22.94
 -2 -1 9 354.74 22.75
 -2 1 9 352.42 18.6
 2 1 -9 360.91 23.74
 2 -1 -9 356.24 24.42
 -2 -1 9 351.04 19.5
 -2 1 9 378.98 22.01
 2 1 -8 37.26 6.53
 2 -1 -8 41.1 6.67
 -2 -1 8 61.06 13.63
 -2 -1 8 43.04 6.39
 -2 -1 8 42.74 6.53
 2 1 -7 374.24 21.59
 2 -1 -7 341.77 21.69
 -2 -1 7 373.6 32.64
 -2 -1 7 347.41 20.89
 -2 -1 7 371.49 21.15
 2 1 -6 55.15 5.73
 2 -1 -6 46.51 5.7
 -2 -1 5 487.53 35.04
 2 1 -5 550.72 26.92
 -2 1 5 543.59 27.82
 -2 1 4 13.28 3.83
 -2 -1 4 10.37 4.74
 2 1 -3 27.78 2.11
 -2 1 3 30.34 3
 -2 -1 3 32.05 5.79
 -2 1 2 178.51 8.92
 -2 -1 2 161.13 12.45
 -2 1 1 589.85 26.76
 -2 1 1 543.82 30.08
 -2 -1 1 571.28 30.36
 -2 1 1 599.67 30.55
 -2 1 0 201.34 14.24
 -2 1 0 219.54 11.64
 -2 1 -1 282.51 19.09
 -2 1 -1 265.89 14.94
 -2 1 -2 1381.27 79.78
 2 1 2 1611.26 71.36
 -2 1 -3 65.65 12.62
 2 1 3 82.75 6.81
 -2 1 -4 1200.2 60.91
 2 1 4 1249.5 59.03
 -2 1 -5 14.55 3.99
 2 1 5 11.28 3.32
 -2 1 -6 1322.59 70.66
 2 1 6 1421.65 68.35
 -2 1 -7 105.9 12.73
 -2 -1 -7 94.34 12.09
 -2 1 -8 826.23 48.73
 -2 -1 -8 767.9 48.04
 2 1 8 761.71 37.48
 2 -1 8 799.27 37.9
 -2 -1 -9 145.58 17.32
 -2 1 -9 133.86 16.96
 2 1 9 146.74 9.88
 2 -1 9 139.45 9.88
 -2 1 -10 553.17 40.33
 -2 -1 -10 574.96 41.3
 2 -1 10 568.97 28.27
 2 1 10 532.38 27.82
 2 -1 10 470.51 30.8
 2 -1 10 531.16 31.5
 -2 1 -11 104.06 25.48
 -2 -1 -11 92.18 16.21
 -2 1 -11 80.22 14.71
 2 -1 11 109.59 8.95
 2 1 11 103.47 8.83
 2 -1 11 139.06 13.21
 2 -1 11 122.18 12.33
 -2 1 -12 462.49 51.12
 2 -1 12 405.75 27.44
 2 -1 12 439.07 27.84
 2 1 12 466.02 24.31
 2 -1 12 457.74 24.43
 -2 -1 -12 418.1 36.44
 -2 1 -12 423.47 36.26
 2 1 13 262.58 15.17
 2 -1 13 245.86 15.12
 2 1 13 248.53 17.43
 2 -1 13 229.79 17.72
 2 -1 13 220.37 17.43
 2 1 14 349.61 18.49
 2 -1 14 349.5 18.74
 2 1 14 345.22 20.74
 2 -1 14 311.36 21.03
 2 -1 14 312.83 21.06
 2 -1 15 33.6 5.39
 2 -1 15 36.85 5.64
 -2 1 -15 24.4 5.67
 2 -1 15 34.56 3.91
 2 1 15 39.51 5.14
 2 1 15 39.9 3.92
 2 -1 15 33.88 4.92
 2 1 15 37 5.09
 2 1 16 225.16 12.11
 -2 1 -16 167.91 12.73
 2 -1 16 183.87 12.27
 2 -1 16 180.63 12.26
 2 1 16 225.5 12.2
 -2 -1 -16 242.15 12.23
 -2 -2 17 8.94 2.27
 -2 2 17 6.2 2.31
 -2 2 17 4.46 2.12
 -2 -2 16 36.39 5.54
 -2 -2 16 39.87 5.67
 -2 2 16 47.15 5.45
 -2 2 16 34.03 4.88
 -2 -2 15 8.98 4.42
 -2 -2 15 9.42 4.32
 -2 2 15 9.09 3.88
 -2 2 15 9.96 3.05
 -2 2 15 4.75 3.75
 -2 -2 14 98.94 11.14
 -2 -2 14 112.92 11.61
 -2 2 14 114.48 10.73
 -2 2 14 102.01 8.72
 -2 2 14 107.77 10.22
 -2 2 13 122.69 11.1
 -2 2 13 103.67 18.21
 -2 -2 13 82.46 19.47
 -2 2 13 96.59 20.78
 -2 -2 13 94.27 11.16
 -2 -2 13 101.54 11.35
 -2 -2 13 89.33 8.4
 -2 2 13 88.8 10.11
 -2 2 13 105.93 8.81
 -2 2 12 581.74 32.25
 -2 2 12 600.78 47.75
 -2 2 12 510.39 51.97
 -2 -2 12 501.67 50.77
 -2 -2 12 578.8 33.71
 -2 -2 12 577.2 33.86
 -2 -2 12 564.15 29.97
 -2 2 12 551.14 29.77
 -2 2 12 579.66 32.66
 -2 2 11 311.6 21.04
 -2 2 11 295.68 31.76
 -2 2 11 279.25 37.3
 -2 -2 11 325.76 38.97
 -2 -2 11 313.29 19.11
 -2 -2 11 315.92 19.11
 -2 2 11 322.34 21.61
 -2 -2 11 376.41 23.11
 -2 -2 10 211.47 29.3
 -2 2 10 221.01 29.57
 -2 -2 10 220.96 16.98
 -2 -2 10 243.51 17.57
 -2 2 10 278.2 17.22
 -2 -2 10 253.59 16.28
 -2 -2 10 220.27 14.16
 -2 -2 10 235.46 14.35
 -2 2 10 217.01 14.19
 -2 2 9 255.57 14.67
 -2 -2 9 248.47 14.54
 -2 -2 9 200.38 27.14
 -2 -2 9 252.76 17.2
 -2 -2 9 264.37 17.46
 -2 2 9 225.57 13.59
 2 -2 -9 269.95 19.97
 2 2 -9 223.82 17.79
 -2 -2 9 247.2 14.53
 -2 2 9 265.02 16.6
 -2 -2 9 283.78 16.65
 -2 -2 8 518.69 28.98
 -2 -2 8 542.3 29.1
 -2 -2 8 521.58 42.16
 2 -2 -8 524 31.16
 2 2 -8 521.4 29.9
 -2 2 7 290.42 18.26
 -2 2 7 323.58 18.76
 -2 -2 7 297.69 18.11
 -2 -2 7 297.9 18.16
 -2 2 7 316.79 15.8
 2 2 -7 296.15 18.74
 -2 2 7 307.31 19.78
 -2 -2 7 317.55 28.64
 2 2 -6 227.91 13.42
 -2 2 6 219.77 14.2
 -2 -2 6 190.38 10.6
 -2 -2 6 213.01 20.87
 2 2 -5 85.51 6.51
 -2 2 5 92.81 7.43
 -2 -2 5 80.39 4.96
 -2 2 4 765.31 39.09
 -2 -2 4 741.08 42.27
 2 2 -4 734.12 34.29
 -2 2 4 824.14 36.1
 -2 -2 4 704.56 33.03
 2 -2 -3 464.85 21.18
 -2 -2 3 430.94 26.9
 -2 2 3 476 22.9
 -2 2 3 466.24 25.24
 -2 -2 3 459.83 25.86
 -2 2 2 506.29 25.52
 -2 -2 2 469.72 26.94
 2 -2 -2 490.06 23.08
 -2 -2 2 505.22 25.92
 -2 2 1 654.96 32.05
 -2 -2 1 637.49 33.52
 -2 2 1 637.93 33.26
 -2 2 1 661.78 33.54
 -2 -2 1 667.08 32.41
 -2 2 0 2941.39 125.35
 -2 2 0 2867.95 128.54
 -2 2 0 2606.16 126.25
 -2 2 -1 803.67 43.97
 -2 2 -1 848.46 40.07
 -2 2 -2 445.3 30.29
 -2 2 -3 1575.26 82.17
 2 2 3 1442.29 68.37
 -2 2 -4 126.84 11.51
 2 2 4 126.19 10.64
 2 2 5 379.4 22.97
 -2 2 -5 393.65 25.2
 -2 2 -6 315.28 23.06
 2 2 6 302.65 20.41
 2 2 7 507.44 30.89
 -2 2 -7 496.14 33.51
 -2 -2 -8 64.83 11.4
 -2 2 -8 86.48 12.47
 2 2 8 73.43 6.01
 2 -2 8 70.82 6.15
 -2 2 -9 154.14 18.24
 -2 -2 -9 177.47 19.69
 2 -2 9 156.04 10.7
 2 2 9 152.45 10.25
 -2 -2 -10 93.01 21.72
 -2 -2 -10 84.88 14.23
 -2 2 -10 75.71 13.22
 2 2 10 65.11 6.33
 2 -2 10 67.2 6.68
 2 -2 10 65.06 8.25
 2 -2 10 67.81 8.57
 -2 2 -11 90.07 24.4
 -2 -2 -11 126.61 27.24
 -2 -2 -11 81.48 15.5
 -2 2 -11 108.66 17.18
 2 2 11 120.9 9.74
 2 -2 11 128.28 10.1
 2 -2 11 183.85 14.35
 2 -2 11 170.9 14.61
 -2 -2 -12 45.02 15.26
 -2 2 -12 47.92 16
 2 -2 12 34.58 6.6
 2 -2 12 34.55 6.52
 2 -2 12 23.49 4.24
 2 2 12 33.34 4.52
 -2 2 -12 19.65 8.33
 -2 -2 -12 11.9 7.34
 2 2 13 22.92 5.68
 2 -2 13 30.47 4.65
 2 2 13 33.61 4.63
 2 -2 13 35.18 6.38
 2 -2 13 28.68 5.72
 2 2 14 10.29 3.94
 2 -2 14 5.79 2.5
 2 2 14 7.3 2.37
 2 -2 14 5.62 3.78
 2 -2 14 4.1 3.71
 2 -2 15 46.24 5.75
 2 -2 15 41.54 5.52
 -2 2 -15 33.56 5.8
 2 -2 15 42.2 4.29
 2 2 15 28.03 4.49
 2 2 15 31.68 4.9
 -2 -2 -16 5.81 1.95
 2 -2 16 3.39 1.95
 2 2 16 6.92 2.33
 2 2 16 8.81 2.52
 -2 3 17 246.26 13.16
 -2 -3 17 240.86 12.84
 -2 3 17 228.38 12.89
 -2 -3 17 248.46 12.94
 -2 3 16 2.15 3.24
 -2 3 16 3.05 3.32
 -2 -3 16 4.25 3.07
 -2 -3 16 -0.38 3.33
 -2 3 16 10.86 3.31
 -2 -3 16 6.59 2.58
 -2 -3 16 3.07 2.46
 -2 3 16 4.38 2.96
 -2 3 15 359.02 22.39
 -2 -3 15 352.59 21.53
 -2 3 15 361.71 22.3
 -2 -3 15 378.75 21.83
 -2 -3 15 339.53 19.76
 -2 3 15 323.42 20.09
 -2 3 15 321.46 19.88
 -2 -3 15 346.21 20.05
 -2 -3 14 10.16 4.43
 -2 3 14 15.36 5.06
 -2 -3 14 7.73 4.41
 -2 3 14 15.52 5.32
 -2 3 14 14.68 3.57
 -2 -3 14 19.62 4.49
 -2 3 14 9.55 4.09
 -2 3 14 12.27 4.49
 -2 -3 14 9.09 3.87
 -2 3 13 263.59 17.68
 -2 -3 13 271.07 17.74
 -2 3 13 229.69 27.09
 -2 -3 13 254.86 28.08
 -2 3 13 219.86 30.33
 -2 -3 13 231.12 31.24
 -2 -3 13 250.3 18.83
 -2 3 13 287.26 20.28
 -2 -3 13 268.08 19.08
 -2 3 13 261.97 19.6
 -2 -3 13 272.89 16.66
 -2 -3 13 257.57 16.55
 -2 -3 13 269.07 17.51
 -2 3 13 264.26 18.13
 -2 3 13 281.4 16.78
 -2 3 12 5.16 3.72
 -2 -3 12 1.87 4.59
 -2 3 12 5.71 5.53
 -2 -3 12 5.06 3.43
 -2 3 12 -2.63 12.27
 -2 -3 12 -2.57 12.63
 -2 3 12 2.88 4.04
 -2 3 12 12.16 4.72
 -2 -3 12 9.55 4.74
 -2 -3 12 1.28 3.46
 -2 -3 12 1.58 2.64
 -2 -3 12 0.99 3.8
 -2 3 12 4.4 3.78
 -2 3 12 5.52 2.81
 -2 -3 12 2.45 2.54
 -2 3 11 382.47 23.5
 -2 -3 11 418.64 35.92
 -2 -3 11 395.68 23.56
 -2 3 11 405.34 35.53
 -2 3 11 372.32 39.76
 -2 -3 11 342.2 38.71
 -2 3 11 430.79 25.98
 -2 3 11 426.64 26
 -2 -3 11 435.58 25.47
 -2 -3 11 427.33 25.39
 -2 -3 11 397.6 22.29
 -2 -3 11 384.42 23.38
 -2 3 11 408.19 22.38
 -2 3 11 397.09 24.14
 -2 -3 11 383.21 22.24
 -2 3 10 -1.59 5.24
 -2 3 10 3.5 2.72
 -2 3 10 0.6 3.78
 -2 3 10 3.57 3.52
 -2 -3 10 3.78 3.26
 -2 -3 10 3.77 3.4
 -2 3 10 4.42 9.71
 -2 -3 10 2.2 8.7
 -2 -3 10 4.41 2.33
 -2 3 10 2.34 2.91
 -2 -3 10 1.7 3.21
 -2 3 10 5.93 2.24
 -2 -3 10 3.63 2.12
 -2 3 9 297.37 15.98
 -2 -3 9 265.53 15.51
 -2 3 9 219.5 26.69
 -2 -3 9 267.99 29.44
 2 3 -9 260.41 19.07
 2 -3 -9 278.19 21.12
 -2 -3 9 268.44 16.57
 -2 -3 9 275.18 15.7
 -2 3 9 307.97 17.55
 -2 3 9 271.25 18.07
 -2 -3 9 240.05 17.31
 -2 3 9 274.74 18.15
 -2 -3 9 263.95 17.59
 -2 3 8 4.69 1.68
 2 3 -8 4.47 2.38
 -2 3 8 8.03 3.04
 -2 -3 8 1.66 5.49
 -2 3 8 3.29 4.78
 -2 3 8 5.3 2.71
 -2 -3 8 4.89 2.62
 -2 3 8 7.1 3.01
 -2 -3 8 2.87 2.56
 -2 3 7 173.09 9.74
 2 3 -7 159.85 12.27
 -2 3 7 166.47 13.24
 -2 3 7 185.33 19.85
 -2 -3 7 148.41 19.14
 -2 -3 7 154.18 11.35
 -2 -3 7 160.24 11.35
 -2 3 7 171.23 11.79
 -2 3 7 184 12
 -2 3 6 208.22 19.42
 -2 -3 6 164.61 11.4
 -2 -3 6 211.61 20.13
 2 3 -6 207.88 12.9
 -2 3 6 200.2 10.53
 -2 3 6 195.23 13.72
 -2 3 5 5.27 3.98
 -2 -3 5 7.56 5.09
 -2 3 5 6 2.3
 2 3 -5 2.22 1.4
 -2 -3 5 3.08 1.66
 -2 3 4 278.87 19.01
 -2 -3 4 324.66 20.22
 -2 -3 4 321.54 22.3
 -2 3 4 336.72 21.87
 2 3 -4 305.49 16.48
 -2 -3 4 324.86 16.17
 -2 -3 3 23.29 3.84
 -2 3 3 18.85 3.43
 -2 -3 3 15.92 4.55
 -2 3 3 14.57 3.87
 -2 -3 3 18.2 2.35
 2 -3 -3 19.96 2.34
 -2 3 3 17.5 3.87
 -2 -3 3 19.75 3.74
 -2 -3 2 10.86 2.79
 -2 3 2 6.92 2.22
 -2 -3 2 6.92 2.83
 -2 3 2 6.77 2.57
 2 -3 -2 7.55 1.93
 -2 -3 2 7.38 2.2
 -2 3 2 13.26 3.05
 -2 3 1 279.94 15.24
 -2 -3 1 267.51 15.19
 -2 3 1 251.4 15.96
 -2 3 1 279.5 16.32
 -2 -3 1 266.89 16.42
 -2 -3 1 252.49 15.78
 -2 3 1 264.76 16.31
 -2 -3 1 266.3 15.82
 -2 3 1 273.47 15.41
 -2 -3 1 278.45 15.36
 -2 -3 0 2498.94 116.34
 -2 3 0 2703.5 115.73
 -2 3 0 2812.76 118.46
 -2 -3 0 2752.16 117.47
 -2 3 0 2441.07 116.18
 -2 -3 0 2375.38 115.87
 -2 -3 -1 610.43 32.91
 -2 3 -1 643.12 34.42
 -2 3 -1 614.91 31.01
 -2 3 -2 760.12 42.74
 -2 -3 -2 712.98 40.24
 -2 -3 -3 284.59 22.41
 -2 3 -3 284.72 24.11
 2 3 4 100.91 8.97
 -2 3 -4 106.05 10.15
 2 3 5 1495.93 72.96
 -2 3 -5 1522.85 75.42
 2 3 6 177.32 14.37
 -2 3 -6 176.61 16.14
 -2 3 -7 839.93 48.06
 2 3 7 770.07 44.08
 2 3 8 151.26 9.59
 2 -3 8 147.14 10.03
 -2 -3 -8 138.07 16.27
 -2 3 -8 175.48 17.83
 2 -3 9 678.84 37.67
 2 3 9 722.62 38.94
 2 -3 9 676.66 37.7
 2 3 9 742.43 39.02
 -2 3 -9 784.53 48.13
 -2 -3 -9 793.69 48.92
 2 3 9 727.34 35.01
 2 -3 9 690.35 35.47
 2 -3 10 76.21 8.72
 2 3 10 71.42 9.13
 2 -3 10 80.47 8.99
 2 3 10 92.45 9.98
 -2 3 -10 114.08 23.2
 -2 -3 -10 86.81 20.6
 -2 3 -10 114.37 15.83
 -2 -3 -10 94.25 14.8
 2 3 10 80.26 6.99
 2 -3 10 80.8 7.54
 2 -3 11 391.09 29.45
 2 -3 11 474.91 27.76
 2 3 11 460.44 28.68
 2 -3 11 454.05 27.59
 2 3 11 477.52 28.87
 -2 -3 -11 387.58 45.82
 -2 3 -11 453.09 48.56
 -2 3 -11 505.71 38.3
 -2 -3 -11 460.59 37.66
 2 3 11 484.77 24.88
 2 -3 11 476.49 25.43
 2 3 12 76.25 9.33
 2 -3 12 88.63 9.41
 2 3 12 78.86 9.61
 2 -3 12 53.82 8.1
 -2 -3 -12 69.62 18.68
 -2 3 -12 72.17 18.2
 -2 3 -12 100.32 15.33
 -2 -3 -12 82.25 14.7
 2 3 12 81.43 7.1
 2 -3 12 70.55 7.15
 2 3 13 486.27 24.31
 2 3 13 435.56 26.22
 2 -3 13 464.35 25.83
 2 -3 13 451.33 24.63
 2 -3 13 442.68 26.66
 2 -3 13 441.18 26.55
 2 3 13 448.4 27.46
 2 3 13 463.06 27.73
 -2 -3 -14 92.07 11.01
 -2 3 -14 92.12 10.57
 2 -3 14 102.08 8.57
 2 -3 14 117.04 8.36
 2 3 14 109.41 7.67
 2 3 14 113.24 9.35
 2 -3 14 94.23 9.1
 2 -3 14 88.68 8.93
 2 3 14 95.65 9.7
 2 3 14 91.78 9.52
 2 -3 15 207.44 12.96
 2 3 15 216.29 13.2
 -2 -3 -15 195.74 15.18
 -2 3 -15 197.67 14.72
 2 3 15 211.07 14.23
 2 -3 15 211.5 13.83
 2 -3 15 212.79 13.81
 2 3 15 203.96 14.11
 2 3 15 215.98 13.36
 2 -3 15 223 13.08
 2 -3 15 233.33 12.64
 2 -3 16 5.8 1.85
 2 3 16 2.57 1.95
 2 -3 16 -0.29 2.05
 -2 3 -16 3.88 1.79
 -2 -3 -16 3.17 1.82
 2 3 16 -2.36 2.45
 2 -3 16 0.89 2.07
 -2 4 17 46.88 4.02
 -2 -4 17 55.26 4.14
 -2 -4 17 50.94 4.04
 -2 4 17 44.24 4.08
 -2 -4 16 -2.77 2.64
 -2 4 16 -1.16 2.71
 -2 -4 16 0.34 2.37
 -2 4 16 -1.17 2.61
 -2 -4 16 -0.5 2.1
 -2 4 16 2.84 2.39
 -2 -4 16 -0.73 2.11
 -2 4 16 2.21 2.5
 -2 4 15 104.54 10.07
 -2 -4 15 117.72 9.88
 -2 4 15 117.11 10.32
 -2 -4 15 103.59 9.46
 -2 -4 15 108.5 8.6
 -2 4 15 93.63 8.37
 -2 -4 15 102.95 8.6
 -2 -4 15 107.53 8.51
 -2 4 15 117.34 9.24
 -2 4 14 16.41 4.94
 -2 -4 14 11.33 4.14
 -2 4 14 12.03 4.46
 -2 -4 14 9.06 4.3
 -2 4 14 12.13 3.8
 -2 4 14 16.43 3.64
 -2 -4 14 10.78 3.5
 -2 -4 14 10.61 3.4
 -2 -4 14 16.7 4.16
 -2 4 14 12.2 3.88
 -2 4 13 133.34 18.27
 -2 4 13 120.96 10.08
 -2 -4 13 115.19 17.1
 -2 -4 13 117.23 10.02
 -2 -4 13 119.66 9.59
 -2 -4 13 109.17 10.77
 -2 -4 13 110.86 10.73
 -2 4 13 112.73 11.32
 -2 4 13 104.57 10.89
 -2 -4 13 101.44 19.06
 -2 4 13 66.19 15.9
 -2 4 13 108.58 9.23
 -2 -4 13 109.93 9.69
 -2 -4 13 112.76 9.5
 -2 4 13 113.05 10.17
 -2 -4 12 8.38 6.39
 -2 4 12 6.79 6.2
 -2 4 12 5.52 3.56
 -2 -4 12 9.98 3.82
 -2 -4 12 6.71 3.06
 -2 4 12 10.88 4.93
 -2 -4 12 8.06 4.35
 -2 4 12 10.95 4.71
 -2 -4 12 9.81 3.93
 -2 -4 12 -4.62 13.19
 -2 4 12 4.7 11.55
 -2 -4 12 11.68 3.42
 -2 -4 12 7.09 3.66
 -2 4 12 12.31 4.28
 -2 4 12 10.97 3.36
 -2 4 11 141.6 18.78
 -2 4 11 146.04 11.31
 -2 -4 11 153.22 11.57
 -2 -4 11 132.88 18.45
 -2 -4 11 141.09 10.66
 -2 4 11 150.16 12.88
 -2 4 11 165.91 13.27
 -2 -4 11 158.04 12.5
 -2 -4 11 134.3 12.07
 -2 4 11 112.44 20.27
 -2 -4 11 141.96 22.14
 -2 4 11 155.57 10.84
 -2 -4 11 156.54 11.53
 -2 4 11 157.91 11.92
 -2 -4 11 136.56 10.64
 -2 -4 10 59.34 14.25
 -2 4 10 47.54 13.24
 -2 -4 10 70.34 7.29
 -2 -4 10 90.13 13.96
 -2 4 10 64.37 6.92
 -2 4 10 82.75 13.83
 -2 -4 10 77.6 8.09
 -2 -4 10 67.24 7.78
 -2 4 10 81.6 8.73
 -2 4 10 74.07 8.35
 -2 4 10 74.25 7.52
 -2 -4 10 71.14 7.31
 -2 -4 10 72.53 6.69
 -2 4 10 75.5 6.67
 2 -4 -10 54.19 9.3
 -2 -4 10 71.46 6.66
 -2 4 9 786.86 37.23
 -2 -4 9 793.33 38.6
 -2 4 9 825.31 41.01
 -2 4 9 838.32 41.09
 -2 -4 9 761.05 40.1
 -2 -4 9 791.82 40.42
 -2 4 9 818.81 54.84
 -2 -4 9 757.1 54.12
 2 4 -9 729.91 42.66
 -2 -4 9 826.44 39.34
 -2 4 9 817.35 39.65
 -2 -4 9 757.14 38.51
 -2 4 9 795.49 38.46
 -2 -4 8 46.78 10.88
 -2 4 8 44.39 10.68
 -2 4 8 63.61 5.06
 2 4 -8 54.92 7.11
 -2 4 8 66.88 8.23
 -2 -4 8 54.04 5.08
 -2 4 8 57.12 5.24
 -2 4 8 54.14 6.19
 -2 -4 8 48.02 5.95
 -2 4 8 52.92 6.24
 -2 -4 8 50.3 5.88
 2 4 -7 1187.56 57.45
 -2 4 7 1208.15 53.65
 -2 4 7 1177.27 58.86
 -2 -4 7 1196.27 67.43
 -2 4 7 1207.76 66.98
 -2 -4 7 1036.21 55.64
 -2 4 7 1237.64 55.83
 -2 -4 7 1119.7 55.26
 -2 4 7 1217.6 55.74
 -2 -4 7 1138.09 55.3
 -2 -4 6 238.37 15.63
 -2 -4 6 263.61 22.57
 -2 4 6 265.53 21.79
 2 4 -6 261.5 16.05
 -2 4 6 262.39 17.16
 -2 4 6 260.27 13.45
 -2 4 5 1482.06 71.85
 -2 -4 5 1621.98 73.14
 -2 -4 5 1362.62 68.15
 -2 -4 5 1544.47 75.84
 -2 4 5 1541.79 74.99
 2 4 -5 1421.92 68.25
 -2 4 5 1480.2 69.59
 -2 4 4 173.55 14.1
 -2 -4 4 157.35 10.85
 -2 4 4 171.38 12.43
 -2 -4 4 168.21 13.14
 -2 -4 3 1972.77 88.43
 -2 4 3 1940.96 91.34
 2 -4 -3 1953.46 87.93
 -2 -4 3 1857.56 91.75
 -2 -4 3 1999.02 90.09
 -2 4 3 1927.02 89.54
 -2 4 2 457.37 24.32
 -2 -4 2 469.78 24.69
 -2 -4 2 473.91 26.08
 2 -4 -2 449.46 24.17
 -2 4 2 489.4 25.88
 -2 -4 2 485.81 24.06
 -2 -4 2 532.98 25.33
 -2 4 2 469.48 25.03
 -2 4 1 3947.28 172.84
 -2 -4 1 3762.66 172.8
 -2 -4 1 3895.14 174.39
 -2 4 1 4059.26 174.4
 2 -4 -1 3833.36 172.34
 -2 4 1 3775.27 173.81
 -2 -4 1 3874.05 173.73
 -2 -4 1 3893.11 173.78
 -2 4 1 3838.07 174.28
 -2 -4 1 3951.57 172.96
 -2 4 1 3956.9 173.18
 -2 4 0 19.02 3.2
 -2 4 0 14.52 3.31
 -2 -4 0 17.75 3.55
 -2 -4 0 20.75 3.08
 -2 4 0 15.5 2.87
 -2 4 -1 1407.58 66.26
 -2 -4 -1 1295.37 64.71
 -2 4 -1 1383.29 64.03
 -2 -4 -2 221.79 16.57
 -2 4 -2 258.09 18.7
 -2 4 -3 2370.28 111.87
 -2 -4 -3 2149.7 108.19
 -2 -4 -4 1043.23 43.43
 -2 4 -4 351.34 26.47
 2 4 5 929.47 48.02
 -2 4 -5 924.06 50.03
 2 4 6 208.5 16.54
 -2 4 -6 228.62 18.94
 -2 4 -7 526.12 34.74
 2 4 7 501.12 31.61
 2 -4 8 95.45 7.39
 2 4 8 84.67 6.6
 -2 4 -8 101.36 13.43
 2 4 8 77.03 10.67
 2 4 9 629.47 33.51
 2 -4 9 581.03 32.11
 2 4 9 636.43 33.44
 2 -4 9 594.67 32.3
 -2 -4 -9 586.15 41.9
 -2 4 -9 615.56 41.95
 2 4 9 596.13 29.82
 2 -4 9 570.32 30.5
 2 4 10 28.69 5.59
 2 -4 10 33.81 5.73
 2 -4 10 20.88 4.89
 2 4 10 27.03 5.62
 -2 4 -10 32.14 11.64
 2 -4 10 36.42 7.11
 -2 -4 -10 20.04 10.02
 -2 4 -10 31.51 8.5
 -2 -4 -10 33.94 9.14
 2 -4 10 26.47 4.24
 2 4 10 31.33 4.15
 2 -4 11 91.22 11.49
 2 -4 11 87.13 9.41
 2 -4 11 75.29 8.73
 2 4 11 97.72 10.2
 2 4 11 86.73 10.08
 -2 -4 -11 82.38 18.93
 -2 4 -11 65.26 17.34
 -2 4 -11 79.49 13.81
 -2 -4 -11 90.75 15.15
 2 -4 11 87.14 7.94
 2 4 11 87.12 7.37
 2 -4 12 9.3 8.08
 2 4 12 12.44 8.64
 2 -4 12 8.73 3.9
 2 4 12 11.22 4.6
 2 -4 12 9.29 4.17
 2 4 12 8.74 4.12
 -2 -4 -12 17.09 9.9
 -2 4 -12 17.08 9.89
 -2 -4 -12 1.71 3.77
 -2 4 -12 8.02 5.58
 2 -4 12 6.41 2.83
 2 4 12 4.64 2.35
 2 4 13 45.38 6.81
 2 4 13 31.57 5.9
 2 -4 13 39.02 5.98
 2 -4 13 37.41 5.89
 2 -4 13 42.1 5.71
 2 4 13 48.18 5.16
 2 -4 13 39.58 5.26
 2 4 13 32.66 5.75
 2 -4 14 6.01 3.02
 2 4 14 4.86 3.16
 2 -4 14 6.04 3.11
 2 4 14 3.39 3.06
 -2 4 -14 2.45 3.43
 -2 -4 -14 0.66 3.31
 2 4 14 3.05 2.82
 2 -4 14 4.47 2.51
 2 -4 14 4.77 2.65
 -2 4 -15 21.47 3.74
 2 4 15 12.67 3.44
 2 -4 15 16.52 3.4
 -2 4 -15 31.67 5.18
 -2 -4 -15 25.66 5.13
 2 4 15 39.31 5.16
 2 4 15 39.4 5.11
 2 -4 15 51.17 5.42
 2 -4 15 39.08 4.91
 -2 -4 -15 4.88 2.47
 2 -4 15 11.41 2.99
 2 -4 15 23.87 3.47
 2 4 15 14.95 3.6
 2 -4 16 5.07 1.64
 2 4 16 3.27 1.74
 2 -4 16 0.88 1.44
 2 -4 16 0.46 1.58
 2 4 16 2.56 1.88
 -2 -4 -16 2.4 1.35
 -2 4 -16 1.61 1.28
 -2 -5 17 130.79 7.57
 -2 5 17 136.26 7.6
 -2 -5 17 129.28 7.45
 -2 5 17 140.47 7.85
 -2 5 16 90.46 7.83
 -2 -5 16 82.66 7.29
 -2 5 16 89.32 7.79
 -2 -5 16 82.05 7.3
 -2 5 16 93.67 6.8
 -2 -5 16 93.22 6.72
 -2 -5 16 85.12 6.51
 -2 -5 16 94.12 7.32
 -2 5 16 98.59 7.1
 -2 -5 15 220.67 14.54
 -2 5 15 238.73 15.33
 -2 -5 15 224.27 14.61
 -2 5 15 261.88 15.76
 -2 -5 15 193.19 13
 -2 5 15 197.05 13.07
 -2 5 15 211.66 13.54
 -2 -5 15 208.61 13.12
 -2 -5 15 222.75 14
 -2 5 14 147.07 12.26
 -2 -5 14 119.13 11.14
 -2 5 14 142.28 12.12
 -2 -5 14 122.94 11.18
 -2 5 14 153.46 11.1
 -2 -5 14 153.68 11.15
 -2 -5 14 144.69 10.48
 -2 5 14 150.52 10.9
 -2 -5 14 140.51 10.59
 -2 -5 13 188.06 21.37
 -2 -5 13 185.2 12.79
 -2 5 13 177.99 12.74
 -2 5 13 155.66 19.73
 -2 -5 13 216.53 13.35
 -2 5 13 177.44 14.3
 -2 5 13 164.11 13.9
 -2 -5 13 158.78 13.33
 -2 -5 13 175.47 13.7
 -2 -5 13 156.28 22.84
 -2 5 13 135.19 21.55
 -2 -5 13 160.28 12.23
 -2 5 13 183.18 13.08
 -2 -5 13 204.41 13.42
 -2 5 13 192.72 12.77
 -2 -5 12 194.15 22.24
 -2 5 12 203.19 13.98
 -2 5 12 224.37 23.7
 -2 -5 12 198.55 14.11
 -2 -5 12 226.34 14.27
 -2 -5 12 199.05 15.26
 -2 5 12 230.61 16.22
 -2 5 12 208.17 15.7
 -2 -5 12 199.9 15.12
 -2 -5 12 180.22 25.2
 -2 5 12 196.2 25.77
 -2 -5 12 209.43 14.3
 -2 -5 12 201.09 14
 -2 5 12 237.58 14.37
 -2 5 12 220.73 14.68
 -2 -5 11 317.45 18.95
 -2 5 11 299.38 18.85
 -2 5 11 271.62 26.85
 -2 -5 11 302.13 28.1
 -2 -5 11 319.66 18.81
 -2 5 11 379 21.61
 -2 5 11 364.4 21.46
 -2 -5 11 336.16 20.34
 -2 -5 11 327.52 20.23
 -2 -5 11 242.24 30.46
 -2 5 11 258.15 30.92
 -2 5 11 317.95 18.7
 -2 -5 11 305.32 18.94
 -2 -5 11 344.51 19.4
 -2 5 11 321.42 19.42
 -2 5 10 118.4 19.29
 -2 -5 10 115.58 19.1
 -2 -5 10 134.81 10.7
 -2 -5 10 164.62 18.62
 -2 5 10 156.77 17.76
 -2 5 10 151.68 10.88
 -2 -5 10 161.82 10.87
 -2 5 10 157.97 12.04
 -2 -5 10 158.46 11.82
 -2 5 10 147.48 11.96
 -2 -5 10 140.51 11.31
 2 -5 -10 145.43 15.91
 -2 5 10 147.65 10.38
 -2 5 10 150.24 11.06
 -2 -5 10 159.11 11.04
 -2 -5 10 146.23 10.73
 -2 5 9 148.27 8.88
 -2 -5 9 156.67 10.09
 -2 -5 9 146.57 16.29
 -2 5 9 144.17 15.92
 -2 5 9 137.34 9.88
 -2 -5 9 141.94 10.03
 -2 -5 9 103.85 16.75
 -2 5 9 132.23 18.5
 -2 5 9 135.45 10.79
 -2 -5 9 119.03 10.17
 -2 5 9 136.67 10.75
 -2 -5 9 136.75 10.62
 -2 5 9 157.12 14.62
 2 5 -9 154.89 13.66
 -2 5 9 152.54 9.53
 -2 -5 9 128.06 9.63
 -2 5 9 130.92 9.94
 -2 5 9 143.41 9.62
 -2 -5 9 147.82 9.97
 -2 -5 8 184.03 10.96
 -2 5 8 156.78 18.75
 -2 -5 8 140.33 18.39
 -2 -5 8 158.1 11.38
 -2 5 8 167.5 11.76
 -2 5 8 169.11 11.79
 -2 -5 8 162.85 11.37
 -2 5 8 149.13 15.7
 -2 5 8 178.84 15.11
 -2 5 8 186.36 10.55
 2 5 -8 175.95 14.17
 -2 -5 8 164.57 10.61
 -2 5 8 163.94 10.41
 -2 5 7 93.65 10.98
 -2 5 7 107.44 10.46
 -2 5 7 93.06 6.45
 2 5 -7 93.12 9.16
 -2 5 7 110.46 13.89
 -2 -5 7 112.85 14.33
 -2 -5 7 90.06 8.87
 -2 5 7 102.27 7.9
 -2 -5 7 77.31 7.17
 -2 5 7 99.53 7.67
 -2 -5 7 84.47 7.14
 -2 5 6 284.27 19.54
 -2 -5 6 288.96 20.02
 -2 5 6 266.05 14.9
 -2 -5 6 246.49 14.65
 -2 5 6 270.46 14.94
 -2 -5 6 246.2 14.66
 -2 5 6 273.95 14.01
 2 5 -6 271.51 17.05
 -2 5 6 272.8 18
 -2 5 6 285.03 21.84
 -2 -5 6 275.29 22.13
 -2 -5 6 261.45 17.12
 -2 -5 5 5.25 3.22
 -2 5 5 5.42 2.93
 -2 5 5 7.48 3.69
 -2 -5 5 7.27 3.88
 2 5 -5 8.23 2.42
 -2 -5 5 10.66 3.33
 2 -5 -4 54.07 5.29
 -2 -5 4 57.74 8.14
 -2 5 4 60.03 7.98
 -2 -5 4 53.74 6.26
 -2 5 4 46.46 5.71
 -2 -5 4 58.54 6.75
 -2 -5 3 10.12 2.88
 2 -5 -3 12.9 2.89
 -2 5 3 9.1 2.99
 -2 -5 3 15.3 3.74
 -2 5 3 9.88 2.52
 -2 -5 3 7.78 2.5
 -2 5 2 120.44 8.36
 -2 -5 2 114.58 8.4
 -2 5 2 121.69 9.36
 2 -5 -2 103.31 8.67
 -2 -5 2 119.08 9.53
 -2 -5 2 131.95 9.14
 -2 -5 2 130.09 8.93
 -2 5 2 112.67 8.66
 -2 -5 1 385.33 20.19
 -2 5 1 400.34 20.26
 -2 -5 1 380.5 21.33
 -2 -5 1 366.62 20.62
 2 -5 -1 389.97 20.7
 -2 5 1 366.36 20.79
 -2 5 1 422.21 21.69
 -2 -5 1 393.05 20.88
 -2 -5 1 377.22 20.1
 -2 5 1 375.52 20.21
 -2 5 0 12.1 2.88
 2 -5 0 9.94 2.58
 -2 5 0 5.31 2.2
 -2 -5 0 9.5 2.44
 -2 -5 0 11.39 2.38
 -2 5 0 9.6 2.29
 -2 -5 -1 268.68 16.98
 -2 5 -1 295.6 18.07
 -2 5 -1 291.15 17.43
 -2 -5 -2 4.77 2.47
 -2 5 -2 1.28 2.53
 -2 -5 -3 205.1 16.27
 -2 5 -3 190.72 16.89
 -2 5 -4 30.22 8.26
 -2 5 -4 28.1 5.43
 -2 5 -5 1203.69 62.51
 -2 5 -6 194.9 17.4
 2 5 6 190.97 15.89
 2 5 7 670.07 40.58
 2 -5 7 685.01 34.38
 2 5 8 288.37 22.68
 2 5 8 286.06 15.71
 2 -5 8 275.49 16.51
 2 5 9 478.52 26.67
 2 -5 9 433.48 25.5
 2 5 9 492.53 26.85
 2 -5 9 437.65 25.59
 -2 -5 -9 458.41 42.28
 -2 5 -9 485.08 44.16
 -2 5 -9 499.8 35.79
 2 5 9 404.91 30.92
 2 -5 9 477.28 25.03
 2 5 9 457.79 23.74
 2 -5 10 92.36 11.61
 2 5 10 107.37 10.32
 2 -5 10 101.92 9.69
 2 -5 10 98.88 9.47
 2 5 10 105.04 10.14
 -2 -5 -10 89.71 18.55
 -2 5 -10 102.76 20.11
 -2 -5 -10 99.96 15.68
 -2 5 -10 110.15 15.8
 2 5 10 95.92 7.77
 2 -5 10 102.77 8.71
 2 -5 11 254.17 22.15
 2 5 11 332.06 20.15
 2 -5 11 298.03 18.96
 2 -5 11 271.05 18.54
 2 5 11 271 19.17
 -2 5 -11 292.84 35.06
 -2 -5 -11 227.03 31.34
 -2 -5 -11 300.87 29.11
 -2 5 -11 265.1 26.81
 2 5 11 309.53 17
 2 -5 11 294.26 17.82
 2 -5 12 135.6 22.43
 2 5 12 169.44 24.94
 2 5 12 182.45 14.24
 2 5 12 209.96 14.9
 2 -5 12 166.02 13.29
 2 -5 12 169.12 13.34
 -2 -5 -12 142.77 23.74
 -2 5 -12 160.37 25.19
 -2 5 -12 184.91 21.83
 -2 -5 -12 160.75 20.87
 2 -5 12 202.73 13.14
 2 5 12 188.92 11.96
 2 5 13 331.98 21.16
 2 -5 13 327.34 20.53
 2 5 13 357.69 21.58
 2 -5 13 322.61 20.52
 2 -5 13 325.79 19.7
 2 5 13 333.21 20.18
 2 -5 13 368.33 20.17
 2 5 13 371.66 19.06
 2 -5 14 60.34 6.59
 2 5 14 56.11 6.69
 2 -5 14 61.45 6.67
 2 5 14 65.36 7.12
 -2 -5 -14 62.85 7.97
 -2 5 -14 59.18 7.59
 2 -5 14 77.61 6.63
 2 -5 14 60.56 6
 2 5 14 64.81 6.44
 -2 -5 -15 109.61 10.17
 -2 5 -15 129.34 10.48
 -2 5 -15 159.4 10.36
 2 5 15 134.92 9.16
 2 -5 15 144.96 9.29
 -2 5 -15 163.77 9.59
 -2 -5 -15 150.93 9.36
 2 5 15 155.28 9.68
 2 -5 15 161 9.68
 2 -5 15 166.01 9.48
 2 5 15 143.52 10.23
 2 -5 15 135.28 9.75
 2 5 15 129.31 9.93
 2 -5 15 128.35 9.57
 2 -5 16 43.74 3.39
 2 5 16 36.22 3.32
 -2 -5 -16 34.38 3.12
 -2 5 -16 35.65 3.25
 2 -5 16 37.66 3.24
 2 -5 16 37.74 3.39
 2 5 16 39.88 3.6
 -2 -6 16 33.71 4.23
 -2 6 16 44.57 4.93
 -2 -6 16 35.07 4.33
 -2 6 16 37.28 4.51
 -2 -6 16 45.57 4.08
 -2 6 16 39.47 3.97
 -2 -6 16 42.1 3.96
 -2 -6 16 41.56 4.61
 -2 6 16 37.57 4.06
 -2 6 15 1.6 2.48
 -2 6 15 3.63 2.62
 -2 -6 15 2.23 2.42
 -2 -6 15 1.1 2.28
 -2 -6 15 3.62 2.42
 -2 -6 15 -1.06 2.19
 -2 6 15 2.02 2.39
 -2 -6 15 2.95 2.09
 -2 6 15 2.16 2.1
 -2 6 14 53.79 6.84
 -2 6 14 58.72 7.16
 -2 -6 14 48.17 6.28
 -2 -6 14 58.13 6.82
 -2 -6 14 55.1 6.29
 -2 6 14 65.32 6.45
 -2 -6 14 55.1 6.55
 -2 -6 14 57.28 5.89
 -2 -6 14 67.35 6.33
 -2 6 14 57.97 6.01
 -2 -6 13 40.42 5.3
 -2 6 13 31.96 4.9
 -2 -6 13 28.9 8.83
 -2 6 13 44.1 9.94
 -2 -6 13 47.11 5.77
 -2 6 13 36.75 6.19
 -2 -6 13 31.98 5.63
 -2 6 13 35.55 5.95
 -2 -6 13 35.09 5.76
 -2 -6 13 32.43 10.17
 -2 6 13 38.14 10.79
 -2 6 13 33.96 5.14
 -2 -6 13 36.55 5.63
 -2 -6 13 36.27 5.06
 -2 6 12 357.64 29.43
 -2 -6 12 321.07 28.41
 -2 -6 12 353.51 19.68
 -2 6 12 337.01 19.42
 -2 -6 12 349.42 19.93
 -2 6 12 326.97 20.95
 -2 6 12 325.98 20.86
 -2 -6 12 316.5 20.5
 -2 -6 12 339.94 20.69
 -2 -6 12 287.85 31.34
 -2 6 12 282.52 30.85
 -2 -6 12 318.3 19.19
 -2 -6 12 345.6 20.35
 -2 6 12 358.08 19.83
 -2 6 12 333.63 19.65
 -2 -6 11 34.85 4.92
 -2 -6 11 28.02 7.93
 -2 6 11 28.06 5.03
 -2 6 11 29.06 8.62
 -2 -6 11 45.9 5.91
 -2 6 11 62.04 7.62
 -2 -6 11 53.72 6.61
 -2 6 11 62.59 7.43
 -2 -6 11 67.7 7.26
 -2 -6 11 49.77 15.24
 -2 6 11 45.62 14.68
 -2 -6 11 49.17 6.21
 -2 -6 11 28.33 5.04
 -2 6 11 25.57 4.8
 -2 6 11 27.03 5.14
 -2 6 10 376.53 32.99
 -2 -6 10 281.65 30.13
 -2 6 10 382.19 28.92
 -2 6 10 351.75 19.82
 -2 -6 10 346.02 28.2
 -2 -6 10 371.89 20.1
 -2 -6 10 355.86 20.09
 -2 6 10 361.26 21.19
 -2 6 10 364.6 21.21
 -2 -6 10 347.22 20.78
 -2 -6 10 360.84 20.98
 -2 6 10 353.45 26.23
 -2 6 10 385.97 20.11
 -2 6 10 337.53 19.98
 -2 -6 10 333.57 20.09
 -2 -6 10 349.13 19.8
 -2 6 9 51.37 4.72
 -2 -6 9 58.73 5.76
 -2 6 9 58.3 10.03
 -2 -6 9 46.49 9.36
 -2 -6 9 56.12 5.68
 -2 6 9 53.64 5.43
 -2 -6 9 47.9 11.64
 -2 6 9 41.03 10.08
 -2 6 9 66.13 6.63
 -2 -6 9 56.74 6.32
 -2 6 9 55.39 6.33
 -2 -6 9 60.42 6.49
 -2 6 9 58.37 5.37
 2 6 -9 53.02 7.97
 -2 6 9 60.61 9.17
 -2 -6 9 49.95 5.49
 -2 6 9 59.63 5.74
 -2 -6 9 48.91 5.41
 -2 6 9 62.17 5.66
 -2 -6 8 1312.09 60.56
 -2 -6 8 1333.32 73.53
 -2 6 8 1359.08 73.07
 -2 -6 8 1275.63 61.1
 -2 -6 8 1231.95 60.86
 -2 6 8 1318.42 61.32
 -2 6 8 1318.63 61.4
 -2 -6 8 1257.67 68.52
 -2 -6 8 1299.1 60.17
 -2 6 8 1307.03 68.57
 -2 6 8 1373.84 60.07
 -2 6 8 1288.88 66.76
 2 6 -8 1334.36 66.03
 -2 6 8 1299.26 60.12
 -2 -6 8 1296.97 60.11
 -2 6 8 1295.78 60.22
 -2 -6 8 1227.75 60.26
 -2 -6 7 108.63 11.72
 -2 6 7 78.12 10
 -2 6 7 77.62 9.33
 2 6 -7 73.72 8.73
 -2 6 7 92.57 6.42
 -2 -6 7 82.61 12.22
 -2 -6 7 90.32 9.2
 -2 6 7 105.81 13.03
 -2 6 7 86.65 7.09
 -2 -6 7 84.19 6.98
 -2 6 7 88.69 7.08
 -2 -6 7 79.66 6.89
 -2 6 6 1105.83 55.51
 -2 -6 6 1162.49 56.54
 2 6 -6 1061.19 53.94
 -2 6 6 1122.96 49.59
 -2 -6 6 1148.24 54.39
 -2 6 6 1125.72 58.72
 -2 -6 6 1005.64 58.26
 -2 6 6 1053.02 50.13
 -2 -6 6 1018.95 49.97
 -2 -6 6 1026.23 49.96
 -2 6 6 1094.31 50.25
 -2 6 5 120.51 10.66
 -2 -6 5 127.98 11.09
 -2 6 5 125.84 7.64
 -2 -6 5 125.8 12.68
 -2 -6 5 127.82 11.06
 -2 6 5 125.87 12.22
 2 -6 -4 1202.29 57.19
 -2 -6 4 1183.12 59.1
 -2 -6 4 1221.97 60.58
 -2 6 4 1247.13 60.27
 -2 -6 4 1193.16 58.48
 -2 6 4 1203.48 58
 -2 -6 3 584.33 31.42
 -2 6 3 605.64 31.47
 2 -6 -3 602.92 30.67
 -2 -6 3 566.1 31.46
 -2 6 3 584.15 29.74
 -2 -6 3 574.93 29.98
 -2 6 2 2722.55 125.88
 -2 -6 2 2791.64 125.98
 -2 -6 2 2756.59 127.45
 -2 6 2 2869.9 127.55
 2 -6 -2 2631.03 127.49
 -2 -6 2 2828.98 128.07
 -2 6 2 2875.23 126.89
 -2 -6 2 2982.18 126.77
 -2 -6 1 550.4 27.51
 -2 6 1 560.41 27.69
 2 -6 -1 498.66 28.72
 -2 6 1 560.5 28.38
 -2 -6 1 560.6 28.89
 -2 6 1 590.97 29.16
 -2 -6 1 575.51 28.39
 -2 6 1 556.66 27.7
 -2 -6 1 546.71 27.52
 -2 -6 1 561.2 29.42
 2 -6 0 2618.23 110.76
 -2 6 0 2236.99 108.5
 -2 -6 0 2234.25 108.54
 -2 -6 0 2578.4 109.77
 -2 6 0 2623.28 110.29
 -2 6 -1 146.31 11.14
 2 -6 1 130.6 9.92
 -2 6 -1 126.53 10.22
 -2 -6 -1 130.96 9.82
 -2 6 -2 1735.85 82.66
 -2 -6 -2 1701.36 81.36
 -2 6 -3 204.17 16.29
 -2 -6 -3 176.98 14.79
 -2 6 -4 1005.34 54.5
 -2 6 -4 1059.97 58.92
 -2 -6 -4 1154.89 58.17
 -2 6 -5 128.35 12.7
 -2 6 -5 118.09 14.81
 -2 -6 -5 100.13 13.12
 2 6 6 1380.71 67.12
 -2 6 -6 1284.32 68.57
 -2 -6 -6 1176.59 71.66
 -2 6 -7 242.87 21.06
 2 6 7 232.37 19.17
 2 -6 7 221.88 13.66
 -2 -6 -7 229.51 24.22
 2 -6 8 138.65 13.67
 -2 6 -8 138.51 21.03
 2 6 8 144.02 15.31
 -2 6 -8 146.62 16.84
 2 -6 8 135.66 10.16
 2 6 8 144.6 9.42
 2 -6 9 108.44 12.35
 2 -6 9 88.09 8.64
 2 6 9 103.77 9.43
 2 6 9 115.23 9.74
 2 -6 9 99.56 8.98
 -2 6 -9 101.05 18.49
 -2 -6 -9 107.6 18.69
 -2 6 -9 104.73 14.92
 2 6 9 94.97 13.12
 2 6 9 96.98 7.5
 2 -6 9 114.15 8.95
 2 -6 10 179.03 17.37
 2 -6 10 187.09 13.52
 2 6 10 186.54 13.99
 2 -6 10 162.89 12.95
 2 6 10 180.5 13.74
 -2 6 -10 163.85 24.84
 -2 -6 -10 172.27 24.76
 -2 -6 -10 174.8 21.17
 -2 6 -10 204.86 22.13
 2 6 10 195.71 11.91
 2 -6 10 190.58 12.96
 2 -6 11 95.37 13.11
 2 -6 11 146.26 10.85
 2 6 11 125.26 11.3
 2 -6 11 151.87 10.91
 2 6 11 87.4 10.74
 -2 6 -11 78.68 17.96
 -2 -6 -11 52.47 14.43
 -2 -6 -11 69.55 13.7
 -2 6 -11 81.99 14.26
 2 6 11 62.03 6.83
 2 -6 11 99.82 9.19
 2 6 12 53.41 13.54
 2 -6 12 60.1 13.93
 2 -6 12 50.97 6.55
 2 6 12 59.97 7.31
 2 -6 12 55.78 6.79
 2 6 12 54.35 6.93
 -2 -6 -12 50.42 13.28
 -2 6 -12 40.14 12.11
 -2 -6 -12 68.33 13.07
 -2 6 -12 63 12.25
 2 -6 12 51.8 6.18
 2 -6 12 57.73 6.55
 2 6 12 55.06 5.53
 2 6 12 40.48 5.91
 2 -6 13 13.72 3.58
 2 -6 13 7.56 2.96
 2 6 13 13.42 3.58
 2 6 13 12.15 3.51
 2 -6 13 9 3.22
 2 -6 13 12.03 3.53
 2 6 13 7.97 3.37
 -2 6 -14 3.9 3.17
 -2 -6 -14 0.51 3.44
 2 -6 14 0.66 2.09
 2 6 14 3.61 2.31
 2 -6 14 2.5 2.07
 2 -6 14 -0.71 2.8
 2 -6 14 -3.2 2.97
 2 6 14 -1.15 3.15
 2 6 14 -1.93 3.23
 2 -6 15 2.82 1.79
 2 6 15 3.88 2.03
 -2 -6 -15 3.87 2.29
 -2 6 -15 2.01 2.05
 2 6 15 3.05 1.93
 2 6 15 5.86 2.19
 2 -6 15 2.32 1.82
 2 -6 15 4.6 1.95
 -2 -6 -15 3.59 1.76
 2 -6 15 6.91 2.69
 -2 6 -15 2.08 1.43
 2 6 15 3.59 2.24
 2 -6 15 3.32 1.64
 2 -6 16 2.04 1.59
 -2 -7 16 186.21 11.84
 -2 -7 16 191.19 11.97
 -2 -7 16 217.26 11.41
 -2 7 16 210.57 11.23
 -2 -7 16 224.73 12.61
 -2 -7 16 220.03 11.31
 -2 7 16 208.9 11.41
 -2 7 15 -3.9 3.37
 -2 -7 15 -2.12 2.26
 -2 7 15 -1.76 2.41
 -2 -7 15 1.42 2.24
 -2 -7 15 -2.63 2.63
 -2 7 15 -2.59 2.63
 -2 7 14 230.81 15.76
 -2 -7 14 227.31 15.53
 -2 7 14 232.06 15.73
 -2 -7 14 235.71 15.63
 -2 -7 14 280.9 15.99
 -2 -7 14 259.32 14.7
 -2 7 14 249.09 14.78
 -2 -7 14 246.28 15.94
 -2 7 14 253.1 14.6
 -2 -7 14 247.24 14.57
 -2 -7 13 31.3 5.56
 -2 7 13 35.78 5.68
 -2 -7 13 28.75 5.36
 -2 7 13 32.08 5.53
 -2 -7 13 43.7 5.71
 -2 -7 13 35.72 5.61
 -2 -7 13 36.62 4.8
 -2 7 13 39.26 5.08
 -2 -7 13 37.62 5.04
 -2 7 13 33.78 4.81
 -2 -7 12 241.56 24.55
 -2 7 12 302.23 17.67
 -2 7 12 296.63 26.05
 -2 -7 12 306.84 17.81
 -2 -7 12 334.14 18.9
 -2 7 12 320.05 19.52
 -2 -7 12 292.35 18.87
 -2 7 12 309.1 19.27
 -2 -7 12 286.62 18.71
 -2 -7 12 299.05 30
 -2 7 12 292.29 29.6
 -2 -7 12 352.96 19.73
 -2 7 12 289.74 17.63
 -2 -7 12 297.18 17.64
 -2 7 11 8.69 6.88
 -2 -7 11 14.39 4.54
 -2 7 11 7.75 4.03
 -2 -7 11 -1.26 6.56
 -2 -7 11 27.33 5.16
 -2 7 11 75.27 7.83
 -2 -7 11 51.11 6.47
 -2 -7 11 79.61 7.89
 -2 7 11 58.57 7.67
 -2 7 11 11.99 14.23
 -2 -7 11 31.43 13.86
 -2 7 11 10.62 4.23
 -2 7 11 13.25 3.91
 -2 -7 11 16 4.29
 -2 -7 11 38.19 5.72
 -2 7 10 496.81 39.19
 -2 -7 10 474.31 38.99
 -2 7 10 518.65 26.89
 -2 -7 10 543.7 36.57
 -2 -7 10 504.08 27.01
 -2 7 10 520.78 35.72
 -2 -7 10 541.66 27.83
 -2 7 10 514.81 28.21
 -2 7 10 523 28.31
 -2 -7 10 494.23 27.91
 -2 -7 10 542.5 28.36
 -2 7 10 563.46 27.19
 -2 7 10 512.71 34.75
 -2 -7 10 510.47 26.99
 -2 7 10 499.43 27.01
 -2 -7 10 561.69 28.44
 -2 7 10 522.02 27.32
 -2 -7 9 -2.87 7.88
 -2 7 9 1.4 6.14
 -2 7 9 4.06 3.69
 -2 -7 9 1.04 3.22
 -2 -7 9 2.86 2.13
 -2 7 9 2.52 1.94
 -2 -7 9 -0.33 2.08
 -2 7 9 1.51 2.27
 -2 -7 9 0.73 2.24
 -2 -7 9 1.48 2.23
 -2 7 9 0.38 2.28
 -2 7 9 2.76 2.68
 -2 7 9 3.65 2
 -2 -7 9 3.83 2.17
 -2 7 9 0.29 2.27
 -2 7 9 0.91 1.96
 -2 -7 9 -1.71 2.72
 -2 7 8 413.55 20.84
 -2 -7 8 429.32 22.09
 -2 7 8 353.49 29.77
 -2 -7 8 369.75 30.48
 -2 -7 8 456.34 29.13
 -2 7 8 382.18 27.26
 -2 -7 8 415.81 21.35
 -2 7 8 414.17 21.15
 -2 7 8 412.85 22.16
 -2 7 8 403.45 22.09
 -2 -7 8 410.19 22.22
 -2 -7 8 407.82 22.14
 -2 7 8 430.11 21.44
 -2 7 8 423.83 27.59
 -2 -7 8 388.44 21.69
 -2 -7 8 378.08 21.06
 -2 7 8 412.08 21.3
 -2 7 8 422 21.52
 -2 -7 7 9.97 3.46
 -2 7 7 15.62 4.44
 -2 -7 7 14.67 4.68
 -2 7 7 10.14 3.78
 -2 7 7 15.13 2.57
 -2 7 7 12.3 4.94
 -2 -7 7 5.36 4.28
 -2 7 7 13.63 2.69
 -2 7 7 15.96 2.97
 -2 -7 7 14.16 2.7
 -2 -7 7 13.49 2.78
 -2 -7 6 476.45 27.25
 -2 7 6 448.19 26.36
 -2 7 6 433.4 21.77
 -2 -7 6 404.52 21.59
 -2 -7 6 402.92 21.55
 -2 7 6 427.19 21.69
 -2 7 6 421.73 21.34
 -2 -7 6 410.93 28.7
 -2 -7 6 474.5 26.54
 -2 7 6 457.17 28.86
 -2 -7 5 9.33 3.11
 -2 7 5 13.76 3.5
 -2 -7 5 16.49 4.17
 -2 7 5 12.39 2.11
 -2 7 5 14.25 4.68
 -2 -7 5 5.76 3.99
 -2 -7 4 20.46 4.63
 -2 7 4 23.59 4.76
 -2 7 4 28.37 4.3
 -2 -7 4 28.07 4.28
 2 -7 -4 22.52 4.16
 -2 -7 4 25.05 5.12
 -2 -7 3 47.54 5.89
 -2 7 3 51.04 5.87
 -2 7 3 40.9 4.76
 -2 -7 3 42.92 4.89
 2 -7 -3 42.24 5.58
 -2 -7 3 53.93 6.91
 -2 7 2 63.35 5.76
 -2 -7 2 72.5 5.99
 -2 -7 2 71.13 7.96
 -2 -7 2 73.98 6.94
 -2 7 2 82.67 7.26
 2 -7 -2 67.51 7.32
 -2 -7 2 79.18 6.65
 -2 -7 1 190.36 11.22
 -2 7 1 190.72 11.37
 -2 -7 1 196.94 13.98
 -2 -7 1 187.79 11.29
 -2 7 1 190.21 11.32
 2 -7 -1 171.59 13.08
 2 -7 0 2.22 2.34
 -2 7 0 2.13 1.25
 -2 -7 0 2.3 1.55
 -2 -7 0 3.09 1.38
 -2 7 0 3.05 1.29
 -2 7 0 1.15 1.31
 -2 -7 0 3.22 1.71
 -2 7 -1 18.48 4.46
 2 -7 1 19.72 3.86
 -2 7 -1 20.97 3.59
 -2 -7 -1 26.51 3.93
 -2 7 -1 26.89 3.54
 2 -7 2 242.7 15.63
 -2 -7 -2 227.72 15.4
 -2 7 -2 227.54 15.94
 -2 7 -3 12.42 3.92
 -2 -7 -3 18.53 4.39
 -2 -7 -4 568.12 34.84
 -2 7 -4 580.79 36.02
 -2 7 -4 594.92 34.24
 -2 -7 -5 13.22 5.14
 2 -7 5 8.84 3.46
 -2 7 -5 9.91 5.01
 -2 7 -5 14.75 4.7
 -2 7 -6 779.98 49.06
 -2 -7 -6 729.73 47.27
 2 -7 6 729.77 41.04
 -2 7 -6 804.15 45.53
 2 7 6 736.32 43.12
 2 7 7 9.22 4.31
 -2 7 -7 12.57 5.03
 -2 7 -7 3.22 3.97
 -2 -7 -7 13.67 6.47
 2 -7 7 8.95 3.59
 2 -7 8 670.69 38.88
 2 7 8 676.38 33.61
 2 -7 8 630.81 32.96
 2 7 8 640.4 33.37
 2 -7 8 617.57 32.9
 -2 7 -8 659.28 48.81
 -2 -7 -8 611.17 46.67
 2 7 8 655.52 40.64
 -2 7 -8 747.27 45.11
 2 7 8 658.28 31.66
 2 -7 8 624.06 33
 2 7 9 51.79 6.31
 2 7 9 62.05 6.92
 2 -7 9 52.9 6.26
 2 -7 9 57.23 6.5
 -2 7 -9 37.61 11.03
 -2 -7 -9 45.98 12.07
 2 -7 9 56.11 8.99
 -2 7 -9 68.39 12.2
 2 7 9 50.75 9.58
 2 7 9 56.12 5.29
 2 -7 9 64.11 6.63
 2 -7 10 368.68 28.47
 2 7 10 426.43 23.72
 2 -7 10 390.49 22.96
 2 -7 10 383.3 22.92
 2 7 10 422.89 23.65
 -2 -7 -10 352.05 36.25
 -2 7 -10 396.08 38.39
 -2 -7 -10 349.67 32.93
 -2 7 -10 451.76 35
 2 -7 10 422.79 23.26
 2 7 10 391.02 21.29
 2 7 11 13.59 8.26
 2 7 11 11.22 3.95
 2 -7 11 11.45 3.84
 2 7 11 5.37 3.18
 2 -7 11 8.71 3.61
 -2 7 -11 6.81 6.61
 -2 -7 -11 4.36 5.35
 -2 -7 -11 1.75 3.35
 -2 7 -11 6.54 5.68
 2 7 11 4.51 2.26
 2 -7 11 6.28 3.2
 2 7 12 387.95 22.08
 2 -7 12 348.44 21.31
 2 7 12 373.14 21.93
 2 -7 12 324.6 20.99
 2 -7 12 366.35 20.64
 2 7 12 361.74 20.87
 2 -7 12 405.8 21.99
 2 7 13 25.99 4.44
 2 -7 13 25.64 4.36
 2 7 13 22.3 4.33
 2 -7 13 15.45 3.75
 -2 7 -13 14.92 4.43
 -2 -7 -13 18.69 4.7
 2 7 13 22.3 3.78
 2 -7 13 24.05 4.56
 2 -7 13 19.5 3.57
 2 7 14 176.52 11.02
 2 -7 14 180.18 11.15
 -2 7 -14 164.37 12.61
 -2 -7 -14 147.08 12.31
 2 7 14 190.72 12.22
 2 -7 14 159.24 11.49
 2 -7 14 172.59 11.73
 2 7 14 191.83 12.2
 2 -7 14 198.78 11.3
 2 7 14 187.43 11.29
 2 -7 14 224.48 12.67
 -2 -7 -14 178.66 10.96
 2 -7 15 -2.14 2.17
 -2 -7 -15 -0.98 1.74
 -2 7 -15 -1.77 1.52
 2 7 15 -2.45 2.52
 2 -7 15 0.49 2.41
 2 -7 15 0.69 1.35
 2 7 15 1.58 1.76
 -2 -8 16 19.39 3.15
 -2 8 16 15.58 2.4
 -2 8 16 17.1 2.29
 -2 -8 15 2.93 2.25
 -2 -8 15 0.89 2.19
 -2 -8 15 2.68 1.85
 -2 8 15 6.06 2.24
 -2 -8 15 6.43 2.58
 -2 8 15 2.61 1.86
 -2 -8 15 4.22 1.96
 -2 8 14 116.52 9.47
 -2 -8 14 112.77 9.35
 -2 -8 14 123.59 9.6
 -2 8 14 119.89 9.56
 -2 -8 14 119.58 9.8
 -2 -8 14 112.32 8.25
 -2 8 14 122.62 8.54
 -2 -8 14 122 9.54
 -2 -8 14 122.98 8.49
 -2 8 14 104.36 8.05
 -2 8 13 54.91 6.82
 -2 -8 13 56.55 6.98
 -2 8 13 67.33 7.29
 -2 -8 13 57.08 6.97
 -2 -8 13 68.99 6.19
 -2 8 13 54.28 5.84
 -2 -8 13 65.14 7.29
 -2 -8 13 65.2 6.94
 -2 8 13 65.24 6.19
 -2 -8 13 54.72 5.98
 -2 8 12 32.71 7.81
 -2 -8 12 43.3 8.95
 -2 -8 12 48.79 5.41
 -2 8 12 45.46 5.19
 -2 8 12 30.13 8.87
 -2 -8 12 49.89 11.53
 -2 -8 12 57.45 6.56
 -2 8 12 49.01 6.23
 -2 8 12 52.54 6.42
 -2 -8 12 55.84 6.5
 -2 -8 12 41.3 5.86
 -2 -8 12 52.65 5.65
 -2 -8 12 53.21 6.73
 -2 8 12 48.65 5.52
 -2 -8 11 176.69 19.56
 -2 -8 11 171.15 12.26
 -2 8 11 151.42 18.21
 -2 8 11 192.33 12.63
 -2 8 11 166.64 22.07
 -2 -8 11 179.62 22.66
 -2 8 11 218.65 14.35
 -2 -8 11 206.44 13.99
 -2 8 11 201.22 14.18
 -2 -8 11 200.15 14
 -2 -8 11 191.94 12.57
 -2 8 11 198.11 12.83
 -2 -8 11 219.41 14.45
 -2 -8 11 207.53 13.8
 -2 -8 10 378.72 21.32
 -2 -8 10 359.72 20.13
 -2 8 10 356.61 27.87
 -2 -8 10 374.74 28.69
 -2 8 10 345.86 19.93
 -2 -8 10 344.98 31.37
 -2 8 10 396.03 32.57
 -2 -8 10 391.9 21.63
 -2 8 10 385.55 21.54
 -2 -8 10 381.42 21.49
 -2 8 10 375.33 21.45
 -2 8 10 341.02 27.1
 -2 8 10 399.48 20.63
 -2 -8 10 351.46 20.07
 -2 8 10 381.33 20.43
 -2 -8 10 367.33 21.64
 -2 -8 9 80.56 7.33
 -2 8 9 81.13 6.68
 -2 8 9 87.66 11.45
 -2 -8 9 84.54 6.91
 -2 -8 9 82.77 11.44
 -2 8 9 85.58 13.74
 -2 -8 9 74.24 13.54
 -2 8 9 91.97 7.88
 -2 -8 9 85.4 7.64
 -2 8 9 72.59 7.21
 -2 -8 9 81.34 7.49
 -2 8 9 87.97 6.95
 -2 8 9 75.86 10.75
 -2 -8 9 94.36 7.99
 -2 -8 9 77.53 6.72
 -2 8 9 80.7 6.76
 -2 -8 8 679.03 33.86
 -2 -8 8 682.2 32.82
 -2 8 8 629.47 32.4
 -2 -8 8 744.41 41.24
 -2 8 8 714.35 40.41
 -2 -8 8 657.97 43.77
 -2 8 8 677.35 43.61
 -2 8 8 720.18 34.01
 -2 -8 8 703.2 33.92
 -2 8 8 704.25 33.88
 -2 -8 8 686.96 33.82
 -2 8 8 702.03 33.28
 -2 8 8 667.14 40.29
 -2 -8 8 638.2 32.62
 -2 8 8 630.07 32.56
 -2 -8 8 662.7 33.86
 -2 -8 7 259.72 19.07
 -2 8 7 252.13 21.75
 -2 -8 7 250.87 22
 -2 -8 7 256.53 15.09
 -2 8 7 276.55 15.33
 -2 -8 7 249.78 15.02
 -2 8 7 266.6 15.14
 -2 -8 7 291.55 20.68
 -2 8 7 286.37 19.97
 -2 8 7 277.58 15
 -2 8 7 268.47 20.36
 -2 -8 7 274.15 15.44
 -2 8 6 972.25 49.39
 -2 -8 6 971.81 49.94
 -2 8 6 967.06 44.66
 -2 -8 6 912.94 44.52
 -2 8 6 952.56 44.69
 -2 -8 6 914.56 44.53
 -2 8 6 960.31 44.65
 -2 -8 6 1048.75 50.68
 -2 8 6 1066.82 53.09
 -2 -8 6 909.03 52.17
 -2 -8 5 484.44 27.79
 -2 8 5 481.61 27.98
 -2 -8 5 418.85 27.52
 -2 -8 5 442.84 25.8
 -2 8 5 433.11 25.4
 -2 8 4 1036.26 50.2
 -2 -8 4 990.55 50.27
 -2 -8 4 949.83 48.08
 -2 8 4 954.89 47.93
 -2 -8 4 1023.09 51.66
 -2 8 4 981.96 45.41
 2 -8 -4 1023.25 50.14
 -2 -8 3 743.44 38.58
 -2 8 3 768.19 38.64
 -2 8 3 760.07 37.17
 -2 -8 3 757.89 37.16
 -2 -8 3 767.77 41.24
 2 -8 -3 746.94 39.82
 -2 -8 2 1179.22 56.98
 2 -8 -2 1202.81 59.23
 -2 8 2 1272.77 57.5
 -2 -8 2 1168.61 55.53
 -2 8 2 1190.1 55.81
 -2 -8 2 1207.25 60.42
 -2 -8 1 684.84 39.21
 -2 8 1 748.25 35.3
 -2 -8 1 769.01 35.49
 2 -8 -1 684.92 38.56
 -2 8 0 1627.21 69.97
 -2 8 0 1404.25 68.46
 -2 -8 0 1333.32 68.4
 2 -8 0 1614.27 73.5
 -2 8 0 1608.27 69.59
 -2 -8 0 1639.58 69.75
 -2 8 -1 973.94 47.77
 -2 -8 -1 970.24 47.42
 -2 -8 -1 1013.3 46.82
 -2 8 -1 995.81 46.66
 2 -8 1 988.97 50.16
 2 -8 2 1505.53 70.96
 -2 8 -2 1479.76 70.11
 -2 -8 -2 1406.18 69.26
 -2 8 -3 329.37 17.54
 -2 -8 -3 338.86 21.54
 -2 8 -3 346.9 22.38
 -2 -8 -4 1447.61 69.37
 -2 8 -4 1277.25 69.12
 -2 8 -4 1312.85 68.75
 -2 -8 -5 112.62 13.6
 -2 8 -5 107.57 13.66
 2 -8 5 143 12.51
 -2 8 -5 137.18 13.8
 -2 -8 -6 892.68 53.51
 -2 8 -6 889.38 54.41
 2 -8 6 856.97 47.95
 -2 8 -6 948.23 52.52
 -2 8 -7 42.87 8.89
 2 8 7 33.4 7.38
 2 -8 7 30.08 6.53
 -2 -8 -7 40.77 9.29
 -2 8 -7 22.99 7.66
 2 -8 8 766.31 44.79
 2 8 8 786.4 38.78
 2 8 8 789.71 38.79
 2 -8 8 760.75 38.33
 2 -8 8 726.26 38.21
 -2 -8 -8 799.46 53.64
 -2 8 -8 762.56 53.77
 2 8 8 797.72 47.12
 -2 8 -8 929.22 52.37
 2 -8 8 736.77 38.76
 2 8 9 7.1 3.08
 2 -8 9 3.61 2.53
 2 8 9 4.57 2.86
 2 -8 9 4.79 2.88
 -2 8 -9 3.95 5.32
 2 -8 9 2.02 3.68
 -2 -8 -9 3.76 4.62
 2 8 9 1.18 2.89
 -2 8 -9 3.02 4.39
 2 8 9 3.78 2.34
 2 -8 9 3.9 2.82
 2 -8 10 345.28 27.13
 2 8 10 347.9 20.53
 2 -8 10 315.78 19.9
 2 8 10 340.53 20.39
 2 -8 10 355.1 20.49
 -2 8 -10 295.84 32.46
 -2 -8 -10 289.4 31.37
 2 8 10 308.51 27.24
 -2 8 -10 395.24 32.68
 2 -8 10 375.51 21.09
 2 -8 11 46.03 12.82
 2 8 11 10.8 9.52
 2 8 11 22.19 6.16
 2 8 11 28.97 6.39
 2 -8 11 63.93 7.32
 2 -8 11 51.41 6.47
 -2 -8 -11 2 5.88
 -2 8 -11 21.07 9.59
 -2 -8 -11 1.77 4.44
 -2 8 -11 38.51 10.76
 2 -8 11 17.66 4.26
 2 -8 11 24.44 5.12
 -2 8 -12 69.58 8.34
 2 -8 12 58.83 6.23
 2 8 12 59.03 6.3
 2 -8 12 56.68 6.88
 2 8 12 61.05 6.76
 2 8 12 68.06 7.01
 2 -8 12 52.14 6.25
 2 -8 12 55.7 6.51
 -2 8 -13 3.96 2.42
 2 8 13 3.74 2.33
 2 -8 13 3.95 2.53
 2 -8 13 3.98 2.35
 2 8 13 2.26 2.3
 -2 -8 -13 3.49 2.74
 -2 8 -13 4.41 2.8
 2 8 13 1.18 2.13
 2 -8 13 3.26 2.61
 2 -8 13 1.99 2.01
 -2 8 -14 50.86 6.03
 -2 8 -14 62.2 6.18
 2 8 14 51.18 4.77
 2 -8 14 63.07 5.24
 2 -8 14 49.42 5.21
 2 -8 14 55.99 5.5
 -2 8 -14 62.95 5.16
 -2 -8 -14 57.52 4.93
 2 8 14 56.35 5.11
 2 -8 14 64.7 6.3
 2 -8 14 58.91 5.05
 2 8 15 1.55 1.46
 -2 8 -15 1.52 1.76
 2 -8 15 3.95 2.34
 2 8 15 0.41 1.73
 -2 -8 -15 0.38 1.19
 -2 -9 16 164.44 9.74
 -2 -9 15 88.62 6.89
 -2 -9 15 95.85 7.15
 -2 9 15 90.58 6.34
 -2 -9 15 106.08 7.89
 -2 -9 15 91.71 6.28
 -2 9 15 88.96 6.15
 -2 9 14 137.11 10.09
 -2 -9 14 114.49 9.67
 -2 -9 14 113.5 9.57
 -2 9 14 125.16 9.8
 -2 9 14 127.85 8.82
 -2 -9 14 157.57 11
 -2 -9 14 139.64 8.96
 -2 -9 14 145.98 10.29
 -2 9 14 134.47 8.76
 -2 -9 14 135.53 8.91
 -2 -9 13 123.21 9.99
 -2 9 13 109.84 9.6
 -2 9 13 106.15 9.54
 -2 -9 13 103.45 9.44
 -2 9 13 122.1 8.84
 -2 -9 13 129.89 10.57
 -2 -9 13 118.3 8.66
 -2 -9 13 123.77 10.05
 -2 -9 13 117.2 8.66
 -2 9 13 122.67 8.66
 -2 -9 12 116.18 15.06
 -2 -9 12 141.17 9.67
 -2 9 12 131.71 9.29
 -2 9 12 102.1 16.53
 -2 -9 12 99.57 16.34
 -2 -9 12 108.73 10.03
 -2 -9 12 110.24 10.08
 -2 9 12 131.76 10.68
 -2 9 12 116.19 10.13
 -2 -9 12 129.51 9.23
 -2 9 12 120.97 9.08
 -2 -9 12 140.75 11.26
 -2 -9 12 131.41 10.53
 -2 -9 11 73.03 7.66
 -2 -9 11 53.41 6
 -2 9 11 48.53 6.05
 -2 -9 11 54.66 10.65
 -2 9 11 45.28 9.69
 -2 -9 11 74.49 13.7
 -2 9 11 76.63 14.42
 -2 9 11 78.55 8.49
 -2 -9 11 79.83 8.03
 -2 9 11 86.18 8.66
 -2 -9 11 67.47 7.75
 -2 9 11 29.64 7.85
 -2 9 11 58.17 6.26
 -2 -9 11 90.34 8.62
 -2 -9 11 62.35 6.15
 -2 -9 10 220.28 14.11
 -2 9 10 179.22 12.3
 -2 -9 10 211.81 12.93
 -2 -9 10 200.23 19.46
 -2 9 10 198.13 19.24
 -2 -9 10 199.49 22.54
 -2 9 10 191.29 21.54
 -2 9 10 216.19 14.09
 -2 -9 10 198.47 13.75
 -2 9 10 210.84 13.93
 -2 -9 10 203.56 13.81
 -2 9 10 186.53 19.01
 -2 9 10 220.78 13.3
 -2 -9 10 209.28 12.75
 -2 9 10 202.35 12.77
 -2 -9 10 220.3 14.61
 -2 -9 9 88.35 7.03
 -2 9 9 72.05 10.85
 -2 -9 9 76.16 11.34
 -2 9 9 74.57 6.52
 -2 9 9 88.82 13.48
 -2 -9 9 76.97 13.26
 -2 9 9 89.73 7.86
 -2 -9 9 101.39 8.26
 -2 9 9 81.7 7.61
 -2 -9 9 85.48 7.76
 -2 9 9 85 11.88
 -2 9 9 104.38 7.73
 -2 -9 9 81.98 6.93
 -2 9 9 87.03 7.08
 -2 -9 9 96.22 8.45
 -2 -9 8 129.2 9.59
 -2 -9 8 103.17 14.7
 -2 9 8 125.51 15.59
 -2 -9 8 116.54 8.31
 -2 -9 8 138.06 13.96
 -2 9 8 127.68 13.13
 -2 9 8 124.11 9.12
 -2 -9 8 128.05 9.32
 -2 9 8 123.91 9.1
 -2 -9 8 115.82 9.08
 -2 9 8 128.43 9.04
 -2 9 8 126.01 13.87
 -2 -9 8 118.1 9.43
 -2 -9 8 125.45 8.53
 -2 -9 7 56.56 5.96
 -2 -9 7 33.49 8.21
 -2 9 7 43.51 8.47
 -2 -9 7 48.09 8.17
 -2 -9 7 43.81 4.81
 -2 9 7 45.52 4.77
 -2 -9 7 45.91 4.82
 -2 9 7 41.88 4.66
 -2 9 7 61.63 8.14
 -2 -9 7 52.42 7.77
 -2 9 7 43.72 4.72
 -2 -9 7 51.43 5.53
 -2 -9 6 58.96 7.56
 -2 9 6 64.46 7.62
 -2 9 6 53.93 4.97
 -2 9 6 64.53 5.27
 -2 9 6 61.81 5.4
 -2 -9 6 69.72 8.61
 -2 9 6 66.86 9
 -2 -9 6 57.4 8.64
 -2 9 5 6.25 1.98
 -2 9 5 9.38 3.31
 -2 -9 5 8.62 3.35
 -2 -9 5 7.1 2.57
 -2 9 5 9.99 2.8
 -2 -9 5 11.59 4.25
 -2 9 4 49.05 6.57
 -2 -9 4 50.58 7.63
 -2 9 4 23.5 3.99
 -2 -9 4 26.03 4.48
 -2 -9 4 29.41 6.51
 -2 9 4 73.5 5.18
 2 -9 -4 55.55 8.78
 -2 -9 3 0.41 1.57
 -2 9 3 0.8 1.71
 -2 -9 3 0.59 1.25
 -2 9 3 1.76 1.29
 -2 -9 3 1.38 2.94
 -2 9 3 0.2 1.6
 2 -9 -3 1.18 2.41
 -2 -9 2 38.74 4.77
 -2 9 2 41.42 4.31
 -2 -9 2 42.45 4.18
 2 -9 -2 45.32 6.61
 -2 -9 2 36.11 6.67
 -2 -9 1 14.49 4.5
 2 -9 -1 8.95 3.9
 -2 -9 1 7.06 2.31
 -2 -9 0 114.88 7.88
 -2 9 0 120.51 7.84
 -2 -9 0 138.45 8.78
 2 -9 0 150.72 12.53
 -2 9 -1 17.6 3.01
 -2 -9 -1 20.73 3.15
 2 -9 1 25.14 5.28
 -2 9 -1 20.41 2.84
 -2 -9 -1 18.96 2.81
 -2 9 -1 20.68 3.12
 -2 -9 -2 6.22 2.28
 2 -9 2 10.65 3.78
 -2 9 -2 9.75 1.97
 -2 9 -2 3.89 1.98
 -2 -9 -3 30.92 5.1
 -2 9 -3 29.88 5.34
 -2 9 -3 30.87 3.66
 -2 9 -3 37.51 7.13
 -2 9 -4 32.35 6.48
 -2 9 -4 37.94 4.34
 -2 -9 -4 32 6.06
 -2 9 -4 30.33 6.69
 2 -9 5 11.68 4.33
 -2 -9 -5 10.32 4.13
 -2 9 -5 4.02 3.13
 -2 9 -5 4.81 3.18
 -2 -9 -6 306.46 25.86
 -2 9 -6 291.03 26.25
 -2 9 -6 370.87 27.09
 2 -9 6 335.18 23.48
 2 -9 7 232.05 14.44
 2 9 7 257.12 14.82
 2 -9 7 219.54 14.29
 2 9 7 240.92 14.61
 -2 -9 -7 223.16 22.79
 -2 9 -7 240.88 24.09
 2 9 7 245 21.41
 -2 9 -7 286.42 24.19
 2 -9 7 255.53 20.47
 2 -9 8 294.39 23.78
 2 -9 8 310.16 17.82
 2 9 8 320.9 18.04
 2 -9 8 303.92 17.77
 2 9 8 304.89 17.9
 -2 -9 -8 292.3 28.27
 -2 9 -8 292.77 29.19
 2 9 8 278.82 24.59
 -2 9 -8 330.71 28.54
 2 -9 8 283.1 18.34
 2 -9 9 173.28 17.93
 2 -9 9 168.57 12.04
 2 9 9 177.18 12.4
 2 -9 9 169.16 12.03
 2 9 9 182.83 12.43
 -2 -9 -9 139.77 19.8
 -2 9 -9 161.23 21.71
 2 9 9 154.17 17.79
 -2 9 -9 204.46 22.53
 2 -9 9 175.12 12.95
 2 9 10 143.6 19.83
 2 -9 10 159.34 17.33
 2 -9 10 146.31 11.04
 2 9 10 153.15 11.28
 2 -9 10 132.98 10.79
 2 9 10 163.35 11.49
 -2 -9 -10 110.96 18.03
 -2 9 -10 133.63 20.09
 -2 9 -10 188.68 22.18
 2 9 10 120.33 15.95
 2 -9 10 148.99 11.94
 2 -9 11 116.36 18.75
 2 9 11 144.91 19.32
 2 9 11 142.43 10.94
 2 -9 11 142.02 10.87
 2 -9 11 130.22 10.55
 2 9 11 161.99 11.42
 -2 9 -11 143.68 20.73
 -2 -9 -11 116.52 18.29
 -2 -9 -11 123.83 18.9
 -2 9 -11 147.92 19.71
 2 9 11 141.71 10.35
 2 -9 11 161.83 12.18
 2 -9 11 148.11 10.38
 -2 9 -12 233.9 15.38
 2 9 12 222.44 14.32
 2 -9 12 206.89 14.01
 2 9 12 228.98 14.39
 2 -9 12 221.49 14.21
 -2 -9 -12 191.48 15.02
 -2 9 -12 198.49 15.1
 2 9 12 212.2 13.34
 2 -9 12 212.95 13.26
 2 -9 12 256.09 15.73
 -2 9 -13 171.06 12.64
 -2 -9 -13 146.61 12.15
 -2 9 -13 201.68 13.05
 2 9 13 162.27 10.72
 2 9 13 192.67 12.12
 2 -9 13 175.36 11.86
 2 9 13 185.84 11.99
 2 -9 13 181.01 11.9
 -2 -9 -13 169.76 10.7
 2 -9 13 175.92 10.99
 2 9 13 191.17 11.31
 2 -9 13 214.92 13.37
 2 9 14 129.68 8.06
 2 -9 14 133.35 8.31
 -2 9 -14 159.28 10.27
 2 9 14 131.76 8.31
 2 -9 14 170.96 10.46
 -2 9 -14 137.49 8.32
 -2 -9 -14 120.45 7.94
 2 -9 15 91.16 6.52
 -2 9 -15 80.65 6.4
 -2 -10 16 1.93 1.32
 -2 -10 15 91.19 7.34
 2 10 -15 99.26 7.56
 -2 -10 14 0.38 2.25
 -2 10 14 0.42 1.99
 -2 -10 14 -0.2 1.99
 -2 -10 14 3.77 1.87
 -2 -10 14 1.66 2.58
 -2 10 13 197.45 12.77
 -2 10 13 170.6 12.26
 -2 -10 13 183.87 12.42
 -2 -10 13 176.89 12.38
 -2 10 13 184.84 11.4
 -2 -10 13 176.88 11.17
 -2 -10 13 176.33 13.24
 -2 10 13 188.76 11.28
 -2 -10 13 189.82 11.45
 -2 -10 13 202.62 13.26
 -2 -10 12 18.78 4.37
 -2 10 12 19.82 4.31
 -2 -10 12 15.07 4.21
 -2 10 12 16.01 4.13
 -2 -10 12 18.54 4.44
 -2 -10 12 17.61 3.49
 -2 10 12 21.4 3.74
 -2 -10 12 19.73 4.36
 -2 10 12 20.71 3.53
 -2 -10 12 15.02 3.28
 -2 -10 11 312.4 19.47
 -2 -10 11 339.01 26.31
 -2 -10 11 327 17.98
 -2 10 11 334.67 17.88
 -2 10 11 283.36 27.5
 -2 -10 11 304.99 18.96
 -2 10 11 332.66 19.33
 -2 10 11 314.47 19.04
 -2 -10 11 315.9 19.02
 -2 10 11 290.68 25.9
 -2 10 11 324.12 17.9
 -2 -10 11 307.33 20.09
 -2 -10 11 334.96 17.94
 -2 -10 10 13.59 3.88
 -2 -10 10 5.26 6.13
 -2 -10 10 8.58 2.95
 -2 -10 10 17.59 7.39
 -2 10 10 9.81 5.78
 -2 10 10 5.79 3.09
 -2 10 10 10.14 3.4
 -2 -10 10 5.78 3.36
 -2 -10 10 6.08 3.52
 -2 10 10 16.15 3.44
 -2 10 10 3.55 5.68
 -2 -10 10 14.66 3.01
 -2 10 10 20.05 3.5
 -2 -10 10 14.05 3.94
 -2 10 9 551.95 35.96
 -2 -10 9 574.34 36.75
 -2 -10 9 590.08 28.9
 -2 -10 9 546.95 39.94
 -2 10 9 572.32 39.62
 -2 10 9 592.97 30.12
 -2 -10 9 599.9 30.07
 -2 10 9 585.61 29.96
 -2 -10 9 596.25 29.99
 -2 10 9 496.08 37.01
 -2 10 9 581.88 29.75
 -2 -10 9 542.46 30.91
 -2 -10 9 579.92 28.79
 -2 -10 8 11.45 3.23
 -2 -10 8 12.77 5.43
 -2 10 8 16.49 5.29
 -2 -10 8 9.15 4.11
 -2 10 8 11.96 4.14
 -2 -10 8 6.45 2.18
 -2 10 8 14.34 3.03
 -2 10 8 12.03 2.92
 -2 10 8 18.6 5.7
 -2 10 8 15.5 3.13
 -2 -10 8 12.38 3.23
 -2 -10 7 958.39 46.77
 -2 -10 7 1000.3 54.97
 -2 10 7 979.08 53.93
 -2 -10 7 1020.87 52.82
 -2 -10 7 968.18 51.33
 -2 10 7 967.78 50.8
 -2 10 7 977.39 45.84
 -2 10 7 963.13 45.77
 -2 10 7 983.21 46.28
 -2 -10 7 909.09 46.96
 -2 10 6 37.63 6.6
 -2 -10 6 24.59 5.72
 -2 -10 6 37.49 6.68
 -2 -10 6 23.24 4.66
 -2 10 6 33.76 5.31
 -2 10 6 26.24 3.65
 -2 -10 6 28.63 4.21
 -2 -10 6 29.7 4.32
 -2 10 5 996.05 46.65
 -2 10 5 990.23 50.97
 -2 -10 5 912.45 50.9
 -2 -10 5 1067.67 53.74
 -2 -10 5 1043.59 49.57
 -2 10 5 966.93 48.88
 -2 -10 4 283.88 16.94
 -2 10 4 176.95 13.77
 -2 10 4 348.15 13.58
 2 -10 -4 265.93 18.38
 -2 -10 4 151.36 15.98
 -2 10 4 132.9 11.44
 -2 -10 4 133.67 11.84
 -2 10 3 1113.07 51.35
 -2 -10 3 1077.25 51.26
 2 -10 -3 1101.76 55.17
 -2 -10 3 1122.88 56.62
 -2 10 3 987.36 48.89
 -2 -10 3 1049.26 49.61
 -2 10 3 1047.78 49.66
 2 -10 -2 374.34 23.4
 -2 -10 2 372.27 24.71
 -2 10 2 358.01 18.5
 -2 10 2 335.4 18.25
 2 -10 -1 2657.04 117.3
 -2 10 1 2497.25 110.27
 -2 -10 1 2460.02 118.26
 -2 10 1 2383.53 110.55
 2 -10 0 902.21 44.5
 -2 10 0 870.71 36.82
 -2 10 0 884.31 37.19
 -2 -10 -1 827.54 39.35
 2 -10 1 786.59 45.06
 -2 10 -1 834.82 38.48
 -2 -10 -1 824.95 38.71
 -2 10 -1 816.02 39.41
 -2 10 -1 820.72 38.59
 2 -10 2 423.25 26.42
 -2 -10 -2 388.53 20.75
 -2 10 -2 408.7 20.67
 -2 -10 -2 354.27 21.01
 -2 10 -2 400.18 19.98
 -2 10 -2 372.5 21.6
 2 10 3 1190.77 56.45
 -2 10 -3 1277.36 57.5
 -2 -10 -3 1228.26 60.37
 -2 10 -3 1316.23 61.62
 2 10 4 188.12 10.27
 -2 10 -4 159.6 17.52
 -2 10 -4 169.55 11.85
 -2 10 -5 849.45 41.37
 -2 -10 -5 844.59 47.92
 -2 10 -5 831.6 48.63
 -2 10 -5 851.57 50.22
 2 -10 5 854.58 47.52
 2 10 6 140.69 9.39
 2 10 6 126.21 9.16
 -2 -10 -6 117.65 14.51
 -2 10 -6 134.24 16.1
 -2 10 -6 152.39 16.97
 2 -10 6 156.17 15.01
 2 10 7 591.59 29.13
 2 10 7 574.32 28.94
 -2 10 -7 504.19 39.11
 -2 -10 -7 492.86 37.93
 2 10 7 561.37 38.02
 -2 10 -7 603.23 41.15
 2 -10 7 560.27 36.52
 2 10 8 44.49 5.5
 2 -10 8 35.95 4.98
 2 10 8 33.19 5.03
 2 -10 8 27.71 4.59
 -2 10 -8 46.88 10.77
 -2 -10 -8 49.23 10.61
 2 -10 8 41.68 8.58
 2 10 8 30.82 8.05
 -2 10 -8 41.4 10.36
 2 -10 8 37.03 5.76
 2 -10 9 189.72 20.01
 2 10 9 227.71 14.36
 2 10 9 226.17 14.25
 2 -10 9 209.65 13.99
 2 -10 9 233.55 14.43
 -2 10 -9 211 24.4
 -2 -10 -9 198.34 22.78
 -2 10 -9 265.97 26.57
 2 10 9 225.18 22.28
 2 -10 9 212.87 15.36
 2 10 10 46.46 10.62
 -2 10 -10 41.43 6.18
 2 10 10 44.6 5.41
 2 -10 10 32.84 4.89
 2 10 10 42.26 5.42
 2 -10 10 33.66 4.86
 2 -10 10 46.86 9.34
 -2 -10 -10 50.19 11
 -2 10 -10 56.13 11.99
 2 10 10 25.47 7.41
 2 10 10 38.72 4.84
 2 -10 10 35.09 6.02
 2 -10 10 38.84 4.73
 -2 10 -11 82.25 8.78
 -2 -10 -11 94.61 9.19
 2 10 11 106.16 8.53
 2 -10 11 98.26 8.24
 2 10 11 94.43 8.16
 2 -10 11 96.73 8.22
 -2 10 -11 91.08 8.92
 -2 -10 -11 76.66 14.58
 -2 10 -11 103.93 16.55
 2 10 11 93.55 7.54
 2 -10 11 74.11 6.9
 2 -10 11 93.94 9.29
 -2 10 -12 17.43 3.95
 2 10 12 13.58 3.2
 2 -10 12 14.51 3.32
 2 10 12 15.39 3.32
 2 -10 12 15.29 3.28
 -2 -10 -12 17.29 3.96
 -2 10 -12 11.44 3.55
 2 -10 12 15.68 2.96
 2 10 12 14.85 3.02
 2 -10 12 18.28 4.68
 2 -10 13 47.73 4.61
 -2 10 -13 37.53 4.06
 -2 -10 -13 46.33 4.17
 -2 10 -13 54.59 5.93
 2 -10 13 47.62 4.34
 2 10 13 52 4.61
 2 -10 13 48.43 5.92
 -2 10 -14 13.85 2.76
 2 -10 14 11.61 3.22
 2 -10 15 12.78 2.48
 -2 -11 16 1.44 1.02
 -2 -11 15 147.07 9.41
 2 11 -14 4.66 2.52
 -2 -11 14 5.42 2.58
 -2 -11 14 11.96 3.06
 -2 -11 13 196.1 13.34
 -2 -11 13 169 10.58
 -2 -11 13 183.46 10.9
 -2 -11 13 205.96 13.13
 -2 11 12 -0.72 3.55
 -2 11 12 3.63 3.02
 -2 -11 12 12.23 4.2
 -2 -11 12 4.43 2.44
 -2 -11 12 11.1 3.61
 -2 -11 12 3.32 2.5
 -2 -11 11 197.07 12.01
 -2 -11 11 188.63 11.78
 -2 -11 11 194.35 14.46
 -2 11 11 201.7 13.3
 -2 11 11 184.9 13.03
 -2 11 11 178.31 19.53
 -2 -11 11 213.52 14.36
 -2 -11 10 -0.97 4.14
 -2 -11 10 -0.79 2.38
 -2 -11 10 0.5 2.59
 -2 -11 10 -0.26 1.9
 -2 11 10 -1.1 3.22
 -2 11 10 -2.54 3.28
 -2 11 10 1.11 2.23
 -2 11 10 -1.26 3.38
 -2 -11 10 1.79 3.14
 -2 -11 9 223.32 14.61
 -2 -11 9 206.51 17.97
 -2 -11 9 203.78 12.05
 -2 11 9 192.68 19.61
 -2 11 9 197.8 13.04
 -2 11 9 206.71 13.06
 -2 11 9 178.72 19.17
 -2 11 9 206.56 13.37
 -2 -11 9 184.79 14.12
 -2 -11 8 33.68 5.39
 -2 11 8 42.13 8.09
 -2 -11 8 27.12 7.21
 -2 -11 8 28.71 6.38
 -2 11 8 30.89 4.23
 -2 11 8 39.77 8.51
 -2 11 8 41.77 5.03
 -2 -11 8 36.42 5.3
 -2 -11 7 95.12 8.2
 -2 -11 7 94.19 11.89
 -2 -11 7 67.25 10.36
 -2 11 7 78.8 10.16
 -2 -11 7 70.11 8.73
 -2 11 7 76.44 7.09
 -2 -11 7 91.71 8.25
 -2 11 6 55.88 7.82
 -2 -11 6 56.82 8.22
 -2 -11 6 63.12 8.99
 -2 -11 6 64.68 7.41
 -2 11 6 66.29 6.07
 -2 -11 6 60.12 6.15
 -2 -11 6 61.76 6.31
 -2 11 5 18.14 3.02
 -2 -11 5 19.79 5.21
 -2 11 5 19.46 4.13
 -2 -11 5 19.23 3.74
 -2 -11 4 6.39 5.06
 -2 11 4 81.55 6.07
 2 -11 -4 63.59 9.34
 -2 11 4 33.25 5.27
 -2 -11 4 9.35 2.85
 -2 -11 3 0.82 3.8
 -2 11 3 4.66 2.06
 2 -11 -3 2.17 2.98
 -2 -11 3 5.91 1.55
 -2 -11 2 51.13 8.47
 -2 11 2 54.69 5.21
 2 -11 -2 52.23 8.05
 -2 11 2 58.74 5.22
 -2 -11 2 53.07 4.91
 -2 -11 1 10.34 4.93
 2 -11 -1 5.07 3.91
 -2 11 1 8.65 2.31
 -2 11 1 7.1 1.85
 -2 -11 1 6.1 2.07
 -2 11 0 3.43 1.74
 -2 11 0 3.27 1.48
 2 -11 0 1.57 2.98
 -2 -11 0 2.66 1.81
 -2 11 -1 301.82 16.05
 2 -11 1 315.43 22.81
 -2 11 -2 4.42 1.73
 2 -11 2 3.39 3.95
 -2 -11 -2 1.74 1.32
 2 11 3 737.63 35.76
 -2 11 -3 786.32 37.32
 -2 -11 -3 691.46 37.64
 -2 11 -3 788.93 36.5
 2 11 4 13.11 2.51
 -2 11 -4 9.78 2.65
 -2 -11 -4 11.91 3.5
 -2 -11 -5 920.62 53.95
 -2 11 -5 1093.6 49.79
 -2 11 -5 988.06 55.83
 2 -11 5 1034.54 57.2
 -2 11 -5 1099.81 60.97
 -2 11 -6 7.88 4.58
 -2 11 -6 15.01 3.22
 2 -11 6 1.02 4.5
 -2 11 -6 14.3 5.42
 -2 -11 -6 9.66 3.99
 2 11 7 758.25 35.98
 2 11 7 766.05 36.03
 -2 -11 -7 655.59 44.67
 -2 11 -7 769.73 37.48
 -2 11 -7 685.15 46.59
 -2 11 -7 780.33 50.18
 2 -11 7 700.29 44.79
 -2 -11 -7 657.64 36.5
 -2 -11 -8 2.65 2.27
 2 11 8 1.65 2.51
 2 11 8 1.65 2.43
 -2 11 -8 3.12 2.4
 -2 -11 -8 5.28 4.11
 2 11 8 1.33 3.26
 -2 11 -8 8.19 5.4
 2 -11 8 11.03 3.9
 -2 -11 -9 375.77 22.4
 2 -11 9 348.13 29.63
 2 11 9 395.84 21.33
 2 11 9 383.35 21.19
 -2 11 -9 392.71 22.6
 -2 11 -9 449.27 36.36
 2 11 9 351.58 30.56
 2 -11 9 349.38 20.05
 2 -11 9 421.58 23.83
 -2 -11 -10 15.12 3.73
 2 11 10 15.12 3.25
 2 11 10 16.94 3.49
 -2 11 -10 16.06 3.87
 2 -11 10 15.21 6.41
 2 11 10 6.96 6.15
 2 -11 10 13.03 2.83
 2 -11 10 15.53 4.56
 -2 11 -11 278.25 17.24
 2 11 11 257.11 15.7
 2 11 11 255 15.71
 -2 -11 -11 236.53 16.39
 2 -11 11 264.56 14.86
 2 -11 11 302.68 18.43
 2 -11 12 0.46 2.78
 2 -11 12 2.87 1.61
 -2 11 -12 3.65 1.62
 2 -11 12 0.7 1.94
 -2 11 -12 -1.66 2.41
 -2 11 -13 253.58 15.37
 2 -11 13 247.75 15.64
 -2 11 -14 1.6 1.86
 2 -11 14 2.79 2.4
 2 -11 15 177.78 9.92
 -2 -12 15 53.29 4.58
 2 12 -14 52.39 5.23
 -2 -12 14 55.6 5.49
 -2 -12 14 54.42 5.34
 2 12 -13 109.94 8.85
 -2 -12 13 98.44 8.66
 -2 -12 13 107.08 8.65
 -2 -12 12 203.29 14.52
 -2 -12 12 221.42 14.58
 -2 12 11 172.81 12.1
 -2 12 11 155.57 18.64
 -2 -12 11 182.57 13.54
 -2 -12 11 175.4 13.05
 -2 12 10 296.35 27.31
 -2 12 10 349.04 19.86
 -2 -12 10 340.34 21.26
 -2 -12 10 347.73 20.93
 -2 12 9 417.42 22.77
 -2 12 9 358.06 30.54
 -2 -12 9 385.13 23.68
 -2 -12 9 427.8 23.48
 -2 12 8 398.39 31.69
 -2 12 8 425.14 23.34
 -2 -12 8 397.55 24.23
 -2 -12 8 443.23 23.81
 -2 -12 7 729.19 41.92
 -2 12 7 729.29 35.59
 -2 -12 7 632.96 35.97
 -2 -12 7 719.61 35.73
 -2 -12 6 503.67 32.6
 -2 -12 6 562.54 27.64
 -2 -12 6 549.14 27.4
 -2 12 6 492.13 27.02
 -2 -12 6 478.11 27.47
 -2 12 5 605.92 31.69
 -2 -12 5 644.82 38.51
 -2 -12 5 660.21 31.93
 2 -12 -4 932.85 50.79
 -2 -12 4 853.42 50.1
 -2 12 4 907.96 43.29
 2 -12 -3 871.48 47.01
 -2 -12 3 834.51 47.78
 -2 12 3 824.18 40.22
 -2 12 2 1254.11 59.25
 -2 -12 2 1330.17 67.94
 2 -12 -2 1323.45 66.11
 -2 -12 2 1267.82 58.73
 -2 -12 1 1406.31 73.28
 -2 12 1 1351.94 63.87
 -2 12 1 1457.52 64.61
 2 -12 -1 1497.91 72.21
 -2 -12 1 1374.44 63.84
 -2 12 0 575.32 28.31
 -2 12 0 588.65 28.68
 2 -12 0 645.34 37.08
 -2 -12 0 563.78 28.3
 -2 12 -1 770.96 37.66
 -2 12 -1 835.23 38.13
 2 -12 1 754.39 45.69
 -2 12 -2 666.27 32.22
 2 -12 2 652.81 40.42
 2 12 3 717.97 34.91
 -2 12 -3 730.55 35.28
 2 12 4 523.57 25.94
 -2 12 -4 504.7 26.62
 2 -12 5 331.07 27.91
 -2 12 -5 424.74 22.04
 2 -12 6 79 12.41
 -2 12 -6 102.23 8.37
 2 -12 7 236.2 23.01
 -2 12 -7 266.58 16.32
 2 12 8 21.45 7.43
 -2 12 -8 29.25 4.78
 2 -12 8 12.76 6.02
 2 -12 9 178.05 20.1
 -2 12 -9 219.69 14.62
 2 -12 9 210.16 15.63
 2 12 9 221.42 23.05
 -2 12 -10 7.65 2.85
 2 -12 10 -2.54 7.51
 2 -12 10 5.95 3.47
 2 12 10 5.77 4.48
 -2 12 -11 52.09 6.26
 2 -12 11 59.83 7.61
 -2 12 -12 4.19 2.33
 2 -12 12 2.65 2.79
 -2 12 -13 29 4.07
 2 -12 13 28.19 4.54
 -2 12 -14 0.23 1.39
 2 -12 14 1.72 2.14
 2 -12 15 11.35 2.06
 -2 -13 15 101.08 6.32
 -2 -13 14 88.92 6.69
 -2 -13 14 83.09 6.45
 -2 -13 13 34.48 4.59
 -2 -13 13 30.63 4.49
 2 13 -12 60.7 6.37
 -2 -13 12 55.3 6.55
 -2 -13 12 60.7 6.75
 2 13 -11 94.04 8.46
 -2 13 11 92.06 8.39
 -2 -13 11 108.96 9.62
 -2 -13 11 101.06 9.44
 -2 13 10 37.94 9.37
 -2 13 10 51.37 6
 -2 -13 10 53.06 6.81
 -2 -13 10 44.58 6.51
 -2 13 9 13.16 3.38
 -2 13 9 5.63 4.66
 -2 -13 9 7.34 3.67
 -2 -13 9 12.59 3.96
 -2 13 8 23.3 5.06
 -2 13 8 23.34 8.19
 -2 -13 8 29.39 4.9
 -2 -13 8 23.27 5.12
 -2 -13 7 107.19 12.85
 -2 13 7 102.49 8.84
 -2 -13 7 98.55 9.02
 -2 -13 7 99.55 9.21
 -2 -13 6 3.61 3.14
 -2 -13 6 2.08 2.78
 -2 -13 6 4.35 2.73
 -2 13 6 2.67 2.41
 -2 -13 6 5.09 2.69
 -2 13 5 36.52 4.78
 -2 -13 5 34.7 7.27
 -2 -13 5 39.36 4.81
 2 -13 -4 4.63 4.45
 -2 -13 4 7.38 3.94
 -2 13 4 9.61 2.97
 -2 -13 4 10.47 2.87
 -2 -13 3 4.69 4.39
 -2 13 3 12.75 2.84
 2 -13 -3 6.06 3.58
 -2 -13 3 9.93 2.72
 -2 13 2 106.75 7.87
 -2 -13 2 103.22 13.02
 2 -13 -2 110.54 12.36
 -2 -13 2 93.52 7.13
 -2 13 1 1.86 1.45
 -2 13 1 2.72 1.82
 -2 -13 1 3.99 3.47
 2 -13 -1 0.86 4.45
 -2 -13 1 2.03 1.79
 -2 13 0 98.4 7.19
 -2 13 0 119.01 7.96
 2 -13 0 112.83 13.07
 -2 -13 0 101.5 7.46
 -2 13 -1 59.65 5.19
 2 -13 1 44.52 8.71
 -2 13 -1 58.97 5.35
 -2 13 -2 305.37 16.36
 2 -13 2 267.01 23.26
 2 13 3 7.47 2.29
 -2 13 -3 5.97 1.92
 2 13 4 120.02 8.89
 -2 13 -4 147.01 9.73
 2 13 5 164.54 11.09
 2 -13 5 180.64 18.54
 -2 13 -5 200.36 12.27
 2 -13 6 270.05 25.69
 -2 13 -6 334.62 18.73
 2 -13 7 59.07 11.04
 -2 13 -7 59.01 6.42
 2 13 8 212.73 24.68
 2 -13 8 248.4 24.24
 -2 13 -8 290.81 17.11
 2 -13 9 120.47 15.93
 -2 13 -9 127.34 10.23
 2 -13 9 128.2 11.45
 2 13 9 114.58 16.74
 -2 13 -10 225.08 14.94
 2 -13 10 247.05 16.65
 2 13 10 190.39 21.75
 -2 13 -11 49.36 5.88
 2 -13 11 52.28 6.87
 -2 13 -12 296.65 16.95
 2 -13 12 275.48 17.46
 -2 13 -13 85.7 6.99
 2 -13 13 95.59 7.66
 2 -13 14 124.93 8.11
 -2 -14 14 30.84 3.56
 -2 -14 14 40.29 3.79
 -2 -14 13 -0.28 1.81
 -2 -14 13 -0.28 2.09
 -2 -14 12 233.26 14.67
 -2 -14 12 234.09 14.82
 -2 14 11 6.15 3.29
 -2 -14 11 12.2 4.63
 -2 14 10 294.36 18.14
 -2 14 10 262.89 26.27
 -2 -14 10 316.62 19.04
 -2 -14 10 307.02 19.25
 -2 14 9 8.6 3.18
 -2 14 9 2.98 6.75
 -2 -14 9 8.9 3.35
 -2 14 8 768.96 39.78
 -2 -14 8 759.96 39.99
 -2 -14 8 799.74 39.37
 -2 -14 7 25.29 7.1
 -2 14 7 18 3.95
 -2 -14 7 17.67 4.24
 -2 -14 7 22.48 4.83
 -2 -14 6 755.08 45.77
 -2 -14 6 788.12 38.83
 -2 -14 6 801.37 38.59
 -2 14 6 745.26 39.17
 -2 -14 6 755.62 38.95
 -2 14 5 155.44 11.45
 -2 -14 5 171.4 11.22
 -2 -14 5 158.46 16.42
 -2 14 4 954.92 48.43
 -2 14 4 999.54 48.05
 2 -14 -4 1023.02 56.43
 -2 -14 4 1061.17 56.91
 -2 -14 4 1014.34 47.68
 -2 -14 3 7.43 3.45
 2 -14 -3 7.52 4.14
 -2 -14 3 3.01 4.56
 -2 14 3 6.4 2.38
 -2 -14 3 9.02 2.62
 2 -14 -2 1191.22 64.36
 -2 14 2 1230.4 56.71
 -2 -14 2 1157.47 65.58
 -2 -14 2 1197.15 55.93
 -2 -14 1 15.88 5.71
 -2 14 1 12.93 2.8
 2 -14 -1 11.29 4.86
 -2 -14 1 6.65 2.44
 -2 14 0 1473.12 67.9
 -2 14 0 1443.13 67.49
 2 -14 0 1567.86 78.13
 -2 14 -1 6.01 2.13
 2 -14 1 4.23 3.86
 -2 14 -1 2.05 1.38
 -2 14 -2 833.87 41.08
 2 14 2 903.49 41.5
 -2 14 -2 841.34 41.28
 2 -14 2 880.63 51.51
 2 14 3 11.92 2.79
 -2 14 -3 12.7 2.77
 2 -14 3 12.63 5.66
 2 14 4 680.03 34.39
 -2 14 -4 711.75 34.69
 2 14 5 2.64 1.97
 2 -14 5 2.48 3.6
 -2 14 -5 2.76 2.01
 2 -14 6 280.38 25.99
 -2 14 -6 317.13 18.23
 -2 14 -7 1.18 2.03
 2 -14 7 -4 7.62
 2 14 8 114.54 17.26
 2 -14 8 113.1 15.49
 -2 14 -8 126.2 9.9
 -2 14 -9 -0.82 2.56
 2 -14 9 1.3 3.78
 2 -14 9 2.65 3.3
 2 14 9 -1.58 4.24
 2 -14 10 38.31 6.24
 -2 14 -10 41.21 5.37
 2 -14 11 62.7 7.13
 -2 14 -11 32.62 4.75
 2 -14 12 15.39 3.67
 -2 14 -12 11.62 2.68
 2 -14 13 0.27 2.23
 -2 14 -13 2.14 1.61
 2 -14 14 0.17 1.5
 -2 -15 14 94.93 6.82
 -2 -15 13 3.89 1.69
 -2 -15 13 2.08 2.03
 -2 -15 12 105.81 8.19
 -2 -15 12 108.36 8.51
 -2 15 11 45.72 5.69
 -2 -15 11 51.31 6.36
 -2 15 10 209.53 14.46
 -2 -15 10 245.3 15.28
 -2 -15 10 224.94 15.41
 -2 15 9 6.99 2.89
 -2 -15 9 8.64 2.97
 -2 15 8 38.4 6.08
 -2 -15 8 37.16 5.49
 -2 -15 8 33.36 5.34
 -2 -15 7 12.4 4.17
 -2 -15 7 8.72 3.28
 -2 15 7 6.31 3
 -2 -15 6 -1.1 3.91
 -2 15 6 0.88 2.41
 -2 -15 6 -1.55 2.88
 -2 15 5 9.07 3.14
 -2 -15 5 16.68 3.44
 -2 -15 5 6.28 3.84
 -2 15 4 11 3.64
 -2 -15 4 -1.22 2.19
 2 -15 -4 6.33 4.78
 -2 -15 4 2.12 3.86
 -2 15 4 6.78 3.03
 -2 -15 4 5.32 3.12
 -2 -15 3 9.72 2.73
 -2 15 3 7.93 2.49
 -2 -15 3 6.44 5.15
 2 -15 -3 10.15 4.34
 -2 -15 3 9.21 2.76
 -2 -15 2 -0.28 1.81
 -2 -15 2 0.8 1.84
 -2 -15 2 1.09 3.6
 -2 15 2 0.95 1.94
 2 -15 -2 3 3.96
 -2 -15 1 22.18 3.44
 2 -15 -1 32.75 7.19
 -2 15 1 24.74 3.78
 -2 -15 1 23.5 6.59
 2 -15 0 -2.14 5
 -2 15 0 2.34 1.82
 -2 15 0 2.09 1.35
 2 -15 1 1.13 3.71
 -2 15 -1 4.33 1.69
 -2 15 -1 5.27 2.14
 -2 15 -2 66.8 6
 2 15 2 70.95 6.35
 -2 15 -2 77.24 6.51
 2 -15 2 60.92 10.82
 2 15 3 0.31 1.76
 -2 15 -3 2.44 1.74
 2 15 4 143.66 10.33
 -2 15 -4 157.4 10.53
 2 15 5 6.88 2.5
 -2 15 -5 9.68 2.73
 2 -15 5 6.46 4.72
 2 -15 6 402.6 32.94
 -2 15 -6 453.01 24.1
 2 -15 7 2.7 8.41
 -2 15 -7 12.24 3.17
 2 15 8 228.85 25.75
 2 -15 8 266.41 25.19
 -2 15 -8 289.09 16.95
 -2 15 -9 4.65 2.37
 2 15 9 -4.75 7.78
 -2 15 -10 107.92 8.77
 -2 15 -11 43.16 5.05
 2 -15 11 51.86 6.15
 -2 15 -12 208.33 12.45
 2 -15 12 209.15 13.14
 -2 15 -13 3.71 1.54
 2 -15 13 6.11 2.27
 2 -15 14 90.32 5.57
 -2 -16 13 162.43 10.01
 -2 -16 13 149.91 9.17
 -2 -16 12 51.3 4.85
 -2 -16 12 48.71 5.11
 -2 16 11 346.99 20.15
 -2 -16 11 362.6 19.96
 -2 -16 11 384.19 20.75
 -2 16 10 146.62 11.03
 -2 -16 10 155.5 10.87
 -2 -16 10 150.02 11.55
 -2 16 9 326.77 19.04
 -2 -16 9 310.33 18.44
 -2 16 8 242.33 26.31
 -2 16 8 305.95 18.5
 -2 -16 8 276.01 17.45
 -2 -16 8 298.1 17.48
 -2 -16 7 658.14 44.07
 -2 16 7 704.73 37.42
 -2 -16 7 745.16 36.9
 -2 -16 7 738.88 36.67
 -2 -16 6 222.93 21.59
 -2 -16 6 273.36 16.12
 -2 16 6 265.97 16.89
 -2 -16 6 243.53 15.67
 -2 16 5 322.36 19.7
 -2 -16 5 320.33 19.11
 -2 -16 5 319.82 18.7
 -2 -16 5 355.96 19.13
 -2 -16 5 327.45 26.66
 -2 16 4 565.48 28.98
 -2 -16 4 615.91 28.47
 -2 16 4 563.15 28.15
 2 -16 -4 507.64 36.01
 -2 -16 4 458.92 35.43
 -2 -16 4 457.38 27.23
 -2 -16 3 1012.98 48.17
 -2 -16 3 1015.85 58.83
 -2 16 3 1019.96 48.64
 2 -16 -3 1007.8 57.76
 -2 -16 3 994.87 48.08
 -2 -16 2 319.53 17.66
 2 -16 -2 327.14 26.15
 -2 16 2 329.82 18.2
 -2 -16 2 269.4 25.27
 -2 -16 2 318.92 17.77
 -2 16 1 753.9 35.58
 -2 -16 1 693.14 45.07
 2 -16 -1 762.5 45.27
 -2 -16 1 678.11 34.52
 -2 16 0 429.59 23.27
 2 -16 0 480.88 33.1
 -2 16 -1 662.53 32.79
 -2 16 -1 657.01 33.15
 2 -16 1 705.43 43.71
 2 16 2 262.61 15.13
 -2 16 -2 245.42 14.65
 -2 16 -2 249.14 15.05
 2 -16 2 261.69 23.58
 2 16 3 520.72 26.52
 -2 16 -3 487.32 26.03
 -2 16 -3 528.71 26.79
 2 -16 3 453.4 35.02
 2 16 4 462.46 24.25
 -2 16 -4 438.57 23.94
 2 16 5 455.18 24.36
 2 -16 5 450.24 34.5
 -2 16 -5 471.7 24.64
 2 -16 6 143.93 17.29
 -2 16 -6 128.58 9.74
 2 -16 7 153.79 18.54
 -2 16 -7 151.98 10.94
 2 16 8 155.64 20.22
 -2 16 -8 198.87 12.45
 2 -16 8 130.15 17.8
 -2 16 -9 13.71 3.15
 -2 16 -10 37.56 4.69
 -2 16 -11 26.11 3.7
 -2 16 -12 3.58 1.63
 -2 16 -12 0.83 1.54
 2 -16 13 3.63 1.67
 -2 -17 13 86.86 6.2
 -2 -17 13 81.99 5.43
 -2 -17 12 8.21 2.63
 -2 -17 12 10.6 2.57
 -2 -17 11 122.24 8.63
 -2 -17 11 135.06 9.43
 -2 17 10 40.45 5.16
 -2 -17 10 43.77 4.87
 -2 -17 10 39.2 5.23
 -2 17 9 136.63 10.57
 -2 -17 9 134.81 9.92
 -2 17 8 4.41 3.17
 -2 17 8 -6.21 9.5
 -2 -17 8 4.63 2.38
 -2 -17 8 1.37 3.86
 -2 -17 7 219.74 21.93
 -2 -17 7 291.79 16.35
 -2 17 7 241.23 16.33
 -2 -17 7 236.38 15.33
 -2 -17 7 255.19 15.79
 -2 -17 6 23.51 7.03
 -2 -17 6 14.9 4.25
 -2 17 6 27.5 4.84
 -2 -17 6 28.73 4.46
 -2 -17 6 26.53 4.05
 -2 -17 5 74.61 11.75
 -2 -17 5 68.94 6.95
 -2 -17 5 68.67 6.77
 -2 17 5 65.55 7.17
 -2 -17 5 59.81 6.4
 -2 17 5 70.96 6.49
 -2 17 4 53.05 6.44
 -2 -17 4 7.03 3.36
 -2 17 4 38.1 5.18
 -2 -17 4 4.76 4.22
 -2 -17 4 33.07 5.39
 -2 -17 3 16.55 3.9
 2 -17 -3 15.06 5.59
 -2 -17 3 7.23 7.17
 -2 17 3 17.44 3.41
 -2 -17 3 18.84 3.84
 -2 -17 2 121.12 8.79
 2 -17 -2 112.33 14.72
 -2 -17 2 97.35 14.58
 -2 17 2 121.24 9.03
 2 17 -2 106.28 7.83
 -2 -17 2 121.3 8.6
 2 -17 -1 17.96 6.34
 -2 17 1 16.91 3.33
 -2 -17 1 14.43 3.19
 2 -17 0 87.29 13.02
 -2 17 0 88.14 7.52
 2 -17 1 7.55 4.37
 -2 17 -1 4.32 2.37
 -2 17 -1 3.85 1.85
 -2 17 -2 28.86 3.97
 -2 17 -2 39.34 4.89
 2 17 2 35.94 4.55
 2 -17 2 40.99 9.02
 2 17 3 26.72 4.07
 2 -17 3 28.61 8.17
 -2 17 -3 27.08 4.27
 -2 17 -3 30.88 4.01
 2 17 4 70.3 6.86
 -2 17 -4 86.4 7.72
 -2 17 -4 70.59 6.63
 -2 17 -5 13.51 2.93
 2 -17 5 10.69 6.08
 -2 17 -6 107.95 8.6
 2 -17 6 125.6 16.13
 -2 17 -7 78.43 7.15
 2 -17 7 77.02 12.63
 -2 17 -8 49.18 5.45
 -2 17 -9 175.13 11.62
 -2 17 -10 73.08 6.42
 -2 17 -11 166.64 10.48
 -2 17 -11 174.07 10.57
 -2 17 -12 35.32 3.53
 -2 -18 12 -0.85 2.53
 -2 -18 12 2.48 1.66
 -2 -18 11 127.91 9.02
 -2 -18 11 129.15 8.84
 -2 18 10 12.21 2.98
 -2 -18 10 3.93 3.17
 -2 -18 10 9.4 2.4
 -2 -18 10 11.05 3.16
 -2 18 9 284.63 16.76
 -2 -18 9 310.94 16.7
 -2 18 8 13.64 3.69
 -2 -18 8 12.64 3.71
 -2 -18 8 9.08 2.6
 -2 -18 8 12.29 3.5
 -2 18 7 843.52 42.05
 -2 -18 7 924.28 41.48
 -2 -18 7 860.29 40.93
 -2 -18 6 149.81 17.74
 -2 -18 6 194.15 12.63
 -2 18 6 193.21 13.33
 -2 -18 6 194.46 12.45
 -2 -18 6 163.87 11.56
 -2 -18 5 901.01 59.1
 -2 -18 5 1031.46 50.06
 -2 18 5 1055.1 51.1
 -2 -18 5 1100.36 50.05
 -2 18 5 1013.8 49.47
 -2 18 4 382.22 19.63
 -2 -18 4 253.53 17.03
 -2 18 4 368.52 18.53
 -2 -18 4 199.77 22.89
 -2 -18 4 296.6 17.9
 -2 -18 3 1034.82 49.14
 -2 -18 3 1059.19 49.07
 2 -18 -3 1027.42 60.08
 2 18 -3 1026.65 48.56
 -2 18 3 1027.25 49.41
 -2 -18 3 887.7 59.02
 -2 -18 2 130.13 9.21
 -2 18 2 139.86 9.88
 2 -18 -2 118.51 15.5
 2 18 -2 125.22 8.76
 -2 18 1 1584.07 73.27
 2 -18 -1 1530.83 84.7
 2 -18 0 104.08 14.81
 -2 18 0 93.85 8.02
 -2 18 -1 915.81 45.08
 2 18 1 935.34 44.92
 2 -18 1 926.13 56.52
 2 -18 2 125.75 15.87
 -2 18 -2 110.45 8.84
 -2 18 -2 105.27 8.28
 2 18 2 118.53 8.86
 2 -18 3 798.76 51.41
 -2 18 -3 786.88 39.84
 -2 18 -3 869.44 41.02
 2 18 3 820.75 40.29
 -2 18 -4 105.22 9.28
 2 18 4 126.15 8.92
 2 -18 5 543.27 39.62
 -2 18 -5 514.43 28.36
 -2 18 -5 631.73 30.09
 -2 18 -6 30.17 4.07
 -2 18 -6 33 4.8
 2 -18 6 24.89 7.73
 -2 18 -7 349.99 19.52
 -2 18 -8 76.04 6.68
 2 -18 8 73.64 7.59
 -2 18 -9 158.64 10.52
 -2 18 -10 18.57 3.09
 -2 18 -10 20.37 3.1
 -2 18 -11 41.41 3.92
 -2 18 -11 42.84 4.15
 -2 -19 12 43.37 3.56
 -2 -19 11 60.65 5.06
 -2 -19 11 54.22 5.16
 -2 -19 10 95.49 7.41
 -2 -19 10 87.84 7.41
 -2 19 10 98.84 7.44
 -2 -19 9 73.81 6.31
 -2 -19 9 98.25 7.47
 -2 19 9 95.14 7.65
 -2 -19 8 132.41 9.46
 -2 19 8 156.67 11.02
 -2 -19 8 154.07 10.51
 -2 -19 7 7.36 3.35
 -2 19 7 4.46 2.77
 -2 -19 7 15.12 3.98
 -2 -19 7 7.08 2.57
 -2 -19 6 96.8 8.18
 -2 -19 6 67.43 11.76
 -2 -19 6 116.34 8.52
 -2 19 6 102.12 8.81
 -2 -19 6 83.45 7.14
 -2 -19 5 1.22 4.03
 -2 -19 5 0.34 2.66
 -2 -19 5 0.32 2.4
 -2 19 5 1.5 1.84
 -2 -19 4 235.19 14.39
 -2 19 4 260.5 15.78
 -2 -19 4 214.74 22.18
 2 19 -4 229.71 14.16
 -2 -19 3 6.46 2.69
 -2 19 3 5.13 2.95
 2 -19 -3 7.53 4.78
 -2 19 3 4.75 2.37
 2 19 -3 4.45 2.13
 -2 19 2 45.4 5.24
 2 -19 -2 43.07 9.38
 2 -19 -1 1.34 3.62
 -2 19 1 8.83 2.86
 -2 19 0 13.6 3.45
 2 -19 0 25.84 7.79
 2 19 1 8.48 2.69
 2 -19 1 8.17 5.41
 -2 19 -1 9.09 2.88
 2 19 2 0.67 1.85
 2 -19 2 -1.36 6.32
 -2 19 -2 -0.37 2.22
 2 19 3 83.4 7.25
 -2 19 -3 104 8.26
 -2 19 -3 68.76 6.57
 2 -19 3 84.75 13.77
 2 19 4 -0.93 1.73
 -2 19 -4 5.66 2.68
 -2 19 -4 -0.31 1.64
 2 19 4 0.33 2.16
 2 -19 5 120.64 16.54
 -2 19 -5 143.21 10.18
 -2 19 -6 2.94 2.45
 -2 19 -6 2.81 1.88
 -2 19 -7 281 16.72
 -2 19 -7 322.37 17.85
 2 -19 8 8.65 3.15
 -2 19 -8 10.67 2.57
 2 -19 9 88.32 7.45
 -2 19 -9 79.93 6.46
 2 -19 10 14.8 2.95
 -2 19 -10 16.54 2.78
 -2 19 -10 14.53 2.45
 2 -19 11 107.6 7.25
 -2 19 -11 103.76 6.89
 2 -19 12 33.53 3.07
 2 20 -11 95.04 6.43
 -2 -20 11 71.31 5.46
 -2 -20 10 260.69 14.37
 -2 20 10 246.43 14.18
 -2 -20 10 270.64 14.52
 -2 20 9 132.06 9.24
 -2 -20 9 138 9.24
 -2 20 8 222.59 13.77
 -2 -20 8 216.76 13.32
 -2 20 7 146.65 10.83
 -2 -20 7 164.72 10.6
 -2 -20 7 140.42 10.08
 -2 -20 6 385.39 20.91
 -2 20 6 391.93 22.01
 -2 -20 6 388.5 20.99
 2 20 -5 198.51 12.72
 -2 20 5 208.19 12.77
 -2 -20 5 218.84 13.12
 -2 20 5 230.12 14.32
 -2 -20 5 201.12 13.2
 -2 20 4 552.74 28.75
 -2 -20 4 550.18 28.13
 2 20 -4 512.79 27.08
 -2 20 3 131.64 9.87
 2 20 -3 140.26 9.54
 -2 20 3 161.92 11.19
 -2 20 2 1055.98 50.47
 2 -20 -2 1027.03 62.2
 -2 20 1 304.29 17.57
 2 -20 -1 281.2 26.35
 2 20 0 610.21 31.36
 -2 20 0 624.73 31.54
 2 -20 0 554.48 41.84
 -2 20 -1 97.55 8.04
 2 -20 1 72.17 13.29
 2 20 1 80.35 7.4
 -2 20 -2 668.59 32.98
 2 -20 2 581.16 42.81
 2 20 2 626.42 32.23
 -2 20 -3 163.91 11.24
 2 -20 3 147.97 18.02
 2 20 3 141.77 10.35
 2 20 4 357.9 20.17
 -2 20 -4 366.85 20.24
 -2 20 -5 72.33 6.34
 -2 20 -5 84.52 7.52
 -2 20 -6 235.16 14.35
 -2 20 -6 271.7 15.54
 -2 20 -7 40.78 4.44
 -2 20 -7 42.56 5.11
 2 -20 8 74.74 6.93
 -2 20 -8 76.83 6.19
 2 -20 9 26.55 3.83
 2 -20 10 51.9 4.91
 -2 20 -10 52.76 4.58
 2 -20 11 15.64 2.45
 -2 21 10 78.14 5.86
 2 21 -10 94.54 6.53
 -2 -21 10 87.4 6.13
 -2 21 9 4.55 1.84
 2 21 -9 6.94 2.19
 -2 -21 9 7.16 2.39
 -2 21 8 101.06 7.75
 -2 -21 8 93.49 7.52
 2 21 -8 106.05 7.81
 -2 21 7 27.29 4.05
 2 21 -7 27.2 3.76
 -2 21 6 47.49 5.42
 2 21 -6 37.56 4.45
 -2 -21 6 47.61 5.12
 2 21 -5 4.33 2.08
 -2 21 5 3.24 1.88
 -2 21 5 4.11 2.5
 -2 -21 5 -0.29 2.94
 -2 21 4 54.94 6.2
 -2 21 4 45.86 5.18
 2 21 -4 46.77 5.04
 -2 -21 4 51.98 5.65
 -2 21 3 5.34 2.28
 -2 21 3 5.68 2.83
 -2 21 2 3.66 2.28
 2 -21 -2 -2.66 4.62
 2 -21 -1 -1.38 4.02
 -2 21 1 1.74 2.05
 2 -21 0 1.4 4.34
 -2 21 0 1.43 2.36
 2 21 0 5.29 2.57
 -2 21 -1 -1.45 2.18
 -2 21 -1 0.76 2.37
 2 21 1 0.68 2.02
 2 -21 2 73.16 12.75
 -2 21 -2 79.61 7.35
 2 21 2 81.65 7.08
 2 -21 3 1.32 3.84
 -2 21 -3 0.36 2.33
 2 21 3 -0.31 1.91
 -2 21 -4 42.66 5.27
 -2 21 -5 3.02 2.48
 -2 21 -6 86.44 7.32
 2 -21 7 0.99 2.56
 -2 21 -7 3.74 2.26
 2 -21 8 103.32 8.11
 -2 21 -8 119.45 8.1
 2 -21 9 4.28 2.06
 2 -21 10 92.34 6.29
 -2 -22 10 162.81 8.98
 -2 22 9 39.91 3.92
 2 22 -9 50.11 4.36
 -2 -22 9 46.04 4.28
 -2 22 8 357.86 19.25
 2 22 -8 381.04 19.25
 -2 22 7 25.74 3.64
 2 22 -7 27.27 3.45
 -2 22 6 652.73 32.19
 2 22 -6 628.61 31.05
 2 22 -5 96.37 6.12
 -2 -22 5 102.06 6.59
 -2 22 5 107.69 7.47
 -2 22 4 586.86 29.55
 -2 -22 4 603.9 29.89
 -2 22 3 61.64 6.45
 -2 -22 3 60.03 6.16
 -2 22 2 1049.56 50
 2 22 -1 79.04 7.19
 -2 22 1 71.28 6.82
 -2 22 0 1079.44 51.88
 2 22 0 1089.75 52.04
 -2 22 -1 22.39 3.95
 -2 22 -1 20.24 4.07
 2 22 1 26.48 4.09
 -2 22 -2 863.81 42.57
 -2 22 -2 938.86 43.24
 2 22 2 826.3 41.96
 -2 22 -3 38.61 5.02
 2 22 3 41.5 4.83
 -2 22 -4 442.17 23.6
 -2 22 -5 24.43 3.93
 -2 22 -6 277.68 15.78
 2 -22 7 1.99 2.31
 -2 22 -7 -1.27 1.89
 2 -22 8 79.72 6.3
 -2 22 -8 75.15 5.43
 -2 22 -8 76.51 6.08
 2 -22 9 5.05 1.76
 2 -22 10 50.79 3.74
 -2 -23 9 11.77 2.26
 2 23 -8 68.55 5.11
 -2 23 8 65.04 5.22
 2 23 -7 12.09 2.24
 -2 23 7 13.54 2.58
 -2 23 6 84.97 6.82
 -2 23 5 21.81 3.63
 -2 23 4 49.5 5.29
 -2 23 4 36.3 4.13
 -2 23 3 1.34 2.05
 -2 -23 3 2.35 2.32
 -2 23 3 0.54 1.84
 -2 23 2 28.99 3.86
 2 23 -2 27.38 4.08
 -2 23 1 2.7 2.09
 2 23 -1 5.86 2.54
 -2 23 0 17.76 3.31
 2 23 0 18.46 3.5
 -2 23 -1 28.67 4.15
 -2 23 -1 39.13 4.92
 2 23 1 34.82 4.35
 -2 23 -2 3.43 2.03
 -2 23 -2 0.67 2.01
 2 23 2 1.42 1.87
 -2 23 -3 66.66 6.26
 -2 23 -3 77.11 6.73
 -2 23 -4 5.2 2.15
 -2 23 -4 7.34 2.45
 -2 23 -5 86.01 6.79
 -2 23 -5 82.78 6.75
 2 -23 6 20.28 3.28
 -2 23 -6 18.19 3.09
 -2 23 -6 26.62 3.37
 2 -23 7 59.11 5.36
 -2 23 -7 64.1 5.1
 -2 23 -7 66.46 5.29
 2 -23 8 18.63 2.72
 -2 23 -8 15.61 2.19
 -2 23 -8 14.54 2.49
 2 -23 9 51.01 3.82
 -2 -24 8 80.3 5.51
 -2 24 7 315.9 16.4
 -2 24 6 66.87 5.57
 -2 24 5 406.25 21.24
 -2 24 4 217.2 13.24
 2 24 -3 815.99 37.27
 -2 24 3 718.98 36.25
 -2 24 2 294.77 17.18
 2 24 -2 340.99 17.81
 -2 -24 2 313.74 16.94
 -2 24 1 525.65 27.12
 2 24 -1 565.55 27.77
 -2 24 0 156.4 10.4
 2 24 0 163.71 10.75
 -2 24 -1 338.69 18.92
 2 24 1 350.79 18.95
 -2 24 -1 372.55 19.58
 -2 24 -2 82.74 6.7
 -2 24 -2 86 7.03
 2 24 2 79.67 6.51
 -2 24 -3 273.67 15.58
 -2 24 -3 287.19 15.92
 -2 24 -4 126.79 8.63
 -2 24 -4 121.32 8.65
 -2 24 -5 219.64 12.67
 -2 24 -5 225.34 12.65
 -2 24 -6 52.65 4.61
 -2 24 -6 52.58 4.35
 2 -24 6 44.45 4.43
 -2 24 -7 91.9 6.16
 -2 24 -7 82.13 5.76
 2 -24 7 98.84 6.33
 2 -24 8 13.47 1.87
 -2 -25 7 34.1 3.39
 2 25 -7 37.14 3.6
 -2 25 6 11.22 2.12
 2 25 -6 12.42 2.36
 -2 25 5 12.97 2.43
 2 25 -5 13.58 2.64
 -2 25 4 51.51 5.03
 2 25 -4 40.47 5.08
 2 25 -3 15.53 2.9
 -2 25 3 15.65 2.51
 -2 25 3 18.18 3.03
 -2 25 2 3.14 1.75
 2 25 -2 1.98 1.65
 -2 25 1 0.25 1.68
 2 25 -1 -1.23 2.65
 2 25 0 36.13 4.02
 -2 25 0 33.31 3.8
 2 25 1 28.44 3.56
 -2 25 -1 36.72 4.12
 -2 25 -1 31.06 3.62
 -2 25 -2 32.66 3.9
 -2 25 -2 36.62 3.9
 -2 25 -3 44.53 4.47
 -2 25 -3 49.71 4.54
 -2 25 -4 14.89 2.57
 -2 25 -4 14.71 2.47
 2 -25 5 48.71 4.32
 -2 25 -5 53.95 4.34
 -2 25 -5 48.75 4.33
 -2 25 -6 23.6 2.82
 2 -25 6 23.8 2.68
 -2 25 -6 22.63 2.74
 -2 26 5 416.97 21.32
 2 26 -5 463.08 21.65
 -2 26 4 137.68 8.5
 2 26 -4 131.45 8.61
 -2 26 3 435.51 21.8
 2 26 -3 431.51 21.53
 -2 26 2 85.99 6.21
 -2 26 2 70.47 5.41
 2 26 -2 77.66 5.75
 -2 26 1 376.14 19.13
 2 26 -1 376.46 19.1
 -2 26 0 90.1 6.57
 2 26 0 86.04 6.26
 -2 26 -1 303.19 15.26
 -2 26 -1 292.43 15.07
 -2 26 -2 64.09 4.9
 -2 26 -2 65.55 5.18
 -2 26 -3 222.56 12.32
 -2 26 -3 241.11 12.94
 -2 26 -3 234.69 12.6
 -2 26 -4 49.12 4.42
 -2 26 -4 57.86 4.46
 -2 26 -5 146.07 8.26
 -2 27 2 19.11 2.47
 -2 27 1 2.1 1.32
 -2 27 1 1.96 1.29
 -2 27 0 34.1 3.3
 -2 27 -1 2.08 1.49
 -2 27 -1 1.48 1.57
 -2 27 -3 1.71 1.32
 -2 27 -4 23.82 2.62
 -2 28 -1 10.49 1.57
 -2 28 -2 117.93 6.53
 -3 0 17 -1.66 2
 -3 0 17 -0.98 2.09
 -3 0 17 2.91 2.07
 -3 0 17 2.19 2.06
 -3 0 16 -0.49 2.66
 -3 0 16 -1 2.7
 -3 0 16 -1.76 2.86
 -3 0 16 -0.69 2.62
 -3 0 15 20.31 5.83
 -3 0 15 7.3 4.59
 -3 0 15 15.22 3.45
 -3 0 15 18.46 4.68
 -3 0 15 6.52 3.87
 -3 0 14 -3.88 4.26
 -3 0 14 -0.79 4.4
 -3 0 14 0.38 2.43
 -3 0 14 -0.57 3.87
 -3 0 14 0.56 3.6
 -3 0 13 32.55 7.54
 -3 0 13 34.64 7.63
 -3 0 13 31.79 4.84
 -3 0 13 40.67 6.87
 -3 0 13 33.76 6.61
 -3 0 13 45.82 12.67
 -3 0 12 -0.62 3.4
 -3 0 12 2.29 5.03
 -3 0 12 -6.34 9.22
 -3 0 12 -1.67 4.58
 -3 0 12 -2.53 4.63
 -3 0 12 -1.89 4.27
 -3 0 12 1.17 2.43
 -3 0 12 0.83 2.53
 -3 0 11 650.95 31.03
 -3 0 11 590.52 47.99
 -3 0 11 586.01 32.88
 -3 0 11 459.28 49.52
 -3 0 11 546.35 34.59
 -3 0 11 502.99 33.82
 -3 0 11 566.94 28.66
 -3 0 11 600.05 30.34
 -3 0 11 609.07 33.3
 -3 0 10 3.89 6.04
 -3 0 10 2.13 3.21
 -3 0 10 -0.5 1.84
 -3 0 10 5.38 8.36
 -3 0 10 -0.71 3.64
 -3 0 10 -0.71 4.14
 -3 0 10 -0.95 2.01
 -3 0 10 -1.37 2.26
 -3 0 10 -0.33 2.25
 -3 0 10 -1.09 3.04
 -3 0 9 519.44 38.81
 -3 0 9 451.74 25.34
 -3 0 9 454.4 22.3
 -3 0 9 374.72 39.31
 -3 0 9 396.91 26.26
 -3 0 9 371.72 25.82
 -3 0 9 447.43 22.18
 -3 0 9 453.01 23.24
 -3 0 9 453.41 25.4
 -3 0 9 438.53 23.06
 -3 0 8 0.53 2.88
 -3 0 8 1.62 2.71
 -3 0 8 7.28 5.54
 -3 0 8 0.4 2.04
 -3 0 8 -4.03 6.26
 -3 0 8 -0.41 2.18
 -3 0 7 993.25 63.99
 -3 0 7 1012.29 50.13
 -3 0 7 953.35 49.76
 -3 0 6 6.8 5.38
 -3 0 6 -0.98 3.57
 -3 0 6 4.04 2.52
 -3 0 6 0.37 2.27
 -3 0 5 1725.24 83.05
 -3 0 5 1571.13 85.6
 -3 0 4 1.22 2.84
 -3 0 4 3.38 4.57
 -3 0 3 1741.78 84.6
 -3 0 3 1896.5 85.96
 -3 0 3 1732.72 87.01
 -3 0 2 3.58 2.09
 -3 0 2 0.62 2.97
 -3 0 2 1.19 2.27
 -3 0 2 1.48 1.53
 -3 0 1 714.12 39.18
 -3 0 1 686.14 38.8
 -3 0 1 760.67 37.63
 -3 0 1 673.2 38.86
 -3 0 1 747.28 37.96
 -3 0 1 733.22 33.57
 -3 0 0 3.22 2.74
 -3 0 0 1.02 1.86
 -3 0 0 3.07 1.25
 -3 0 -1 4199.23 183.09
 -3 0 -1 3859.15 189.34
 -3 0 -2 0.42 1.79
 -3 0 -2 -1.11 4.4
 -3 0 -3 1219.38 61.04
 -3 0 -3 1318.28 73.81
 -3 0 -4 66.33 10.11
 -3 0 -4 176 26.92
 -3 0 -5 1602.91 98.5
 -3 0 -6 5.69 8.28
 -3 0 -7 847.62 50.81
 -3 0 -7 918.43 72.51
 -3 0 -8 3.68 9.05
 -3 0 -8 -2.57 5.99
 -3 0 -8 0.43 1.01
 3 0 8 0.55 1.57
 -3 0 -9 266.89 39.37
 -3 0 -9 254.16 24.89
 3 0 9 249.8 14.88
 3 0 10 0.69 3.8
 3 0 10 3.44 4.07
 -3 0 -10 -3.97 7.56
 -3 0 -10 1.62 7.13
 3 0 10 1.36 1.86
 3 0 11 138.96 13.83
 3 0 11 185.42 15.21
 -3 0 -11 156.22 29.52
 -3 0 -11 155.08 20.83
 3 0 11 162.07 11.13
 3 0 12 1.32 2.24
 3 0 12 3.45 4.01
 3 0 12 -1.38 4
 -3 0 -13 43.13 8.43
 3 0 13 35.62 4.36
 3 0 13 34.5 6.39
 3 0 13 47.38 7.03
 -3 0 -14 2.01 3.04
 3 0 14 -2.83 3.5
 -3 0 -14 -1.6 2.44
 3 0 14 1.96 1.71
 3 0 14 0.5 2.71
 3 0 14 4.04 3.42
 -3 0 -15 69.88 7.95
 3 0 15 125.16 8.54
 3 0 15 135.7 8.83
 3 0 15 46.61 5.77
 -3 0 -15 26.93 4.56
 3 0 16 0.78 1.75
 3 0 16 1.12 1.73
 -3 0 -16 0.61 1.3
 -3 -1 17 53.46 5.69
 -3 -1 17 57.57 5.84
 -3 1 17 66.83 5.44
 -3 1 17 61.99 5.43
 -3 -1 16 3.76 3.1
 -3 -1 16 1.43 2.72
 -3 1 16 -0.34 2.56
 -3 1 16 -0.35 3.15
 -3 -1 15 125.54 11.91
 -3 -1 15 119.66 11.59
 -3 1 15 83.91 8.92
 -3 -1 15 100.93 8.26
 -3 1 15 85.99 9.1
 -3 -1 14 34.57 7.35
 -3 -1 14 23.1 6.38
 -3 1 14 20.02 5.62
 -3 -1 14 26.79 4.46
 -3 1 14 24.24 5.78
 -3 1 13 89.58 17.55
 -3 1 13 73.84 9.12
 -3 -1 13 84.48 7.84
 -3 -1 13 73.52 10.13
 -3 -1 13 67.24 10.28
 -3 -1 13 70.68 18.79
 -3 1 13 80.3 7.57
 -3 -1 13 84.6 7.63
 -3 1 13 67.54 8.86
 -3 1 12 4.46 6.49
 -3 1 12 1.81 3.76
 -3 -1 12 0.82 2.55
 -3 -1 12 -0.79 5.14
 -3 -1 12 0.8 4.65
 -3 -1 12 -3.07 8.27
 -3 1 12 4.4 4.31
 -3 1 12 0.79 2.16
 -3 -1 12 2.35 2.24
 -3 -1 11 81.1 19.16
 -3 1 11 58.73 13.72
 -3 1 11 88.02 9.44
 -3 -1 11 84.55 7.06
 -3 -1 11 83.7 7.71
 -3 1 11 84.85 7.83
 -3 -1 11 74.47 9.85
 -3 -1 11 83.34 10.39
 -3 1 11 77.08 6.62
 -3 -1 11 93.79 7.02
 -3 1 11 88.2 7.61
 -3 1 11 76.75 9.14
 -3 -1 11 83.09 7.56
 -3 -1 10 9.71 2.54
 -3 1 10 6.72 3.61
 -3 1 10 6.44 2.25
 -3 1 10 7.56 6.23
 -3 1 10 7.43 2.16
 -3 -1 10 8.25 2.28
 -3 -1 10 11.3 2.9
 -3 1 10 7.23 2.56
 -3 -1 10 4.71 3.78
 -3 -1 10 11.54 4.29
 -3 -1 10 -2.62 7.62
 -3 1 10 8.39 2.46
 -3 -1 10 7.59 2.48
 -3 1 10 3.78 3.21
 -3 1 9 27.35 4.79
 -3 -1 9 21.96 3.13
 -3 1 9 27.74 3.36
 -3 1 9 23.12 8.17
 -3 1 9 20.5 3.12
 -3 -1 9 21.17 3.44
 -3 -1 9 16.71 2.98
 -3 -1 9 26.77 5.59
 -3 -1 9 25.21 5.44
 -3 -1 9 20.75 10.17
 -3 -1 9 19.46 3.22
 -3 1 9 24.5 3.58
 -3 1 9 22.31 4.53
 -3 -1 8 73.22 8.06
 -3 -1 8 66.91 7.74
 -3 -1 8 57.49 13.03
 -3 1 8 66.23 11.85
 -3 1 8 66.58 6.86
 -3 1 8 69.35 7.02
 -3 -1 7 48.28 6.34
 -3 -1 7 42.63 6.01
 -3 1 7 49.24 9.92
 -3 -1 7 46.57 11.58
 -3 -1 6 6.47 2.66
 -3 -1 6 5.08 2.51
 -3 1 6 7.04 1.6
 3 -1 -6 5.68 1.64
 -3 -1 6 12.19 6.14
 -3 1 6 11.37 4.66
 3 -1 -5 17.41 2.02
 -3 1 5 29.87 6.03
 -3 -1 5 26.9 7.23
 -3 1 4 47.89 6.68
 -3 -1 4 47.56 7.72
 -3 1 3 87.23 8.27
 -3 -1 3 82.18 8.56
 -3 -1 3 64.83 8.77
 3 -1 -3 81.11 4.62
 -3 1 2 49.05 5.89
 -3 -1 2 44.46 6.92
 -3 1 2 47.21 6.73
 -3 -1 2 60.21 6.57
 -3 -1 1 323.64 20.05
 -3 1 1 287.22 19.17
 -3 1 1 302.26 17.74
 -3 1 1 286.4 19.35
 -3 -1 1 301.09 18.13
 -3 -1 1 259.48 14.1
 -3 1 1 284.73 14.43
 -3 1 0 51.16 7.37
 -3 -1 0 65.94 7.33
 -3 1 0 65.08 5.38
 3 1 0 57.11 3.54
 -3 1 -1 17.67 3.2
 3 1 1 20.91 2.41
 -3 1 -1 14.05 4.96
 -3 1 -2 406.58 23.71
 3 1 2 446.18 21.92
 -3 1 -2 386.92 30.26
 3 1 3 588.26 29.88
 -3 1 -3 568.73 32.05
 -3 1 -3 612.71 42.9
 3 1 4 30.58 4.71
 -3 1 -4 21.49 8.94
 -3 1 -5 236.8 29.3
 -3 1 -6 59.66 16.42
 -3 1 -7 614.3 39.36
 -3 -1 -7 590.44 39.11
 -3 1 -7 651.74 58.69
 -3 1 -8 83.51 21.88
 -3 1 -8 95.91 13.61
 -3 -1 -8 93.16 13.46
 -3 1 -8 103.2 7.09
 3 -1 8 97.44 7.49
 3 1 8 90.24 7.12
 -3 1 -9 300.44 41.82
 -3 -1 -9 297.98 27.43
 -3 1 -9 337.18 28.57
 3 1 9 285.3 16.95
 3 -1 9 319.75 17.6
 3 -1 10 119.9 12.29
 3 -1 10 129.94 12.44
 -3 1 -10 140.02 28.62
 -3 1 -10 159.99 19.42
 -3 -1 -10 129.6 17.89
 3 1 10 134.11 9.74
 3 -1 10 142.02 10.03
 3 -1 11 204.66 16.78
 3 -1 11 203.24 16.88
 -3 1 -11 238.33 35.68
 -3 1 -11 197.84 23.45
 -3 -1 -11 163.44 21.86
 3 1 11 233.99 13.78
 3 -1 11 213.22 13.66
 3 1 12 77.54 6.8
 3 -1 12 76.29 6.94
 3 -1 12 65.89 9.04
 3 -1 12 83.92 9.68
 -3 1 -12 87.52 20.85
 3 -1 13 133.37 11.98
 3 -1 13 122.79 11.7
 -3 1 -13 143.31 14.25
 3 1 13 133.57 9.12
 3 -1 13 131.59 9.28
 -3 1 -14 51.1 7.62
 -3 1 -14 59.15 6.41
 3 -1 14 57.62 7.02
 3 -1 14 57.44 7.11
 -3 -1 -14 67.65 6.67
 3 1 14 56.92 6.79
 3 -1 14 55.51 5.14
 3 1 14 52.86 4.73
 -3 1 -15 48.78 6.28
 3 1 15 58.3 6.04
 -3 -1 -15 57.62 5.47
 3 1 15 56.16 5.89
 3 -1 15 55.28 5.97
 3 -1 15 58.38 6.13
 3 1 16 56.16 4.46
 3 1 16 59.19 4.53
 -3 -1 -16 52.56 4.24
 -3 2 17 1.82 1.96
 -3 -2 17 4.46 1.93
 -3 2 17 2.78 2.16
 -3 -2 16 38.6 5.57
 -3 -2 16 37.01 5.5
 -3 2 16 26.88 4.41
 -3 2 16 37.71 5.12
 -3 -2 16 33.77 4.27
 -3 -2 15 101.39 10.07
 -3 -2 15 94.36 9.79
 -3 2 15 72.54 7.95
 -3 -2 15 71.49 7.02
 -3 2 15 77 8.22
 -3 -2 14 135.32 13.6
 -3 -2 14 161.75 14.38
 -3 -2 14 156.68 11.39
 -3 2 14 167.87 13.25
 -3 2 14 166.35 13.02
 -3 2 13 43.78 11.79
 -3 2 13 39.09 6.58
 -3 -2 13 44.09 5.66
 -3 -2 13 35.55 7.32
 -3 -2 13 42.63 7.75
 -3 -2 13 25.55 11.78
 -3 2 13 23.12 11.12
 -3 -2 13 33.87 5.01
 -3 2 13 41.95 6.82
 -3 2 12 111.93 18.71
 -3 2 12 106.44 10.22
 -3 -2 12 100.03 8.75
 -3 -2 12 92.99 10.93
 -3 -2 12 91.9 11.04
 -3 2 12 66.12 17.54
 -3 -2 12 76.8 18.98
 -3 2 12 104.51 8.78
 -3 2 12 117.63 10.91
 -3 -2 12 93.81 8.37
 -3 2 11 186.02 29.61
 -3 -2 11 190.77 28.77
 -3 2 11 210.67 15.29
 -3 -2 11 199.55 12.72
 -3 2 11 217.97 25.49
 -3 -2 11 208.95 13.65
 -3 2 11 211.57 13.99
 -3 -2 11 248.21 17.6
 -3 -2 11 251.6 17.54
 -3 -2 11 174.34 11.8
 -3 2 11 188.29 11.95
 -3 2 11 212.75 13.62
 -3 2 11 232.49 16.1
 -3 -2 11 208.97 13.45
 -3 -2 10 480.71 45.07
 -3 2 10 415.05 42.62
 -3 2 10 501.59 25.88
 -3 2 10 530.45 28.71
 -3 -2 10 478.88 25.5
 -3 2 10 572.66 42.08
 -3 2 10 538.76 27.18
 -3 -2 10 507.86 25.49
 -3 -2 10 499.37 26.76
 -3 -2 10 525.6 30.21
 -3 -2 10 481.95 29.61
 -3 2 10 540.92 25.73
 -3 2 10 567.4 29.35
 -3 -2 10 482.05 26.45
 -3 2 10 524.78 26.87
 -3 -2 9 289.08 31.63
 -3 -2 9 291.31 15.93
 -3 2 9 285.45 16.08
 -3 2 9 317.56 18.54
 -3 2 9 340.39 28.96
 -3 -2 9 278.19 15.78
 -3 -2 9 292.43 16.88
 -3 -2 9 311.58 19.89
 -3 -2 9 335.06 20.35
 -3 2 9 301.83 16.03
 -3 2 9 299.13 16.86
 -3 -2 9 338.01 18.96
 -3 -2 9 283.24 16.59
 -3 2 9 326.99 19.01
 -3 -2 8 392.93 24.21
 -3 -2 8 379.32 24.02
 -3 -2 8 483.79 38.79
 -3 2 8 418.59 21.82
 -3 -2 8 453.65 23.59
 -3 2 8 432.46 23.48
 -3 2 8 465.26 33.38
 -3 2 8 444.1 23.33
 -3 -2 8 412.37 23.29
 -3 -2 7 432.53 24.99
 -3 2 7 439.05 25.07
 -3 2 7 447.27 25.22
 -3 -2 7 446.51 25.02
 -3 2 7 532.03 33.9
 -3 2 7 466.23 22.31
 -3 -2 7 418.95 35.7
 -3 2 6 1823.33 83.39
 -3 -2 6 1803.28 83.41
 -3 2 6 1806.7 83.41
 -3 -2 6 1757.09 83.21
 3 -2 -6 1628.8 82.02
 -3 2 6 1893.33 80.83
 -3 -2 6 1860.72 96.12
 -3 2 6 1998.1 91.77
 -3 2 5 485.44 25.58
 -3 -2 5 505.96 33.91
 -3 2 5 516.52 30.64
 -3 -2 4 1054.31 56.9
 -3 2 4 1047.82 48.99
 -3 -2 4 1105 54.85
 -3 2 4 1036.03 53.4
 -3 -2 3 305.95 21.31
 3 -2 -3 287.5 15.2
 -3 2 3 315.54 15.25
 -3 -2 3 311.81 19.56
 -3 2 3 320.88 19.18
 -3 2 2 1473.98 70.07
 -3 -2 2 1381.78 70.05
 -3 2 2 1449.15 67.84
 -3 2 2 1407.59 62.75
 -3 -2 2 1480.52 68.51
 -3 2 1 640.3 35.96
 -3 -2 1 673.84 36.35
 -3 2 1 626.91 35.49
 -3 2 1 659.72 33.9
 -3 2 1 650.96 31.16
 -3 -2 1 653.06 34.26
 -3 2 0 2737.13 118.06
 -3 2 0 2493.48 123.02
 -3 -2 0 2520.59 120.34
 -3 2 -1 216.9 17.69
 -3 2 -1 203.85 13.17
 -3 2 -2 979.31 58.93
 -3 2 -2 999.65 51.32
 3 2 2 1102.25 49.73
 -3 2 -3 979.53 60.09
 -3 2 -3 914.86 49.04
 3 2 3 1007.13 47.34
 -3 2 -4 1884.29 103.57
 3 2 4 1829.17 86.38
 -3 2 -5 528.39 44.29
 3 2 5 453.09 27.05
 -3 2 -6 630.65 53.47
 -3 2 -7 39.19 13.76
 3 -2 7 37.28 4.16
 -3 -2 -7 43.09 8.88
 -3 2 -7 47.7 9.11
 -3 -2 -8 224.29 32.95
 3 2 8 261.96 14.96
 3 -2 8 270.37 15.57
 -3 2 -8 278.17 24.48
 -3 -2 -8 298.8 25.32
 -3 2 -9 39.24 15.71
 -3 -2 -9 34.03 13.52
 -3 -2 -9 24.16 8.2
 -3 2 -9 27.45 8.17
 3 -2 9 23.25 4.2
 3 2 9 26.42 3.65
 3 -2 10 80.35 9.13
 3 -2 10 64.37 8.5
 -3 -2 -10 88.27 21.78
 -3 2 -10 83.28 21.61
 -3 -2 -10 73.35 13.64
 -3 2 -10 54 11.67
 3 2 10 64.38 6.22
 3 -2 10 64.44 6.49
 3 -2 11 56.3 8.95
 3 -2 11 41.09 8.08
 -3 2 -11 10.45 10.13
 -3 -2 -11 10.36 9.3
 -3 -2 -11 -1.74 6.07
 -3 2 -11 11.6 7.29
 3 2 11 6.46 3.02
 3 -2 11 8.42 3.44
 3 -2 12 17.48 3.55
 3 2 12 26.26 3.95
 3 -2 12 24.74 5.4
 3 -2 12 26.54 5.8
 -3 2 -13 1.58 3.36
 3 -2 13 4.57 2.37
 3 2 13 1.3 1.56
 3 2 13 3.44 3.28
 3 -2 13 -2.21 3.38
 3 -2 13 3.31 3.21
 -3 2 -14 12.58 3.28
 3 -2 14 11.26 3.71
 3 -2 14 11.29 3.45
 -3 2 -14 15.67 4.57
 3 2 14 14.17 3.93
 -3 -2 -14 18.25 3.68
 3 -2 14 12.64 2.67
 -3 2 -15 11.73 2.78
 3 2 15 9.23 3.43
 -3 2 -15 15.88 3.98
 3 -2 15 32.2 4.36
 3 -2 15 30.65 4.3
 3 2 15 9.96 3.52
 3 -2 15 9.6 2.09
 -3 -2 -15 3.83 2.48
 3 2 16 -0.83 1.59
 3 2 16 0.44 1.63
 3 -2 16 1.09 1.38
 -3 -2 -16 0.95 1.31
 -3 3 17 1.8 2.07
 -3 -3 17 3.83 1.87
 -3 -3 17 1.54 1.87
 -3 3 17 4.84 2.17
 -3 3 16 122.95 10.31
 -3 -3 16 116.19 9.68
 -3 3 16 116.71 10.22
 -3 -3 16 120.03 9.88
 -3 -3 16 143.5 9.26
 -3 3 16 115.24 8.86
 -3 3 16 128.22 9.36
 -3 -3 16 126.65 8.93
 -3 -3 16 131.86 9.02
 -3 3 15 14.42 4.74
 -3 -3 15 17.16 4.75
 -3 -3 15 12.81 4.37
 -3 3 15 16.24 4.94
 -3 3 15 13.2 3.87
 -3 -3 15 13.47 3.62
 -3 -3 15 16.16 3.73
 -3 -3 15 15.14 3.41
 -3 3 15 17.77 4.26
 -3 -3 14 281.24 19
 -3 3 14 229.1 18.4
 -3 3 14 274.9 19.51
 -3 -3 14 251.67 18.3
 -3 -3 14 241.75 15.86
 -3 -3 14 249.33 16.64
 -3 3 14 253.91 17.2
 -3 3 14 269.94 17.22
 -3 -3 14 276.99 17.16
 -3 3 13 3.76 4.13
 -3 3 13 10.06 4.02
 -3 -3 13 6.42 3.84
 -3 -3 13 1.85 4.54
 -3 -3 13 3.29 2.68
 -3 -3 13 2.6 3.91
 -3 3 13 0.73 4.19
 -3 -3 13 5.92 3.9
 -3 3 13 5.08 4.14
 -3 -3 13 -2.56 6.88
 -3 3 13 15.62 8.58
 -3 -3 13 6.76 3.28
 -3 3 13 1.07 3.45
 -3 -3 13 5.74 2.67
 -3 -3 12 237.49 16.19
 -3 3 12 240.64 16.2
 -3 3 12 220.12 25.77
 -3 -3 12 240.51 26.46
 -3 -3 12 236.92 15.18
 -3 3 12 234.7 18.1
 -3 -3 12 225.19 17.33
 -3 3 12 231.55 18.06
 -3 -3 12 236.63 17.5
 -3 3 12 207.13 29.07
 -3 -3 12 215.45 29.51
 -3 3 12 229.15 16.41
 -3 -3 12 212.34 14.64
 -3 -3 12 247.77 16.21
 -3 3 11 1.75 5.1
 -3 -3 11 6.69 3.93
 -3 -3 11 7.66 3.3
 -3 -3 11 7.02 6.4
 -3 3 11 6.21 3.6
 -3 -3 11 10.25 3.21
 -3 3 11 3.47 2.06
 -3 -3 11 3.67 2.18
 -3 3 11 14.89 5.16
 -3 -3 11 14.15 5.45
 -3 3 11 9.51 5.33
 -3 -3 11 12.45 5.21
 -3 -3 11 12.15 9.63
 -3 3 11 2.43 7.07
 -3 -3 11 0.47 3.41
 -3 3 11 4.08 4.09
 -3 -3 11 10 3.16
 -3 -3 10 39.87 13.3
 -3 3 10 59.26 14.24
 -3 3 10 69.7 12.99
 -3 -3 10 59.3 12.03
 -3 -3 10 47.71 4.89
 -3 3 10 47.76 6.44
 -3 -3 10 55.71 6.74
 -3 -3 10 49.27 4.84
 -3 3 10 53.87 5.87
 -3 -3 10 49.9 5.71
 -3 3 10 63.38 7.98
 -3 3 10 59.11 7.83
 -3 -3 10 53.18 7.35
 -3 -3 10 47.55 6.91
 -3 3 10 59.71 5.22
 -3 -3 10 52.31 6.62
 -3 -3 10 55.42 5.68
 -3 3 10 49.5 5.68
 -3 3 10 53.28 7
 -3 3 9 5.56 4.05
 -3 3 9 2.2 1.58
 -3 -3 9 5.77 1.91
 -3 -3 9 7.07 2.9
 -3 3 9 4.22 2.53
 -3 -3 9 -1.43 3.51
 -3 -3 9 4.85 1.81
 -3 -3 9 4.27 1.91
 -3 3 9 5.39 1.92
 -3 3 9 5.87 3.42
 -3 -3 9 4.48 3.15
 -3 3 9 5.92 3.08
 -3 -3 9 9.04 3.45
 -3 -3 9 1.97 5.3
 -3 3 9 9.63 6.69
 -3 -3 9 1.54 2.32
 -3 -3 9 8.41 2.26
 -3 3 9 6.31 2.22
 -3 3 9 6.14 2.78
 -3 3 8 58.04 5.01
 -3 3 8 53.34 5.7
 -3 3 8 47.74 9.51
 -3 -3 8 60.67 6.18
 -3 -3 8 52.17 10.33
 -3 -3 8 62.15 5.49
 -3 3 8 56.68 5.33
 -3 3 8 53.21 6.49
 -3 -3 8 50.18 6.51
 -3 3 8 59.23 6.81
 -3 -3 8 58.44 6.74
 -3 -3 8 56.65 12.61
 -3 3 8 47.95 11.32
 -3 3 8 56.91 5.27
 -3 -3 8 60.5 6.03
 -3 3 8 63.25 6.24
 -3 3 7 7.37 2.64
 -3 -3 7 6.41 2.96
 -3 3 7 5.88 2.63
 -3 -3 7 2.67 2.49
 -3 -3 7 6.35 4.51
 -3 3 7 5.01 3.97
 -3 3 7 5.22 2.3
 -3 3 7 4.16 4.82
 -3 -3 7 4.4 4.83
 -3 3 6 2.56 1.96
 -3 -3 6 3.18 2.45
 -3 3 6 5.18 2.34
 -3 -3 6 0.32 1.98
 -3 3 6 6.31 2.54
 -3 3 6 4.83 1.55
 -3 3 6 2.27 3.95
 -3 -3 6 7.32 5.19
 -3 3 6 4.1 3.12
 -3 -3 6 3.52 3.35
 -3 3 5 96.7 7.73
 -3 3 5 97.04 11.67
 -3 -3 5 79.38 11.45
 -3 -3 5 97.07 10.69
 -3 3 5 83.83 9.6
 -3 3 4 0.74 4.16
 -3 -3 4 1.61 3.86
 -3 3 4 1.07 2.35
 -3 -3 4 4.05 3.05
 -3 3 4 4.84 2.09
 -3 -3 4 1.24 2.36
 -3 3 4 3.3 3.63
 3 -3 -3 19.03 2.97
 -3 -3 3 24.44 5.58
 -3 3 3 25.1 5.17
 -3 3 3 28.68 3
 -3 3 3 21.81 4.3
 -3 -3 3 27.85 4.79
 -3 3 3 27.45 4.81
 -3 -3 3 20.22 4.25
 -3 3 2 184.6 13.02
 -3 -3 2 186.21 13.25
 -3 3 2 183.13 14.37
 -3 -3 2 182.45 14.09
 -3 3 2 214.16 15.07
 3 -3 -2 190.15 10.92
 -3 -3 2 202.53 15.14
 -3 -3 2 196.97 13.58
 -3 3 2 200.86 13.89
 -3 3 1 62.59 7.85
 -3 -3 1 74.07 7.86
 -3 -3 1 64.13 7.42
 -3 3 1 57.71 7.3
 -3 3 1 66.57 7.79
 -3 -3 1 64.18 7.82
 -3 3 1 70.6 6.87
 -3 -3 1 65.22 6.96
 -3 3 1 66.48 5.79
 -3 3 1 63.89 6.91
 -3 -3 1 75.96 7.28
 -3 3 0 59.41 5.56
 -3 3 0 55.69 7.66
 -3 -3 0 58.6 7.33
 -3 -3 0 61.95 6.73
 -3 3 0 51.88 6.47
 -3 3 -1 1.53 3.04
 -3 -3 -1 5.84 3.27
 -3 3 -1 3.77 1.86
 -3 3 -2 820.89 47.08
 -3 -3 -2 769.55 44.65
 -3 3 -2 790.18 40.5
 -3 3 -3 228.55 21.79
 -3 -3 -3 231.52 19.93
 3 3 3 217.07 14.01
 -3 3 -3 183.54 14.7
 -3 3 -4 926.43 55.94
 -3 -3 -4 786.03 50.47
 3 3 4 783.97 41.48
 -3 3 -5 13.58 8.26
 -3 -3 -5 6.55 6.25
 3 3 5 11.17 3.39
 -3 3 -6 381.01 36.52
 -3 -3 -6 307.41 31.72
 -3 3 -6 326.77 24.94
 3 3 6 332.82 22.55
 -3 3 -7 66.34 16.18
 -3 -3 -7 75.49 16.8
 3 -3 7 57.25 5.41
 -3 3 -7 80.13 11.46
 -3 -3 -7 51.47 9.88
 -3 3 -8 564.05 52.15
 -3 -3 -8 522.52 49.07
 3 -3 8 536 27.45
 -3 -3 -8 490.18 37.5
 -3 3 -8 568.73 38.47
 -3 3 -9 -3.19 6.07
 -3 -3 -9 -3.01 5.73
 -3 -3 -9 7.67 5.06
 -3 3 -9 5.8 4.78
 3 -3 9 2.06 2.35
 3 3 9 1.93 1.69
 3 3 10 368.68 24.4
 3 3 10 454.21 25.75
 3 -3 10 359.51 23.54
 3 -3 10 368.18 23.58
 -3 -3 -10 294.19 39.29
 -3 3 -10 434.34 46.42
 -3 -3 -10 355.03 32.38
 -3 3 -10 385.25 32.76
 3 3 10 391.58 20.74
 3 -3 10 382.14 21.37
 3 -3 11 64.8 8.36
 3 3 11 65.51 9.44
 3 3 11 73.23 9.42
 3 -3 11 65.63 8.39
 -3 3 -11 79.32 20.21
 -3 -3 -11 65.66 18.06
 3 -3 11 61.52 9.98
 -3 -3 -11 59.53 12.62
 -3 3 -11 49.04 11.27
 3 3 11 60.36 5.95
 3 -3 11 66.34 6.69
 3 -3 12 176.95 14.17
 3 3 12 195.13 15.29
 3 -3 12 164.56 13.95
 3 3 12 177.47 14.91
 3 3 12 191.06 11.73
 3 -3 12 195.79 12.52
 -3 3 -12 165.85 16.23
 -3 -3 -12 171.58 16.95
 3 -3 13 -1.02 3.45
 3 3 13 -2.86 4.26
 3 3 13 -2.86 4.03
 3 -3 13 -4.07 3.91
 -3 -3 -13 3.86 3.88
 -3 3 -13 2.16 3.16
 3 -3 13 -0.41 3.06
 3 3 13 0.73 1.7
 3 3 13 0.46 3.79
 3 -3 13 0.63 1.89
 -3 -3 -14 156.72 13.51
 -3 3 -14 177.43 13.82
 -3 3 -14 185.41 12.31
 3 3 14 158.91 12.51
 3 -3 14 159.27 12.04
 3 -3 14 152.18 11.91
 3 3 14 151.09 12.39
 -3 3 -14 180.74 11.68
 -3 -3 -14 207.68 12.26
 3 -3 14 183.05 10.81
 3 -3 14 174.47 11.66
 3 3 14 167.85 11.97
 -3 3 -15 11.64 2.84
 3 -3 15 15.48 3.22
 3 3 15 11.26 3.32
 -3 -3 -15 12.35 3.68
 -3 3 -15 7.73 3.18
 3 3 15 12.78 3.38
 3 -3 15 6.19 2.84
 3 3 15 11.88 3.25
 3 -3 15 8.62 2.92
 3 -3 15 18.25 3.09
 3 3 15 15.54 3.32
 3 -3 15 14.07 2.35
 -3 3 -15 17.86 2.82
 -3 -3 -15 16.06 2.98
 -3 -4 17 7.39 1.84
 -3 4 17 5.98 1.95
 -3 -4 17 9.98 1.95
 -3 4 17 5.68 1.94
 -3 -4 16 42.95 5.34
 -3 4 16 36.68 5.33
 -3 4 16 34.08 5.25
 -3 -4 16 34.9 4.99
 -3 -4 16 48.58 4.76
 -3 4 16 46.53 4.91
 -3 -4 16 44.1 4.53
 -3 4 16 41.74 4.88
 -3 -4 16 42.79 4.77
 -3 4 15 12.31 4.13
 -3 -4 15 7.76 3.58
 -3 4 15 10.9 4.06
 -3 -4 15 10.18 3.59
 -3 4 15 11.03 3.41
 -3 -4 15 11.39 2.99
 -3 -4 15 10.12 3.08
 -3 4 15 11 3.22
 -3 -4 15 14.65 3.4
 -3 4 14 54.92 7.67
 -3 -4 14 41.02 6.71
 -3 4 14 57.35 7.83
 -3 -4 14 54.66 7.52
 -3 -4 14 56.64 6.53
 -3 -4 14 46.71 6.11
 -3 -4 14 58.99 6.53
 -3 4 14 64.16 7
 -3 -4 14 60.59 6.77
 -3 4 14 55.85 6.53
 -3 -4 13 48.5 6.09
 -3 4 13 40.14 5.68
 -3 4 13 53.47 11.14
 -3 -4 13 41.24 10.06
 -3 -4 13 41.95 5.56
 -3 -4 13 33.1 6.11
 -3 4 13 27.42 6.06
 -3 -4 13 37.66 6.32
 -3 4 13 40.02 6.82
 -3 -4 13 52.61 13.86
 -3 4 13 30.09 10.3
 -3 4 13 42.1 6.15
 -3 -4 13 36.09 5.2
 -3 -4 13 34.53 5.29
 -3 4 12 621.9 31.9
 -3 -4 12 612.16 32.01
 -3 4 12 549.68 43.12
 -3 -4 12 618.59 44.82
 -3 -4 12 563.92 31.08
 -3 4 12 623.75 34.33
 -3 -4 12 627.72 33.77
 -3 4 12 589.82 33.96
 -3 -4 12 578.29 33.15
 -3 4 12 570.56 49.08
 -3 -4 12 542.91 48.01
 -3 -4 12 578.43 31.58
 -3 4 12 570.12 31.86
 -3 -4 12 601.38 31.26
 -3 4 11 69.72 16.37
 -3 -4 11 56.89 16.09
 -3 4 11 46.21 6.24
 -3 4 11 34.57 9.54
 -3 -4 11 47.37 11.05
 -3 -4 11 47.24 6.47
 -3 -4 11 50.29 6.18
 -3 -4 11 38.51 4.62
 -3 4 11 77.21 8.94
 -3 -4 11 94.83 9.23
 -3 4 11 60.66 7.9
 -3 -4 11 87.61 9.13
 -3 4 11 42.86 4.81
 -3 4 11 47.56 6.83
 -3 -4 11 53.4 6.06
 -3 -4 11 41.59 6.11
 -3 -4 10 563.06 44.45
 -3 4 10 486.06 41.51
 -3 -4 10 526.75 27.8
 -3 4 10 539.37 27.69
 -3 -4 10 501.32 25.68
 -3 -4 10 559.22 39.4
 -3 4 10 538.46 38.35
 -3 -4 10 484.76 25.38
 -3 -4 10 490.34 26.77
 -3 4 10 520.08 29.34
 -3 -4 10 518.88 28.92
 -3 4 10 545.3 29.57
 -3 -4 10 475.55 28.48
 -3 4 10 508.89 25.61
 -3 -4 10 518.25 27.57
 -3 4 10 549.27 28.22
 -3 -4 10 491 26.61
 -3 4 9 34.87 9.74
 -3 -4 9 37.59 10.55
 -3 4 9 42.35 5.02
 -3 -4 9 55.2 5.7
 -3 4 9 38.14 4.4
 -3 -4 9 43.98 4.29
 -3 4 9 52.89 9.84
 -3 -4 9 55.64 10.3
 -3 -4 9 37.09 4.58
 -3 -4 9 44.13 5.93
 -3 4 9 38.34 5.89
 -3 4 9 38.22 5.74
 -3 -4 9 39.11 5.68
 -3 4 9 46.24 5.42
 -3 -4 9 37.1 4.44
 -3 -4 9 33.83 4.65
 -3 4 9 36.4 4.4
 -3 4 9 44.06 4.24
 -3 4 8 875.91 40.75
 -3 -4 8 865.14 41.66
 -3 -4 8 826.13 41.52
 -3 4 8 903.23 41.79
 -3 4 8 946.51 56.72
 -3 -4 8 852.06 56.15
 -3 4 8 879.62 43.61
 -3 -4 8 829.12 43.13
 -3 4 8 898.92 43.77
 -3 -4 8 820.96 43.05
 -3 -4 8 919.58 52.77
 -3 4 8 877.32 51.35
 -3 -4 8 909.21 42.32
 -3 4 8 865.43 40.97
 -3 4 8 862.28 42.01
 -3 4 8 841.17 46.14
 -3 4 8 851.47 41.4
 -3 -4 8 895.58 42.22
 -3 4 8 875.72 42.24
 -3 4 7 77.94 10.61
 -3 -4 7 81.84 11.25
 -3 4 7 81.24 8.62
 -3 -4 7 74.2 13.25
 -3 4 7 81.37 12.63
 -3 4 7 93.3 7.73
 -3 -4 7 77.14 7.18
 -3 4 7 89.56 7.66
 -3 -4 7 83.2 7.39
 -3 4 6 1306.11 64.86
 -3 -4 6 1389.81 66.26
 -3 4 6 1272.35 56.91
 -3 4 6 1266.3 60.72
 -3 4 6 1265.88 68.1
 -3 -4 6 1213.68 68.63
 -3 4 6 1257.77 58.6
 -3 4 6 1264.25 58.54
 -3 -4 6 1160.15 58.29
 -3 -4 6 1213.79 58.44
 -3 4 5 217.81 16.16
 -3 -4 5 209.84 16.56
 -3 4 5 223.24 14.08
 -3 -4 5 227.58 19.06
 -3 4 5 203.25 17.94
 3 -4 -4 2001.91 90.63
 -3 4 4 1977.51 95.12
 -3 -4 4 2067.73 96.1
 -3 4 4 2098.15 98.16
 -3 -4 4 2105.88 99.22
 -3 4 3 318.98 19.05
 -3 -4 3 323.14 19.44
 -3 4 3 319.72 20.03
 -3 -4 3 340.1 19.93
 3 -4 -3 288.61 17.15
 -3 -4 3 312 21.17
 -3 4 3 306.3 20.7
 -3 -4 2 2839.26 129.77
 -3 4 2 2782.49 129.42
 -3 4 2 2871.83 131.72
 -3 -4 2 2933.34 131.28
 -3 4 2 2848.57 131.52
 3 -4 -2 2815.32 127.41
 -3 -4 2 2669.44 131.58
 -3 4 2 2945.66 130.44
 -3 -4 2 2921.26 130
 -3 -4 1 197.33 14.16
 -3 4 1 229.93 14.45
 -3 -4 1 218.37 15.97
 -3 4 1 221.76 15.76
 -3 4 1 223.88 15.63
 -3 -4 1 223.01 15.28
 -3 4 1 222.88 15.99
 -3 -4 1 215.15 15.21
 -3 -4 1 239.87 14.77
 -3 4 1 203.87 14.36
 -3 4 0 4398.86 193.01
 -3 4 0 4603.56 196.8
 -3 -4 0 4681.46 195.84
 -3 -4 0 3971.8 193.35
 -3 4 0 4123.42 193.83
 -3 -4 -1 487.4 29.06
 -3 4 -1 507.58 30.43
 -3 4 -1 499.3 27.01
 -3 4 -2 2804.7 127.61
 -3 -4 -2 2574.43 124.72
 -3 4 -2 2586.63 121.25
 -3 4 -3 104.42 13.39
 -3 -4 -3 80.84 10.99
 -3 4 -3 76.68 8.51
 -3 4 -4 1250.57 68.6
 -3 -4 -4 1081.29 63.87
 3 4 4 1145.87 57.21
 -3 4 -5 25.1 8.32
 -3 -4 -5 35.67 8.96
 3 4 5 28.95 5.55
 -3 4 -6 868.33 57.88
 -3 -4 -6 799.75 53.77
 -3 4 -6 730.86 45.36
 3 4 6 776.11 43.29
 -3 4 -7 25.34 9.64
 -3 -4 -7 45.22 11.87
 3 -4 7 41.11 4.59
 -3 4 -7 56.47 10.05
 3 4 7 46.71 7.91
 -3 4 -8 355.85 38.28
 -3 -4 -8 360.15 36.4
 3 -4 8 312.35 17.63
 -3 4 -8 294.74 26.04
 -3 -4 -8 263.79 25.62
 -3 4 -9 42.28 13.23
 -3 -4 -9 50.43 14.37
 -3 -4 -9 34.54 9.26
 -3 4 -9 33.49 8.76
 3 -4 9 35.81 4.86
 3 -4 10 137.63 11.93
 3 4 10 144.51 12.69
 3 -4 10 145.48 12.09
 3 4 10 155.92 13.14
 -3 4 -10 139.98 24.75
 -3 -4 -10 162.85 25.99
 -3 -4 -10 149.4 19.55
 -3 4 -10 123.68 17.44
 3 4 10 137.78 9.64
 3 -4 10 141.64 10.51
 3 -4 11 123.38 11.29
 3 4 11 82.86 11.44
 3 -4 11 123.57 11.21
 3 4 11 105.32 12.14
 -3 -4 -11 25.13 12.08
 -3 4 -11 37.09 14.86
 3 -4 11 31.01 8.93
 -3 -4 -11 22.82 8.47
 -3 4 -11 30.95 9.56
 3 -4 11 51.52 6.47
 3 4 11 38.49 4.98
 -3 -4 -12 90.64 11.24
 -3 4 -12 91.95 10.95
 3 4 12 80.35 6.77
 3 -4 12 86.22 7.69
 3 4 12 92.76 9.76
 3 4 12 81.79 9.41
 3 -4 12 86.05 9.07
 3 -4 12 93.01 9.25
 -3 4 -13 4.54 3.28
 -3 -4 -13 6.94 4.19
 3 4 13 8.87 3.45
 3 -4 13 4.51 2.29
 3 -4 13 9.86 3.34
 3 4 13 4.2 3.22
 3 -4 13 4.21 3.14
 3 4 13 11.54 4.08
 3 -4 13 13.07 3.81
 -3 4 -14 27.94 4.34
 3 4 14 26.4 4.55
 3 -4 14 25.1 4.14
 3 4 14 24.82 4.49
 3 -4 14 27.84 4.45
 -3 4 -14 17.24 4.23
 -3 -4 -14 21.76 4.64
 3 -4 14 29.06 4.16
 3 -4 14 23.92 3.54
 -3 4 -14 26.37 3.72
 3 4 14 26.56 4.28
 -3 -4 -14 24.03 3.68
 -3 4 -15 0.75 1.64
 3 -4 15 0.63 2.08
 3 4 15 4.2 2.45
 -3 -4 -15 -1.41 2.01
 -3 4 -15 1.3 2.02
 3 4 15 2.05 1.96
 3 -4 15 2.36 1.96
 3 4 15 4.71 2.2
 3 -4 15 4.23 2.12
 3 -4 15 4.49 1.89
 3 4 15 2.03 2.42
 3 -4 15 3.79 1.98
 -3 4 -15 3.68 1.73
 -3 -4 -15 2.85 1.95
 -3 5 17 59.93 4.41
 -3 -5 17 63.63 4.46
 -3 -5 17 70.16 4.44
 -3 5 17 62.47 4.57
 -3 -5 16 68.69 6.42
 -3 5 16 66.94 6.5
 -3 -5 16 57.64 6
 -3 5 16 62.56 6.36
 -3 -5 16 73.27 5.75
 -3 5 16 67.54 5.66
 -3 5 16 75 6.06
 -3 -5 16 66.97 5.54
 -3 -5 16 67.53 6.02
 -3 5 15 92.15 9.13
 -3 -5 15 92.66 8.79
 -3 -5 15 103.97 9.02
 -3 5 15 91.87 9.1
 -3 5 15 93.07 8
 -3 -5 15 105.92 8.44
 -3 -5 15 99.82 7.83
 -3 5 15 102.03 7.96
 -3 -5 15 102.67 7.95
 -3 5 14 88.93 9.52
 -3 -5 14 78.13 8.76
 -3 5 14 83.61 9.43
 -3 -5 14 86.82 9.02
 -3 -5 14 108.92 8.74
 -3 -5 14 91.55 7.93
 -3 5 14 90.66 8.26
 -3 -5 14 93.71 8.39
 -3 5 14 84.18 7.85
 -3 -5 14 86.98 7.86
 -3 -5 13 59.31 11.48
 -3 5 13 43.33 5.68
 -3 -5 13 54.92 6.31
 -3 5 13 43.29 10.07
 -3 -5 13 58.3 6.59
 -3 -5 13 42.82 6.76
 -3 5 13 44.41 6.81
 -3 5 13 44.93 6.97
 -3 -5 13 43.92 6.87
 -3 5 13 55.77 13.01
 -3 -5 13 37.04 11.5
 -3 -5 13 50.92 6.12
 -3 5 13 53.85 6.32
 -3 -5 13 56.62 6.41
 -3 -5 12 104.94 15.36
 -3 -5 12 75.5 7.46
 -3 5 12 74.61 7.46
 -3 5 12 62.89 12.09
 -3 -5 12 85.87 7.94
 -3 5 12 75.54 8.81
 -3 -5 12 74.73 8.42
 -3 5 12 75.27 8.84
 -3 -5 12 72.68 8.41
 -3 -5 12 54.1 13.73
 -3 5 12 85.02 15.96
 -3 -5 12 83.02 7.67
 -3 5 12 74.76 7.62
 -3 -5 12 75.3 7.55
 -3 -5 11 25.89 10.61
 -3 5 11 39.42 10.94
 -3 -5 11 40.16 9.59
 -3 -5 11 40.91 5.4
 -3 5 11 34.78 5.2
 -3 5 11 32.7 8.56
 -3 -5 11 38.41 4.3
 -3 -5 11 36.73 5.08
 -3 -5 11 47.99 6.5
 -3 5 11 42.26 6.55
 -3 5 11 40.51 6.36
 -3 -5 11 33.62 5.87
 -3 5 11 34.04 4.26
 -3 5 11 38.24 5.52
 -3 -5 11 36.07 4.98
 -3 -5 11 30.29 4.94
 -3 5 10 25.98 7.35
 -3 -5 10 26.43 7.62
 -3 -5 10 33.62 4.65
 -3 5 10 29.52 4.61
 -3 -5 10 21.27 3.88
 -3 -5 10 23.12 3.22
 -3 5 10 21.81 3.32
 -3 5 10 26.49 4.99
 -3 -5 10 23.94 4.76
 -3 5 10 19.69 4.59
 -3 -5 10 23.75 4.7
 -3 -5 10 22 9.07
 -3 5 10 21.6 8.22
 -3 5 10 28.33 4.67
 -3 -5 10 25.87 4.16
 -3 -5 10 21.7 4.23
 -3 5 9 132.07 8.37
 -3 5 9 145.43 18.51
 -3 -5 9 108.62 16.83
 -3 5 9 128.03 14.97
 -3 5 9 109.33 8.72
 -3 -5 9 115.54 8.1
 -3 -5 9 119.44 9.14
 -3 -5 9 116.22 14.66
 -3 -5 9 120.1 9.06
 -3 5 9 119.22 9.96
 -3 -5 9 123.34 9.99
 -3 5 9 121.93 10.04
 -3 -5 9 124.4 9.97
 -3 5 9 126.55 8.64
 -3 -5 9 125.64 9.16
 -3 5 9 132.11 9.41
 -3 -5 9 122.32 8.91
 -3 5 8 56.91 4.73
 -3 -5 8 56.97 5.34
 -3 -5 8 52.51 5.3
 -3 -5 8 57.95 11.37
 -3 5 8 47.19 10.02
 -3 5 8 45.49 5.62
 -3 -5 8 51.88 5.93
 -3 5 8 49.21 5.84
 -3 -5 8 45.27 5.59
 -3 -5 8 58.45 9.79
 -3 5 8 52.95 4.94
 -3 5 8 48.09 8.68
 -3 5 8 48.93 5.07
 -3 -5 8 48.87 5.19
 -3 5 8 54.57 7.9
 -3 -5 8 44.71 5.02
 -3 5 8 60.04 5.56
 -3 -5 8 58.54 5.2
 -3 5 8 52.04 5.03
 -3 -5 7 70.25 9.95
 -3 5 7 61.3 9.12
 -3 5 7 59.04 7.5
 -3 -5 7 60.04 11.23
 -3 5 7 62.55 10.71
 -3 5 7 56.07 5.88
 -3 -5 7 65.05 6.13
 -3 5 7 54.18 5.84
 -3 -5 7 71.08 6.34
 -3 5 6 16.34 4.55
 -3 -5 6 20.5 5.06
 -3 5 6 18.06 2.56
 -3 5 6 19.83 4.03
 -3 -5 6 19.02 6.08
 -3 5 6 20.67 5.77
 -3 5 6 16.58 2.94
 -3 -5 6 16.88 3.19
 -3 5 6 19.73 3.19
 -3 -5 6 12.49 2.73
 -3 5 5 10.56 3.44
 -3 -5 5 9.44 3.68
 -3 5 5 10.06 1.87
 -3 5 5 9.13 2.81
 -3 5 5 17.06 5.14
 -3 -5 5 7.89 4.43
 3 -5 -4 113.95 8.26
 -3 -5 4 121.01 12.23
 -3 5 4 120.71 11.82
 -3 -5 4 129.2 10.82
 -3 5 4 120.31 10.25
 -3 5 3 6.43 2.36
 -3 -5 3 3.61 2.17
 -3 5 3 5.9 3.31
 -3 -5 3 5.65 3.17
 3 -5 -3 6.42 2.57
 -3 -5 3 6.26 2.6
 -3 5 3 2.03 1.94
 -3 5 2 185.02 12.93
 -3 -5 2 203.11 13.42
 3 -5 -2 199.22 12.68
 -3 5 2 202.17 14.75
 -3 -5 2 178.45 14.37
 -3 -5 2 200.82 14.26
 -3 5 2 220.85 14.98
 -3 -5 2 186.4 13.2
 -3 5 2 199.5 13.65
 -3 5 1 105.41 8.42
 -3 -5 1 89.06 8
 -3 5 1 79.44 8.39
 -3 -5 1 88.21 8.62
 3 -5 -1 112.79 8.08
 -3 -5 1 76.68 8.75
 -3 5 1 89.7 8.93
 -3 -5 1 87.69 8.5
 -3 5 1 83.51 7.84
 -3 -5 1 90.63 8
 -3 5 0 216.81 14.05
 -3 5 0 223.28 15.42
 -3 -5 0 205.89 14.59
 -3 5 0 193.72 13.59
 -3 -5 0 180.63 13.12
 -3 -5 -1 775.14 40.47
 -3 5 -1 776.92 41.59
 -3 5 -1 728.53 39.02
 -3 5 -2 853.5 47.37
 -3 -5 -2 842.18 45.79
 -3 5 -2 852.78 43.89
 -3 -5 -3 246.85 20.46
 -3 5 -3 301.44 22.96
 -3 5 -3 271.64 18.63
 -3 5 -4 612.02 40.87
 -3 -5 -4 604.85 38.79
 -3 5 -5 428.73 33.46
 -3 -5 -5 391.32 30.97
 3 5 5 406.62 26.04
 -3 -5 -6 228.48 23.91
 -3 5 -6 225.63 24.99
 3 5 6 250.22 19.07
 -3 5 -6 242.58 20.75
 -3 -5 -7 218.29 25.38
 -3 5 -7 261.24 28.29
 3 -5 7 249.03 14.49
 -3 5 -7 235.9 21.87
 3 5 7 241.06 19.75
 -3 5 -8 567.48 47.37
 -3 -5 -8 488.92 44.04
 3 -5 8 539.03 27.9
 -3 5 -8 523.94 37.87
 3 5 8 548.44 35.39
 -3 5 -9 218.45 30.19
 -3 -5 -9 239.46 29.9
 -3 5 -9 300.15 26.3
 -3 -5 -9 254.47 25.56
 3 -5 9 262.41 16.01
 3 -5 10 393.04 28.86
 3 5 10 422.14 24.64
 3 -5 10 353.19 22.94
 3 5 10 439.48 24.92
 3 -5 10 383.77 23.51
 -3 5 -10 436.16 42.34
 -3 -5 -10 318.84 36.87
 -3 -5 -10 380.93 33.94
 -3 5 -10 374.2 32.73
 3 -5 10 413.4 22.44
 3 -5 11 198.39 19.88
 3 5 11 266.64 17.78
 3 -5 11 240.03 16.56
 3 5 11 251.94 17.59
 3 -5 11 238.77 16.66
 -3 5 -11 216.02 29.33
 -3 -5 -11 234.9 30.03
 -3 -5 -11 246.12 26.24
 -3 5 -11 222.5 24.51
 3 -5 11 254.36 15.6
 3 5 12 131.26 11.69
 3 -5 12 136.74 11.35
 3 5 12 139.28 11.89
 3 -5 12 133.65 11.26
 -3 -5 -12 126.17 12.8
 -3 5 -12 130.6 12.71
 3 -5 12 151.14 10.67
 3 5 13 132.72 11.01
 3 -5 13 132.5 10.58
 3 5 13 126.3 10.77
 3 -5 13 133.47 10.55
 -3 5 -13 137.08 10.71
 -3 -5 -13 117.47 11.66
 -3 5 -13 111.96 11.22
 3 -5 13 139.29 9.78
 3 5 13 144.07 10.4
 3 -5 13 133.56 9.9
 -3 -5 -14 122.11 10.86
 -3 5 -14 117.26 10.42
 -3 5 -14 148.85 10.31
 3 5 14 143.9 10.5
 3 -5 14 133.17 9.98
 3 5 14 130.48 10.2
 3 -5 14 125.66 9.78
 -3 5 -14 163.52 9.75
 -3 -5 -14 144.92 9.4
 3 -5 14 147.14 9.49
 3 -5 14 153.71 9.71
 3 5 14 135.87 9.72
 -3 -5 -15 87.01 7.73
 -3 5 -15 110.02 7.63
 3 -5 15 108.43 7.11
 3 5 15 99.76 7.01
 -3 5 -15 110.2 6.99
 -3 -5 -15 99.29 6.83
 3 5 15 112.43 7.31
 3 -5 15 112.1 7
 3 -5 15 121.02 7.19
 -3 -6 16 8.61 2.45
 -3 6 16 7.54 2.53
 -3 6 16 11.19 2.86
 -3 -6 16 7.13 2.49
 -3 6 16 7.62 2.17
 -3 -6 16 6.74 2.01
 -3 -6 16 10.84 2.55
 -3 6 16 9.47 2.61
 -3 -6 16 9.9 2.21
 -3 -6 15 73.72 7.19
 -3 6 15 86.87 7.86
 -3 -6 15 79.04 7.39
 -3 6 15 78.39 7.54
 -3 -6 15 77.83 6.39
 -3 6 15 72.21 6.52
 -3 -6 15 73.18 6.98
 -3 6 15 71.51 6.27
 -3 -6 15 85.42 6.59
 -3 6 14 26.09 5.06
 -3 -6 14 21.81 4.56
 -3 6 14 23.99 4.95
 -3 -6 14 21.22 4.46
 -3 -6 14 22.76 4.34
 -3 -6 14 24.83 4.02
 -3 -6 14 29.96 4.78
 -3 6 14 30.9 4.49
 -3 -6 14 26.13 4.04
 -3 6 14 21.6 3.82
 -3 6 13 306.9 19.52
 -3 -6 13 302.6 19.12
 -3 6 13 315.5 19.53
 -3 -6 13 270.43 18.51
 -3 -6 13 302.05 18.34
 -3 6 13 294.67 17.64
 -3 -6 13 315.83 17.76
 -3 -6 13 303.04 18.47
 -3 6 13 284.74 17.32
 -3 -6 13 281.03 25.81
 -3 -6 13 292.43 17.46
 -3 6 13 268.36 25.39
 -3 -6 12 57.9 10.99
 -3 -6 12 61.9 6.44
 -3 6 12 51.95 10.8
 -3 6 12 46.62 5.75
 -3 -6 12 59.74 6.74
 -3 6 12 51.37 6.89
 -3 -6 12 51.15 6.85
 -3 6 12 58.12 7.29
 -3 -6 12 61.31 7.34
 -3 -6 12 78.51 15.08
 -3 6 12 56.75 13.05
 -3 -6 12 64.88 6.57
 -3 6 12 64.6 6.65
 -3 -6 12 55.95 6.77
 -3 -6 11 328.75 32.77
 -3 6 11 343.18 32.72
 -3 -6 11 360.12 30.08
 -3 -6 11 364.57 20.73
 -3 6 11 350.59 20.39
 -3 6 11 346.29 29.31
 -3 -6 11 371.01 21.2
 -3 -6 11 353.28 19.32
 -3 6 11 369.49 22.28
 -3 -6 11 375.37 22.07
 -3 6 11 396.99 22.64
 -3 -6 11 364.46 21.92
 -3 6 11 392.54 20
 -3 -6 11 374.68 20.77
 -3 6 11 375.76 20.94
 -3 -6 11 351.85 21.08
 -3 -6 10 118.07 18.22
 -3 6 10 169 20.76
 -3 6 10 168.44 11.16
 -3 -6 10 178.46 18.54
 -3 6 10 171.55 18.15
 -3 -6 10 173.8 11.28
 -3 -6 10 162.5 11.39
 -3 6 10 157.41 12.31
 -3 -6 10 151.15 11.99
 -3 6 10 154.27 11.99
 -3 -6 10 158.07 12.03
 -3 -6 10 143.06 10.79
 -3 6 10 163.27 11.23
 -3 -6 10 177.12 11.73
 -3 6 10 169.58 10.64
 -3 6 9 691.7 32.16
 -3 6 9 629.83 45.02
 -3 -6 9 655.69 46.11
 -3 -6 9 643.21 32.84
 -3 6 9 638.51 32.61
 -3 6 9 687.99 42.05
 -3 -6 9 687.42 42.53
 -3 -6 9 641.56 33.18
 -3 6 9 674.74 34.35
 -3 -6 9 653.2 34.07
 -3 6 9 638.18 34.06
 -3 -6 9 659.55 34.09
 -3 6 9 699.79 32.77
 -3 6 9 654.07 38.79
 -3 -6 9 636.35 32.73
 -3 6 9 659.62 32.93
 -3 -6 9 658.53 33.13
 -3 6 8 164.49 9.88
 -3 -6 8 166.41 10.82
 -3 6 8 165.08 16.12
 -3 -6 8 192.05 17.14
 -3 -6 8 150.89 10.22
 -3 6 8 158.73 10.27
 -3 6 8 162 18.32
 -3 -6 8 152.52 18.44
 -3 6 8 167.46 11.46
 -3 -6 8 160.18 11.31
 -3 6 8 166.85 11.33
 -3 -6 8 157 11.13
 -3 6 8 160.77 14.22
 -3 -6 8 157.94 10.28
 -3 6 8 158.95 10.36
 -3 -6 8 163.67 10.42
 -3 -6 7 1435.14 77.99
 -3 6 7 1497.95 77.85
 -3 6 7 1485.14 67.41
 -3 -6 7 1411.91 67.12
 -3 6 7 1492.5 67.37
 -3 -6 7 1434.93 67.17
 -3 -6 7 1513.13 74.67
 -3 6 7 1481.36 73.65
 -3 6 7 1421.46 65.85
 -3 6 7 1439.24 71.35
 -3 -6 7 1397.5 66.47
 -3 -6 6 949.1 48.57
 -3 6 6 914.63 47.76
 -3 6 6 858.77 42.37
 -3 -6 6 878.09 42.45
 -3 6 6 896.51 42.44
 -3 -6 6 885.56 42.45
 -3 6 6 905.3 46.1
 -3 6 6 936.85 51.01
 -3 -6 6 870.57 50.95
 -3 -6 5 2522.07 117.18
 -3 6 5 2516.06 116.7
 -3 6 5 2607.47 119.89
 -3 -6 5 2429.87 119.85
 -3 6 5 2568.14 111.44
 -3 -6 5 2339.8 113.63
 3 -6 -4 615.26 32.48
 -3 -6 4 578.76 33.7
 -3 6 4 620.57 33.72
 -3 6 4 710.15 36.92
 -3 -6 4 717.63 37.93
 -3 6 3 1743.26 83
 -3 -6 3 1828.6 83.43
 -3 6 3 1818.96 84.55
 -3 -6 3 1757.58 83.94
 -3 6 3 1808.76 85.49
 3 -6 -3 1733.44 82.99
 -3 -6 3 1743.34 85.34
 -3 -6 2 836.24 42.78
 -3 6 2 880.79 43.06
 -3 -6 2 886.67 45.1
 3 -6 -2 795.05 42.84
 -3 6 2 903.03 45.23
 -3 6 2 861.51 43.39
 -3 -6 2 915.49 43.49
 -3 6 1 2616.04 114.4
 -3 -6 1 2485.46 114.03
 -3 6 1 2458.24 115.19
 -3 -6 1 2508.8 115.23
 3 -6 -1 2574.01 114.37
 -3 -6 1 2447.63 113.92
 -3 6 1 2437.93 113.99
 -3 6 1 2437.94 115.47
 3 -6 0 1725.05 75.93
 -3 -6 0 1431.15 74.82
 -3 6 0 1528.14 75.11
 -3 -6 0 1639.49 76.78
 -3 6 0 1811.09 77.98
 -3 6 -1 2004.33 95.92
 -3 6 -1 2108.41 95.01
 -3 6 -1 2037.8 96.86
 -3 -6 -1 1973.51 95.8
 -3 6 -2 877.34 46.19
 -3 6 -2 946.7 48.68
 -3 -6 -2 845.14 46.56
 -3 6 -3 1091.53 57.58
 -3 -6 -3 1179.83 60.02
 -3 6 -3 1137.93 61.06
 -3 6 -4 1020.84 55.71
 -3 -6 -4 1592.48 57.63
 -3 -6 -4 1326.7 65.81
 -3 6 -4 801.21 61.49
 -3 6 -5 945.77 58.36
 -3 -6 -5 915.42 56.33
 3 6 5 1046.12 52.88
 -3 -6 -6 186.2 20.86
 -3 6 -6 209.03 22.52
 -3 6 -6 240.84 20.44
 3 6 6 199.06 17.48
 -3 6 -7 437.8 37.16
 -3 -6 -7 380.65 34.52
 3 -6 7 411.86 22.94
 3 6 7 465.53 30.09
 -3 -6 -8 110.8 17.84
 -3 6 -8 120.4 19.1
 -3 6 -8 143.71 16.78
 3 6 8 84.93 12.25
 3 -6 8 106.8 8.75
 3 -6 9 254.6 21.21
 3 -6 9 225.97 15.79
 3 -6 9 228.82 15.87
 3 6 9 269.88 17.01
 -3 6 -9 204.54 27.58
 -3 -6 -9 209.38 26.93
 -3 6 -9 312.31 27.07
 -3 -6 -9 242.03 25.4
 3 -6 9 254.32 15.57
 3 -6 10 35.27 5.6
 3 6 10 40.55 6.06
 3 -6 10 36.56 5.79
 3 6 10 49.2 6.66
 -3 -6 -10 36.42 11.58
 -3 6 -10 45.05 12.6
 3 -6 10 49.68 9.22
 -3 -6 -10 22.65 8.29
 -3 6 -10 33.53 9.1
 3 -6 10 41.32 5.47
 -3 -6 -11 33.04 6.92
 -3 6 -11 55.33 8.41
 3 -6 11 54.7 7.02
 3 6 11 44.28 7.06
 3 -6 11 60.81 7.16
 3 6 11 54.46 7.41
 -3 -6 -11 18.01 9.8
 -3 6 -11 58.31 14.41
 3 -6 11 55.86 9.88
 -3 -6 -11 36.99 9.89
 -3 6 -11 45.65 11.09
 3 -6 11 50.1 6.11
 -3 -6 -12 3.91 3.38
 -3 6 -12 10.01 4.25
 3 -6 12 6.99 3.18
 3 -6 12 9.95 3.6
 3 6 12 9.85 3.64
 3 6 12 9.86 3.65
 3 -6 12 7.7 3.13
 -3 6 -13 14.72 3.69
 -3 -6 -13 16.78 4.35
 -3 6 -13 13.46 3.85
 -3 6 -13 22.96 3.58
 3 -6 13 14.47 3.22
 3 6 13 20.28 3.73
 -3 -6 -13 18.28 3.26
 3 -6 13 19.96 3.74
 3 6 13 14.36 3.58
 3 -6 13 14.81 3.58
 3 6 13 21.16 4.02
 3 -6 13 17.98 3.72
 -3 6 -14 8.21 2.59
 -3 6 -14 12.26 3.18
 -3 -6 -14 8.86 3.07
 3 6 14 7.14 2.73
 3 -6 14 10.56 2.71
 3 6 14 13.7 3.03
 3 -6 14 10.02 2.69
 3 -6 14 9.99 2.45
 3 6 14 9.69 2.76
 3 -6 14 10.3 2.75
 -3 -6 -14 13.4 2.59
 -3 6 -14 15.28 2.54
 3 -6 15 12.65 2.18
 3 6 15 7.7 2.16
 -3 6 -15 1.36 1.19
 3 -6 15 10.49 2.21
 -3 -6 -15 -0.28 1.23
 3 -6 15 9.99 2.01
 3 6 15 9.06 2.34
 -3 7 16 -1.22 1.98
 -3 -7 16 -0.96 1.78
 -3 -7 16 0.47 1.7
 -3 -7 16 -0.16 1.54
 -3 7 16 -0.17 2.02
 -3 -7 15 157.68 10.92
 -3 7 15 174.71 11.46
 -3 -7 15 172.29 11.24
 -3 7 15 173.45 11.37
 -3 -7 15 142.81 9.64
 -3 7 15 138.93 9.76
 -3 -7 15 167.28 11.16
 -3 -7 15 154.78 9.79
 -3 7 15 155.33 9.74
 -3 7 14 2.13 2.68
 -3 -7 14 -0.82 2.98
 -3 7 14 0.86 2.55
 -3 -7 14 1.25 2.58
 -3 -7 14 0.78 2.68
 -3 -7 14 0.29 2.06
 -3 -7 14 -0.83 2.5
 -3 7 14 0.61 2.18
 -3 7 14 1.44 2.05
 -3 -7 14 -1.17 2.38
 -3 7 13 248.96 17.24
 -3 7 13 264.42 17.61
 -3 -7 13 254.4 17.3
 -3 -7 13 268.26 17.5
 -3 -7 13 299.98 17.58
 -3 -7 13 282.18 16.15
 -3 7 13 266.35 16.11
 -3 -7 13 289.3 17.75
 -3 7 13 258.05 15.81
 -3 -7 13 280.48 16.22
 -3 7 12 31.77 8.2
 -3 -7 12 42.54 9.23
 -3 7 12 16.32 3.54
 -3 -7 12 25.91 4.17
 -3 -7 12 19.85 4.32
 -3 -7 12 21.74 4.54
 -3 7 12 25.52 4.86
 -3 -7 12 19.03 4.54
 -3 7 12 29.11 5.01
 -3 7 12 17.57 7.54
 -3 -7 12 25.09 8.64
 -3 7 12 25.76 4.11
 -3 -7 12 16.09 4.34
 -3 -7 12 25.8 4.17
 -3 -7 11 173.58 11.5
 -3 7 11 164.22 18.16
 -3 -7 11 141.87 16.97
 -3 7 11 166.54 11.31
 -3 -7 11 161.4 10.49
 -3 -7 11 178.87 12.39
 -3 7 11 176.03 12.8
 -3 -7 11 165.36 12.45
 -3 7 11 161.8 12.48
 -3 -7 11 153.75 12.23
 -3 -7 11 136.2 19.48
 -3 7 11 148.58 20.01
 -3 -7 11 167.54 11.37
 -3 7 11 168.54 11.47
 -3 -7 11 181.59 12.62
 -3 -7 10 1.63 4.4
 -3 7 10 12.72 6.05
 -3 -7 10 6.38 2.66
 -3 7 10 7.83 2.64
 -3 7 10 11.49 5.36
 -3 -7 10 3.51 3.87
 -3 -7 10 9.13 2.73
 -3 7 10 11.11 2.61
 -3 7 10 6.66 3.18
 -3 -7 10 6.52 3.22
 -3 7 10 6.15 2.62
 -3 -7 10 5.15 2.84
 -3 7 10 5.12 2.38
 -3 7 10 8.52 2.76
 -3 -7 10 6.06 2.54
 -3 -7 10 10.13 3.01
 -3 7 9 186.44 11.01
 -3 7 9 161.68 19.2
 -3 -7 9 135.82 18.19
 -3 -7 9 193 18.43
 -3 7 9 160.19 10.88
 -3 7 9 136.54 15.76
 -3 -7 9 162.25 11.1
 -3 -7 9 199.85 12.53
 -3 -7 9 200.12 12.38
 -3 7 9 173.45 12.19
 -3 -7 9 185.67 12.49
 -3 7 9 169.95 12.15
 -3 -7 9 163.3 12
 -3 7 9 140.74 14.82
 -3 7 9 195 11.52
 -3 -7 9 188.09 11.45
 -3 7 9 174.58 11.21
 -3 -7 9 159.08 11.56
 -3 -7 8 6.52 4.54
 -3 7 8 10.04 5.16
 -3 -7 8 5.69 2.12
 -3 -7 8 5.62 3.57
 -3 7 8 4.54 3
 -3 7 8 7.53 1.99
 -3 -7 8 6.12 2.61
 -3 7 8 7.5 2.03
 -3 -7 8 6.56 2.7
 -3 7 8 4.9 2.16
 -3 7 8 7.73 2.54
 -3 -7 8 6.65 2.51
 -3 7 8 5.88 2.21
 -3 7 8 6.09 2.91
 -3 7 8 6.56 2.07
 -3 -7 8 4.36 1.88
 -3 -7 8 7.48 2.16
 -3 -7 7 39.25 4.7
 -3 -7 7 39.19 5.14
 -3 -7 7 33.77 8.66
 -3 7 7 49.44 9.32
 -3 7 7 39.63 6.74
 -3 -7 7 46.06 7.74
 -3 7 7 45.4 4.85
 -3 -7 7 39.43 4.78
 -3 7 7 41.57 4.75
 -3 -7 7 33.74 4.48
 -3 7 7 43.02 6.84
 -3 7 7 45.52 4.2
 -3 7 6 54.92 5.22
 -3 -7 6 57.78 5.26
 -3 7 6 54.83 5.17
 -3 -7 6 56.47 5.23
 -3 -7 6 64.06 8.1
 -3 7 6 58.28 7.78
 -3 7 6 43.46 8
 -3 -7 6 56.15 9.25
 -3 -7 6 48.27 6.25
 -3 -7 5 176.99 13.63
 -3 7 5 166.06 13.14
 -3 7 5 159.25 14.67
 -3 -7 5 192.92 16.02
 -3 7 5 164.21 9.82
 -3 -7 5 167.66 12.88
 -3 7 4 89.95 5.63
 3 -7 -4 45.57 6.96
 -3 -7 4 22.36 4.96
 -3 7 4 66.79 8.65
 -3 -7 4 95.98 11.2
 -3 -7 4 36.12 5.71
 -3 7 4 25 4.69
 -3 -7 3 2.1 1.9
 -3 7 3 3.35 1.84
 -3 7 3 3.45 2.68
 -3 -7 3 4.1 2.58
 3 -7 -3 0.95 2.16
 -3 7 3 1.47 1.87
 -3 -7 3 -0.49 1.61
 -3 7 2 5.85 2.43
 -3 -7 2 4.95 2.18
 -3 -7 2 3.73 2.55
 -3 7 2 3.77 2.58
 -3 7 2 2.89 1.82
 -3 -7 2 4.07 1.91
 3 -7 -2 3.41 2.74
 -3 -7 1 247.78 15.84
 -3 7 1 230.44 15.57
 3 -7 -1 249.1 16.2
 -3 7 1 230.57 14.78
 -3 -7 1 229.41 14.72
 -3 7 0 79.18 7.96
 -3 -7 0 79.48 8.17
 3 -7 0 77.9 7.97
 -3 -7 0 70.01 7.02
 -3 7 0 75.19 7.13
 -3 7 0 82.39 8.21
 -3 -7 0 81.3 8.03
 3 -7 1 479.05 27.46
 -3 7 -1 503.11 29.28
 -3 -7 -1 479.3 26.63
 -3 7 -1 480.52 26.63
 -3 -7 -1 489.35 27.83
 -3 7 -1 507.03 28.59
 -3 7 -2 3.26 2.6
 -3 7 -2 7.48 2.03
 -3 -7 -2 10.61 3.57
 -3 7 -2 10.35 3.65
 3 -7 2 4.75 3.02
 -3 7 -3 1046.72 53.6
 -3 -7 -3 957.44 53.28
 -3 7 -3 986.26 47.25
 -3 7 -3 1104.15 55.52
 -3 7 -4 37.04 5
 -3 7 -4 32.51 7.85
 -3 -7 -4 50.38 8.94
 -3 7 -5 504.13 26.16
 -3 -7 -5 470.97 25.81
 -3 7 -5 510.93 35.26
 -3 -7 -5 447.51 32.91
 3 7 6 8.78 4.22
 -3 7 -6 8.74 4.35
 -3 7 -6 13 5.95
 -3 -7 -6 9.45 5.56
 3 7 7 733.71 43.65
 -3 7 -7 762.67 46.84
 3 -7 7 793.96 43.51
 -3 7 -7 658.94 49.07
 -3 -7 -7 614.49 47.02
 -3 7 -8 28.82 9.28
 -3 -7 -8 16.37 7.31
 3 -7 8 45.13 8.37
 -3 7 -8 26.92 7.72
 3 7 8 21.53 6.15
 3 -7 8 33.23 4.99
 3 -7 9 475.27 32.53
 3 -7 9 435.41 25.52
 3 7 9 469.01 26.2
 3 -7 9 444.51 25.64
 3 7 9 488.13 26.46
 -3 7 -9 461.98 41.21
 -3 -7 -9 390.59 38.16
 -3 7 -9 513.93 37.8
 3 7 9 511.55 34.48
 3 -7 9 467.19 25.65
 -3 -7 -10 22.72 5.37
 -3 7 -10 36.53 6.39
 3 7 10 38.77 5.74
 3 -7 10 34.58 5.32
 3 7 10 30.8 5.14
 3 -7 10 28.47 5.05
 -3 7 -10 43.69 12.07
 -3 -7 -10 33.44 10.36
 3 -7 10 32.1 7.52
 -3 -7 -10 22.86 8.31
 -3 7 -10 27.67 8.31
 3 -7 10 34.02 5.17
 -3 -7 -11 336.92 24.02
 -3 7 -11 355.12 24.2
 3 -7 11 380.03 29.34
 3 7 11 422.98 23.51
 3 -7 11 402.66 22.93
 3 7 11 399.84 23.23
 3 -7 11 387.56 22.76
 -3 7 -11 311.91 34.37
 -3 -7 -11 337.63 35.06
 -3 7 -11 413.83 34.86
 -3 -7 -11 399.71 35.17
 3 -7 11 455.92 23.24
 -3 7 -12 7.89 3.63
 -3 -7 -12 12.17 4.1
 3 7 12 6.82 3.03
 3 -7 12 9.2 3.37
 3 -7 12 12.61 3.27
 3 -7 12 5.87 2.94
 3 7 12 11.13 3.68
 3 -7 12 11.76 3.51
 3 7 12 9.78 3.48
 -3 -7 -13 283.79 19.25
 -3 7 -13 296.88 19.39
 3 7 13 314.73 18.7
 3 -7 13 305.48 18.34
 3 7 13 322.94 18.75
 3 -7 13 289.27 18.15
 -3 -7 -13 332.37 17.62
 -3 7 -13 327.79 17.78
 3 -7 13 325.78 17.74
 3 7 13 344.12 18.14
 3 -7 13 389.32 19.2
 -3 7 -14 4.63 2.13
 3 -7 14 2.11 2.37
 3 7 14 4.48 2.41
 3 7 14 2.26 2.18
 3 -7 14 4.53 2.42
 -3 7 -14 1.64 2.31
 -3 -7 -14 5.47 2.71
 3 -7 14 6.82 2
 3 7 14 5.01 2.28
 -3 7 -14 6.89 1.77
 3 -7 14 7.13 2.47
 -3 -7 -14 5.89 1.76
 3 7 14 3.21 2.21
 3 -7 15 179.15 9.02
 3 -7 15 179.25 9.49
 3 7 15 175.14 8.96
 -3 8 16 27.29 2.75
 -3 -8 16 33.08 3.57
 -3 8 16 28.31 2.98
 -3 -8 15 112.19 8.65
 -3 -8 15 121.55 8.77
 -3 -8 15 129.13 7.95
 -3 8 15 112.99 7.85
 -3 -8 15 126.61 9.11
 -3 8 15 115.46 7.66
 -3 -8 15 123 7.88
 -3 -8 14 27.83 4.45
 -3 8 14 30.04 4.59
 -3 -8 14 30.38 4.57
 -3 8 14 34.1 4.71
 -3 -8 14 25.54 4.53
 -3 -8 14 25.49 3.66
 -3 8 14 28.33 3.86
 -3 -8 14 29.95 4.64
 -3 -8 14 27 3.66
 -3 8 14 31.14 3.82
 -3 8 13 179.58 13.06
 -3 8 13 173.88 12.97
 -3 -8 13 171.08 12.89
 -3 -8 13 173.75 12.83
 -3 -8 13 206.17 13.53
 -3 8 13 182.11 11.81
 -3 -8 13 173.33 13.08
 -3 -8 13 182.76 11.74
 -3 -8 13 181.67 11.7
 -3 8 13 185.15 11.7
 -3 -8 12 23.19 6.73
 -3 8 12 14.67 3.21
 -3 8 12 9.57 4.95
 -3 -8 12 14.34 3.21
 -3 -8 12 9.95 3.76
 -3 -8 12 12.64 3.66
 -3 8 12 11.4 3.59
 -3 8 12 15.22 3.83
 -3 -8 12 17.86 4.06
 -3 8 12 8.26 5.47
 -3 -8 12 16.98 7
 -3 -8 12 12.05 2.98
 -3 8 12 15.03 3.21
 -3 -8 12 10 3.63
 -3 -8 11 586.03 40.52
 -3 -8 11 613.42 31.11
 -3 8 11 608.77 30.94
 -3 8 11 601.91 40.49
 -3 -8 11 638.34 32.64
 -3 -8 11 579.55 30.23
 -3 8 11 643.16 32.92
 -3 -8 11 613.12 32.64
 -3 8 11 616.39 32.62
 -3 -8 11 626.49 32.66
 -3 8 11 541.4 43.45
 -3 -8 11 606.5 45.14
 -3 -8 11 614.84 31.05
 -3 8 11 600.07 31.01
 -3 -8 11 660.34 33.15
 -3 8 10 30.69 8.43
 -3 -8 10 31.54 9.32
 -3 8 10 34.42 7.81
 -3 -8 10 37.53 4.78
 -3 8 10 39.47 4.71
 -3 -8 10 35.09 7.75
 -3 -8 10 34.02 5.06
 -3 8 10 50.24 5.93
 -3 8 10 44.56 5.62
 -3 -8 10 46.98 5.9
 -3 -8 10 40.41 5.48
 -3 8 10 39.45 4.78
 -3 8 10 35.54 7.47
 -3 -8 10 43.51 4.94
 -3 -8 10 37.97 5.38
 -3 8 10 37.7 4.77
 -3 8 9 875.87 42.02
 -3 -8 9 818.88 54.45
 -3 8 9 826.77 53.98
 -3 -8 9 853.1 41.91
 -3 8 9 835.43 50.07
 -3 8 9 856.73 41.81
 -3 -8 9 890.45 51.08
 -3 -8 9 866.1 43.35
 -3 8 9 903.92 43.51
 -3 -8 9 878.09 43.34
 -3 8 9 914.68 43.53
 -3 -8 9 907.28 43.46
 -3 8 9 799.14 48.59
 -3 8 9 906.79 42.41
 -3 8 9 900.39 42.12
 -3 -8 9 863.07 43.03
 -3 -8 9 849.28 41.87
 -3 8 8 185.61 10.96
 -3 -8 8 170.85 18.87
 -3 8 8 192.71 19.39
 -3 8 8 180.01 16.4
 -3 -8 8 168.83 16.16
 -3 8 8 175.85 10.75
 -3 -8 8 173.97 10.82
 -3 -8 8 174.3 11.91
 -3 8 8 207.68 12.38
 -3 -8 8 168.36 11.72
 -3 8 8 167.71 11.62
 -3 -8 8 171.77 11.72
 -3 8 8 160.19 15.35
 -3 8 8 192.59 11.48
 -3 8 8 173.06 10.81
 -3 -8 8 172.83 11.46
 -3 -8 8 161.26 10.67
 -3 -8 7 1054.36 50.63
 -3 -8 7 1037.45 50.01
 -3 8 7 1111.51 59.59
 -3 -8 7 1024.29 59.23
 -3 8 7 1054.24 55.43
 -3 -8 7 1082.79 56.2
 -3 -8 7 1056.33 49.83
 -3 8 7 1074.89 49.91
 -3 8 7 1055.96 49.79
 -3 -8 7 1000.61 49.61
 -3 8 7 1052.89 55.32
 -3 8 7 1042.78 48.9
 -3 -8 6 77.97 6.38
 -3 -8 6 80.94 6.55
 -3 8 6 80.76 6.44
 -3 8 6 74.49 6.23
 -3 -8 6 86.41 9.39
 -3 -8 6 85.32 11.05
 -3 8 6 87.12 10.99
 -3 8 6 88.67 9.46
 -3 -8 6 95.91 10.02
 -3 -8 5 1926.41 95.71
 3 -8 -5 1965.47 93.39
 -3 -8 5 2062.76 94.92
 -3 8 5 2016.32 94.6
 -3 8 5 2009.51 90.13
 -3 8 5 2074.27 97.56
 -3 -8 5 1944.57 97.22
 -3 8 4 435.12 20.83
 -3 8 4 330.41 22.54
 -3 -8 4 330.11 22.99
 -3 8 4 500.74 21.28
 3 -8 -4 423.2 25.46
 -3 -8 4 326.18 24.21
 -3 -8 4 468.14 26.99
 -3 8 4 376.73 24.99
 -3 8 3 2419.74 110.66
 -3 8 3 2586.03 114.4
 -3 -8 3 2480.18 113.92
 -3 -8 3 2597.43 116.52
 -3 8 3 2616.6 116.84
 3 -8 -3 2586.27 116.1
 -3 -8 3 2453.62 116.82
 -3 8 3 2429.72 111.01
 -3 8 2 293.01 16.1
 -3 -8 2 304.25 19.56
 -3 8 2 303.38 19.77
 3 -8 -2 278.37 19.5
 -3 -8 2 313.17 18.02
 -3 8 2 323.37 18.59
 -3 -8 2 298.34 16.11
 -3 -8 2 316.83 18.56
 -3 8 2 325.03 18.69
 -3 -8 1 2042.16 88.2
 -3 8 1 1921.47 87.88
 3 -8 -1 1822.96 89.35
 -3 -8 1 1925.27 86.86
 -3 8 1 1851.23 86.7
 -3 8 1 1783.47 84.45
 3 -8 0 178.74 13.71
 -3 8 0 162.2 12.24
 -3 -8 0 162.24 12.3
 -3 -8 0 148.08 9.71
 -3 -8 0 158.17 11.37
 -3 8 0 151.69 11.19
 -3 8 0 184.2 10.16
 -3 8 0 172.59 12.68
 -3 -8 0 177.84 12.74
 -3 8 0 157.89 9.9
 3 -8 1 3011.37 131.73
 -3 8 -1 2979.1 129.17
 -3 -8 -1 2883.35 129.12
 -3 8 -1 2775.82 126.34
 -3 8 -1 2758.57 130.54
 -3 -8 -1 2947.85 130.51
 -3 8 -1 2703.62 126.42
 -3 8 -2 30.63 6.33
 -3 -8 -2 48.58 6.67
 -3 8 -2 31.74 5.68
 -3 8 -2 33.65 3.8
 3 -8 2 37.45 6
 -3 8 -3 1635.66 81.2
 3 -8 3 1710.03 79.72
 -3 -8 -3 1678.11 80.59
 -3 8 -3 1612.18 80.98
 -3 8 -3 1563.13 73.97
 -3 8 -4 222.04 14.04
 -3 8 -4 215.8 19.94
 -3 8 -5 1372.6 65.81
 -3 -8 -5 1355.78 65.72
 -3 8 -5 1432.14 76.1
 -3 -8 -5 1349.08 74.59
 -3 8 -5 1489.97 66
 3 8 6 3.76 4
 -3 8 -6 4.59 3.57
 -3 8 -6 5.02 2.35
 -3 -8 -6 5.91 2.64
 -3 8 -6 4.12 3.71
 -3 -8 -6 14.33 5.73
 3 -8 6 5.31 3.64
 3 8 7 601.94 37.98
 -3 8 -7 620.11 41.21
 -3 -8 -7 537.33 31.14
 3 -8 7 611.6 37.23
 -3 8 -7 573.82 31.36
 -3 8 -7 561.46 42.42
 -3 -8 -7 600.94 42.46
 -3 -8 -8 12.25 4.49
 -3 8 -8 2.19 3.3
 -3 8 -8 -1.82 6.31
 3 -8 8 1.04 5.5
 -3 -8 -8 3.46 6.58
 -3 8 -8 7.4 4.88
 3 8 8 -1.13 3.27
 3 -8 8 3.31 2.91
 -3 -8 -9 251.59 18.1
 -3 8 -9 242.57 17.83
 3 -8 9 261.78 22.83
 3 8 9 288.06 17.15
 3 -8 9 261.98 16.55
 3 8 9 267.88 16.83
 3 -8 9 237.88 16.18
 -3 8 -9 226.68 27.23
 -3 -8 -9 272.37 28.28
 -3 8 -9 286.9 27.28
 3 8 9 231.29 22.37
 3 -8 9 277.08 17.02
 -3 8 -10 19.31 4.84
 -3 -8 -10 16.6 4.98
 3 8 10 22.41 4.3
 3 -8 10 11.43 3.69
 3 8 10 19.61 4.23
 3 -8 10 16.21 3.8
 -3 8 -10 14.21 8.08
 -3 -8 -10 15.47 7.69
 3 -8 10 30.34 7.62
 -3 -8 -10 16.09 7.12
 -3 8 -10 26.8 8.26
 3 -8 10 15.48 4.19
 -3 -8 -11 134.78 12.33
 -3 8 -11 132.09 12.18
 -3 8 -11 158.35 20.22
 -3 -8 -11 126.35 18.77
 3 -8 11 143.65 11.3
 3 8 11 144.3 11.46
 3 8 11 137.09 11.23
 3 -8 11 155.23 11.49
 3 -8 11 159.72 11.54
 -3 -8 -12 1.54 2.71
 -3 8 -12 -0.5 2.47
 -3 -8 -12 0.3 1.62
 -3 8 -12 2.8 1.87
 3 -8 12 1.64 2.88
 3 -8 12 2.5 2.27
 3 8 12 0.32 2.27
 3 8 12 2 2.45
 3 8 12 0.4 2.29
 3 -8 12 0.77 2.36
 3 -8 12 -0.77 2.47
 -3 8 -13 32.67 4.87
 -3 -8 -13 41.31 5.41
 3 8 13 36.24 4.68
 3 -8 13 34.07 4.48
 3 8 13 40.38 4.81
 3 -8 13 37.98 4.65
 -3 -8 -13 36.91 3.95
 -3 8 -13 38.21 4.09
 3 -8 13 39.66 4.31
 3 8 13 34.09 4.22
 3 -8 13 39.94 5.06
 3 -8 14 4.7 1.82
 3 -8 14 4.29 1.86
 -3 8 -14 5.67 2.27
 3 8 14 4.33 1.92
 3 -8 14 9.07 2.72
 -3 -8 -14 4.04 1.43
 3 -8 14 5.69 1.73
 -3 8 -14 4.76 1.46
 3 8 14 3.09 1.74
 3 -8 14 2.9 1.58
 3 -8 15 14.86 2.31
 -3 -9 16 75.5 5.41
 -3 -9 15 47.16 4.59
 -3 -9 15 39.42 4.37
 -3 -9 15 52.04 5.08
 -3 9 15 33.02 3.75
 -3 9 15 34.04 3.63
 -3 -9 15 43.74 3.82
 -3 9 14 82.28 7.28
 -3 -9 14 72.34 7.05
 -3 9 14 73.1 7.08
 -3 -9 14 70.58 7.02
 -3 9 14 86.2 6.59
 -3 -9 14 87.15 7.77
 -3 -9 14 86.05 6.57
 -3 -9 14 91.83 7.94
 -3 9 14 89.95 6.52
 -3 -9 14 89.9 6.6
 -3 9 13 87.63 8.36
 -3 -9 13 88.64 8.4
 -3 9 13 97.75 8.61
 -3 -9 13 88.07 8.29
 -3 -9 13 114.63 9.66
 -3 -9 13 95.1 7.52
 -3 9 13 90.56 7.51
 -3 -9 13 118.69 9.53
 -3 9 13 97.78 7.42
 -3 -9 13 101.65 7.63
 -3 -9 12 80.9 12.03
 -3 9 12 86.44 7.04
 -3 -9 12 83.11 7.11
 -3 9 12 66.8 12.69
 -3 -9 12 70.73 13.33
 -3 9 12 76.79 7.88
 -3 -9 12 73.51 7.95
 -3 9 12 63.27 7.5
 -3 -9 12 86.14 8.38
 -3 -9 12 99.17 9.02
 -3 -9 12 81.43 6.99
 -3 9 12 92.48 7.31
 -3 -9 12 84.36 8.44
 -3 9 11 5.65 5.01
 -3 9 11 10.61 3.29
 -3 -9 11 10.25 3.12
 -3 -9 11 11.55 4.96
 -3 -9 11 20.92 8.32
 -3 9 11 12.48 7.3
 -3 -9 11 31.45 4.96
 -3 9 11 22.9 4.95
 -3 -9 11 21.85 4.37
 -3 9 11 36.98 5.55
 -3 -9 11 18.69 4.45
 -3 9 11 10.13 3.12
 -3 -9 11 13.05 3.04
 -3 -9 11 12.71 3.06
 -3 -9 11 14.52 4.42
 -3 -9 10 132.19 10.58
 -3 9 10 144.14 9.6
 -3 -9 10 130.75 15.08
 -3 -9 10 125.1 9.34
 -3 9 10 111.65 14.11
 -3 9 10 160.08 18.89
 -3 -9 10 131.74 17.79
 -3 9 10 138.78 10.59
 -3 -9 10 141.12 10.67
 -3 -9 10 131.85 10.45
 -3 9 10 130.63 10.38
 -3 9 10 130.4 14.86
 -3 9 10 133.63 9.8
 -3 -9 10 143.24 9.63
 -3 9 10 130.58 9.42
 -3 -9 10 120.08 10.39
 -3 -9 9 62.14 6.84
 -3 -9 9 57.1 9.26
 -3 9 9 59.59 9.54
 -3 -9 9 51.73 5.07
 -3 9 9 49.7 4.9
 -3 -9 9 64.28 11.59
 -3 9 9 45.86 9.84
 -3 9 9 55.53 6.06
 -3 -9 9 44.49 5.58
 -3 -9 9 49.14 5.75
 -3 9 9 46.97 5.66
 -3 9 9 33.57 7.54
 -3 9 9 45.08 5.26
 -3 -9 9 48.46 4.97
 -3 9 9 51.58 5.06
 -3 -9 9 47.87 5.93
 -3 -9 8 64.81 6.64
 -3 -9 8 60.94 9.07
 -3 9 8 66.95 9.23
 -3 -9 8 63 5.43
 -3 9 8 47.4 9.75
 -3 -9 8 55.48 10.38
 -3 9 8 66.77 6.29
 -3 -9 8 60.34 6.13
 -3 9 8 68.06 6.36
 -3 -9 8 58.12 6.15
 -3 9 8 55.34 9.08
 -3 9 8 52.72 5.73
 -3 -9 8 56.02 5.19
 -3 9 8 63.61 5.43
 -3 -9 8 62.94 6.22
 -3 9 7 2.02 2.94
 -3 -9 7 3.17 3.48
 -3 -9 7 6.81 3.43
 -3 9 7 2.2 2.29
 -3 9 7 3.78 2
 -3 -9 7 4.92 2.04
 -3 -9 7 3.82 1.97
 -3 9 7 3.53 1.8
 -3 9 7 2.39 2.91
 -3 9 7 1.47 1.64
 -3 -9 7 2.39 2.28
 -3 -9 7 3.02 2.63
 -3 -9 6 22.17 5.65
 -3 -9 6 29.91 5.47
 -3 9 6 21.69 4.59
 -3 9 6 31.63 3.77
 -3 -9 6 30.69 3.75
 -3 9 6 28.48 3.54
 -3 -9 6 31.92 3.81
 -3 -9 6 28.42 6.45
 -3 9 6 26.42 6.13
 -3 -9 6 31.37 4.47
 -3 -9 6 33.04 4.68
 -3 9 6 27.41 3.45
 -3 -9 5 6.42 2.7
 -3 9 5 6.84 2.66
 -3 -9 5 3.04 3.01
 3 -9 -5 5.03 3.08
 -3 -9 5 0.75 2.47
 -3 9 5 7.22 3.37
 -3 9 4 38 3.9
 -3 9 4 28.35 4.7
 -3 -9 4 43.46 5.59
 3 -9 -4 39.12 6.58
 -3 -9 4 36.38 7.11
 -3 9 4 40.64 4.15
 -3 -9 4 35.73 6.01
 -3 9 4 40.72 6.4
 -3 9 3 112.72 7.41
 -3 9 3 116.03 9.38
 -3 -9 3 105.08 8.95
 -3 9 3 115.38 7.67
 -3 -9 3 101.39 11.38
 -3 -9 3 113.17 10.47
 3 -9 -3 114.69 10.9
 -3 9 3 113.13 10.75
 -3 9 2 21.44 3.14
 3 -9 -2 24.93 5.12
 -3 9 2 23.4 3.28
 -3 -9 2 23.92 3.85
 -3 9 2 26.09 4.11
 -3 9 2 19.24 2.84
 -3 -9 2 25.93 3.44
 -3 9 2 20.34 3.73
 -3 -9 2 21.09 3.82
 -3 -9 1 6.25 2.19
 3 -9 -1 3.99 3.74
 -3 9 1 7.29 1.91
 -3 -9 1 9.46 2.61
 -3 9 1 6.47 2.35
 -3 9 0 41.42 4.08
 -3 9 0 37.79 5.31
 3 -9 0 51.63 7.52
 -3 -9 0 39.82 4.25
 -3 9 0 39.78 4.91
 -3 -9 0 35.97 4.75
 -3 9 0 46.88 5.66
 -3 -9 0 38.09 5.22
 -3 9 -1 15.15 2.83
 3 -9 1 29.05 5.84
 -3 9 -1 14.13 2.46
 -3 9 -1 20.13 4.09
 -3 -9 -1 17.75 3.76
 -3 -9 -1 20.26 3.54
 -3 9 -1 15.4 3.13
 -3 9 -1 14.29 3.39
 -3 9 -2 11.12 4.44
 -3 9 -2 15.21 2.58
 -3 9 -2 11.58 3.4
 -3 -9 -2 12.54 3.53
 3 -9 2 10.25 4.02
 -3 -9 -2 12.18 3.1
 -3 9 -2 21.33 3.91
 -3 -9 -3 290.85 21.27
 -3 9 -3 314.42 17.32
 -3 9 -3 326.32 22.44
 3 -9 3 344.94 22.57
 -3 9 -3 306.65 23.16
 -3 -9 -4 80.94 6.79
 -3 9 -4 81.52 11.09
 -3 -9 -4 97.28 11.43
 -3 9 -4 92.27 7.29
 -3 -9 -5 29.88 4.41
 -3 9 -5 32.05 4.4
 -3 -9 -5 27.44 6.72
 -3 9 -5 46.29 5.06
 -3 9 -5 34.67 7.62
 -3 9 -6 255.31 24.27
 -3 -9 -6 253.26 23.68
 -3 9 -6 287.33 17.03
 -3 -9 -6 266.16 16.77
 -3 9 -6 270.89 16.86
 3 -9 6 312.49 23.1
 3 9 6 272.52 22.42
 -3 9 -6 258.47 23.81
 -3 -9 -7 119.96 16.62
 -3 9 -7 155.84 19.14
 -3 9 -7 156.04 11.37
 -3 9 -7 155.74 18.31
 3 9 7 113.72 14.73
 -3 -9 -7 122.95 10.74
 -3 9 -7 138.28 11.16
 3 -9 7 160.7 16.15
 3 -9 8 331.95 26.13
 -3 -9 -8 290.46 19.79
 -3 9 -8 302.75 19.94
 3 -9 8 308.45 18.5
 3 9 8 345.81 19.11
 3 -9 8 311.25 18.55
 3 9 8 310.32 18.66
 -3 -9 -8 237.94 27.21
 -3 9 -8 268.54 28.8
 -3 9 -8 340.95 20.12
 -3 9 -8 415.76 32.57
 3 9 8 290.33 25.38
 3 -9 8 341.49 19.75
 3 -9 9 194.86 19.92
 -3 -9 -9 173.07 14.45
 -3 9 -9 186.33 14.62
 3 -9 9 210.2 13.71
 3 9 9 203.02 13.61
 3 -9 9 190.24 13.3
 3 9 9 200.39 13.6
 -3 9 -9 193.6 24.06
 -3 -9 -9 158 21.62
 -3 9 -9 213.01 14.72
 -3 9 -9 223.31 24.08
 3 9 9 175.84 19.18
 3 -9 9 214.55 14.55
 -3 -9 -10 345.05 23.19
 3 -9 10 370.41 30.06
 -3 9 -10 354.78 23.32
 3 -9 10 381.27 22.06
 3 9 10 412.93 22.59
 3 -9 10 384.39 22.13
 3 9 10 402.1 22.46
 -3 9 -10 367.85 34.91
 -3 9 -10 432.06 23.82
 -3 -9 -10 355.2 33.63
 -3 -9 -10 306.45 32.33
 -3 9 -10 447.25 36.12
 3 -9 10 413.93 23.33
 -3 9 -11 100.29 9.49
 -3 -9 -11 86.68 9.25
 3 9 11 96.69 8.52
 3 -9 11 100.39 8.54
 3 9 11 99.86 8.64
 3 -9 11 90.74 8.29
 -3 9 -11 85.54 8.72
 -3 9 -11 99.95 7.87
 -3 -9 -11 88.87 7.35
 3 -9 11 112.26 9.64
 -3 9 -12 172.91 12.89
 -3 -9 -12 143.23 12.36
 3 9 12 181.95 12.3
 3 9 12 189.13 12.42
 3 -9 12 172.12 12.08
 3 -9 12 176.74 12.18
 -3 9 -12 202.33 13.44
 -3 -9 -12 186.22 11.24
 -3 9 -12 208.8 11.8
 3 -9 12 185.91 11.56
 3 9 12 183.67 11.6
 3 -9 12 209.49 13.48
 -3 9 -13 30.51 4.58
 3 -9 13 43.92 4.67
 3 -9 13 43.61 4.65
 -3 9 -13 51.69 4.36
 -3 -9 -13 43.43 4
 3 -9 13 39.3 4.23
 3 9 13 39.01 4.27
 3 -9 13 55.05 5.67
 3 9 14 94.86 6.19
 3 -9 14 115.77 7.89
 -3 -10 15 17.16 2.84
 -3 10 14 158.83 10.04
 -3 -10 14 182.42 11.86
 -3 -10 14 169.93 10.07
 -3 -10 14 172.6 12
 -3 -10 14 180.73 10.26
 -3 10 13 0.36 1.96
 -3 -10 13 -0.36 2.26
 -3 10 13 5.19 2.64
 -3 -10 13 2.19 2.19
 -3 -10 13 0.86 2.54
 -3 10 13 0.51 1.93
 -3 -10 13 3.47 1.98
 -3 -10 13 -0.84 3.28
 -3 10 13 3.12 1.97
 -3 -10 13 2.27 1.86
 -3 10 12 282.05 17.3
 -3 -10 12 279.86 17.22
 -3 -10 12 271.94 17.05
 -3 10 12 273.58 17.1
 -3 -10 12 285.08 18.1
 -3 10 12 281.8 15.89
 -3 -10 12 275.27 15.75
 -3 -10 12 274.93 17.65
 -3 10 12 283.78 15.73
 -3 -10 12 276.44 15.78
 -3 -10 11 19.71 6.73
 -3 -10 11 24.29 4.08
 -3 10 11 26.92 4.21
 -3 10 11 20.47 7.82
 -3 10 11 34.72 5.72
 -3 -10 11 38.8 5.71
 -3 10 11 45.62 6.25
 -3 -10 11 33.62 5.58
 -3 10 11 34.05 4.52
 -3 -10 11 34.85 5.71
 -3 -10 11 29.24 3.95
 -3 -10 11 39.24 6.16
 -3 -10 10 561.45 31.21
 -3 10 10 560.78 28.93
 -3 -10 10 614.29 29.36
 -3 -10 10 591.79 38.25
 -3 10 10 569.29 41.34
 -3 -10 10 556.81 41.49
 -3 10 10 601.98 30.83
 -3 -10 10 611.19 30.89
 -3 10 10 594.17 30.72
 -3 -10 10 593.56 30.67
 -3 10 10 515.82 37.03
 -3 10 10 579.58 30.14
 -3 -10 10 578.54 29.13
 -3 10 10 588.5 29.27
 -3 -10 10 532.87 31.02
 -3 -10 9 95.16 8.74
 -3 -10 9 91.46 11.56
 -3 -10 9 78.69 6.47
 -3 10 9 62.54 9.79
 -3 -10 9 86.07 13.08
 -3 10 9 91.2 13.15
 -3 -10 9 79.54 7.33
 -3 10 9 81.1 7.41
 -3 10 9 86.75 7.62
 -3 -10 9 77.95 7.28
 -3 10 9 76.71 7.09
 -3 10 9 78.43 11.9
 -3 -10 9 73.37 6.3
 -3 -10 9 70.14 7.65
 -3 -10 8 598.01 32.87
 -3 -10 8 690.07 38.92
 -3 -10 8 638.06 30.92
 -3 10 8 601.69 37.28
 -3 -10 8 651.7 42.24
 -3 10 8 648.4 41.42
 -3 10 8 643.25 32.17
 -3 -10 8 604.43 32.04
 -3 10 8 665.86 32.31
 -3 -10 8 645.56 32.21
 -3 10 8 620.76 39.13
 -3 10 8 658.44 32.4
 -3 -10 8 609.5 32.64
 -3 -10 8 640.4 30.93
 -3 -10 7 262.58 15.74
 -3 -10 7 249.85 15.79
 -3 -10 7 220.23 20.35
 -3 10 7 261.55 21.28
 -3 -10 7 258.03 19.03
 -3 10 7 216.36 17.94
 -3 10 7 245.11 14.56
 -3 10 7 257.26 14.63
 -3 10 7 249.61 14.8
 -3 -10 7 250.89 15.15
 -3 -10 6 1289.51 74.39
 -3 10 6 1457.41 72.13
 -3 -10 6 1532.46 72.87
 -3 10 6 1474.16 67.64
 -3 10 6 1477.25 67.68
 -3 10 6 1479.38 75.09
 -3 -10 6 1565.91 76.14
 -3 -10 6 1459.19 69.11
 -3 -10 6 1519.89 69.25
 3 -10 -5 513.92 30.67
 -3 -10 5 472.82 32.16
 -3 -10 5 526.94 28.89
 -3 10 5 493.31 28.46
 -3 10 5 519.86 30.92
 -3 -10 5 489.35 30.85
 -3 -10 5 520.75 26.44
 -3 10 4 1073.12 50.58
 -3 -10 4 1134.49 53.51
 -3 10 4 1078.44 53.23
 -3 -10 4 1046.04 58.26
 3 -10 -4 1120.3 56.81
 -3 10 4 1039.84 50.7
 -3 -10 4 1139.85 55.9
 -3 10 4 1116.24 55.67
 -3 10 3 747.84 35.58
 -3 10 3 750.01 37.69
 -3 -10 3 763.97 37.51
 -3 -10 3 655.47 42.33
 -3 10 3 698.19 35.6
 -3 -10 3 802.75 39.84
 3 -10 -3 775.8 41.13
 -3 -10 2 972.3 44.48
 -3 10 2 907.04 44.59
 -3 10 2 928 44.44
 3 -10 -2 1003.54 50.69
 -3 10 1 994.89 46.48
 -3 -10 1 993.68 46.41
 -3 -10 1 1013.01 48.16
 -3 10 1 975.55 47.85
 3 -10 -1 963.28 52.84
 -3 10 0 1635.11 71.18
 -3 -10 0 1532.48 71.13
 -3 -10 0 1427.39 72.14
 -3 10 0 1408.98 71.96
 -3 10 0 1673.33 73.73
 -3 -10 0 1671.8 73.9
 3 -10 0 1671.08 79.37
 -3 10 -1 551.76 30.46
 -3 -10 -1 557.46 30.27
 -3 10 -1 566.11 28.06
 -3 10 -1 572.55 27.81
 -3 10 -1 556.7 29.22
 -3 -10 -1 572.34 29.51
 -3 -10 -1 549.22 30.41
 -3 10 -1 551.1 30.13
 3 -10 1 588 34.57
 -3 10 -2 1069.62 54.99
 -3 -10 -2 1076.13 54.64
 -3 10 -2 1075.76 51.16
 -3 -10 -2 1131.51 53.81
 -3 10 -2 1091.11 53.36
 3 -10 2 1152.82 58.54
 3 -10 3 493.15 30.21
 -3 10 -3 468.3 28.6
 -3 -10 -3 443.36 27.66
 -3 10 -3 462.63 23.76
 -3 10 -3 406.96 30.44
 -3 -10 -4 855.03 47.13
 -3 10 -4 824.14 41.07
 -3 10 -4 873.14 48.22
 -3 10 -5 337.84 26.2
 -3 -10 -5 302.15 24.77
 -3 10 -5 368.53 19.71
 -3 -10 -5 323.3 18.72
 3 -10 6 528.59 34.48
 -3 -10 -6 509.8 26.92
 -3 10 -6 471.23 24.86
 -3 10 -6 541.44 37.76
 -3 10 -6 494.43 35.82
 -3 -10 -6 492.87 34.98
 -3 10 -6 528.85 27.42
 3 -10 7 34.01 4.46
 3 -10 7 35.57 4.63
 -3 -10 -7 28.07 4.84
 -3 10 -7 30.71 4.96
 3 10 7 22.52 6.65
 -3 10 -7 25.59 8.05
 -3 10 -7 35.78 5.34
 -3 10 -7 28.12 8.55
 -3 -10 -7 27.42 7.65
 3 -10 7 34.14 7.72
 -3 10 -8 193.88 23.56
 -3 -10 -8 219.06 23.65
 -3 10 -8 248.34 16.11
 3 -10 8 222.06 21.44
 -3 -10 -8 259.02 16.38
 -3 10 -8 231.22 15.73
 3 -10 8 198.93 13.99
 3 10 8 255.14 15.3
 3 -10 8 209.6 14.18
 3 10 8 249.44 14.95
 3 10 8 178.11 20.27
 -3 10 -8 225.97 24.8
 3 -10 8 204.02 15.15
 3 -10 9 78.61 12.54
 -3 -10 -9 67.33 12.72
 -3 10 -9 78.61 8.32
 -3 10 -9 71.06 13.69
 -3 -10 -9 75.14 8.12
 -3 10 -9 72.24 7.84
 3 10 9 67.95 6.98
 3 -10 9 75.3 7.21
 3 10 9 77.22 7.28
 3 -10 9 74.67 7.16
 -3 10 -9 75.94 14.47
 -3 -10 -9 69.45 6.2
 3 10 9 57.19 10.96
 3 -10 9 73.47 8.08
 3 -10 10 66.85 11.77
 -3 10 -10 98.58 9.22
 -3 -10 -10 96.53 9.41
 -3 10 -10 92.7 9.14
 3 10 10 93.52 8.14
 3 -10 10 88.61 7.98
 3 10 10 82.47 7.81
 3 -10 10 85.06 7.81
 -3 10 -10 105.65 7.7
 -3 -10 -10 76.3 14.68
 -3 10 -10 102.27 16.7
 -3 -10 -10 79.28 6.85
 3 -10 10 83.77 8.78
 -3 10 -11 41.91 5.85
 -3 -10 -11 21.17 5.56
 -3 10 -11 86.66 8.12
 3 10 11 63.06 7.98
 3 -10 11 106.63 7.86
 3 10 11 54.18 7.9
 3 -10 11 119.78 8.18
 -3 10 -11 27.28 3.97
 3 -10 11 43.85 4.93
 3 10 11 23.3 5.13
 3 -10 11 75.24 7.72
 -3 -10 -11 14.41 3.1
 3 -10 12 4.51 2.18
 3 -10 12 4.21 2.28
 -3 10 -12 10.92 2.84
 -3 10 -12 8.98 2.88
 3 -10 12 6.22 2.07
 3 10 12 7.91 2.32
 3 -10 12 4.99 2.86
 -3 -10 -12 6.31 1.71
 -3 10 -12 6.34 1.85
 -3 10 -13 6.24 2.49
 3 10 13 7.89 1.94
 3 -10 13 8.66 2.94
 -3 10 -14 15.62 2.59
 3 -10 14 6.39 2.55
 -3 -11 15 4.12 1.63
 -3 -11 14 200.99 13.05
 -3 -11 14 199.89 12.41
 -3 -11 13 20.24 3.95
 -3 -11 13 25.25 3.11
 -3 -11 13 26.27 4.57
 -3 11 12 235.07 14.96
 -3 11 12 207.42 14.55
 -3 -11 12 243.82 13.68
 -3 -11 12 236.96 15.89
 -3 -11 12 265.75 16.5
 -3 -11 12 252.44 13.85
 -3 -11 11 3.44 2.37
 -3 -11 11 7.2 2.3
 -3 -11 11 14.08 4.22
 -3 11 11 21.21 5.46
 -3 11 11 21.31 4.98
 -3 11 11 9.25 3.85
 -3 -11 11 17.85 4.77
 -3 -11 10 236.99 13.48
 -3 -11 10 233.15 13.38
 -3 -11 10 228.3 15.76
 -3 11 10 215.38 14.44
 -3 11 10 230.49 14.74
 -3 11 10 234.93 14.77
 -3 11 10 198.57 20.54
 -3 -11 10 235.57 16.09
 -3 -11 9 9.4 3.89
 -3 -11 9 7.18 3.58
 -3 -11 9 8.26 2.17
 -3 11 9 4.69 4.29
 -3 11 9 11.82 2.96
 -3 11 9 11.27 2.87
 -3 11 9 10.48 3.1
 -3 11 9 8.93 4.44
 -3 -11 9 6.8 3.25
 -3 -11 8 178.73 13.28
 -3 -11 8 205.65 16.97
 -3 11 8 170.42 17.7
 -3 11 8 201.16 12.32
 -3 11 8 170.47 11.9
 -3 11 8 181.88 18.4
 -3 11 8 206.28 13.51
 -3 -11 8 196.43 13.33
 -3 -11 7 30.53 6.89
 -3 11 7 22.95 5.77
 -3 -11 7 27.5 4.98
 -3 -11 7 28.32 4.99
 -3 -11 7 33.47 5.93
 -3 11 7 29.39 4.39
 -3 -11 7 22.95 3.91
 -3 11 6 105.56 11.58
 -3 -11 6 113.61 12.29
 -3 -11 6 106.94 10.52
 -3 -11 6 109.57 13.02
 -3 -11 6 135.21 9.87
 -3 -11 6 112.16 9.07
 -3 11 6 112.43 7.91
 -3 -11 5 17.91 5.73
 3 -11 -5 16.16 4.62
 -3 -11 5 21.19 4.03
 -3 11 5 18.01 4.43
 -3 -11 5 20 3.65
 3 -11 -4 42.94 7.22
 -3 -11 4 47.95 8.66
 -3 11 4 35.28 4.47
 -3 -11 4 43.08 5.41
 -3 11 4 38.9 4.54
 -3 11 4 36.64 5.92
 -3 -11 4 38.42 4.6
 -3 11 3 16.82 3.05
 -3 -11 3 15.93 3.03
 -3 -11 3 14.29 2.95
 3 -11 -3 15.8 4.71
 -3 11 3 17.64 3.2
 -3 -11 3 11.56 4.9
 -3 -11 2 69.96 5.99
 -3 11 2 68.22 6.21
 -3 11 2 74.64 6.35
 3 -11 -2 67.16 9.13
 -3 -11 1 9.75 2.58
 -3 11 1 7.75 2.43
 -3 11 1 9.7 2.25
 3 -11 -1 6.59 3.96
 -3 11 0 279.69 14.58
 -3 -11 0 253.55 14.47
 -3 11 0 218.65 14.49
 3 -11 0 313.43 22.32
 -3 11 -1 16.65 2.75
 3 -11 1 16.34 5.6
 -3 11 -1 16.12 2.89
 -3 -11 -1 21.49 3.71
 -3 11 -2 229.36 12.85
 -3 -11 -2 222.91 14.96
 -3 11 -2 212.3 13.85
 -3 -11 -2 186.69 14.53
 3 -11 2 197.33 18.18
 3 -11 3 36.69 7.5
 -3 -11 -3 28.76 5.07
 -3 11 -3 30.41 3.97
 -3 11 -3 30.76 4.71
 -3 -11 -4 349.98 24.55
 -3 11 -4 376.01 25.78
 -3 11 -4 392.88 21.01
 -3 11 -5 6.45 2.54
 -3 11 -5 1 2.2
 -3 -11 -5 3.55 2.76
 -3 11 -6 332.88 26.91
 -3 -11 -6 264.91 24.08
 -3 11 -6 341.18 19.53
 -3 11 -6 369.57 30.24
 3 -11 6 342.43 26.77
 -3 -11 -6 308.3 18.28
 3 11 7 31.42 4.15
 3 11 7 23.45 3.74
 -3 11 -7 29.45 4.95
 -3 -11 -7 34.31 8.04
 3 -11 7 29.88 7.94
 -3 11 -7 27.51 8.41
 3 11 7 11.53 5.74
 -3 -11 -7 25.77 4.32
 3 -11 8 431.97 33.58
 -3 -11 -8 409.02 24.61
 3 11 8 466.88 24.18
 3 11 8 426.81 23.83
 -3 11 -8 480.8 25.9
 -3 11 -8 540.23 40.35
 -3 11 -8 435.18 22.95
 3 11 8 378.85 32.38
 3 -11 8 473.39 26.41
 -3 -11 -9 37.52 5.42
 3 11 9 41.91 5.1
 3 11 9 44.73 5.27
 3 -11 9 41.52 9.8
 -3 11 -9 40.47 5.92
 3 11 9 29.84 8.47
 -3 11 -9 40.66 11.07
 -3 11 -9 38.74 4.38
 3 -11 9 39.98 6.2
 3 -11 10 356.73 29.85
 -3 -11 -10 338.24 21.48
 -3 11 -10 438.74 23.19
 3 11 10 327.49 29.4
 -3 11 -10 383.79 20.05
 3 -11 10 471.01 24.15
 3 -11 10 357.45 19.9
 3 11 10 366.14 20.89
 3 11 10 370.16 20.92
 -3 11 -11 5.26 2.93
 3 -11 11 7.58 3.45
 3 -11 11 1.21 1.73
 -3 11 -11 2.37 1.45
 -3 11 -12 244.88 15.62
 3 -11 12 272.03 16.44
 -3 11 -13 18.49 3.32
 3 -11 13 20.64 3.73
 -3 11 -14 189.33 10.99
 3 -11 14 191.2 10.99
 -3 -12 14 42.75 4.29
 -3 -12 14 33.45 4.6
 -3 -12 13 32.68 4.53
 -3 -12 13 33.44 4.86
 -3 -12 12 182.65 12.94
 -3 -12 12 186.82 13.44
 -3 -12 11 63.01 7.72
 -3 -12 11 57.85 7.32
 -3 12 11 68.36 7.1
 -3 12 11 73.85 11.81
 -3 -12 10 327.24 20.16
 -3 -12 10 299.93 19.24
 -3 12 10 258.45 24.86
 -3 12 10 330.45 18.83
 -3 -12 9 108.85 9.47
 -3 -12 9 96.55 9.04
 -3 12 9 90.67 13.56
 -3 12 9 94.13 8.49
 -3 -12 8 426.22 24.06
 -3 -12 8 378.48 23.37
 -3 12 8 421.16 31.43
 -3 12 8 449.78 23.65
 -3 -12 7 299.68 18.22
 -3 -12 7 315.05 18.47
 -3 12 7 300.42 17.72
 -3 -12 7 259.7 17.35
 -3 -12 6 774.65 38.21
 -3 -12 6 789.49 37.88
 -3 12 6 734.06 36.45
 -3 -12 6 667.07 43.83
 -3 -12 5 541.76 27.16
 -3 -12 5 477.57 33.82
 3 -12 -5 535.93 33.26
 -3 12 5 501.9 26.42
 -3 12 4 1048.96 51.59
 -3 -12 4 1097.29 51.52
 3 -12 -4 1207.99 59.57
 -3 -12 4 1144.01 61.24
 -3 12 4 1047.93 51.56
 -3 -12 3 165.22 10.54
 -3 12 3 167.73 10.94
 3 -12 -3 160.1 14.85
 -3 -12 3 165.49 17.03
 -3 12 3 144.53 10.55
 3 -12 -2 961.21 49.7
 -3 12 2 868.87 42.82
 -3 12 2 880.54 42.91
 -3 -12 2 880.77 42.13
 3 -12 -1 234.49 19.2
 -3 12 1 212.59 13.17
 -3 12 1 220.56 12.83
 -3 -12 1 210.83 12.68
 3 -12 0 1026.94 58.14
 -3 12 0 1072.97 49.49
 -3 12 0 1018.72 48.81
 -3 12 -1 84.8 6.63
 3 -12 1 75.19 11.29
 3 -12 2 839.21 49.43
 -3 12 -2 840.47 40.5
 -3 -12 -3 89.12 7.2
 -3 12 -3 97.55 7.63
 3 -12 3 82.01 12.13
 -3 12 -4 466.57 24.94
 -3 12 -5 14.7 3.24
 -3 12 -6 292.5 17.8
 3 -12 6 283.55 25.45
 3 12 7 56.73 12.44
 -3 12 -7 74.42 7.65
 3 -12 7 71.55 12.95
 -3 12 -8 168.1 12.36
 3 12 8 125.99 17.37
 3 -12 8 168.95 13.23
 3 -12 8 126.01 17.11
 3 -12 9 4.16 4.31
 -3 12 -9 4.24 2.84
 3 -12 9 5.38 3.5
 3 12 9 2.82 3.1
 -3 12 -10 50.4 6.27
 3 -12 10 53.94 7.29
 -3 12 -11 14.54 3.8
 3 -12 11 25.36 4.79
 -3 12 -12 16.43 3.27
 3 -12 12 11.07 3.61
 -3 12 -13 4.25 1.84
 3 -12 13 6.8 2.65
 3 -12 14 -0.68 1.69
 -3 -13 14 5.6 2.5
 -3 -13 13 166.25 10.95
 -3 -13 13 183.26 12.01
 -3 -13 12 11.8 3.22
 -3 -13 12 7.92 3.48
 -3 -13 11 112.81 10.35
 -3 -13 11 128 10.01
 -3 13 11 107.16 9.33
 -3 -13 10 2.97 3.49
 -3 -13 10 3.1 2.39
 -3 13 10 2.58 4.01
 -3 13 10 4.17 2.87
 -3 -13 9 128.81 10.55
 -3 -13 9 120.61 10.14
 -3 13 9 103.99 15.15
 -3 13 9 122.08 9.94
 -3 -13 8 3.91 3.41
 -3 -13 8 1.71 2.66
 -3 13 8 1.28 5.26
 -3 13 8 2.54 2.51
 -3 -13 7 199.22 13.73
 -3 -13 7 214.5 13.77
 -3 13 7 153.7 12.19
 -3 -13 7 158.88 12.12
 -3 -13 6 30.84 7.41
 -3 13 6 34.37 5.07
 -3 13 6 34.3 4.32
 -3 -13 6 41.57 6.02
 -3 -13 6 38.32 5.27
 -3 -13 5 38.19 4.82
 -3 -13 5 24.9 6.91
 3 -13 -5 35.54 7.27
 -3 13 5 35.44 4.57
 -3 13 4 23.85 4.35
 -3 -13 4 10.63 3.54
 -3 -13 4 14.23 4.14
 3 -13 -4 18.79 6.02
 -3 -13 4 7.5 5.04
 -3 13 4 22.59 4.15
 -3 13 3 19.47 3.67
 -3 -13 3 15.66 3.14
 3 -13 -3 20.56 5.45
 -3 13 3 12.04 2.96
 -3 -13 3 17.57 6.42
 -3 -13 3 17.26 3.25
 3 -13 -2 79.17 10.5
 -3 13 2 73.71 6.87
 -3 13 2 72.86 6.78
 -3 -13 2 73.16 6.32
 -3 13 1 50.19 5.55
 -3 13 1 57.75 5.35
 3 -13 -1 55.58 9.07
 -3 13 1 53.66 5.59
 -3 -13 1 59.52 5.42
 -3 -13 0 33.64 4.29
 -3 13 0 40.06 4.63
 -3 13 0 32.73 3.99
 3 -13 0 46.18 8.77
 -3 -13 -1 161.84 10.85
 3 -13 1 153.24 16.98
 -3 13 -1 172.99 10.86
 -3 -13 -2 185.49 11.59
 3 -13 2 172.64 18.06
 -3 13 -2 176.35 11.38
 3 13 2 172.75 10.98
 -3 -13 -3 252.2 15.29
 3 -13 3 270.5 23.42
 -3 13 -3 265.32 15.5
 -3 -13 -4 79.92 7.04
 3 -13 4 59.38 11.29
 -3 13 -4 79.8 7.05
 -3 -13 -5 321.07 17.92
 -3 13 -5 288.47 17.91
 3 -13 6 37.35 9.89
 -3 13 -6 59.93 6.47
 3 13 7 218.39 24.25
 -3 13 -7 285.18 17.1
 3 -13 7 241.17 24.65
 3 13 8 74.58 12.97
 3 -13 8 57.61 11.73
 -3 13 -8 79.97 7.82
 3 -13 8 70.71 8.48
 -3 13 -9 371.1 20.69
 3 13 9 267.43 27.19
 3 -13 9 350.01 21.57
 3 -13 9 292.43 27.93
 -3 13 -10 88.55 7.98
 3 -13 10 65.74 7.88
 -3 13 -11 264.61 16.16
 3 -13 11 267.09 17
 -3 13 -12 46.22 5.09
 3 -13 12 51.93 5.74
 -3 13 -13 186.89 10.99
 3 -13 13 180.84 11.23
 3 -13 14 16.64 2.32
 -3 -14 14 0.21 1.97
 -3 -14 14 2.18 2.07
 -3 -14 13 161.61 10.91
 -3 -14 12 10.99 2.71
 -3 -14 12 10.37 3.63
 -3 -14 11 196.34 13.85
 -3 -14 11 181.72 12.53
 -3 14 11 194.65 13.04
 -3 -14 10 2.44 3.51
 -3 -14 10 1.58 2
 -3 14 10 3.82 2.84
 -3 14 10 1.33 5.05
 -3 -14 9 230.95 15.35
 -3 -14 9 245.53 15.24
 -3 14 9 230.13 15.37
 -3 -14 8 2.14 2.86
 -3 -14 8 1.22 2.09
 -3 14 8 0.45 2.84
 -3 14 8 -1.38 5.25
 -3 14 7 536.98 30.09
 -3 -14 7 584.31 30.46
 -3 -14 6 67.24 10.64
 -3 14 6 70.25 7.46
 -3 14 6 68.78 6.65
 -3 -14 6 72.51 7.17
 -3 -14 6 70.89 7.71
 -3 -14 5 459.23 33.14
 -3 -14 5 504.87 25.77
 -3 -14 5 516.22 25.84
 -3 14 5 430.46 25.41
 -3 14 4 101.51 8.68
 -3 -14 4 15.85 6.4
 -3 -14 4 84.3 8.88
 -3 -14 4 9.98 6.37
 -3 14 4 109.18 8.46
 3 -14 -4 66.33 11.44
 -3 14 3 613.13 33.15
 -3 -14 3 661.4 32.61
 -3 -14 3 668.65 32.54
 -3 14 3 658.14 33.15
 3 -14 -3 640.86 39.73
 -3 -14 2 1.72 2.18
 3 -14 -2 0.95 2.96
 -3 14 2 6.25 2.5
 -3 14 2 3.64 2.19
 -3 14 1 671.24 33.56
 -3 14 1 651.81 33.31
 3 -14 -1 716.06 42.13
 -3 -14 1 654.6 32.65
 -3 14 0 1.9 1.78
 -3 14 0 1.15 1.58
 3 -14 0 1.12 3.24
 -3 -14 -1 496.22 26.53
 -3 14 -1 499.91 26.22
 -3 14 -1 556.68 26.84
 3 -14 1 471.87 34.99
 -3 14 -2 1.26 1.47
 3 -14 2 2.47 3.83
 -3 -14 -2 1.93 1.81
 3 14 2 4.65 2.17
 -3 -14 -3 224.79 13.61
 3 -14 3 181.57 20.06
 -3 14 -3 208.69 13.28
 -3 -14 -4 116.72 9.82
 3 -14 4 118.92 18.18
 -3 14 -4 159.44 10.86
 -3 -14 -5 207.53 13.24
 -3 14 -5 181.12 12.76
 -3 14 -6 43.26 5.32
 3 -14 6 21.94 7.87
 3 14 7 84.83 14.78
 -3 14 -7 112.9 9.44
 3 -14 7 121.75 17.44
 3 -14 8 21.86 7.79
 -3 14 -8 34.29 4.98
 3 -14 8 34.97 5.85
 3 14 8 21.65 7.32
 -3 14 -9 28.92 4.61
 3 -14 9 35.95 6.15
 -3 14 -10 1.52 1.87
 3 -14 10 0.94 2.86
 -3 14 -11 47.59 5.11
 -3 14 -11 43.25 4.52
 3 -14 11 32.2 5.09
 -3 14 -12 0.27 1.52
 3 -14 12 -0.92 2.77
 -3 14 -13 0.58 1.1
 3 -14 13 -1.45 2.03
 -3 -15 14 19.44 3.02
 -3 -15 14 22.86 2.95
 -3 -15 13 121.27 8.66
 -3 -15 13 111.73 8.33
 -3 -15 12 40.93 4.28
 -3 -15 12 51.45 5.73
 -3 15 11 85.47 8.11
 -3 -15 11 101.88 7.89
 -3 15 10 43.72 5.78
 -3 -15 10 47.94 5.25
 -3 -15 10 40.49 6.23
 -3 15 9 38.23 5.51
 -3 -15 9 29.38 4.4
 -3 -15 9 42.39 5.7
 -3 15 8 26.03 8.04
 -3 15 8 22.82 4.77
 -3 -15 8 31.98 4.45
 -3 -15 8 31.52 5.12
 -3 15 7 132.76 11.01
 -3 -15 7 139.47 11.03
 -3 15 6 49.89 6.39
 -3 -15 6 54.96 6.32
 -3 15 6 48.7 5.52
 -3 -15 6 51.96 6.14
 -3 -15 6 52.34 6.64
 -3 -15 5 2.19 3.4
 -3 -15 5 1.41 2.82
 -3 -15 5 1.43 2.66
 -3 15 5 1.1 2.28
 -3 15 4 17.04 4.11
 -3 -15 4 1.67 3.44
 -3 -15 4 13.74 4.52
 3 -15 -4 13.3 5.75
 -3 15 4 19.58 4.39
 -3 15 3 0.79 2.09
 -3 -15 3 0.32 2.15
 -3 15 3 0.37 1.95
 3 -15 -3 2.01 2.92
 -3 -15 3 0.32 1.99
 -3 15 2 3.02 2.31
 3 -15 -2 3.09 4.08
 -3 15 2 2.51 2.16
 -3 -15 2 2.69 2.03
 3 -15 -1 54.87 9.87
 -3 15 1 74.35 6.78
 -3 15 1 77.25 7.03
 -3 -15 1 76.09 6.5
 -3 15 0 56.09 5.6
 -3 15 0 44.76 4.88
 -3 15 -1 110.39 8.07
 3 -15 1 97.12 14.09
 -3 15 -1 105.08 8.1
 -3 -15 -1 88.81 7.75
 -3 15 -2 39.37 4.74
 3 15 2 46.52 4.95
 3 -15 2 38.99 9.36
 -3 15 -2 52.6 5.48
 -3 -15 -2 54.25 5.55
 3 15 3 213.56 13.84
 -3 -15 -3 241.06 14.75
 -3 15 -3 263.67 14.98
 3 -15 3 251.23 23.85
 3 -15 4 102.87 14.96
 -3 15 -4 95.6 8.2
 -3 15 -5 106.18 8.75
 3 -15 6 93.42 14.7
 -3 15 -6 102.26 8.69
 3 15 7 230.3 25.39
 -3 15 -7 271.69 16.6
 3 -15 7 265.53 25.91
 -3 15 -8 115.52 9.5
 3 15 8 82.85 15.53
 3 -15 8 141.94 11.4
 3 -15 8 108.88 15.93
 -3 15 -9 426.4 23.89
 3 -15 9 452.5 25.45
 -3 15 -10 108.24 8.27
 -3 15 -10 106.17 8.47
 3 -15 10 110.29 9.59
 -3 15 -11 177.11 11.01
 -3 15 -11 180.73 11.57
 3 -15 11 202.22 12.65
 -3 15 -12 71.97 5.81
 3 -15 12 78.55 6.54
 3 -15 13 128.06 7.81
 -3 -16 13 35.45 4.08
 -3 -16 13 34.17 3.93
 -3 -16 12 124.73 9.06
 -3 -16 12 115.07 8.82
 -3 16 11 76.05 6.33
 -3 -16 11 88.92 7.23
 -3 16 10 161.08 11.75
 -3 -16 10 153.22 10.43
 -3 -16 10 181.49 12.72
 -3 16 9 61.29 6.97
 -3 -16 9 65.61 6.11
 -3 -16 9 71.61 7.15
 -3 -16 8 209.49 14.02
 -3 16 8 216.26 14.83
 -3 -16 8 219.74 14.38
 -3 -16 7 86.54 8.71
 -3 16 7 89.69 8.96
 -3 -16 7 107.93 9.21
 -3 -16 6 351.28 20.62
 -3 -16 6 370.45 20.48
 -3 16 6 329.23 19.59
 -3 16 6 333.13 21.01
 -3 -16 6 376.73 20.57
 -3 -16 5 159.69 11.37
 -3 -16 5 170.04 11.52
 -3 16 5 140.42 11.15
 -3 16 4 412.79 23.03
 -3 -16 4 366.66 21.85
 -3 -16 4 442.05 22.39
 -3 16 4 392.14 22.33
 3 -16 -4 342.5 28.38
 -3 16 3 292.8 17.7
 -3 -16 3 283.39 17.01
 -3 -16 3 299.02 16.99
 -3 16 3 282.48 17.24
 3 -16 -3 283.08 24
 -3 16 2 172.91 11.83
 -3 -16 2 161.02 10.94
 -3 -16 2 158 11.31
 -3 16 2 153.69 11.19
 3 -16 -2 174.04 17.87
 -3 16 1 230.65 14.21
 -3 16 1 218.54 14.2
 3 -16 -1 227.84 21.33
 -3 16 0 520.38 26.43
 -3 16 0 474.65 25.57
 3 -16 0 490.38 35.71
 -3 16 -1 421.61 23.09
 -3 16 -1 432.72 22.79
 3 -16 1 399.76 32.02
 3 16 2 160.89 10.86
 -3 16 -2 163.36 11.15
 -3 16 -2 166.63 11.28
 3 -16 2 158.78 18.64
 3 16 3 103.39 8.2
 -3 16 -3 110.23 8.62
 3 -16 3 112.93 15.86
 -3 16 -4 143.91 10.54
 3 -16 4 128.94 17.56
 -3 16 -5 53.81 5.87
 -3 16 -6 34.85 4.88
 -3 16 -6 31.28 4.57
 -3 16 -7 63.89 6.46
 -3 16 -7 49.12 6.14
 3 -16 7 55.96 12.33
 3 16 7 43.84 10.66
 -3 16 -8 64.39 6.71
 -3 16 -8 57.48 6.02
 3 -16 8 46.03 6.67
 -3 16 -9 14.88 3.2
 -3 16 -9 13.79 3.11
 3 -16 9 15.81 3.91
 -3 16 -10 2.14 1.78
 -3 16 -10 2.22 1.8
 3 -16 10 -1.91 3.21
 -3 16 -11 59.69 5.42
 -3 16 -11 53.19 4.86
 3 -16 11 70.09 6.25
 -3 16 -12 -0.19 1.22
 3 -16 12 0.66 1.91
 3 -16 13 3.85 1.49
 -3 -17 13 4.66 1.94
 -3 -17 13 3.5 1.95
 -3 -17 12 176.74 11.33
 -3 -17 12 187.94 11.31
 -3 17 11 8.49 3.08
 -3 -17 11 18.15 4.18
 -3 17 10 173.86 12.31
 -3 -17 10 194.42 12.59
 -3 -17 10 195.08 13.12
 -3 17 9 28.76 4.81
 -3 -17 9 33.92 4.94
 -3 -17 9 33.98 5.01
 -3 17 8 117.92 9.9
 -3 -17 8 102.36 8.99
 -3 -17 8 100.77 8.91
 -3 17 7 4.19 2.77
 -3 -17 7 2.67 3.69
 -3 17 6 137.74 11.56
 -3 -17 6 178.28 11.68
 -3 17 6 138.19 10.35
 -3 -17 6 151.22 11.35
 -3 -17 6 149.37 11.08
 -3 -17 5 7.22 2.86
 -3 17 5 1.85 2.23
 -3 -17 5 2.52 2.8
 -3 -17 5 1.18 2.8
 -3 -17 4 119.84 9.52
 -3 -17 4 124.92 9.55
 -3 17 4 126.87 9.81
 3 -17 -4 115.2 14.58
 -3 17 3 14.31 3.6
 -3 -17 3 18.74 4.12
 -3 -17 3 15.69 3.43
 -3 17 3 16.54 3.55
 3 -17 -3 14.86 5.66
 -3 17 2 8.19 2.92
 -3 -17 2 6.39 3.17
 -3 -17 2 8.95 2.89
 3 -17 -2 8.28 4.87
 -3 17 2 5.19 2.63
 3 -17 -1 12.38 5.63
 -3 17 1 12.45 3.11
 -3 17 1 11.89 3.23
 3 -17 0 63.36 11.52
 -3 17 0 65.46 6.51
 -3 17 0 61.74 6.36
 -3 17 -1 0.72 2.02
 -3 17 -1 2.02 1.88
 3 -17 1 -1.34 4.41
 3 17 1 2.42 2.02
 -3 17 -2 77.25 6.91
 3 -17 2 75.8 12.83
 -3 17 -2 84.09 7.38
 3 17 2 70.91 6.56
 -3 17 -3 35.32 4.56
 -3 17 -3 28.45 4.5
 3 -17 3 22.69 8.79
 3 17 3 35.79 4.33
 3 -17 4 166.37 19.7
 -3 17 -4 169.84 11.66
 -3 17 -5 19.33 3.64
 3 -17 6 296.92 28.69
 -3 17 -6 347.66 19.91
 -3 17 -6 338.84 19.3
 -3 17 -7 12.94 3.07
 -3 17 -7 15.82 3.64
 -3 17 -8 190.45 12.51
 -3 17 -8 200.98 12.83
 3 -17 8 187.34 13.54
 -3 17 -9 7.95 2.91
 -3 17 -9 13.02 2.83
 3 -17 9 11.04 3.38
 -3 17 -10 194.17 11.87
 -3 17 -10 200.39 11.89
 3 -17 10 193.28 12.69
 -3 17 -11 23.4 3.14
 -3 17 -11 23.94 3
 3 -17 12 186.46 10.44
 -3 -18 13 9.4 1.84
 -3 -18 12 73.86 5.95
 -3 -18 12 75.13 5.77
 -3 -18 11 17.23 3.48
 -3 -18 11 8.82 2.91
 -3 18 10 243.85 14.98
 -3 -18 10 255.38 14.97
 -3 -18 10 256.64 15.43
 -3 -18 9 56.22 5.9
 -3 18 9 47.6 5.81
 -3 18 8 405.3 22.58
 -3 -18 8 400.32 21.88
 -3 -18 8 367.67 21.35
 -3 -18 7 15.24 3.9
 -3 18 7 9.76 3.51
 -3 -18 7 8.64 4.04
 -3 -18 6 737.06 35.64
 -3 18 6 696.72 36.6
 -3 18 6 677.15 34.71
 -3 -18 6 703.6 35.78
 -3 -18 5 12.74 3.47
 -3 18 5 7.11 2.7
 -3 -18 5 4.27 2.99
 -3 -18 5 7.69 3.47
 -3 18 4 747.38 38.45
 -3 -18 4 770.07 38.48
 -3 -18 4 831.69 38.64
 -3 18 4 737.25 38.82
 -3 18 3 47.23 5.82
 -3 -18 3 43.93 5.41
 -3 -18 3 43.24 5.53
 3 -18 -3 39.39 8.79
 -3 18 3 38.4 5.07
 -3 18 2 505.29 27.41
 -3 -18 2 527.19 27.08
 -3 18 2 515.77 27.24
 3 -18 -2 467.91 35.73
 -3 18 1 6.78 2.66
 -3 -18 1 2.03 3.28
 3 -18 -1 5.19 4.04
 -3 18 1 7.86 3
 -3 18 0 777.44 38.35
 3 -18 0 675.79 47.82
 -3 18 0 774.15 38.27
 3 -18 1 19.2 7.74
 -3 18 -1 22.16 4.12
 3 18 1 20.82 3.52
 3 -18 2 436.34 33.95
 -3 18 -2 420.26 22.76
 -3 18 -2 425.23 23.21
 3 18 2 408.37 22.23
 -3 18 -3 13.51 3.74
 -3 18 -3 7.32 2.43
 3 18 3 14.04 2.97
 3 -18 4 462.61 35.84
 -3 18 -4 428.59 23.82
 -3 18 -4 458.85 24.67
 -3 18 -5 9.41 2.65
 -3 18 -6 255.76 15.42
 -3 18 -7 0.72 2.5
 -3 18 -7 -0.99 1.7
 -3 18 -8 159.26 10.78
 -3 18 -8 171.95 11.33
 3 -18 8 154.53 11.67
 -3 18 -9 1.95 2.14
 -3 18 -9 2.99 1.75
 3 -18 9 1.04 2.26
 -3 18 -10 96.34 7
 -3 18 -10 100.33 7.14
 3 -18 10 104.68 7.84
 3 -18 11 45.44 4.47
 3 -18 12 8.75 1.85
 -3 -19 12 61.43 4.73
 -3 -19 11 121.65 8.43
 -3 -19 11 131.88 8.55
 -3 -19 10 50.64 5.29
 -3 19 10 42.17 4.7
 -3 -19 10 41.29 4.83
 -3 19 9 140.61 10.09
 -3 -19 9 138.94 9.76
 -3 -19 8 16.37 3.88
 -3 -19 8 20.05 3.76
 -3 19 8 14.84 3.72
 -3 -19 7 86.72 7.95
 -3 -19 7 94.76 7.93
 -3 19 7 98.49 8.64
 -3 -19 6 45.26 5.69
 -3 19 6 40.03 4.57
 -3 19 6 44.59 5.7
 -3 -19 6 40.63 5.19
 -3 -19 5 28.15 4.78
 -3 -19 5 24.7 4.27
 -3 19 5 23.9 3.93
 -3 19 5 26.48 4.63
 -3 -19 5 24.32 4.23
 -3 -19 4 3.41 2.54
 -3 -19 4 3.69 2.61
 -3 19 4 1.44 2.2
 -3 19 3 -0.8 3.01
 -3 -19 3 5.74 2.57
 3 -19 -3 1.22 3.29
 -3 19 3 -0.73 2.92
 -3 19 2 11.26 3.15
 -3 -19 2 3.34 3.32
 3 -19 -2 5.15 5.3
 -3 19 2 10.79 3.08
 -3 19 1 4.17 2.47
 -3 -19 1 -2.34 3.34
 3 -19 -1 6.69 5.5
 -3 19 1 3.02 2.16
 -3 -19 0 129.79 10.14
 3 19 0 145.08 10.09
 -3 19 0 142.55 10.6
 3 -19 0 134.4 17.33
 -3 19 0 145.65 10.57
 3 -19 1 1.39 5.91
 -3 19 -1 0.38 2.11
 -3 19 -1 0.37 2.51
 3 19 1 2.2 1.98
 3 -19 2 213.09 21.89
 -3 19 -2 213.3 13.55
 -3 19 -2 190.36 12.44
 3 19 2 181.59 12.07
 3 -19 3 24.06 7.17
 -3 19 -3 23 4.25
 -3 19 -3 20.15 3.46
 3 19 3 14.78 3.07
 3 -19 4 325.81 29.62
 -3 19 -4 303.39 18.36
 -3 19 -4 369.03 19.81
 -3 19 -5 52.62 5.46
 -3 19 -6 217.64 13.41
 -3 19 -7 97.04 7.65
 -3 19 -8 298.77 17.26
 -3 19 -8 342.3 18.04
 -3 19 -9 224.84 13.09
 -3 19 -9 240.05 13.42
 3 -19 10 255.75 13.99
 -3 19 -10 252.85 13.41
 -3 19 -10 235.24 13.12
 3 -19 11 56.87 4.55
 -3 -20 11 195.4 10.76
 -3 -20 11 187.64 10.83
 -3 -20 10 104.94 7.4
 -3 20 10 102.48 7.38
 -3 -20 10 110.82 7.79
 -3 20 9 354.16 19.19
 -3 -20 9 352.27 18.83
 -3 20 8 134.19 9.84
 -3 -20 8 136.74 9.44
 -3 -20 8 132.96 9.35
 -3 -20 7 443.52 23.85
 -3 20 7 450.84 24.59
 -3 -20 7 468.4 24.04
 3 20 -6 135.78 9.34
 -3 20 6 136.3 9.19
 -3 -20 6 147.11 10.49
 -3 -20 6 153.36 10.31
 -3 20 6 159.74 11.16
 -3 20 5 586.67 31.05
 -3 -20 5 622.17 31.93
 -3 -20 5 630.65 31.48
 -3 20 5 670.68 32.89
 -3 20 4 264.51 15.52
 -3 -20 4 237.55 14.99
 -3 20 3 376.22 20.79
 -3 -20 3 344.46 19.86
 -3 20 3 362.01 20.12
 3 -20 -3 329.13 28.13
 -3 20 2 291.08 16.81
 -3 -20 2 236.57 15.89
 -3 20 2 283.24 16.46
 3 -20 -2 279.36 25.21
 -3 20 1 617.71 31.19
 -3 -20 1 575.47 30.43
 -3 20 1 612.33 31.11
 3 -20 -1 572.34 41.67
 -3 20 0 291.49 16.66
 -3 -20 0 229.35 15.68
 3 20 0 273.28 15.91
 -3 20 0 273.79 16.43
 3 -20 0 248.3 24.59
 3 20 1 594.82 30.63
 -3 20 -1 618.48 31.57
 -3 20 -1 630.07 31.85
 3 -20 1 577.04 41.98
 3 20 2 217.97 13.63
 -3 20 -2 243.48 14.94
 -3 20 -2 239.41 14.69
 3 -20 2 193 21.64
 3 20 3 368.88 20.82
 -3 20 -3 445.31 22.8
 3 -20 3 385.61 31.92
 -3 20 -4 136.29 10.43
 -3 20 -4 74.65 7.67
 -3 20 -5 181.59 12.31
 -3 20 -5 176.56 11.43
 -3 20 -6 30.81 3.98
 -3 20 -7 118.04 8.3
 -3 20 -8 9.48 2.9
 -3 20 -8 15.08 2.56
 -3 20 -9 35.87 3.88
 -3 20 -9 34.61 3.5
 -3 -21 11 76.91 5.13
 -3 21 10 13.81 2.32
 -3 -21 10 11.36 2.6
 -3 -21 9 97.17 7.22
 -3 21 9 112.69 7.62
 3 21 -9 101.56 7.01
 -3 -21 9 115.74 7.97
 -3 -21 8 14.11 2.96
 -3 21 8 13.87 3.04
 3 21 -8 15.62 2.61
 -3 -21 7 42.46 4.92
 -3 21 7 41.64 5.02
 -3 -21 7 50.8 5.22
 -3 -21 6 15.25 3.42
 -3 21 6 15.65 3.35
 -3 -21 6 21.66 3.5
 -3 21 5 17.38 3.09
 -3 -21 5 17.25 3.8
 -3 21 5 21.22 3.85
 -3 21 4 2.78 2.12
 -3 -21 4 -3.09 4.09
 -3 21 3 1.85 2.61
 -3 21 3 1.67 2.35
 -3 21 3 0.66 2.91
 -3 -21 3 2.63 2.29
 -3 21 2 3.83 2.45
 -3 21 2 4.8 2.47
 -3 21 1 38.3 4.95
 -3 21 1 45.17 5.44
 3 21 -1 33.46 4.54
 3 -21 0 -1.36 6.32
 -3 21 0 2.96 2.4
 3 21 0 -0.94 2.27
 -3 21 0 0.37 2.78
 -3 21 -1 165.03 11.49
 -3 21 -1 172.4 11.63
 3 21 1 152.94 10.59
 -3 21 -2 4.47 2.49
 -3 21 -2 2.13 2.06
 3 21 2 1.94 1.88
 -3 21 -3 255.53 16.14
 -3 21 -3 282.2 16.32
 -3 21 -4 0.35 2.67
 -3 21 -4 6.78 2.79
 -3 21 -5 446.11 22.89
 -3 21 -5 397.51 21.53
 -3 21 -6 0.74 1.43
 -3 21 -7 327.22 17.06
 -3 21 -7 318.81 16.94
 -3 21 -8 1.36 1.6
 -3 21 -8 1.46 1.13
 -3 21 -9 415.2 20.53
 -3 -22 10 36.91 3.46
 -3 -22 9 311.19 16.39
 -3 22 9 308.39 16.11
 -3 22 8 31.82 3.74
 -3 -22 7 480.95 23.61
 -3 22 7 456.67 24.16
 -3 -22 6 55.58 5.34
 -3 22 6 58 5.77
 -3 22 5 520.74 27.05
 -3 -22 5 562.26 28.05
 -3 22 5 598 28.89
 -3 22 4 69.99 6.54
 -3 -22 4 68.07 7.15
 -3 22 3 513.75 26.62
 -3 22 2 50.51 5.58
 -3 22 2 56.12 5.92
 -3 22 2 58.82 6.03
 3 22 -1 540.27 28.19
 -3 22 1 554.35 28.7
 -3 22 1 570.99 28.96
 -3 22 0 92.55 7.82
 -3 22 0 92.07 7.94
 3 22 0 73.81 6.97
 -3 22 -1 517.16 26.29
 3 22 1 455.73 24.92
 -3 22 -1 520.62 26.27
 -3 22 -2 77.32 6.95
 -3 22 -2 75.51 6.82
 3 22 2 56.35 5.46
 -3 22 -3 376.99 21.61
 -3 22 -3 421.22 21.81
 -3 22 -4 61.2 6.74
 -3 22 -4 63.9 6.84
 -3 22 -5 260.27 14.73
 -3 22 -5 255.73 15.08
 -3 22 -6 11.93 2.75
 -3 22 -6 15.77 2.86
 -3 22 -7 105.51 7.37
 3 -22 7 144.69 8.89
 3 -22 8 4.92 2.1
 3 -22 9 52.72 4.19
 -3 -23 9 62.72 4.65
 -3 23 9 51.9 4.18
 -3 23 8 14.82 2.49
 -3 23 7 37.12 4.07
 -3 -23 6 18.49 3.02
 -3 23 6 16.07 2.94
 -3 -23 5 10.03 2.66
 -3 23 5 9.87 2.54
 -3 23 4 1.43 1.61
 -3 -23 4 1.04 2.26
 -3 23 4 2.86 2.07
 -3 23 3 4.14 2.24
 -3 -23 3 7.12 2.81
 -3 23 2 5.43 2.45
 3 23 -2 5.14 2.32
 -3 23 2 9.36 2.72
 -3 23 1 3.96 2.05
 -3 23 1 5.43 2.47
 -3 23 1 8.43 2.65
 3 23 -1 6.7 2.21
 -3 23 0 26.92 3.95
 3 23 0 28.02 3.79
 -3 23 0 34.75 4.55
 -3 23 -1 36.16 4.57
 -3 23 -1 42.27 4.91
 3 23 1 33.21 3.9
 -3 23 -2 45.24 5.14
 -3 23 -2 55.77 5.56
 -3 23 -3 68.04 6.24
 -3 23 -3 62.08 5.87
 -3 23 -4 126.29 9
 -3 23 -4 129.41 8.84
 -3 23 -5 117.31 8.15
 -3 23 -5 112.19 8.02
 -3 23 -5 113.05 7.72
 3 -23 6 105.61 7.85
 -3 23 -6 103.6 7.28
 -3 23 -6 122.58 7.81
 -3 23 -7 138.39 8.28
 3 -23 7 163.54 9.44
 3 -23 8 131.01 7.8
 -3 -24 8 209.7 11.35
 -3 24 7 77.41 5.68
 -3 24 6 321.26 17.02
 -3 24 5 110.42 7.7
 -3 -24 5 102.11 6.93
 3 24 -4 301.61 16.1
 -3 24 4 308.57 16.6
 -3 -24 4 302.5 15.8
 -3 24 4 273.29 15.25
 3 24 -3 33.18 3.88
 -3 24 3 29.44 3.78
 -3 24 3 38.66 4.44
 -3 -24 3 35.07 4.16
 3 24 -2 206.27 12.52
 -3 -24 2 226.33 12.97
 -3 24 2 218.63 12.98
 -3 24 1 28.19 3.74
 -3 24 1 27.91 3.88
 3 24 -1 25.06 3.45
 -3 24 1 25.76 3.84
 -3 24 0 399.07 20.49
 -3 24 0 398.73 20.97
 3 24 0 346.31 19.59
 -3 24 0 408.59 20.82
 -3 24 -1 149.01 9.69
 -3 24 -1 138.37 9.55
 -3 24 -2 228.67 13.5
 -3 24 -2 236.75 13.6
 -3 24 -3 18.34 3.24
 -3 24 -3 23.79 3.37
 -3 24 -4 143.62 9.04
 -3 24 -4 145.62 9.18
 -3 24 -4 122.7 8.44
 -3 24 -5 14.86 2.52
 -3 24 -5 14.63 2.74
 -3 24 -6 84.35 5.85
 -3 24 -6 82.27 5.7
 3 -24 6 84.03 6.09
 3 -24 7 29.61 3.03
 3 25 -6 70.15 5.1
 -3 25 6 71.27 5.21
 -3 25 5 10.45 2.14
 3 25 -5 10.48 2.06
 -3 25 4 5.8 1.91
 3 25 -4 -1.53 2.08
 -3 25 3 2.04 1.57
 -3 25 3 2.72 1.76
 3 25 -3 0.2 1.33
 -3 -25 3 1.2 1.78
 3 25 -2 0.59 1.33
 -3 25 2 0.22 1.5
 -3 -25 2 0.39 2.06
 3 25 -1 7.44 1.89
 -3 -25 1 13.06 2.8
 -3 25 1 13.47 2.68
 -3 25 0 48.69 4.61
 -3 25 0 52.47 5.12
 -3 25 0 56.81 5.09
 -3 25 -1 7.67 2.03
 -3 25 -1 5.11 1.96
 -3 25 -2 99.49 7.1
 -3 25 -2 107.45 7.62
 -3 25 -2 107.15 7.29
 -3 25 -3 6.49 1.81
 -3 25 -3 9.94 2.72
 -3 25 -3 7.49 1.95
 -3 25 -4 172.55 10.06
 -3 25 -4 169.16 9.86
 3 -25 5 7.26 1.86
 -3 25 -5 7.68 1.93
 -3 25 -5 6.83 1.68
 3 -25 6 153.58 8.57
 -3 26 4 129.76 8
 -3 26 3 91.34 6.4
 -3 26 2 104.96 6.9
 -3 26 2 117.41 7.48
 -3 26 1 98.86 6.7
 -3 -26 0 187.88 10.49
 -3 26 0 190.19 10.95
 -3 26 -1 58.93 4.75
 -3 26 -2 83.72 5.9
 -3 26 -2 98.37 6.2
 -3 26 -3 32.27 3.43
 3 -26 4 85.16 5.69
 -3 26 -4 91.04 5.79
 -3 27 1 13.61 1.89
 -3 27 0 4.88 1.38
 -3 27 -1 2.53 1.33
 -3 27 -3 39.27 3.21
 -4 0 17 -0.83 1.98
 -4 0 17 1.27 1.93
 -4 0 16 138.72 9.97
 -4 0 16 149.48 10.28
 -4 0 16 115.87 10.77
 -4 0 16 124.67 11.03
 -4 0 15 -1.36 3.22
 -4 0 15 2.31 2.95
 -4 0 15 0.66 3.65
 -4 0 15 -1.31 3.67
 -4 0 14 282.25 18.26
 -4 0 14 279.68 18.37
 -4 0 14 250.58 15.64
 -4 0 14 224.09 19.4
 -4 0 14 238.16 19.62
 -4 0 13 -5.08 4.65
 -4 0 13 -0.86 4.71
 -4 0 13 1.23 3.56
 -4 0 13 0.38 2.34
 -4 0 13 -2.18 2.95
 -4 0 13 4.51 6.55
 -4 0 13 0.6 3.79
 -4 0 12 410.99 22.5
 -4 0 12 365.17 37.2
 -4 0 12 410.83 24.73
 -4 0 12 270.64 38.08
 -4 0 12 342.79 25.84
 -4 0 12 317.25 25.4
 -4 0 12 378.1 20.33
 -4 0 12 398.35 21.7
 -4 0 12 448.29 25.54
 -4 0 11 2.16 7.11
 -4 0 11 4.1 3.86
 -4 0 11 2.37 2.72
 -4 0 11 3 7.36
 -4 0 11 12.16 6.17
 -4 0 11 3.28 5.1
 -4 0 11 1.79 3.99
 -4 0 11 5.02 2.55
 -4 0 11 -2.8 3.06
 -4 0 10 1153.55 72.91
 -4 0 10 1201.1 57.24
 -4 0 10 1140.06 53.4
 -4 0 10 900.75 74.96
 -4 0 10 970.98 58.19
 -4 0 10 948.09 57.82
 -4 0 10 1226.42 53.56
 -4 0 10 1169.91 54.06
 -4 0 10 1199.13 57.21
 -4 0 9 1.91 2.57
 -4 0 9 -1.75 4.7
 -4 0 9 -0.25 1.58
 -4 0 9 7.27 6.52
 -4 0 9 3.35 3.3
 -4 0 9 4.64 3.56
 -4 0 9 0.31 1.66
 -4 0 9 -0.75 2.24
 -4 0 9 1.16 1.59
 -4 0 9 1.96 3.14
 -4 0 8 1091.45 49.02
 -4 0 8 1114.37 51.74
 -4 0 8 1211.28 66.18
 -4 0 8 918.47 67.26
 -4 0 8 896.38 52.56
 -4 0 8 923.27 52.63
 -4 0 8 1066.5 48.89
 -4 0 8 1060.64 49.45
 -4 0 8 1047.96 51.5
 -4 0 8 1069.49 49.23
 -4 0 7 1.75 4.7
 -4 0 7 3.78 4.59
 -4 0 7 1.95 2.62
 -4 0 7 0.49 2.54
 -4 0 6 1681.37 92.76
 -4 0 6 1677.05 80.23
 -4 0 6 1638.25 80.09
 -4 0 5 0.85 2.49
 -4 0 5 2.37 3.45
 -4 0 5 1.9 2.76
 -4 0 5 2.38 2.15
 -4 0 5 3.11 2.37
 -4 0 4 1307.71 67.47
 -4 0 4 1403.73 69.26
 -4 0 4 1265.4 70.3
 -4 0 3 1.95 2.26
 -4 0 3 0.72 2.23
 -4 0 3 -0.9 3.13
 -4 0 3 -0.86 2.67
 -4 0 2 785.6 41.74
 -4 0 2 737.15 43.75
 -4 0 2 767.85 44.19
 -4 0 2 793.93 42.55
 -4 0 1 0.85 3.35
 -4 0 1 0.83 2.87
 -4 0 1 3.66 3
 -4 0 1 0.83 0.82
 -4 0 1 1.65 3.15
 -4 0 1 4.68 3.12
 -4 0 0 1322.49 59.9
 -4 0 0 1301.12 67.38
 -4 0 0 1134.24 63.79
 -4 0 -1 2.57 1.82
 -4 0 -1 1.06 3.09
 -4 0 -2 891.9 45.11
 -4 0 -2 825.89 53.35
 -4 0 -3 1.28 2.34
 -4 0 -3 2.16 3.36
 -4 0 -3 1.7 4.56
 -4 0 -4 1118.38 57.52
 -4 0 -4 1032.61 55.86
 -4 0 -4 1190.16 73.21
 -4 0 -5 -0.9 2.8
 -4 0 -5 -0.8 4.12
 -4 0 -5 -2.49 8.21
 -4 0 -6 294.43 23.8
 -4 0 -6 328.56 25.5
 -4 0 -6 340.68 17.46
 -4 0 -6 317.96 38.05
 -4 0 -7 -1.06 4.05
 -4 0 -7 0.73 1.19
 -4 0 -7 6.67 8.97
 -4 0 -8 269.97 23.85
 -4 0 -8 289.55 15.63
 -4 0 -8 220.32 36.35
 -4 0 -9 1.01 1.55
 -4 0 -9 -1.21 5.94
 -4 0 -9 -1.56 5.13
 4 0 9 0.3 1.73
 -4 0 -9 3.85 7.32
 -4 0 -10 31.86 8.65
 -4 0 -10 37.92 16.16
 -4 0 -10 4.97 8.39
 4 0 10 24.86 3.72
 -4 0 -11 26.87 9.29
 -4 0 -11 3.5 7.78
 -4 0 -11 1.66 5.3
 4 0 11 39.71 5.02
 4 0 12 1.29 3.94
 4 0 12 -0.64 3.86
 -4 0 -12 1.62 3.2
 -4 0 -12 5.45 4.78
 4 0 13 0.54 3.04
 4 0 13 0.54 3.16
 -4 0 -13 0.42 2.76
 -4 0 -13 -0.71 3.57
 4 0 14 13.25 3.57
 4 0 14 9.56 3.37
 4 0 14 13.28 3.58
 -4 0 -14 17.76 3.35
 -4 0 -14 12.57 3.75
 4 0 15 -0.84 1.97
 -4 0 -15 1.14 1.56
 4 0 15 1.64 1.95
 -4 1 17 0.42 1.99
 -4 1 17 1.01 2.03
 -4 -1 16 84.94 8.6
 -4 -1 16 84.85 8.7
 -4 1 16 94.99 8.09
 -4 1 16 95.62 7.95
 -4 -1 15 22.96 5.45
 -4 -1 15 29 5.87
 -4 -1 15 24.02 3.88
 -4 1 15 8.77 3.72
 -4 1 15 6.67 3.48
 -4 -1 14 127.93 13.43
 -4 -1 14 142.36 13.79
 -4 1 14 133.19 10.09
 -4 1 14 146.69 12.32
 -4 -1 14 130.97 10.07
 -4 1 14 135.37 11.96
 -4 1 13 35.17 11.17
 -4 1 13 41.65 6.81
 -4 -1 13 36.33 13.79
 -4 -1 13 40.17 7.94
 -4 -1 13 48.86 8.43
 -4 1 13 35.44 6.68
 -4 -1 13 41.56 5.28
 -4 1 13 37.6 5.03
 -4 1 13 27.73 3.88
 -4 -1 13 35.6 5.25
 -4 -1 13 32.76 4.14
 -4 -1 12 92.67 8.59
 -4 1 12 117.04 19.69
 -4 1 12 102.82 10.34
 -4 -1 12 73.4 18.55
 -4 -1 12 109.23 12.3
 -4 -1 12 91.62 11.35
 -4 -1 12 91.53 7.33
 -4 1 12 90.23 7.33
 -4 1 12 99.3 8.4
 -4 -1 12 98.07 8.26
 -4 1 12 91.7 9.93
 -4 1 11 150.18 13.69
 -4 1 11 132.21 21.46
 -4 1 11 184.53 12.04
 -4 -1 11 200.09 12.03
 -4 -1 11 204.56 30.87
 -4 -1 11 224.97 18.07
 -4 -1 11 147.27 10.89
 -4 1 11 148.33 10.88
 -4 1 11 176.55 12.03
 -4 -1 11 185.06 12.1
 -4 1 11 163.18 13.9
 -4 -1 10 150.96 10.15
 -4 -1 10 152.5 10.28
 -4 1 10 162.62 10.5
 -4 1 10 120.53 19.06
 -4 1 10 148.63 12.3
 -4 -1 10 101.87 21.08
 -4 -1 10 140.94 13.73
 -4 -1 10 152.63 14.02
 -4 1 10 171.12 10.63
 -4 1 10 173.6 13.17
 -4 -1 10 156.83 10.66
 -4 1 10 155.58 10.73
 -4 -1 9 6.7 2.18
 -4 1 9 15.22 7.2
 -4 1 9 4.17 2.8
 -4 1 9 4.59 1.93
 -4 -1 9 -2.39 5.25
 -4 -1 9 5.82 3.77
 -4 -1 9 5.11 3.78
 -4 -1 9 6.85 2.33
 -4 1 9 6.27 2.2
 -4 -1 9 6.47 2.13
 -4 1 9 3.99 2.09
 -4 -1 9 4.58 2
 -4 1 9 7.1 2.17
 -4 1 9 2.9 2.56
 -4 1 8 245.67 23.63
 -4 1 8 255.33 13.23
 -4 -1 8 231.24 12.88
 -4 1 8 233.9 14.86
 -4 -1 8 173.63 24.64
 -4 -1 8 222.25 16.22
 -4 -1 8 209.85 15.85
 -4 1 8 226.84 12.87
 -4 1 8 231.84 13.35
 -4 -1 8 222.6 12.8
 -4 -1 8 225.59 13.34
 -4 1 8 210.24 14.6
 -4 -1 8 210.92 12.86
 -4 1 8 228.94 13.19
 -4 -1 7 19.17 8.39
 -4 1 7 20.69 6.48
 -4 -1 7 17.62 4.25
 -4 -1 7 27.01 5
 -4 -1 6 351.59 29.5
 -4 1 6 402 27.2
 -4 -1 6 326.29 19.78
 -4 -1 6 321.04 19.59
 -4 1 5 10.79 4.2
 -4 -1 5 19.08 6.69
 -4 -1 5 13.93 5.11
 -4 -1 5 6.09 2.55
 -4 -1 5 9.27 2.85
 -4 1 4 26.97 5.65
 -4 -1 4 24.41 5.69
 -4 -1 4 16.26 6.09
 -4 1 3 1.91 2.31
 -4 -1 3 -0.7 2.31
 -4 -1 3 0.91 2.99
 -4 1 2 107.75 10.21
 -4 1 2 74.14 10
 -4 -1 2 86.6 10.93
 -4 -1 2 118.4 11.04
 -4 1 1 7.46 4.09
 -4 1 1 8.96 3.55
 -4 -1 1 6.13 1.57
 -4 1 1 7.16 1.71
 -4 1 1 9.25 3.93
 -4 -1 1 11.08 3.8
 -4 1 0 190.49 11.9
 -4 -1 0 169.93 11.62
 -4 1 0 176.01 16.91
 -4 -1 0 165.3 14.66
 -4 -1 -1 233.08 15.51
 -4 1 -1 249.52 15.72
 -4 1 -1 241.88 21.36
 -4 1 -2 217.64 15.41
 -4 -1 -2 213.44 15.55
 -4 1 -2 229.81 22.42
 -4 -1 -3 22.89 4.68
 -4 1 -3 24.99 5
 -4 1 -3 16.06 4.52
 -4 1 -3 12.09 6.63
 -4 -1 -4 93.3 11.11
 -4 1 -4 102.16 11.18
 -4 1 -4 109.3 11.01
 -4 1 -4 109.89 18.52
 -4 1 -5 212.56 18.15
 -4 -1 -5 192.38 17.68
 -4 1 -5 221.92 17.86
 -4 1 -5 228.49 29.58
 -4 1 -6 134 15.01
 -4 -1 -6 151.3 16.27
 -4 1 -6 149.14 16.11
 -4 -1 -6 170.19 9.79
 -4 1 -6 152.06 26.02
 -4 -1 -7 83.45 6.19
 -4 1 -7 83.91 6.46
 -4 1 -7 50.58 9.74
 -4 1 -7 46.53 17.06
 -4 1 -8 171.06 18.05
 4 -1 8 171.31 11.17
 -4 -1 -8 180.4 10.78
 -4 1 -8 176.33 10.96
 -4 1 -8 181.97 31.39
 -4 -1 -9 120.67 7.92
 -4 1 -9 109.75 7.89
 -4 1 -9 125.9 15.57
 -4 -1 -9 85.11 14.55
 -4 1 -9 117.69 16.29
 4 -1 9 101.43 8.28
 -4 1 -9 87.3 22.57
 -4 1 -10 272.77 23.77
 -4 1 -10 271.96 39.99
 -4 1 -10 292.46 27.82
 -4 -1 -10 237.78 26.03
 4 -1 10 279.88 16.18
 -4 1 -11 56.92 9.96
 4 -1 11 53.82 8.06
 4 -1 11 44.21 7.47
 -4 1 -11 44.62 15.7
 -4 1 -11 45.96 10.75
 -4 -1 -11 62.14 12.71
 4 -1 11 52.2 5.45
 -4 1 -12 176.71 17.34
 4 -1 12 201.47 15.79
 4 -1 12 214.43 16.07
 -4 1 -12 193.32 14.69
 -4 -1 -12 239.04 15.77
 4 -1 12 199.07 12.23
 4 -1 13 54.73 7.13
 4 -1 13 54.66 7.08
 -4 1 -13 55.34 6.65
 -4 -1 -13 68.45 6.89
 -4 1 -13 54.09 8.1
 -4 1 -14 162.33 12.67
 -4 -1 -14 190.38 11.46
 4 1 14 190.21 11.97
 4 -1 14 155.28 11.89
 4 -1 14 151.22 11.8
 4 1 15 14.39 2.9
 -4 -1 -15 16.94 2.6
 4 1 15 12.65 2.72
 -4 -2 17 88.92 5.93
 -4 2 17 73.33 5.88
 -4 2 17 71.88 5.72
 -4 -2 16 32.53 5.15
 -4 -2 16 40.54 5.6
 -4 2 16 30.44 4.61
 -4 2 16 35.85 4.77
 -4 -2 15 178.1 13.86
 -4 -2 15 172.95 13.87
 -4 -2 15 154.74 11.12
 -4 2 15 179.13 12.81
 -4 2 15 168.69 12.17
 -4 -2 14 130.38 12.83
 -4 -2 14 126.39 12.5
 -4 2 14 131.3 11.12
 -4 2 14 124.76 11.25
 -4 -2 14 124.76 9.73
 -4 2 13 291.13 36.7
 -4 -2 13 344.43 39.17
 -4 2 13 355.06 34.68
 -4 2 13 397.84 22.82
 -4 -2 13 379.78 21.03
 -4 -2 13 360.02 24.32
 -4 -2 13 357.99 24.12
 -4 -2 13 328.3 18.54
 -4 2 13 347.46 18.75
 -4 -2 13 352.88 20.34
 -4 2 13 382.87 22.9
 -4 2 13 358.23 20.39
 -4 -2 12 173.06 27.56
 -4 2 12 187.53 28.12
 -4 2 12 178.27 23.92
 -4 -2 12 168.36 11.55
 -4 2 12 182.48 14.12
 -4 -2 12 187.74 12.88
 -4 -2 12 203.42 16.43
 -4 -2 12 184.49 15.77
 -4 -2 12 169.74 11.09
 -4 2 12 174.76 11.21
 -4 2 12 183.26 12.41
 -4 2 12 198.14 14.76
 -4 -2 12 175.29 12.23
 -4 2 11 297.08 36.61
 -4 -2 11 337.59 38.97
 -4 2 11 372.17 22.88
 -4 -2 11 348.34 20.13
 -4 2 11 371.53 20.52
 -4 2 11 393.14 35.73
 -4 -2 11 387.6 25.15
 -4 -2 11 350.47 24.35
 -4 -2 11 380.25 20.16
 -4 2 11 391.49 20.29
 -4 2 11 414.87 23.97
 -4 -2 11 374.48 20.93
 -4 2 11 393.23 21.3
 -4 -2 10 133.13 22.33
 -4 2 10 113.59 20.76
 -4 2 10 126.31 18.12
 -4 2 10 112.9 8.6
 -4 -2 10 113.21 8.54
 -4 2 10 124.63 10.46
 -4 2 10 125.56 9.5
 -4 -2 10 120.34 8.64
 -4 -2 10 123.44 12.12
 -4 -2 10 120.46 11.68
 -4 2 10 119.73 8.57
 -4 2 10 127.94 10.81
 -4 -2 10 113.55 8.71
 -4 2 10 113.17 8.89
 -4 -2 9 508.93 47.34
 -4 -2 9 601.98 30.08
 -4 2 9 638.17 32.64
 -4 2 9 679.1 45.68
 -4 2 9 612.42 30.31
 -4 2 9 612.16 30.92
 -4 -2 9 590.51 30.02
 -4 -2 9 581.92 34.25
 -4 -2 9 615.02 34.46
 -4 2 9 616.56 30.23
 -4 -2 9 645.56 32.84
 -4 2 9 690.6 33.38
 -4 -2 9 585.93 30.38
 -4 2 9 620.08 30.85
 -4 -2 8 547.02 44.23
 -4 2 8 562.54 29.09
 -4 2 8 561.29 39.23
 -4 2 8 568.6 27.43
 -4 2 8 537.26 27.65
 -4 -2 8 525.83 27.08
 -4 -2 8 547.24 27.82
 -4 -2 8 532.55 30.75
 -4 -2 8 554.07 30.74
 -4 -2 8 586.26 29.51
 -4 2 8 577.77 29.53
 -4 -2 8 544.93 27.35
 -4 2 8 567.57 27.72
 -4 2 8 548.14 27.2
 -4 2 7 830.9 42.57
 -4 -2 7 774.27 42.26
 -4 -2 7 845.89 42.7
 -4 2 7 870.47 50.68
 -4 2 7 859.44 39.2
 -4 -2 7 819.27 55.48
 -4 2 6 302.1 18.47
 -4 -2 6 301.5 18.58
 -4 2 6 314.64 18.61
 -4 -2 6 305.34 18.5
 -4 2 6 332.93 24.28
 -4 2 6 326.55 16.05
 -4 -2 6 335.97 28.29
 -4 -2 5 940.34 54.82
 -4 2 5 995.88 51.15
 -4 2 5 941.63 44.92
 -4 -2 5 894.75 44.74
 -4 2 5 957.02 44.82
 -4 -2 5 881.35 44.68
 -4 2 4 1275.44 69.94
 -4 -2 4 1300.59 71.22
 -4 2 4 1461.51 65.38
 -4 -2 4 1468.7 65.27
 -4 -2 4 1368.13 75.06
 -4 2 3 1903.29 94
 -4 -2 3 2047.89 95.5
 4 -2 -3 1988.73 88.35
 -4 -2 3 1884.34 97.37
 -4 2 2 793.92 41.98
 -4 -2 2 755.3 44.5
 -4 2 2 711.39 43.83
 -4 -2 2 879.96 43.48
 -4 2 1 764.2 43.42
 -4 2 1 789.35 41.06
 -4 -2 1 722.33 36.11
 -4 2 1 771.19 36.78
 -4 2 1 728.24 43.38
 -4 -2 1 845.86 42.02
 -4 2 0 589.31 28.48
 4 2 0 526.01 24.79
 -4 2 0 577.32 35.27
 -4 -2 0 520.67 31.57
 -4 2 -1 1043.83 51.77
 4 2 1 1075.67 48.6
 -4 2 -1 947.84 58.12
 -4 2 -2 265.41 17.7
 4 2 2 259.98 15.08
 -4 2 -2 255.18 16.16
 -4 -2 -2 257.04 15.87
 -4 2 -2 280.95 24.77
 -4 2 -3 150.18 13.28
 4 2 3 167.37 11.7
 -4 -2 -3 176.65 12.59
 -4 2 -3 145.08 12.18
 -4 2 -3 156.54 20.14
 -4 2 -4 40.04 7.8
 -4 -2 -4 55.31 9.27
 -4 2 -4 69.79 14.57
 -4 -2 -5 152.57 15.2
 -4 2 -5 160.44 15.33
 -4 2 -5 143.43 13.76
 -4 2 -5 157.6 23.61
 -4 2 -6 68.11 9.73
 -4 2 -6 56.83 9.7
 -4 -2 -6 56.14 9.75
 -4 -2 -6 63.3 5.04
 -4 2 -6 62.81 16.65
 -4 2 -7 44.16 8.26
 -4 -2 -7 44.77 4.27
 4 -2 7 38.08 4.34
 -4 2 -7 30.93 12.83
 -4 -2 -7 36.1 13.76
 -4 2 -8 18.46 6.9
 4 -2 8 16.93 3.09
 -4 2 -8 20.98 3.37
 -4 -2 -8 16.45 2.65
 -4 -2 -8 15.58 10.85
 -4 2 -9 25.02 3.46
 -4 -2 -9 20.64 3.05
 -4 2 -9 24.53 7.56
 -4 -2 -9 17.68 7.55
 -4 2 -9 21.2 7.5
 4 -2 9 22.78 3.89
 -4 2 -9 14.15 11.02
 -4 -2 -9 3.34 12.74
 -4 2 -10 0.75 1.54
 -4 2 -10 4.18 5.38
 -4 2 -10 -3.49 5.42
 -4 -2 -10 -3.37 7.4
 -4 -2 -10 1.7 5.62
 -4 2 -10 -1.6 6.1
 4 -2 10 0.33 1.84
 -4 2 -11 19.14 6.33
 4 -2 11 40.92 8.23
 4 -2 11 46.78 8.12
 -4 2 -11 12.91 10.04
 -4 -2 -11 3.17 7
 -4 -2 -11 -1.7 8.16
 -4 2 -11 6.45 5.91
 4 -2 11 13.5 3.42
 -4 2 -12 1.52 2.83
 -4 2 -12 -0.81 5.2
 -4 -2 -12 1.99 3.13
 4 -2 12 -0.57 1.97
 4 -2 12 -1.16 3.6
 4 -2 12 0.58 3.64
 -4 2 -13 1.65 2.12
 -4 2 -13 1.27 2.97
 4 -2 13 1.1 1.63
 -4 -2 -13 -0.79 2.21
 4 -2 13 3.9 3.25
 4 -2 13 1.46 2.88
 -4 2 -14 4.51 2.6
 -4 -2 -14 16.02 3.24
 4 2 14 8.98 3.08
 4 -2 14 9.96 3.11
 4 -2 14 8.14 2.99
 4 -2 15 12.8 2.44
 4 2 15 12.87 2.65
 4 2 15 10.66 2.52
 -4 -3 17 120.79 7.15
 -4 3 17 113.6 7.31
 -4 3 17 107.8 7.04
 -4 -3 17 112.13 7.1
 -4 3 16 14.97 3.66
 -4 -3 16 10.29 3.16
 -4 3 16 7.39 3.04
 -4 -3 16 8.54 2.98
 -4 -3 16 9.64 2.73
 -4 3 16 3.53 2.55
 -4 3 16 12.09 3.12
 -4 -3 16 11.11 2.86
 -4 3 15 140.76 12.49
 -4 -3 15 149.16 12.18
 -4 3 15 151.62 12.76
 -4 -3 15 146.66 12.2
 -4 -3 15 166.33 11.05
 -4 3 15 155.22 11.28
 -4 -3 15 127.91 10.09
 -4 3 15 139.31 10.7
 -4 -3 15 150.16 10.8
 -4 3 14 4.69 3.9
 -4 -3 14 1.81 4.03
 -4 3 14 2.72 3.81
 -4 -3 14 5.51 4.2
 -4 3 14 9.37 3.84
 -4 -3 14 9.62 3.94
 -4 3 14 7.63 3.78
 -4 -3 14 2.3 2.16
 -4 -3 14 6.43 3.23
 -4 -3 13 83.13 17.84
 -4 3 13 96.39 19
 -4 3 13 86.21 15.71
 -4 -3 13 108.85 17.36
 -4 3 13 112.72 9.9
 -4 -3 13 106.67 9.92
 -4 -3 13 121.2 9.48
 -4 3 13 95.85 11.12
 -4 -3 13 94.86 10.59
 -4 3 13 93.99 11.01
 -4 -3 13 99.41 10.74
 -4 3 13 102.78 7.55
 -4 -3 13 89.73 7.26
 -4 -3 13 97.14 8.63
 -4 -3 13 119.56 10
 -4 3 13 111.12 10.2
 -4 -3 12 58.91 15.54
 -4 3 12 84.3 17.86
 -4 3 12 70.05 13.87
 -4 -3 12 84.86 15.01
 -4 -3 12 74.53 6.85
 -4 -3 12 79.69 8.6
 -4 3 12 83.28 8.51
 -4 -3 12 84.44 7.99
 -4 3 12 79.38 9.91
 -4 3 12 81 10.08
 -4 -3 12 81.48 9.69
 -4 -3 12 86.4 9.88
 -4 3 12 76.71 6.57
 -4 -3 12 79.53 6.6
 -4 -3 12 92.09 8.78
 -4 3 12 80.67 8.69
 -4 -3 12 73.94 7.34
 -4 3 12 76.17 7.37
 -4 -3 11 224.55 30
 -4 3 11 222.12 29.35
 -4 -3 11 289.63 28.34
 -4 3 11 218.25 25.16
 -4 -3 11 243.61 14.89
 -4 -3 11 251.89 17
 -4 3 11 258.27 17.07
 -4 -3 11 245.18 14.58
 -4 -3 11 253.83 16.15
 -4 3 11 288.75 20.01
 -4 -3 11 248 18.4
 -4 3 11 256.18 19.03
 -4 -3 11 259.55 18.48
 -4 3 11 260.07 14.87
 -4 -3 11 257.67 16.92
 -4 3 11 252 17.13
 -4 -3 11 248.03 15.46
 -4 3 11 260.65 15.85
 -4 -3 10 110.08 19.51
 -4 3 10 100.76 18.1
 -4 -3 10 122.19 17.38
 -4 -3 10 105.19 9.51
 -4 3 10 96.99 7.8
 -4 3 10 104.16 9.17
 -4 3 10 101.68 15.86
 -4 -3 10 107.85 7.98
 -4 3 10 101.9 8.41
 -4 -3 10 97.53 7.61
 -4 3 10 92.94 10.17
 -4 -3 10 105.92 10.49
 -4 3 10 104.61 10.62
 -4 -3 10 84.18 9.76
 -4 3 10 99.03 7.72
 -4 -3 10 104.99 9.27
 -4 3 10 110.41 9.58
 -4 -3 10 93.78 7.81
 -4 3 10 96.54 8.15
 -4 -3 9 109.78 19.13
 -4 3 9 97.79 17.84
 -4 -3 9 152.08 18.88
 -4 3 9 131.4 9.12
 -4 3 9 138.09 10.44
 -4 -3 9 153.44 11.07
 -4 -3 9 125.01 8.82
 -4 3 9 146.55 17.85
 -4 -3 9 140.54 9.13
 -4 3 9 127.53 9.52
 -4 3 9 138.19 12.15
 -4 -3 9 125.9 11.34
 -4 3 9 141.68 11.94
 -4 -3 9 132.85 11.6
 -4 3 9 152.24 9.35
 -4 3 9 140.01 9.61
 -4 -3 9 130.82 10.39
 -4 3 9 134.34 10.56
 -4 -3 9 136.91 9.35
 -4 3 8 33.68 8.07
 -4 3 8 23.36 3.96
 -4 -3 8 32.85 4.57
 -4 -3 8 38.07 9.08
 -4 3 8 29.85 3.64
 -4 -3 8 24.78 3.62
 -4 3 8 27.29 3.69
 -4 -3 8 25.44 3.7
 -4 3 8 28.28 3.53
 -4 3 8 29.37 5.09
 -4 -3 8 32.95 5.34
 -4 3 8 31.51 5.17
 -4 -3 8 21.61 4.84
 -4 -3 8 27.37 9.47
 -4 3 8 15.58 7.45
 -4 -3 8 22.67 3.16
 -4 3 8 23.91 3.44
 -4 -3 8 25.28 4.32
 -4 3 8 31.02 4.63
 -4 3 7 80.39 7.88
 -4 -3 7 88.23 8.2
 -4 3 7 76.94 7.71
 -4 -3 7 71.92 7.39
 -4 3 7 80.42 6.02
 -4 3 7 71.98 10.93
 -4 -3 7 96.1 12.5
 -4 3 7 70.83 5.67
 -4 -3 7 67.61 13.13
 -4 3 7 88.09 13.9
 -4 3 6 133.09 9.91
 -4 -3 6 121.15 9.8
 -4 3 6 133.16 9.96
 -4 -3 6 129.17 9.91
 -4 3 6 127.99 13.49
 -4 -3 6 144.23 14.93
 -4 3 6 134.34 7.98
 -4 3 6 124.34 15.58
 -4 -3 6 126.15 16.26
 -4 3 5 15.64 3.3
 -4 -3 5 11.98 2.85
 -4 3 5 12.14 2.99
 -4 -3 5 13.79 3.18
 -4 3 5 24.8 5.64
 -4 -3 5 20.21 5.14
 -4 3 5 15.83 2.13
 -4 -3 5 20.21 6.56
 -4 3 5 14.54 5.51
 -4 -3 4 63.93 9.52
 -4 3 4 75.94 9.17
 -4 3 4 68.64 6.7
 -4 -3 4 115.64 8.38
 -4 3 4 82.58 7.07
 -4 -3 4 99.73 8.06
 -4 3 4 92.02 11.8
 -4 -3 4 110.01 13.7
 -4 -3 4 141.03 8.3
 -4 3 4 175.85 9.04
 -4 3 4 74.22 10.35
 -4 -3 4 72.62 9.79
 -4 3 3 -0.59 2.06
 -4 -3 3 1.9 2.31
 4 -3 -3 2.62 1.53
 -4 3 3 0.82 3.11
 -4 -3 3 -0.88 2.9
 -4 3 3 6.19 3.12
 -4 -3 3 3.9 2.48
 -4 -3 2 80.95 10.3
 -4 3 2 110.71 11.27
 -4 -3 2 84.87 9.94
 -4 3 2 105.77 11.31
 -4 3 2 116.46 10.07
 -4 -3 2 88.12 9.21
 -4 -3 2 61.86 4.86
 -4 -3 2 101.27 9.8
 -4 3 2 101.83 10.01
 -4 -3 1 128.12 12.6
 -4 3 1 109.61 12.34
 -4 3 1 140.42 11.72
 -4 -3 1 119.69 11.42
 -4 3 1 135.87 9.54
 -4 3 1 128.07 13.15
 -4 -3 1 136.28 12.74
 -4 -3 1 130.94 11.63
 -4 3 1 131.5 11.87
 -4 3 0 103.93 8.12
 -4 3 0 73.16 10.55
 -4 -3 0 99.07 10.73
 -4 3 0 70.11 9.03
 -4 -3 0 82.75 9.26
 -4 3 -1 294.01 18.63
 4 3 1 333.27 16.86
 -4 3 -1 254.08 22.48
 -4 -3 -1 273.46 21.89
 4 3 2 290.58 16.01
 -4 3 -2 244.76 17.34
 -4 3 -2 272.94 15.96
 -4 -3 -2 231.67 15.05
 -4 3 -2 275 23.73
 -4 -3 -2 241.81 21.43
 -4 3 -3 147.94 13.01
 4 3 3 164.76 11.77
 -4 3 -3 151.8 11.62
 -4 -3 -3 140.43 10.97
 -4 -3 -3 151.04 17.13
 -4 3 -3 162.21 19.22
 -4 3 -3 149.05 10.1
 -4 3 -4 9.33 4.24
 4 3 4 9.15 3.14
 -4 -3 -4 25.39 4.78
 -4 3 -4 23.58 4.79
 -4 3 -4 12.54 7.13
 -4 -3 -4 27.08 8.45
 -4 3 -5 772.43 45.79
 4 3 5 806.83 43.23
 -4 -3 -5 761.26 42.06
 -4 3 -5 826.82 43.14
 -4 3 -5 901.64 59.79
 -4 -3 -5 780.4 54.39
 -4 -3 -6 1.39 3.66
 -4 3 -6 2.91 3.58
 -4 3 -6 2.12 2.85
 -4 -3 -6 1.14 2.5
 -4 -3 -6 0.85 1.12
 -4 3 -6 9.71 7.06
 -4 -3 -6 -2.1 5.64
 -4 -3 -7 456.53 29.6
 -4 3 -7 505.57 30.71
 -4 -3 -7 452.27 23.15
 4 -3 7 467.69 24.02
 -4 3 -7 498.59 46.79
 -4 -3 -7 401.31 40.83
 -4 -3 -8 10.82 5.43
 -4 3 -8 5.43 5.07
 4 -3 8 5.38 2.43
 -4 -3 -8 7.15 1.86
 -4 3 -8 9.08 7.44
 -4 -3 -8 8.24 9.05
 -4 3 -9 501.38 24.89
 -4 3 -9 555.66 52.75
 -4 -3 -9 397.03 44.88
 -4 -3 -9 470.51 32.28
 -4 3 -9 475.3 32.07
 -4 3 -9 507.64 37.65
 4 -3 9 459.34 25.25
 -4 3 -10 24.01 3.32
 -4 -3 -10 41.8 8.68
 -4 3 -10 27.1 7.05
 4 -3 10 23.7 5.79
 -4 3 -10 31.54 12.54
 -4 -3 -10 15.1 8.85
 -4 -3 -10 44.69 10.57
 -4 3 -10 23.81 7.69
 4 -3 10 28.41 4.36
 -4 3 -11 428 28.41
 -4 -3 -11 407.15 28.45
 4 3 11 424.69 26.48
 4 -3 11 434.17 25.75
 4 3 11 437.11 26.58
 4 -3 11 387.84 25.08
 -4 3 -11 399.51 44.08
 -4 -3 -11 335.72 41
 -4 -3 -11 416.77 35.63
 -4 3 -11 421.52 35
 4 -3 11 426.31 22.66
 4 3 12 6.59 3.85
 4 -3 12 8.03 3.73
 4 3 12 4.78 3.66
 4 -3 12 4.27 3.57
 -4 3 -12 9.71 3.34
 -4 -3 -12 7.06 5.03
 -4 3 -12 0.74 3.44
 -4 -3 -12 5.43 3.23
 -4 3 -12 4.98 3.16
 4 -3 12 6.49 2.48
 -4 -3 -13 207.07 16.69
 -4 3 -13 229.2 16.85
 4 3 13 218.8 15.87
 4 -3 13 245.57 15.81
 4 3 13 224.95 16
 4 -3 13 221.95 15.37
 -4 3 -13 246.17 15.24
 -4 -3 -13 259.29 15.09
 -4 3 -13 254.17 14.97
 4 -3 13 224.82 13.16
 4 -3 13 237.86 14.86
 4 3 14 20.13 3.95
 4 -3 14 21.14 3.7
 4 3 14 19.81 3.86
 4 -3 14 18.18 3.59
 -4 -3 -14 20.28 4.1
 -4 3 -14 22.06 4.15
 -4 3 -14 21.97 3.35
 4 -3 14 25.37 3.82
 4 3 14 21.97 3.94
 -4 -3 -14 25.25 3.58
 4 3 15 134 7.91
 4 -3 15 138.24 7.94
 4 -3 15 126.28 7.74
 4 3 15 138.79 8.13
 -4 -3 -15 115.78 7.52
 -4 3 -15 125.78 7.61
 -4 -4 17 63.52 4.58
 -4 4 17 56.37 4.55
 -4 -4 17 71.85 4.58
 -4 4 17 61.93 4.76
 -4 4 16 1.51 2.16
 -4 -4 16 0.34 2.06
 -4 4 16 -0.38 2.07
 -4 -4 16 4.46 2.38
 -4 -4 16 1.39 2.01
 -4 4 16 3.84 2.49
 -4 -4 16 0.68 1.74
 -4 4 16 0.26 2.27
 -4 4 15 159.3 12.51
 -4 -4 15 161.13 12.07
 -4 4 15 149.05 12.15
 -4 -4 15 154.42 11.93
 -4 -4 15 151.04 10.51
 -4 4 15 157.09 11.04
 -4 -4 15 137.18 10.46
 -4 -4 15 167.13 10.84
 -4 4 15 164.5 10.84
 -4 4 14 1.19 3.97
 -4 -4 14 -1.07 4.2
 -4 4 14 0.6 4.33
 -4 -4 14 -2.17 4.01
 -4 -4 14 8.94 2.99
 -4 -4 14 7.8 2.85
 -4 -4 14 6.45 2.8
 -4 4 14 6.76 3.15
 -4 4 14 7.47 3.62
 -4 -4 14 5.43 3.11
 -4 -4 13 381.66 21.98
 -4 4 13 385.38 21.95
 -4 -4 13 365.67 32.28
 -4 4 13 339.19 31.62
 -4 -4 13 388.62 21.81
 -4 4 13 379.13 24.22
 -4 4 13 387.14 24.45
 -4 -4 13 379.64 23.68
 -4 -4 13 348.29 23.14
 -4 4 13 290.62 33.95
 -4 -4 13 334.42 35.69
 -4 -4 13 393.4 22
 -4 4 13 367.53 22.04
 -4 -4 13 377.43 21.55
 -4 4 12 8.24 5.12
 -4 -4 12 4.95 4.45
 -4 -4 12 4.23 2.32
 -4 4 12 5.31 3.24
 -4 -4 12 8.42 3.31
 -4 -4 12 12.8 3.67
 -4 -4 12 6.87 2.28
 -4 4 12 5.03 2.1
 -4 4 12 5.23 3.67
 -4 -4 12 6 3.68
 -4 4 12 11.91 4.43
 -4 -4 12 7.91 4.02
 -4 -4 12 9.17 8.36
 -4 4 12 6.84 6.63
 -4 -4 12 3.48 3.03
 -4 4 12 12.3 3.76
 -4 -4 12 6.4 2.83
 -4 4 11 561.35 46.59
 -4 -4 11 525.15 46.2
 -4 -4 11 522.1 40.87
 -4 4 11 561.65 29.93
 -4 -4 11 622.61 30.48
 -4 -4 11 537 28.24
 -4 4 11 553.89 41.41
 -4 -4 11 544.5 29.48
 -4 -4 11 516.76 27.87
 -4 4 11 583.61 32.57
 -4 -4 11 576.63 31.9
 -4 4 11 582.16 32.53
 -4 -4 11 564.38 31.64
 -4 4 11 553.03 28.16
 -4 4 11 565.28 29.47
 -4 -4 11 591.22 30.14
 -4 4 11 551.51 30.19
 -4 -4 11 541.84 29.04
 -4 -4 10 87.32 16.47
 -4 4 10 74.92 14.95
 -4 -4 10 93.96 8.57
 -4 4 10 83.49 8.03
 -4 -4 10 87.74 7.37
 -4 4 10 87.71 7.49
 -4 -4 10 112.19 15.75
 -4 4 10 108.09 15.32
 -4 -4 10 86.45 7.06
 -4 4 10 86.28 9.63
 -4 -4 10 82.98 9.15
 -4 4 10 105.05 9.92
 -4 -4 10 97.16 9.67
 -4 4 10 105.67 7.57
 -4 -4 10 101.06 8.67
 -4 4 10 102.19 8.79
 -4 -4 10 80.94 7.36
 -4 4 10 90.94 7.88
 -4 4 9 1250.88 77.41
 -4 -4 9 1297 78.92
 -4 4 9 1275.5 59.5
 -4 4 9 1347.52 72.84
 -4 -4 9 1267.53 60.77
 -4 -4 9 1414.34 74.22
 -4 4 9 1300.03 60.61
 -4 4 9 1275.77 62.76
 -4 -4 9 1231.88 62.21
 -4 4 9 1300.58 62.78
 -4 -4 9 1210.47 62.1
 -4 4 9 1297.69 60.13
 -4 -4 9 1285.35 60.79
 -4 4 9 1274.56 60.85
 -4 -4 9 1220.1 59.43
 -4 4 9 1312.14 59.31
 -4 4 8 69.2 5.74
 -4 -4 8 68.89 13.29
 -4 4 8 68.32 12.6
 -4 4 8 102.01 12.97
 -4 -4 8 73.7 11.61
 -4 4 8 76.05 6.07
 -4 4 8 75.92 6.54
 -4 -4 8 77.73 6.86
 -4 -4 8 69.5 6.29
 -4 4 8 73.91 6.26
 -4 4 8 71.55 7.53
 -4 -4 8 61.01 7.18
 -4 4 8 74.4 7.66
 -4 -4 8 65.54 7.35
 -4 4 8 74.85 5.94
 -4 -4 8 67.43 6.49
 -4 4 8 71.66 6.81
 -4 -4 8 61.43 5.62
 -4 4 8 79.91 6.35
 -4 -4 7 1365.23 65.18
 -4 -4 7 1355.8 65.49
 -4 4 7 1485.01 79.65
 -4 -4 7 1453.4 80.42
 -4 4 7 1395.22 67.23
 -4 -4 7 1344.68 66.99
 -4 -4 7 1356.81 67
 -4 4 7 1397.6 67.12
 -4 4 7 1516.56 67.04
 -4 -4 7 1552.99 76.48
 -4 4 7 1404.57 74.51
 -4 4 7 1475.29 64.87
 -4 -4 7 1430.19 65.79
 -4 -4 7 1384.56 66.31
 -4 4 7 1420.9 64.74
 -4 4 7 1469.38 64.85
 -4 4 6 100.5 7.94
 -4 -4 6 84.51 7.47
 -4 4 6 82.4 7.42
 -4 -4 6 90.29 7.66
 -4 4 6 90.12 10.98
 -4 -4 6 80.75 10.81
 -4 4 6 94.87 6.24
 -4 4 6 77.6 7.52
 -4 -4 6 86.12 12.92
 -4 4 6 91.16 12.56
 -4 4 5 2413.58 108.93
 -4 -4 5 2339.19 108.9
 -4 4 5 2341.78 108.83
 -4 -4 5 2291.56 108.9
 -4 -4 5 2548.68 115.92
 -4 4 5 2479.49 114.79
 -4 4 5 2415.88 109.07
 -4 4 5 2492.71 107.21
 -4 -4 5 2473.03 119.44
 -4 4 5 2387.77 117.93
 -4 4 4 56.35 9.47
 -4 -4 4 91 6.33
 -4 4 4 142.75 7.77
 -4 -4 4 98.22 14.3
 -4 4 4 18.3 3.3
 -4 -4 4 93.59 7.24
 -4 4 4 51.34 4.92
 -4 -4 4 70.4 6.36
 -4 4 4 17.05 3.69
 -4 4 4 21.18 6.3
 -4 -4 4 12.04 5.09
 -4 4 4 5.03 3.14
 -4 -4 4 11.46 4.58
 4 -4 -3 2127.12 97.78
 -4 4 3 2198.79 104.51
 -4 -4 3 2214.75 105.37
 -4 4 3 2094.98 95.39
 -4 4 3 2189.48 101.47
 -4 -4 3 2199.74 102.09
 -4 4 3 2196.44 102.95
 -4 -4 3 2178.66 102.36
 -4 -4 2 88.13 9.08
 -4 4 2 83.86 8.69
 -4 -4 2 81.68 10.23
 -4 4 2 83.37 10.02
 -4 -4 2 83.33 9.71
 -4 4 2 86.26 9.96
 4 -4 -2 77.94 6.88
 -4 4 2 83.2 9.17
 -4 -4 2 87.22 9.2
 -4 4 1 1937.34 87.52
 -4 -4 1 1799.28 87.44
 -4 4 1 1811.22 90.11
 -4 -4 1 1834.1 88.97
 -4 4 1 1855.71 87.81
 -4 -4 1 1877.16 87.52
 -4 -4 1 1738.77 88.52
 -4 4 1 1719.39 88.91
 -4 4 0 31.36 4.57
 -4 4 0 31.39 6.61
 -4 -4 0 33.24 6.39
 -4 4 0 30.93 5.62
 -4 -4 0 25.96 5.15
 -4 4 -1 930.66 47.13
 -4 4 -1 894.67 52.06
 -4 -4 -1 865.84 50.28
 -4 -4 -1 987.34 49.65
 -4 4 -1 952.58 49.93
 4 4 2 96.38 8.09
 -4 4 -2 82.68 8.74
 -4 4 -2 76.34 6.86
 -4 -4 -2 79.01 6.7
 -4 4 -2 86.66 12.22
 -4 4 -2 71.52 6.3
 -4 -4 -2 72.03 10.4
 -4 4 -3 1488.45 75.82
 4 4 3 1741.06 74.62
 -4 -4 -3 1452.72 71.89
 -4 4 -3 1563.94 72.56
 -4 4 -3 1619.7 85.02
 -4 -4 -3 1551 81.7
 -4 4 -3 1496.72 71.02
 -4 4 -4 148.6 15.96
 4 4 4 119.06 13.54
 -4 -4 -4 469.94 18.89
 -4 4 -4 335.22 17.26
 -4 -4 -4 334.58 25.99
 -4 4 -4 191.5 23
 -4 4 -4 191.38 13.3
 -4 4 -5 388.81 28.09
 4 4 5 425.62 26.5
 -4 -4 -5 404.74 24.53
 -4 4 -5 436.93 25.25
 -4 4 -5 434.69 36.85
 -4 -4 -5 430.99 34.9
 -4 -4 -6 29.64 3.31
 -4 -4 -6 28.04 5.77
 -4 4 -6 28.52 5.62
 -4 4 -6 30.11 7.19
 4 4 6 30.48 6.1
 4 -4 6 27.25 3.57
 -4 4 -6 25.49 10.76
 -4 -4 -6 22.2 8.94
 -4 -4 -7 450.87 22.32
 -4 -4 -7 441 27.7
 -4 4 -7 465.31 28.32
 -4 -4 -7 376.8 31.8
 4 -4 7 430.04 23.12
 -4 4 -7 523.75 44.69
 -4 -4 -7 402.52 38.52
 -4 -4 -8 -1.58 4.52
 -4 4 -8 2.38 3.59
 4 -4 8 0.33 2.3
 -4 -4 -8 0.95 1.38
 -4 4 -8 7.99 7.16
 -4 -4 -8 2.42 7.03
 -4 4 -9 72.66 6.29
 -4 4 -9 67.61 17.76
 -4 -4 -9 52.52 15.55
 -4 -4 -9 65.67 10.05
 -4 4 -9 63.41 9.77
 -4 4 -9 77.86 13.09
 4 -4 9 68.36 6.68
 -4 4 -10 1.35 1.57
 -4 -4 -10 4.32 4.64
 -4 4 -10 0.83 3.64
 4 4 10 0.63 3.72
 4 -4 10 0.56 3.4
 4 4 10 0.62 3.88
 4 -4 10 1.66 3.65
 -4 4 -10 -2.81 5.35
 -4 -4 -10 2.69 6.6
 -4 -4 -10 -1.73 3.8
 -4 4 -10 1.57 2.99
 4 -4 10 -0.72 2.36
 -4 -4 -11 29.22 7
 -4 4 -11 24.61 6.08
 4 4 11 26.31 5.7
 4 -4 11 23.92 5.33
 4 4 11 23.16 5.75
 4 -4 11 28.17 5.54
 -4 4 -11 33.17 5.55
 -4 4 -11 21.1 10.1
 -4 -4 -11 35.92 12.65
 -4 -4 -11 15.4 6.87
 -4 4 -11 23.67 7.44
 -4 -4 -11 29.28 5.08
 4 -4 11 25.15 3.97
 -4 4 -12 -0.46 2.34
 -4 -4 -12 -0.7 4.01
 -4 4 -12 -1.32 3.55
 4 -4 12 0.92 1.99
 -4 4 -12 0.41 2.33
 -4 -4 -12 0.81 2.39
 4 4 12 -0.55 2.96
 4 -4 12 1.97 3.28
 4 4 12 1.65 3.36
 4 -4 12 0.49 2.95
 -4 4 -13 8.34 2.94
 -4 -4 -13 8.9 3.78
 -4 4 -13 5.18 2.97
 4 4 13 8.41 3.26
 4 -4 13 8.29 2.93
 4 -4 13 12.15 2.6
 -4 -4 -13 10.31 2.83
 -4 4 -13 7.76 2.58
 4 4 13 8.64 3.37
 4 -4 13 4.07 2.74
 4 4 13 7.26 3.13
 4 -4 13 7.32 3.02
 -4 4 -14 2.98 1.81
 4 4 14 -2.01 2.97
 4 -4 14 -3.31 2.6
 4 4 14 -2.36 2.59
 4 -4 14 -3.93 2.74
 -4 -4 -14 2.35 2.06
 -4 4 -14 0.36 1.87
 -4 -4 -14 0.23 1.8
 4 -4 14 -0.96 1.92
 4 4 14 0.27 2.4
 -4 4 -14 -0.23 1.57
 4 -4 15 23.5 2.55
 4 4 15 19.25 2.58
 -4 4 -15 5.01 1.49
 4 -4 15 18.17 2.26
 -4 -4 -15 5.27 1.58
 4 4 15 19.74 2.71
 -4 4 -15 5.01 1.51
 -4 5 17 73.85 4.89
 -4 -5 17 76.05 4.76
 -4 5 16 41.18 4.94
 -4 -5 16 32.8 4.39
 -4 5 16 38.56 4.83
 -4 -5 16 35.51 4.56
 -4 -5 16 43.84 4.08
 -4 5 16 48.6 4.6
 -4 -5 16 38.93 3.99
 -4 5 16 45.54 4.38
 -4 5 15 58.03 6.79
 -4 -5 15 60.06 6.65
 -4 5 15 70.13 7.33
 -4 -5 15 63.21 6.84
 -4 -5 15 65.9 5.95
 -4 5 15 62.41 5.92
 -4 -5 15 61.63 5.81
 -4 5 15 59.29 6.03
 -4 -5 15 66.04 6.36
 -4 5 14 26.61 5.19
 -4 5 14 27.82 5.34
 -4 -5 14 28.91 5.34
 -4 -5 14 22.53 5
 -4 -5 14 32.39 4.76
 -4 5 14 29.07 4.42
 -4 -5 14 25.1 4.23
 -4 -5 14 24.39 4.08
 -4 -5 14 22.92 4.14
 -4 5 14 27.06 4.46
 -4 5 13 94.97 10.06
 -4 -5 13 105.46 10.31
 -4 -5 13 109.18 10.32
 -4 5 13 105.91 10.57
 -4 -5 13 116.74 9.75
 -4 5 13 118.07 9.23
 -4 -5 13 110.58 9.22
 -4 -5 13 114.65 9.11
 -4 5 13 121.39 9.7
 -4 -5 13 110.99 9.46
 -4 -5 12 72.51 15.02
 -4 5 12 94.22 16.93
 -4 -5 12 90.93 14.17
 -4 -5 12 84.19 7.93
 -4 5 12 85.96 13.91
 -4 5 12 82.54 7.71
 -4 -5 12 91.99 8.37
 -4 5 12 67.39 8.53
 -4 -5 12 84.59 9.12
 -4 -5 12 72.38 8.51
 -4 5 12 91.71 9.41
 -4 5 12 81.4 6.92
 -4 -5 12 81.48 6.82
 -4 -5 12 87.32 7.99
 -4 5 12 87.99 8.15
 -4 -5 12 93.28 8.23
 -4 5 11 140.98 21.6
 -4 -5 11 167.79 23.04
 -4 -5 11 162.85 19.33
 -4 -5 11 171.69 11.43
 -4 -5 11 189.31 12.69
 -4 5 11 163.51 19.37
 -4 5 11 157.37 11.77
 -4 -5 11 168.71 11.09
 -4 -5 11 180.45 12.54
 -4 5 11 175.98 13.97
 -4 -5 11 178.04 13.81
 -4 -5 11 203.89 14.31
 -4 5 11 181.83 14.03
 -4 5 11 176.32 11.31
 -4 -5 11 173.57 12.18
 -4 5 11 177.89 12.51
 -4 -5 11 167.31 12.05
 -4 -5 10 20.53 7.24
 -4 -5 10 14.72 3.28
 -4 5 10 9.34 5.52
 -4 5 10 18.15 4
 -4 -5 10 13.39 3.67
 -4 5 10 19 3.27
 -4 -5 10 17.51 3.18
 -4 5 10 14.23 4.23
 -4 -5 10 12.56 3.96
 -4 5 10 14.39 3.98
 -4 -5 10 9.17 3.73
 -4 5 10 16.64 7.35
 -4 -5 10 13.33 8.12
 -4 -5 10 17.23 3.83
 -4 5 10 17.35 4.03
 -4 -5 10 14.17 3.08
 -4 5 9 72.81 5.98
 -4 -5 9 53.99 12.74
 -4 5 9 60.14 12.78
 -4 -5 9 70.81 6.67
 -4 5 9 72.92 6.65
 -4 5 9 75.98 11.91
 -4 5 9 73.1 6.28
 -4 -5 9 83.87 12.64
 -4 5 9 64.69 7.24
 -4 -5 9 66.92 7.37
 -4 5 9 59.2 7.18
 -4 -5 9 65.56 7.27
 -4 5 9 62.63 5.92
 -4 -5 9 63.78 6.39
 -4 5 9 71.35 6.7
 -4 -5 9 62.56 6.01
 -4 -5 8 1.55 4.52
 -4 5 8 2.95 4.28
 -4 5 8 1.77 1.93
 -4 -5 8 2.23 3.68
 -4 5 8 -0.29 1.93
 -4 -5 8 1.23 2.11
 -4 5 8 1.06 3.51
 -4 -5 8 2.14 1.93
 -4 5 8 2.16 1.63
 -4 5 8 5.52 2.8
 -4 -5 8 0.42 2.63
 -4 5 8 3.01 2.75
 -4 -5 8 0.85 2.87
 -4 5 8 1.52 2.05
 -4 -5 8 4.88 2.02
 -4 -5 8 2.13 1.92
 -4 5 8 3.09 2.01
 -4 5 7 90.05 6.43
 -4 -5 7 86.39 7.2
 -4 -5 7 84.28 13.34
 -4 5 7 84.14 12.96
 -4 5 7 78.31 7.44
 -4 -5 7 66.43 7.08
 -4 5 7 78.79 7.51
 -4 -5 7 80.21 7.63
 -4 -5 7 81.76 6.62
 -4 -5 7 91.84 11.77
 -4 5 7 86.64 11.03
 -4 5 7 76.97 6.37
 -4 5 7 79.3 8.31
 -4 5 7 86.8 6.3
 -4 -5 7 90.63 6.96
 -4 5 7 87.17 6.72
 -4 5 6 38.01 6.73
 -4 -5 6 30.35 6.52
 -4 5 6 40.55 3.76
 -4 5 6 25.68 4.3
 -4 5 6 45.91 8.94
 -4 -5 6 25.81 7.43
 -4 5 6 28.76 4.13
 -4 5 6 33.68 4.46
 -4 -5 6 36.48 4.65
 -4 -5 6 36.23 4.69
 -4 -5 5 96.22 10.59
 -4 5 5 86.54 9.81
 -4 5 5 97.53 7.39
 -4 -5 5 88.19 7.2
 -4 5 5 92.01 7.3
 -4 -5 5 85.75 7.13
 -4 5 5 81.23 7.43
 -4 5 5 100.02 6.37
 -4 -5 5 92.21 12.13
 -4 5 5 104.08 12.37
 -4 -5 4 80.59 12.37
 -4 -5 4 63.11 5.69
 -4 5 4 47.9 8.08
 4 -5 -4 20.63 4.1
 -4 5 4 27.47 5.32
 -4 -5 4 21.92 5.8
 -4 5 4 56.04 5.13
 -4 -5 4 63.5 5.94
 -4 5 4 64.78 5.4
 -4 -5 4 73.93 6.54
 -4 5 4 28.5 4.57
 -4 -5 4 18.69 5
 -4 5 4 31.46 6.61
 -4 -5 3 -0.82 2.85
 -4 5 3 1.55 2.95
 -4 5 3 1.68 2.05
 -4 -5 3 2.35 2.24
 4 -5 -3 2.34 2.19
 -4 5 3 1.42 1.27
 -4 -5 3 1.17 2.04
 -4 5 3 0.64 1.85
 -4 -5 3 3.65 2.5
 -4 5 2 251.21 16.59
 -4 -5 2 220.05 16.12
 -4 -5 2 219.07 18.1
 -4 5 2 256.33 18.82
 -4 -5 2 238.45 17.62
 -4 5 2 228.2 17.75
 4 -5 -2 231.02 14.64
 -4 -5 2 218.57 16.22
 -4 5 2 231.67 16.71
 -4 -5 1 101.7 9.86
 -4 5 1 95.05 10.87
 -4 -5 1 94.71 10.31
 -4 -5 1 107.2 9.85
 -4 5 1 105.57 10.14
 -4 -5 1 90.68 10.08
 -4 5 1 96.66 10.6
 4 -5 -1 109.16 8.79
 -4 5 0 229.83 15.92
 -4 5 0 265.39 19.19
 -4 -5 0 256.51 18.34
 -4 -5 0 227.24 16.41
 -4 5 0 204.94 16.03
 -4 5 -1 93.92 9.25
 -4 5 -1 88.66 10.99
 -4 -5 -1 100.86 11.1
 -4 5 -1 92.13 7.07
 -4 5 -1 112.04 10.7
 -4 -5 -1 99.25 10.24
 -4 5 -2 166.44 13.27
 -4 -5 -2 147.73 9.88
 -4 5 -2 147.73 10.05
 -4 5 -2 151.79 15.69
 -4 -5 -2 136.77 14.29
 -4 5 -2 146.37 9.79
 4 5 3 73.99 8.26
 -4 5 -3 79.11 9.27
 -4 -5 -3 63.37 6.19
 -4 5 -3 65.26 6.5
 -4 5 -3 67.61 11.02
 -4 -5 -3 56.1 9.53
 -4 5 -3 74.86 6.28
 4 5 4 770.49 40.56
 -4 5 -4 726.42 42.06
 -4 -5 -4 675.98 36.89
 -4 5 -4 760.33 37.73
 -4 5 -4 816.22 49.63
 -4 -5 -4 680.83 45.64
 -4 5 -4 754.01 36.37
 -4 -5 -5 429.24 26.03
 -4 5 -5 469.55 26.69
 -4 5 -5 468.88 31.35
 4 5 5 507.85 29.94
 -4 -5 -5 509.83 23.64
 -4 5 -5 510.42 38.46
 -4 -5 -5 419.41 34.6
 -4 5 -5 441.58 24.81
 -4 -5 -6 340.43 22.06
 -4 5 -6 345.73 22.22
 4 5 6 364.63 25.24
 -4 -5 -6 378.86 18.83
 -4 5 -6 377.5 34.2
 -4 -5 -6 322.06 30.63
 -4 -5 -7 272.58 14.79
 -4 -5 -7 258.09 18.68
 -4 5 -7 279.48 19.22
 4 5 7 280.08 22.32
 4 -5 7 272.52 15.91
 -4 -5 -7 235.2 27.26
 -4 5 -7 258.46 29.59
 -4 -5 -8 318.46 22.57
 -4 5 -8 347.78 23.13
 4 -5 8 356.08 19.53
 -4 -5 -8 339.48 18
 -4 5 -8 404.06 38.45
 -4 -5 -8 267.25 31.7
 -4 5 -9 290.63 33.49
 -4 -5 -9 239.58 29.97
 -4 -5 -9 287.15 20.94
 -4 5 -9 298.7 20.98
 -4 5 -9 276.45 26.56
 4 -5 9 284.63 17.01
 -4 5 -10 191.56 11.51
 -4 -5 -10 158.62 15.1
 -4 5 -10 170.53 15.24
 4 -5 10 192.38 18.74
 4 5 10 173.46 14.19
 4 -5 10 168.56 13.52
 4 5 10 190.11 14.48
 4 -5 10 175.76 13.64
 -4 5 -10 128.41 22.95
 -4 -5 -10 146.5 23.54
 -4 5 -10 185.45 13.72
 -4 -5 -10 137.46 19.9
 -4 5 -10 191.21 21.45
 4 -5 10 194.43 12.5
 -4 -5 -11 404.95 27.1
 -4 5 -11 424.96 27.07
 4 5 11 439.6 25.84
 4 -5 11 404.62 24.8
 4 5 11 425.56 25.6
 4 -5 11 432.23 25.05
 -4 5 -11 452.47 25.34
 -4 -5 -11 445.6 24.14
 -4 5 -11 425.24 24.24
 4 -5 11 430.35 23.39
 -4 -5 -12 125.27 11.84
 -4 5 -12 120.85 11.62
 4 5 12 142.86 11.32
 4 -5 12 113.14 10.12
 4 5 12 115.2 10.58
 4 -5 12 114.36 10.22
 -4 5 -12 124.7 10.22
 -4 -5 -12 123.72 9.42
 -4 5 -12 119.43 9.44
 4 -5 12 132.24 9.27
 -4 -5 -13 164.37 12.91
 -4 5 -13 156.93 12.52
 4 5 13 167.04 12.25
 4 -5 13 163.57 11.88
 4 5 13 167.9 12.31
 4 -5 13 168.7 11.98
 -4 5 -13 176.04 12
 -4 5 -13 199.59 11.58
 -4 -5 -13 179.14 11.26
 4 -5 13 188.17 11.05
 4 -5 13 174.95 11.39
 4 5 13 186.55 11.93
 -4 -5 -14 59.62 6.12
 -4 5 -14 64.63 6.13
 -4 5 -14 65.31 5.7
 -4 -5 -14 68.32 5.3
 -4 5 -14 65.8 5.24
 4 5 14 65.07 6.11
 4 -5 14 59.1 5.68
 4 5 14 65.62 6.05
 4 -5 14 63.53 5.78
 4 -5 14 61.5 4.83
 4 -5 14 75.61 5.68
 4 5 14 69.96 5.75
 4 -5 15 115.09 6.62
 -4 6 16 77.57 6.74
 -4 -6 16 80.41 6.64
 -4 6 16 82.04 6.9
 -4 -6 16 80.26 6.7
 -4 -6 16 97.57 6.19
 -4 6 16 90.87 6.21
 -4 -6 16 96.84 6.16
 -4 6 16 95.56 6.41
 -4 6 15 30.4 4.67
 -4 -6 15 38.02 4.99
 -4 6 15 29.32 4.56
 -4 -6 15 32.15 4.76
 -4 -6 15 38.47 4.18
 -4 6 15 41.15 4.53
 -4 -6 15 32.65 4.44
 -4 -6 15 36.65 4.12
 -4 6 15 38.18 4.24
 -4 6 14 238.2 15.63
 -4 -6 14 230.42 15.15
 -4 6 14 216.37 15.27
 -4 -6 14 218.95 15.09
 -4 -6 14 251.32 15.04
 -4 -6 14 249.51 13.93
 -4 6 14 220.94 13.86
 -4 -6 14 185.8 13.9
 -4 6 14 209.53 13.46
 -4 -6 14 229.45 13.78
 -4 6 13 78.69 8.57
 -4 -6 13 88.49 8.87
 -4 6 13 80.75 8.63
 -4 -6 13 72.54 8.25
 -4 -6 13 83.86 8.08
 -4 6 13 86.2 7.7
 -4 -6 13 94.12 7.68
 -4 -6 13 82.24 8.01
 -4 -6 13 83.92 7.51
 -4 6 13 75.32 7.19
 -4 -6 12 370.97 20.85
 -4 6 12 359.46 20.64
 -4 6 12 349.55 29.68
 -4 -6 12 359.64 30.07
 -4 -6 12 360.34 21.54
 -4 -6 12 365.71 19.83
 -4 6 12 367.12 22.68
 -4 -6 12 399.49 22.91
 -4 6 12 374.75 22.76
 -4 -6 12 404.31 22.88
 -4 6 12 321.51 32.42
 -4 -6 12 355.25 34.25
 -4 -6 12 368.74 20.77
 -4 6 12 378.54 21.09
 -4 -6 12 364.76 21.52
 -4 6 11 104.37 16.91
 -4 -6 11 91.71 16.51
 -4 -6 11 93.46 8.36
 -4 6 11 79.51 12.69
 -4 -6 11 96.86 14.08
 -4 6 11 92.84 8.17
 -4 -6 11 108.89 8.29
 -4 -6 11 93.15 7.72
 -4 -6 11 105.71 9.2
 -4 6 11 108.32 10.09
 -4 -6 11 107.5 9.89
 -4 -6 11 120.48 10.28
 -4 6 11 113.78 10.09
 -4 6 11 92.91 7.78
 -4 -6 11 100.1 8.29
 -4 6 11 97.1 8.45
 -4 -6 11 108.36 8.95
 -4 6 10 746.74 53.85
 -4 -6 10 816.6 55.68
 -4 6 10 777.93 49.78
 -4 6 10 783.13 39.71
 -4 -6 10 823.49 40.07
 -4 -6 10 790.86 39.24
 -4 -6 10 860.35 51.6
 -4 -6 10 832.53 40.72
 -4 6 10 827.19 42.01
 -4 -6 10 774.09 41.37
 -4 6 10 802.53 41.76
 -4 -6 10 810.58 41.58
 -4 6 10 834.45 39.39
 -4 -6 10 797.56 39.9
 -4 6 10 833.22 40.24
 -4 -6 10 822.13 40.26
 -4 6 9 460.73 35.85
 -4 -6 9 436.37 35.87
 -4 6 9 410.92 22.57
 -4 -6 9 437.37 31.82
 -4 -6 9 421.91 22.81
 -4 6 9 428.46 31.33
 -4 -6 9 417.03 23.34
 -4 6 9 435.7 24.51
 -4 -6 9 412.78 24.12
 -4 6 9 440.28 24.49
 -4 -6 9 433.6 24.38
 -4 -6 9 424.38 22.85
 -4 6 9 420.35 22.84
 -4 -6 9 426.54 22.78
 -4 6 9 452.28 22.45
 -4 6 8 1465.65 63.55
 -4 -6 8 1330.55 77.6
 -4 6 8 1409.28 77.94
 -4 6 8 1295.86 63.48
 -4 -6 8 1525.4 74.83
 -4 6 8 1366.93 72.9
 -4 6 8 1430.29 63.69
 -4 -6 8 1365.32 63.88
 -4 6 8 1390.75 65.49
 -4 -6 8 1327.35 65.19
 -4 -6 8 1313.29 65.13
 -4 6 8 1411.92 65.52
 -4 6 8 1420.56 63.65
 -4 6 8 1319.53 68.11
 -4 -6 8 1378.46 63.92
 -4 6 8 1339.06 63.8
 -4 -6 8 1339.09 63.46
 -4 6 7 454.33 22.14
 -4 -6 7 448.93 32.94
 -4 6 7 405.62 31.6
 -4 6 7 391.79 21.84
 -4 -6 7 424.53 29.29
 -4 -6 7 412.85 22.28
 -4 6 7 436.15 29.06
 -4 -6 7 431.04 23.36
 -4 6 7 461.35 23.87
 -4 -6 7 454 23.83
 -4 6 7 459.35 23.83
 -4 -6 7 434.06 23.61
 -4 6 7 392.55 25.29
 -4 6 7 467.08 22.37
 -4 -6 7 445.75 22.43
 -4 6 7 420.81 22.23
 -4 6 6 969.8 46.56
 -4 -6 6 921.68 46.39
 -4 6 6 989.17 46.71
 -4 -6 6 962.08 46.65
 -4 -6 6 992.43 52.84
 -4 6 6 962 52
 -4 6 6 949.37 48.48
 -4 6 6 1004.78 45.42
 -4 -6 6 1034.68 57
 -4 6 6 954.29 55.3
 -4 6 5 373.55 20.48
 -4 -6 5 369 20.51
 -4 6 5 394.9 20.75
 -4 -6 5 388.29 20.76
 -4 6 5 377.63 24.76
 -4 -6 5 400.37 25.43
 -4 6 5 389.16 22.02
 -4 6 5 413.09 19.76
 -4 -6 5 400.51 28.05
 -4 6 5 404.54 27.72
 -4 6 4 2594.92 119.43
 -4 -6 4 2607.29 120.13
 4 -6 -4 2487.61 113.37
 -4 6 4 2529.64 116.12
 -4 -6 4 2548.89 116.46
 -4 6 4 2476.61 111.27
 -4 -6 4 2346.18 111.16
 -4 6 4 2332.2 111.05
 -4 -6 4 2417.33 111.29
 -4 6 4 2583.68 110.17
 -4 -6 4 2478.36 117.24
 -4 6 4 2587.06 118.25
 -4 -6 3 656.06 35.53
 -4 6 3 690.91 35.75
 -4 6 3 639.19 30.53
 -4 -6 3 657.15 38.07
 -4 6 3 663.94 37.96
 4 -6 -3 598.73 33.96
 -4 6 3 652.21 36.13
 -4 -6 3 653.77 35.96
 -4 -6 2 2553.76 118.36
 -4 6 2 2760.22 119
 -4 6 2 2293.93 113.8
 -4 6 2 2529.49 113.28
 -4 -6 2 2596.02 118.83
 -4 6 2 2625.25 118.9
 -4 6 2 2637.9 121.74
 4 -6 -2 2632.87 117.38
 -4 -6 2 2746.27 120.69
 -4 6 2 2597.55 120.66
 -4 -6 2 2652.63 121.65
 -4 6 1 163.48 10.44
 -4 6 1 167.01 14.79
 -4 -6 1 171.48 14.48
 -4 -6 1 196.66 14.05
 -4 6 1 163.4 13.28
 -4 -6 1 183.6 14.73
 -4 6 1 164.11 14.34
 4 -6 -1 205.23 13.5
 -4 6 0 996.09 48.86
 -4 6 0 1167.86 56.31
 -4 -6 0 1102.34 55.08
 -4 6 0 1044.6 53.49
 -4 6 0 1059.11 53.21
 -4 -6 0 946.7 52.35
 -4 -6 0 1102.91 55.18
 -4 6 0 1112.37 55.34
 4 -6 0 1054.4 52.14
 -4 6 -1 74.89 8.7
 -4 6 -1 84.48 10.36
 -4 -6 -1 85.28 9.92
 -4 6 -1 79.61 6.34
 -4 -6 -1 80.19 8.85
 -4 6 -1 86.69 9.2
 -4 6 -2 2050.87 93.29
 -4 -6 -2 1878.1 87.11
 -4 6 -2 1936.38 87.4
 -4 6 -2 2066.77 97.1
 -4 -6 -2 2012.37 95.4
 -4 6 -2 1800.93 86.65
 -4 6 -2 1973.85 87.45
 -4 6 -3 261.12 18.97
 -4 -6 -3 231.96 14.25
 -4 6 -3 236.86 14.43
 -4 6 -3 234.74 21.18
 -4 -6 -3 255.76 20.76
 -4 6 -3 244.6 14.25
 4 6 4 830.42 42.88
 -4 6 -4 728.96 43.43
 -4 -6 -4 737.7 37.96
 -4 6 -4 774.1 38.31
 -4 6 -4 790.59 48.95
 -4 -6 -4 763.91 46.95
 -4 6 -4 751.39 37.47
 -4 -6 -5 80.87 7.77
 -4 6 -5 92.68 8.31
 -4 -6 -5 70.56 6.1
 -4 6 -5 83.52 11.2
 -4 6 -5 89.7 6.83
 4 6 5 94.61 10.76
 -4 -6 -5 82.07 6.15
 -4 6 -5 90.03 14.2
 -4 -6 -5 82.78 13.1
 -4 6 -5 74.95 6.92
 -4 -6 -6 410.7 25.55
 -4 6 -6 456.37 26.3
 4 6 6 498.08 30.93
 -4 -6 -6 468.02 23.04
 -4 6 -6 450.12 37.21
 -4 -6 -6 420.26 35.17
 -4 6 -6 465.67 25
 -4 -6 -7 14.27 2.53
 -4 6 -7 24.26 4.33
 -4 6 -7 11.56 6.4
 -4 -6 -7 24.94 8.34
 4 6 7 15.73 5.35
 4 -6 7 23.04 3.79
 -4 -6 -7 16.63 4.48
 -4 6 -7 29.32 5.34
 -4 6 -8 162.02 22.71
 -4 -6 -8 167.55 22.49
 -4 6 -8 148.96 12.16
 4 -6 8 170.45 11.72
 -4 -6 -8 163.86 14.06
 -4 6 -8 164.89 13.93
 -4 6 -9 1.02 2.38
 -4 6 -9 -2.27 7.04
 -4 -6 -9 -2.14 7.44
 4 -6 9 -1.14 4.14
 -4 -6 -9 -2.05 4.31
 -4 6 -9 -3.34 4.09
 -4 6 -9 1.52 3.34
 4 -6 9 -0.39 2.72
 -4 6 -10 92.71 7.41
 -4 6 -10 84.18 17.05
 -4 -6 -10 86.88 16.83
 -4 6 -10 97.28 9.33
 -4 -6 -10 81.12 9.87
 -4 6 -10 93.8 10.22
 4 -6 10 91.87 12.86
 4 6 10 92.78 9.38
 4 -6 10 91.92 9.02
 4 -6 10 87.96 8.84
 4 6 10 88.51 9.22
 -4 -6 -10 100.89 8.39
 -4 6 -10 106.82 8.68
 -4 -6 -10 82.27 14.68
 -4 6 -10 93.2 14.65
 4 -6 10 78.94 7.89
 -4 -6 -11 7.69 4.73
 -4 6 -11 23.42 5.59
 4 -6 11 37.96 6.31
 4 6 11 18.7 6.27
 4 -6 11 35.97 6.29
 4 6 11 7.1 4.67
 -4 6 -11 13.13 3.94
 -4 6 -11 6.58 2.12
 -4 6 -11 3.81 2.77
 4 -6 11 17 3.89
 -4 -6 -11 -0.37 2.39
 -4 6 -12 8.54 3.17
 -4 6 -12 11.56 4.02
 -4 -6 -12 12.08 4.02
 4 -6 12 6.85 2.76
 -4 -6 -12 7.95 2.43
 -4 6 -12 10.78 2.78
 4 6 12 11.58 3.78
 4 -6 12 8.26 3.5
 4 6 12 6.68 3.23
 4 -6 12 11.13 3.53
 -4 6 -13 7.86 2.55
 -4 -6 -13 7.66 2.94
 -4 6 -13 8.5 2.97
 4 -6 13 6.69 2.42
 4 6 13 11.13 2.9
 4 -6 13 14.19 2.93
 -4 6 -13 12.04 2.55
 -4 -6 -13 11.2 2.55
 4 6 13 7.14 3.14
 4 -6 13 5.96 2.84
 4 6 13 8.95 3.22
 4 -6 13 6.97 2.78
 -4 6 -14 5.51 1.96
 -4 -6 -14 1.43 1.63
 -4 6 -14 2.96 1.8
 4 6 14 2.49 1.82
 4 -6 14 3.44 2.01
 4 6 14 1.25 1.95
 4 -6 14 2.08 1.78
 4 6 14 0.19 2.03
 4 -6 14 4.53 1.84
 -4 -6 -14 3.22 1.66
 4 -6 14 4.05 1.86
 -4 6 -14 3.19 1.42
 -4 -7 16 127.91 7.45
 -4 7 16 122.45 7.36
 -4 -7 16 128.68 7.38
 -4 7 16 121.24 7.55
 -4 7 15 0.67 2.09
 -4 -7 15 1.92 2.02
 -4 7 15 2.05 2.02
 -4 -7 15 0.33 1.93
 -4 -7 15 2.64 2.18
 -4 -7 15 0.22 1.63
 -4 7 15 0.23 1.96
 -4 7 15 1.5 1.79
 -4 -7 15 -0.22 1.56
 -4 7 14 76.33 7.65
 -4 -7 14 76.62 7.48
 -4 7 14 69.94 7.43
 -4 -7 14 60.07 6.99
 -4 -7 14 98.5 8.22
 -4 -7 14 80.24 6.59
 -4 7 14 84.52 6.85
 -4 -7 14 80.98 7.5
 -4 -7 14 84.7 6.73
 -4 7 14 77.31 6.48
 -4 7 13 1.41 2.3
 -4 -7 13 0.91 2.54
 -4 7 13 1.43 2.45
 -4 -7 13 0.46 2.63
 -4 -7 13 1.27 2.91
 -4 -7 13 1.73 2.52
 -4 -7 13 0.32 2.01
 -4 7 13 0.66 2.3
 -4 -7 13 0.32 1.92
 -4 7 13 -0.31 2.04
 -4 7 12 147.43 10.4
 -4 -7 12 161.31 10.87
 -4 7 12 123.51 15.91
 -4 -7 12 146.78 17.26
 -4 -7 12 156.78 10.22
 -4 -7 12 170.34 12
 -4 7 12 153.55 12.05
 -4 -7 12 147.77 11.88
 -4 7 12 147.07 11.82
 -4 -7 12 145.03 11.78
 -4 7 12 138.84 19.31
 -4 -7 12 122.31 18.39
 -4 -7 12 140.95 10.38
 -4 7 12 144.41 10.59
 -4 -7 12 159.41 11.78
 -4 7 11 17.42 4.31
 -4 7 11 13.73 5.89
 -4 -7 11 8.87 5.1
 -4 -7 11 12.96 3.47
 -4 7 11 13.81 3.87
 -4 -7 11 29.8 6.06
 -4 -7 11 13.69 3.63
 -4 7 11 57.73 7.66
 -4 -7 11 59.89 7.05
 -4 7 11 53.1 7.13
 -4 -7 11 62.32 7
 -4 -7 11 40.55 10.99
 -4 7 11 29.28 11.38
 -4 7 11 14.04 4.23
 -4 -7 11 26.76 5
 -4 -7 11 11.58 3.56
 -4 -7 10 117.61 17.19
 -4 7 10 122.58 17.52
 -4 -7 10 107.6 8.81
 -4 -7 10 121.68 8.89
 -4 -7 10 131.63 15.65
 -4 7 10 101.85 13.99
 -4 7 10 124.57 9.01
 -4 -7 10 123.44 9.83
 -4 7 10 118.05 10.15
 -4 -7 10 113.51 9.95
 -4 -7 10 106.8 9.77
 -4 7 10 98.44 9.53
 -4 7 10 144.48 9.31
 -4 -7 10 121.82 9.11
 -4 7 10 114.25 8.97
 -4 -7 10 130.75 9.76
 -4 7 9 6.52 4.15
 -4 -7 9 10.03 5.06
 -4 7 9 8.57 2.59
 -4 -7 9 9.11 2.68
 -4 7 9 8.55 2.6
 -4 -7 9 12.7 3.43
 -4 7 9 14.96 3.6
 -4 -7 9 6.76 2.96
 -4 7 9 7.36 3
 -4 -7 9 7.73 3.01
 -4 -7 9 9.3 5.4
 -4 7 9 7.5 5.22
 -4 -7 9 10.03 2.76
 -4 7 9 8.65 2.97
 -4 -7 9 11.08 2.76
 -4 7 8 104.33 7.51
 -4 -7 8 96.32 8.3
 -4 -7 8 114.07 13.33
 -4 -7 8 86.52 7.29
 -4 7 8 91.47 7.31
 -4 7 8 104.84 12.53
 -4 7 8 97.81 14.3
 -4 -7 8 83.54 13.75
 -4 7 8 112.23 8.78
 -4 7 8 102.82 8.6
 -4 -7 8 106.03 9.06
 -4 -7 8 97.82 8.7
 -4 7 8 101.07 7.72
 -4 7 8 98.23 10.47
 -4 -7 8 100.83 7.58
 -4 7 8 101.16 7.57
 -4 -7 8 88.09 7.31
 -4 7 7 4.3 1.71
 -4 7 7 1.7 2.3
 -4 -7 7 7.04 3.87
 -4 7 7 3.05 1.67
 -4 -7 7 4.11 1.83
 -4 -7 7 4.9 4.04
 -4 7 7 5.87 3.87
 -4 7 7 3.76 2.19
 -4 -7 7 1.71 2.02
 -4 7 7 5.89 2.47
 -4 -7 7 2.43 2.06
 -4 7 7 2.8 1.73
 -4 7 7 2.38 2.36
 -4 -7 7 3.63 1.6
 -4 7 7 2.93 1.52
 -4 -7 6 7.46 4.97
 -4 7 6 8.19 4.36
 -4 -7 6 6.97 2.39
 -4 7 6 6.01 2.35
 -4 7 6 7.94 2.7
 -4 -7 6 5.56 2.16
 -4 7 6 6.7 3.28
 -4 -7 6 9.19 3.58
 -4 7 6 7.34 2.11
 -4 7 6 3.01 1.9
 -4 7 6 3.62 2.29
 -4 7 6 6.73 1.86
 -4 -7 5 0.67 2.44
 -4 7 5 2.63 2.16
 -4 7 5 0.84 1.32
 -4 -7 5 0.93 3.24
 -4 7 5 1.81 2.81
 -4 7 5 1.9 1.74
 -4 -7 5 1.36 1.72
 -4 7 5 2.21 1.79
 -4 -7 5 1.11 1.52
 -4 7 4 116.55 10.79
 -4 -7 4 118.41 10.9
 -4 7 4 114.98 8
 -4 -7 4 111.96 7.99
 -4 7 4 109.49 7.98
 -4 -7 4 113.62 8.05
 -4 7 4 112.02 7.25
 -4 -7 4 106.64 12.26
 4 -7 -4 108.54 9.82
 -4 7 4 115.03 12.31
 -4 7 3 48.65 6.59
 -4 -7 3 45.66 6.25
 4 -7 -3 43.32 6.38
 -4 7 3 52.1 4.37
 -4 -7 3 43.78 7.36
 -4 7 3 43.52 7.32
 -4 -7 3 42.91 6.52
 -4 7 3 57.25 7.35
 -4 7 2 63.44 7.51
 -4 -7 2 64.4 7.3
 -4 7 2 62.71 5.06
 -4 7 2 70.12 7.76
 -4 -7 2 71.53 7.89
 4 -7 -2 53.42 7.16
 4 -7 -1 9.7 3.58
 -4 7 1 11.96 2.23
 -4 -7 1 10.09 2.62
 -4 -7 1 8.49 3.18
 -4 7 1 13.35 3.45
 -4 -7 1 13.54 3.91
 -4 7 1 11 3.86
 -4 7 0 1009.18 46.52
 -4 7 0 1031.79 52.97
 -4 -7 0 1091.03 52.8
 -4 7 0 874.18 49.84
 -4 -7 0 881.71 49.86
 -4 -7 0 1024.2 52.4
 -4 7 0 1116.3 53.2
 4 -7 0 1029.48 50.99
 -4 7 -1 71.9 9.04
 -4 -7 -1 51.55 7.58
 -4 7 -1 53.16 5.14
 -4 7 -1 61.4 8.17
 -4 -7 -1 61.97 7.75
 -4 7 -1 69.39 7.91
 4 -7 1 64.49 7.78
 -4 7 -2 596.27 35.34
 -4 -7 -2 538.68 33.52
 -4 7 -2 494.32 27.32
 -4 7 -2 597.96 33.79
 -4 7 -2 654.27 33.58
 -4 -7 -2 639.51 33.35
 -4 -7 -2 535.27 27.42
 -4 7 -2 544.74 27.45
 -4 7 -3 39.72 7.14
 -4 -7 -3 43.75 4.73
 -4 7 -3 44.46 4.81
 -4 7 -3 39.07 7.88
 -4 -7 -3 44.34 7.98
 -4 -7 -4 805.7 42.56
 -4 7 -4 809.89 42.58
 4 7 4 930.08 48.37
 -4 7 -4 892.95 49.73
 -4 -7 -4 972.41 41.61
 -4 -7 -4 850.14 51.32
 -4 7 -4 900.92 52.91
 -4 7 -4 861.89 42.46
 -4 -7 -5 8.52 2.08
 -4 7 -5 3.97 2.22
 -4 7 -5 4.13 4.28
 -4 -7 -5 5.13 3.99
 4 7 5 5.86 3.45
 -4 7 -5 3.09 3.4
 -4 7 -5 3.58 1.56
 -4 -7 -5 5.77 1.88
 -4 -7 -5 4.07 2.77
 -4 7 -5 8.6 2.74
 4 7 6 764.47 43.97
 -4 7 -6 760.29 36.19
 -4 -7 -6 749.6 35.92
 -4 7 -6 670.51 48.8
 -4 -7 -6 732.5 48.86
 -4 7 -6 747.22 37.52
 -4 -7 -6 687.77 37.94
 -4 7 -6 726.44 38.2
 -4 7 -7 8.1 3.09
 -4 7 -7 1.79 3.4
 -4 -7 -7 3.37 4.14
 4 7 7 5.11 3.73
 -4 -7 -7 2.19 2.15
 4 -7 7 6.22 3.34
 -4 -7 -7 2.15 2.7
 -4 7 -7 4.8 2.93
 -4 7 -8 715.15 52.33
 -4 -7 -8 618.14 49.01
 -4 7 -8 748.41 37.25
 -4 -7 -8 714.26 35.07
 4 7 8 633.57 42.79
 4 -7 8 717.9 35.8
 -4 -7 -8 656.66 37.56
 -4 7 -8 661.54 37.58
 4 -7 8 758.54 45.2
 -4 7 -9 2.56 2.98
 -4 7 -9 -2.08 4.58
 -4 -7 -9 1.98 5.33
 4 -7 9 3.54 3.89
 -4 -7 -9 0.63 3.37
 -4 7 -9 4.3 3.02
 -4 7 -9 6.2 4.81
 -4 -7 -9 1.82 1.96
 -4 7 -9 1.89 1.77
 4 -7 9 3.27 2.5
 -4 7 -10 686.98 32.86
 -4 7 -10 527.67 47.79
 -4 -7 -10 471.12 45.43
 -4 7 -10 709.41 35.56
 -4 -7 -10 560.39 35.47
 -4 7 -10 648.66 36.15
 4 -7 10 701.73 43.59
 4 7 10 663.9 34.88
 4 -7 10 614.16 34.22
 4 7 10 667.68 34.91
 4 -7 10 644.57 34.37
 -4 -7 -10 615.84 47.33
 -4 7 -10 720.65 48.3
 -4 -7 -10 658.62 33.25
 -4 7 -10 677.61 33.55
 4 -7 10 681.79 34.06
 -4 7 -11 6.13 3.08
 -4 7 -11 9.43 3.62
 -4 -7 -11 5.16 3.34
 4 7 11 6.89 3.36
 4 -7 11 6.53 3
 4 7 11 10.99 3.31
 4 -7 11 6.07 2.99
 4 -7 11 4.6 2.84
 -4 -7 -11 6.96 2.49
 -4 7 -11 7.24 2.61
 -4 7 -11 5.06 1.82
 -4 -7 -12 417.53 25.41
 -4 7 -12 422.82 25.22
 4 7 12 425.52 24.53
 4 7 12 455.21 24.82
 4 -7 12 445.7 24.51
 4 -7 12 432.85 24.35
 -4 7 -12 484.83 25.27
 -4 -7 -12 445.03 23.31
 -4 7 -12 462.19 23.64
 4 -7 12 499.15 24.42
 -4 7 -13 -0.32 2.35
 4 7 13 0.62 1.77
 4 -7 13 1.47 1.85
 4 7 13 2.18 2.08
 4 -7 13 0.29 1.89
 -4 -7 -13 -0.36 1.92
 -4 7 -13 0.35 2.01
 -4 -7 -13 0.86 1.58
 -4 7 -13 1.13 1.31
 4 -7 13 -0.26 2.13
 4 7 13 -2.47 2.19
 4 -7 13 2.83 1.85
 -4 7 -14 272.2 13.97
 4 7 14 220.17 12.63
 4 -7 14 257.34 13.07
 -4 -7 -14 230.14 12.54
 -4 7 -14 253.79 12.84
 4 -7 14 243.77 12.99
 4 -7 14 269.1 12.98
 4 7 14 254.22 13.03
 -4 8 16 92.52 5.67
 -4 -8 15 1.69 1.86
 -4 -8 15 0.29 1.78
 -4 -8 15 4.84 2
 -4 -8 15 2.63 1.64
 -4 8 15 0.39 1.69
 -4 8 15 0.55 1.56
 -4 -8 15 -0.38 1.55
 -4 8 14 307.68 18.59
 -4 -8 14 313.97 18.59
 -4 8 14 288.74 18.39
 -4 -8 14 306.07 18.6
 -4 -8 14 320.65 18.91
 -4 -8 14 336.06 17.4
 -4 8 14 336.82 17.48
 -4 -8 14 307.08 18.37
 -4 8 14 322.71 17.18
 -4 -8 14 331.07 17.36
 -4 -8 13 32.05 4.95
 -4 8 13 21.57 4.18
 -4 8 13 25.42 4.48
 -4 -8 13 23.51 4.48
 -4 -8 13 30.28 4.96
 -4 8 13 23.34 3.82
 -4 -8 13 20.94 3.6
 -4 -8 13 23.34 4.35
 -4 -8 13 26.23 3.96
 -4 8 13 21.62 3.58
 -4 -8 12 502.96 25.21
 -4 8 12 411.79 32.85
 -4 -8 12 469.09 34.23
 -4 8 12 470.75 24.87
 -4 -8 12 490.38 24.83
 -4 -8 12 509.38 27
 -4 8 12 493.56 26.89
 -4 -8 12 479.66 26.72
 -4 8 12 426.78 26.24
 -4 -8 12 468.22 26.69
 -4 -8 12 400.04 36.43
 -4 8 12 414.42 36.66
 -4 -8 12 524.85 25.44
 -4 8 12 485.34 25.2
 -4 -8 12 457.61 26.49
 -4 -8 11 35.13 7.96
 -4 8 11 22.93 3.97
 -4 -8 11 25.88 4.03
 -4 8 11 28.62 7.16
 -4 -8 11 23.4 4
 -4 -8 11 32.22 5.54
 -4 8 11 36.92 5.66
 -4 -8 11 40.72 5.65
 -4 8 11 34.35 5.48
 -4 -8 11 33.88 5.51
 -4 -8 11 26.95 8.76
 -4 8 11 32.84 9.95
 -4 -8 11 23.88 4.56
 -4 8 11 24.53 4.12
 -4 -8 11 24.42 4.01
 -4 8 10 861 55.55
 -4 -8 10 771.53 54.14
 -4 -8 10 870.64 40.93
 -4 8 10 811.28 50.15
 -4 -8 10 828.98 50.67
 -4 -8 10 820.47 40.61
 -4 8 10 812.49 40.6
 -4 -8 10 819.37 42.17
 -4 8 10 823.22 42.48
 -4 -8 10 871.31 42.78
 -4 8 10 833.12 42.4
 -4 -8 10 872.27 42.68
 -4 8 10 827.77 40.79
 -4 -8 10 825.72 41.89
 -4 -8 10 865.16 40.93
 -4 8 10 853.25 41.01
 -4 8 9 54.67 5.5
 -4 -8 9 43.44 9.98
 -4 8 9 42.13 9.96
 -4 8 9 55.5 5.69
 -4 8 9 56.95 9.6
 -4 -8 9 54.89 9.49
 -4 -8 9 55.84 5.5
 -4 -8 9 56.2 6.19
 -4 -8 9 56.12 6.52
 -4 -8 9 53.25 6.3
 -4 8 9 38.29 5.47
 -4 8 9 54.79 6.24
 -4 -8 9 47.36 6.06
 -4 8 9 34.8 7.18
 -4 -8 9 58.65 5.54
 -4 8 9 51.83 5.51
 -4 -8 9 43.81 5.36
 -4 8 8 840.36 39.85
 -4 -8 8 849.02 52.52
 -4 8 8 853.77 52.04
 -4 -8 8 804.72 39.52
 -4 8 8 856.3 48.2
 -4 8 8 797.87 39.36
 -4 -8 8 833.64 48.2
 -4 -8 8 816.03 41.06
 -4 -8 8 843.62 41.19
 -4 8 8 834.25 41.14
 -4 -8 8 864.44 41.36
 -4 8 8 860.86 41.22
 -4 8 8 752.17 44.68
 -4 8 8 855.97 40.22
 -4 -8 8 836.88 39.62
 -4 8 8 802.85 39.49
 -4 -8 8 780.31 39.88
 -4 8 7 85.1 6.35
 -4 8 7 101.39 7.3
 -4 8 7 91.58 12.63
 -4 -8 7 111.27 14.08
 -4 8 7 90.12 6.76
 -4 -8 7 105.18 7.16
 -4 8 7 88.25 10.89
 -4 -8 7 110.59 12.07
 -4 -8 7 102.83 8.3
 -4 8 7 105.14 8.14
 -4 -8 7 93.4 7.87
 -4 8 7 102.42 8.12
 -4 -8 7 92.47 7.91
 -4 8 7 91.32 9.99
 -4 8 7 96.6 7.33
 -4 -8 7 92.41 6.91
 -4 8 7 93.58 6.93
 -4 -8 6 1647.53 82.82
 -4 8 6 1596.65 82.1
 -4 8 6 1602.57 72.99
 -4 -8 6 1486.06 72.7
 -4 8 6 1515.32 72.82
 -4 -8 6 1527.43 72.88
 -4 8 6 1612.23 71.92
 -4 8 6 1611.06 78.63
 -4 -8 6 1618.43 79.05
 -4 8 6 1510.83 76.26
 -4 8 6 1618.28 72.33
 -4 8 6 1651.54 72.33
 -4 8 5 282.7 15.94
 -4 -8 5 265.28 15.74
 -4 8 5 280.89 15.97
 -4 -8 5 287.9 16.02
 -4 -8 5 293.28 20.08
 -4 8 5 294.82 19.99
 -4 8 5 299.58 15.59
 -4 8 5 293.36 22.25
 -4 -8 5 283.68 22.18
 -4 8 4 945.66 43.65
 -4 -8 4 861.44 43.32
 -4 8 4 907.93 43.59
 -4 -8 4 865.95 43.47
 -4 8 4 965.9 48.09
 -4 -8 4 1003.54 48.34
 4 -8 -4 984.13 47.82
 -4 8 4 1002.69 51.31
 -4 -8 4 887.84 50.14
 -4 8 3 306.02 21.99
 -4 -8 3 316.89 21.74
 4 -8 -3 291.69 19.85
 -4 8 3 306.45 19.59
 -4 -8 3 333.83 19.84
 -4 8 3 279.76 15.15
 -4 -8 3 277.42 16.21
 -4 -8 3 295.63 20.04
 -4 8 3 301.39 20.08
 4 -8 -2 1164.45 60.88
 -4 8 2 1142.47 56.29
 -4 8 2 1235.99 56.01
 -4 8 2 1383.97 61.14
 -4 -8 2 1293.49 60.11
 -4 8 2 1185.1 55.11
 -4 -8 2 1143.75 56.15
 -4 8 2 1285.76 60.5
 -4 -8 2 1279.62 60.43
 4 -8 -1 557.33 30.82
 -4 -8 1 520.49 30.24
 -4 8 1 505.63 29.99
 -4 -8 1 464.05 25.42
 -4 8 1 540.12 29.14
 -4 -8 1 555.68 29.38
 -4 8 1 507.2 25.48
 -4 -8 0 1564.95 72.37
 -4 8 0 1567.96 72.28
 4 -8 0 1590.13 72.35
 -4 -8 0 1290.95 69.38
 -4 8 0 1306.86 69.31
 -4 8 0 1389.59 66.29
 -4 8 0 1539.83 72.41
 -4 -8 0 1517.18 72.2
 4 -8 1 457.46 26.02
 -4 -8 -1 416.9 24.46
 -4 8 -1 433.13 24.63
 -4 -8 -1 409.5 25.63
 -4 8 -1 357.33 20.6
 -4 8 -1 361.03 25.15
 4 -8 2 914.87 45.51
 -4 -8 -2 776.76 38.75
 -4 8 -2 817.56 38.85
 -4 8 -2 870.19 46.75
 -4 -8 -2 862.06 44.13
 -4 8 -2 913 44.57
 -4 8 -2 808.58 45.94
 -4 -8 -2 838.86 45.69
 -4 8 -2 746.05 39.2
 -4 8 -3 97.22 11.65
 4 -8 3 91.51 10.79
 -4 -8 -3 89.81 7.2
 -4 8 -3 88.33 7.13
 -4 8 -3 93.81 11.7
 -4 -8 -3 102.72 12.11
 -4 8 -4 323.94 26.35
 -4 8 -4 383.74 21.2
 4 -8 4 391.43 27.1
 -4 -8 -4 422.52 21.59
 -4 8 -4 329.09 28.12
 -4 -8 -4 400.64 28.94
 4 8 5 153.66 15.16
 -4 -8 -5 148.14 9.27
 -4 8 -5 171.36 17.07
 -4 8 -5 135.54 9.18
 -4 8 -5 142.61 10.65
 -4 -8 -5 145.44 10.76
 -4 8 -5 165.29 17.95
 -4 -8 -5 139.49 16.55
 4 8 6 206.21 19.48
 -4 -8 -6 221.36 13.07
 -4 8 -6 240.53 13.41
 -4 8 -6 240.35 15.26
 -4 -8 -6 206.23 14.71
 -4 8 -6 178.93 21.38
 -4 -8 -6 226.5 23.09
 -4 8 -7 129.96 8.89
 4 8 7 86.68 12.59
 -4 -8 -7 112.46 8.55
 4 -8 7 128.69 15.23
 -4 -8 -7 115.46 10.33
 -4 8 -7 119.39 10.29
 -4 8 -7 120.54 17.63
 -4 -8 -7 116.45 16.68
 -4 -8 -8 37.39 5.99
 -4 8 -8 36.75 5.9
 -4 8 -8 38.92 10.48
 -4 -8 -8 38.97 11.1
 4 -8 8 37.39 8.61
 -4 8 -8 19.62 7.37
 4 8 8 35.54 8
 -4 -8 -8 34.17 4.34
 -4 8 -8 31.18 4.28
 4 -8 8 32.95 5.18
 -4 -8 -9 57.42 7.3
 -4 8 -9 49.52 6.98
 4 -8 9 44.67 6.14
 4 8 9 49.18 6.26
 4 -8 9 44.81 6.14
 4 8 9 58.23 6.8
 -4 8 -9 31.11 9.79
 -4 -8 -9 51.83 11.87
 4 -8 9 55.54 10.37
 -4 8 -9 44.69 10.73
 -4 -8 -9 49.7 5.43
 -4 8 -9 45.72 5.31
 4 -8 9 58.26 6.53
 -4 -8 -10 3.97 2.86
 -4 8 -10 6.63 3.33
 -4 8 -10 4.98 2.95
 -4 8 -10 5.76 5.17
 -4 -8 -10 3.65 4.48
 4 -8 10 2.47 3.84
 4 8 10 3.62 2.82
 4 -8 10 2.62 2.8
 4 8 10 7.66 3.25
 4 -8 10 6.52 3.28
 -4 8 -10 3.26 3.58
 -4 -8 -10 3.56 3.92
 4 -8 10 3.42 3.01
 -4 -8 -10 6.91 2.54
 -4 8 -10 4.12 2.24
 -4 -8 -11 31.11 5.83
 -4 8 -11 78.06 8.14
 -4 8 -11 58.78 6.86
 -4 8 -11 50.45 5.06
 4 8 11 62.73 8.74
 4 -8 11 101.82 8.15
 4 8 11 87.05 9.09
 4 -8 11 128.74 9
 -4 8 -11 44.33 5.12
 4 -8 11 80.39 7.44
 -4 -8 -11 27.65 4.34
 4 8 12 0.35 2.28
 4 -8 12 -2.04 2.69
 4 8 12 2.81 2.31
 4 -8 12 -2.03 2.49
 -4 -8 -12 4.2 2.77
 -4 8 -12 2.04 2.37
 4 -8 12 1.37 1.98
 4 8 12 -0.85 2.2
 4 -8 12 0.68 2.42
 -4 -8 -12 1.48 1.71
 -4 8 -12 1.31 1.52
 -4 8 -12 1.55 2.21
 -4 8 -13 33.42 4.12
 4 -8 13 18.74 3.46
 4 -8 13 22.42 3.6
 -4 -8 -13 29.45 3.13
 -4 8 -13 29.26 3.23
 4 -8 13 29.82 3.35
 4 8 13 31.13 3.6
 4 -8 13 33.27 4.1
 -4 8 -13 24.47 3.69
 -4 -8 -14 3.38 1.57
 4 -8 14 4.79 1.82
 4 8 14 2.71 1.53
 -4 -9 15 87.7 7.46
 -4 9 15 78.47 5.49
 -4 9 15 72.94 5.24
 -4 -9 14 36.16 4.8
 -4 -9 14 36.85 4.89
 -4 -9 14 41.55 5.54
 -4 9 14 42.97 4.35
 -4 -9 14 40.97 5.04
 -4 -9 14 44.94 4.37
 -4 -9 14 38.33 4.15
 -4 9 14 36.38 3.98
 -4 9 13 100.96 8.58
 -4 -9 13 85.33 8.1
 -4 9 13 87.21 8.18
 -4 -9 13 80.92 8.02
 -4 -9 13 100.37 9
 -4 -9 13 97.38 7.31
 -4 9 13 92.51 7.21
 -4 -9 13 80.91 7.91
 -4 -9 13 100.71 7.39
 -4 9 13 91.61 7.09
 -4 9 12 96.28 8.9
 -4 -9 12 111.59 9.44
 -4 9 12 97.89 9.01
 -4 -9 12 94.25 8.97
 -4 -9 12 90.45 7.63
 -4 -9 12 116.94 9.94
 -4 -9 12 104.29 7.95
 -4 -9 12 95.7 8.91
 -4 9 12 93.5 7.7
 -4 9 12 99.03 7.72
 -4 -9 12 105.41 7.93
 -4 9 11 27.36 7.07
 -4 -9 11 27.83 7.3
 -4 -9 11 33.29 4.55
 -4 9 11 26.9 4.31
 -4 -9 11 36.37 5.04
 -4 -9 11 47.07 6.96
 -4 9 11 66.29 7.4
 -4 -9 11 62.26 6.77
 -4 9 11 74.65 8.09
 -4 -9 11 61.61 6.82
 -4 9 11 39.12 10.17
 -4 -9 11 51.55 11.86
 -4 9 11 38.17 5.04
 -4 -9 11 41.05 5.97
 -4 -9 11 30.68 4.34
 -4 9 10 41.93 8.3
 -4 -9 10 31.45 7.49
 -4 9 10 40.83 4.64
 -4 -9 10 44.05 4.85
 -4 -9 10 38.84 5.66
 -4 9 10 37.57 5.5
 -4 -9 10 36.44 5.47
 -4 9 10 34.34 5.35
 -4 -9 10 40.66 5.75
 -4 -9 10 35.93 9.7
 -4 9 10 50.07 10.67
 -4 -9 10 37.25 4.52
 -4 9 10 40.96 4.76
 -4 -9 10 37.91 5.38
 -4 9 9 2.82 3.79
 -4 -9 9 4.36 4.51
 -4 9 9 2.05 2.98
 -4 -9 9 3.13 3.44
 -4 9 9 3.59 2.21
 -4 -9 9 2.82 2.15
 -4 9 9 4.67 2.38
 -4 -9 9 5.22 3.03
 -4 9 9 3.67 2.62
 -4 -9 9 2.03 2.64
 -4 9 9 3.73 2.5
 -4 -9 9 4.54 2.69
 -4 9 9 1.72 2.12
 -4 -9 9 2.29 1.97
 -4 -9 9 6.51 2.35
 -4 9 9 5.47 2.31
 -4 -9 8 2.61 4.53
 -4 9 8 -1.26 4.6
 -4 9 8 0.92 3.03
 -4 -9 8 1.88 2.73
 -4 9 8 1 1.6
 -4 -9 8 1.53 1.84
 -4 9 8 1.74 2.42
 -4 -9 8 0.4 2.5
 -4 9 8 1.84 2.33
 -4 -9 8 2.21 2.8
 -4 9 8 1.87 2.22
 -4 -9 8 1.88 3.17
 -4 9 8 -0.79 2.73
 -4 9 8 2.09 1.65
 -4 -9 8 2.82 1.78
 -4 9 7 40.93 4.03
 -4 9 7 37.83 4.45
 -4 9 7 50.1 9.39
 -4 -9 7 34.48 8.17
 -4 -9 7 33.88 6.76
 -4 -9 7 38.2 3.99
 -4 9 7 34.89 6.71
 -4 -9 7 45.72 5.92
 -4 -9 7 33.45 5.22
 -4 9 7 41.72 5.02
 -4 -9 7 38.82 4.87
 -4 9 7 49.16 5.3
 -4 -9 7 36.25 4.74
 -4 9 7 36.44 6.56
 -4 9 7 43.66 4.75
 -4 9 7 42.11 4.19
 -4 -9 7 35.02 3.93
 -4 -9 6 8.58 3.05
 -4 -9 6 10.79 3.25
 -4 9 6 7.47 2.15
 -4 9 6 8.55 3.33
 -4 -9 6 3.61 2.52
 -4 -9 6 -1 5.74
 -4 9 6 7.82 3.88
 -4 9 6 4.41 2.14
 -4 -9 6 8.25 2.5
 -4 9 6 5.38 2.04
 -4 -9 6 6.91 2.33
 -4 9 6 5.17 2.67
 -4 9 6 7.12 2.27
 -4 9 6 6.66 1.94
 -4 -9 5 21.29 5.57
 -4 9 5 20.06 5.64
 -4 9 5 18.38 4.42
 -4 -9 5 20.36 4.54
 -4 9 5 21.98 3.27
 -4 -9 5 14.68 2.8
 -4 9 5 14.16 2.8
 -4 -9 5 19.87 3.23
 -4 9 5 15.76 2.87
 -4 -9 5 24.16 4.01
 -4 -9 4 19.23 5.28
 -4 9 4 32.79 6.63
 4 -9 -4 30.25 5.84
 -4 9 4 33.12 5.37
 -4 -9 4 25.24 4.99
 -4 9 4 31.83 3.8
 -4 9 4 30.82 3.91
 -4 -9 4 25.38 4.21
 -4 -9 4 25.79 4.14
 -4 -9 3 19.99 5.09
 4 -9 -3 23.81 5.17
 -4 -9 3 21.7 4.28
 -4 9 3 23.71 4.45
 -4 9 3 24.89 3.11
 -4 -9 3 17.36 3.21
 -4 9 3 14.09 3.79
 -4 -9 3 17.03 4.16
 -4 9 2 2.49 1.52
 -4 -9 2 0.54 2.73
 -4 9 2 -0.54 3.27
 -4 -9 2 1.91 2.16
 -4 9 2 3.47 1.83
 4 -9 -2 0.7 2.89
 -4 9 2 2.56 1.6
 -4 9 1 73.92 6.1
 -4 9 1 70.16 6.11
 4 -9 -1 80.16 9.92
 -4 -9 1 72.32 8.52
 -4 9 1 63.33 8
 -4 9 1 73.44 5.7
 -4 -9 1 63.89 5.9
 -4 9 1 63.14 7.59
 -4 -9 1 76.26 8.01
 4 -9 0 223.98 17.34
 -4 -9 0 217.77 16.12
 -4 9 0 194.9 15.47
 -4 -9 0 174.73 14.07
 -4 9 0 200.77 14.56
 -4 9 0 191.88 12.28
 -4 9 0 207.72 12.29
 -4 9 0 204.46 15.93
 -4 9 0 200.89 11.72
 4 -9 1 179.3 14.77
 -4 -9 -1 126.49 12.62
 -4 9 -1 158.2 13.51
 -4 9 -1 155.08 12.3
 -4 -9 -1 138.87 11.96
 -4 9 -1 139.75 13.09
 -4 -9 -1 142.76 13.09
 -4 9 -1 138.58 9.88
 -4 9 -1 144.73 9.6
 -4 -9 -2 19.34 2.82
 -4 9 -2 23.71 5.95
 -4 -9 -2 23.09 4.77
 -4 9 -2 23.27 4.68
 -4 9 -2 21.96 3.62
 -4 9 -2 16.93 2.98
 -4 9 -2 12.11 3.95
 4 -9 2 22.91 5.55
 -4 -9 -2 14.54 4.28
 4 -9 3 624.47 35.67
 -4 -9 -3 510.92 27.66
 -4 9 -3 523.37 27.69
 -4 9 -3 583.72 36.52
 -4 -9 -3 628.11 34.11
 -4 9 -3 593.62 33.42
 -4 9 -3 559.84 35.3
 -4 -9 -3 527.73 34.42
 -4 9 -3 588.12 28.62
 -4 9 -4 406.14 29.22
 -4 -9 -4 353.47 27.71
 -4 9 -4 415.73 29.68
 -4 -9 -4 388.74 21.42
 -4 9 -4 391.17 21.44
 4 -9 4 468.52 29.71
 -4 9 -5 567.26 28.38
 4 9 5 582.3 37.03
 -4 9 -5 601.64 39.4
 -4 9 -5 587.37 39.7
 -4 -9 -5 563.42 38.91
 -4 -9 -5 580.63 30.18
 -4 9 -5 586.4 30.17
 4 9 6 330.88 26.08
 -4 -9 -6 325.98 17.85
 -4 9 -6 357.93 18.27
 -4 9 -6 305.2 28.1
 -4 -9 -6 298.73 27.58
 -4 -9 -6 326.86 19.81
 -4 9 -6 341.52 19.98
 -4 -9 -7 435.79 22.57
 4 9 7 406.05 30.76
 -4 9 -7 448.62 22.84
 -4 9 -7 405.49 34.92
 -4 -9 -7 393.51 34.18
 -4 -9 -7 429.1 24.88
 -4 9 -7 408.73 24.54
 4 -9 7 462.37 33.05
 -4 9 -8 252.16 27.71
 -4 -9 -8 250.93 27.1
 -4 9 -8 269.41 18.63
 -4 -9 -8 272.55 18.73
 4 -9 8 320.09 26.75
 -4 9 -8 363.85 30.46
 -4 -9 -8 289.31 16.67
 4 9 8 300.46 25.64
 -4 9 -8 312.57 17.06
 4 -9 8 324.74 18.94
 -4 9 -9 221.7 24.77
 -4 -9 -9 169.97 21.75
 4 9 9 190.04 13.28
 4 -9 9 172.72 12.87
 4 9 9 197.49 13.5
 4 -9 9 178.15 12.99
 -4 -9 -9 175.7 14.04
 4 -9 9 220.88 21.47
 -4 9 -9 187.95 14.18
 -4 -9 -9 186.87 11.99
 -4 9 -9 188.85 22.32
 -4 9 -9 212.77 12.61
 4 -9 9 188.41 13.63
 4 9 10 150.83 11.34
 4 -9 10 146.59 11.16
 4 9 10 136.3 10.95
 4 -9 10 138.06 10.91
 -4 9 -10 130.19 11.47
 -4 -9 -10 143.48 11.95
 -4 -9 -10 143.02 9.87
 -4 9 -10 167.21 10.52
 4 -9 10 156.59 11.77
 -4 9 -11 140.98 9.11
 -4 -9 -11 98.87 9.73
 -4 9 -11 120.1 10.14
 -4 9 -11 133.89 9
 -4 -9 -11 121.81 8.6
 4 -9 11 151.41 10.76
 4 9 11 126.08 9.91
 4 -9 11 135.23 10
 4 9 11 115.18 9.65
 4 -9 11 121.98 9.71
 -4 9 -12 152.78 10.86
 4 -9 12 146.78 10.31
 4 -9 12 136.29 10.15
 -4 9 -12 165.39 9.72
 -4 -9 -12 151 9.36
 4 -9 12 164.38 9.9
 4 9 12 149.07 9.77
 4 -9 12 175.79 11.25
 -4 -9 -13 62.72 4.71
 4 9 13 70.04 5.23
 4 -9 13 75.09 6.19
 -4 -10 15 157.76 10.04
 -4 -10 15 158.49 10.41
 -4 -10 14 33.24 4.9
 -4 -10 14 32.66 3.89
 -4 -10 14 25.07 3.02
 -4 -10 13 191.34 12.72
 -4 -10 13 178.85 12.57
 -4 -10 13 195.36 13.5
 -4 -10 13 191.58 11.42
 -4 10 13 199.41 11.56
 -4 -10 13 187.99 12.65
 -4 -10 13 192.3 11.47
 -4 10 13 188.73 11.34
 -4 10 12 38.09 5.21
 -4 -10 12 39.38 5.3
 -4 -10 12 46.79 5.68
 -4 10 12 31.71 4.97
 -4 -10 12 30.48 5.32
 -4 -10 12 30.62 4.19
 -4 -10 12 40.99 5.46
 -4 10 12 39.6 4.46
 -4 -10 12 37.3 4.3
 -4 10 12 35.3 4.16
 -4 -10 12 39.76 4.42
 -4 10 11 418.68 23.45
 -4 -10 11 429.52 23.55
 -4 10 11 396.73 23.25
 -4 -10 11 411.88 23.43
 -4 -10 11 398.38 23.86
 -4 -10 11 424.83 21.83
 -4 10 11 405.16 21.76
 -4 -10 11 353.78 22.86
 -4 10 11 413.99 21.64
 -4 -10 11 455.67 22.12
 -4 -10 11 376.35 29.39
 -4 -10 10 56.7 9.6
 -4 -10 10 73.64 6.23
 -4 10 10 61.29 5.74
 -4 -10 10 59.13 7.44
 -4 10 10 68.17 7.04
 -4 -10 10 65.94 6.97
 -4 10 10 67.59 7.02
 -4 -10 10 67.25 7.06
 -4 10 10 91.67 13.56
 -4 -10 10 63.93 12
 -4 10 10 71.48 6.18
 -4 -10 10 60.1 5.78
 -4 -10 10 57.13 6.65
 -4 -10 9 608.63 42.28
 -4 10 9 598.58 41.88
 -4 -10 9 596.33 29.82
 -4 10 9 575.47 37.75
 -4 -10 9 624.48 38.82
 -4 -10 9 590.6 32.16
 -4 10 9 628.3 31.62
 -4 -10 9 582.27 31.32
 -4 10 9 624.25 31.68
 -4 -10 9 655.03 31.95
 -4 10 9 555.75 36.9
 -4 -10 9 602.48 29.84
 -4 10 9 615.73 29.99
 -4 -10 9 542.09 31.01
 -4 10 8 179.1 18.99
 -4 -10 8 174.21 19.27
 -4 -10 8 179.13 11.06
 -4 10 8 183.32 16.64
 -4 -10 8 178.44 16.76
 -4 -10 8 189.91 13.29
 -4 10 8 185.81 12.31
 -4 -10 8 181.07 12.26
 -4 10 8 192.53 12.48
 -4 -10 8 188.02 12.4
 -4 10 8 146.55 15.32
 -4 -10 8 181.01 11.12
 -4 -10 7 518.45 28.17
 -4 -10 7 581.48 28.8
 -4 -10 7 480.93 25.45
 -4 10 7 549.34 32.61
 -4 -10 7 513.01 32.27
 -4 10 7 534.74 35.49
 -4 -10 7 483.99 34.87
 -4 10 7 531.61 27.06
 -4 -10 7 523.34 27.09
 -4 10 7 536.45 27.18
 -4 -10 7 520.62 27.15
 -4 10 7 524.2 32.65
 -4 10 7 541.25 27.26
 -4 10 7 503.6 25.77
 -4 -10 6 349.39 19.61
 -4 -10 6 342.99 19.64
 -4 10 6 320.48 22.27
 -4 -10 6 337.35 22.71
 -4 10 6 336.43 25.12
 -4 -10 6 327.27 25
 -4 10 6 320.67 18.18
 -4 10 6 320.88 18.27
 -4 10 6 336.08 18.46
 -4 10 6 331.35 18.37
 -4 10 6 327.99 17.77
 -4 -10 5 833.8 40.28
 -4 10 5 818.43 46.3
 -4 -10 5 810.12 46.21
 -4 10 5 803.57 43.34
 -4 -10 5 843.65 43.74
 -4 10 5 777.03 38.88
 -4 10 5 757.62 38.89
 -4 10 5 849.54 39.52
 -4 10 5 844.1 39.12
 -4 -10 4 458.12 26.12
 -4 10 4 508.22 31.62
 -4 -10 4 522.56 32.01
 -4 10 4 535.78 26.15
 4 -10 -4 507.78 31.13
 -4 10 4 450.39 28.52
 -4 -10 4 466.89 28.46
 -4 -10 4 540.53 26.45
 -4 10 4 509.84 25.73
 -4 10 3 1164.6 54.76
 -4 10 3 1205.44 58.88
 -4 -10 3 1263.56 58.87
 -4 -10 3 1144.1 55.28
 4 -10 -3 1168.83 60.64
 4 -10 -2 259.29 20.19
 -4 10 2 279.73 15.12
 -4 -10 2 262.35 15.43
 -4 -10 2 271.17 18.26
 -4 10 2 266.93 18.25
 4 -10 -1 979.26 52.53
 -4 10 1 960.09 44.95
 -4 -10 1 947.27 45.12
 -4 -10 1 970.96 48.13
 -4 10 1 925.53 47.86
 -4 10 1 892.76 45.35
 -4 10 1 974.99 45.36
 4 -10 0 72.38 10.06
 -4 -10 0 76.22 8.64
 -4 10 0 59.22 7.71
 -4 10 0 64.51 6.12
 -4 10 0 65.35 5.74
 -4 10 0 60.03 5.66
 -4 10 0 53.75 6.9
 -4 -10 0 48.6 6.66
 -4 -10 -1 972.67 46.05
 4 -10 1 1028.68 53.85
 -4 -10 -1 990.31 51.03
 -4 10 -1 932.75 50.32
 -4 10 -1 922.36 48.79
 -4 -10 -1 976.84 49.36
 -4 10 -1 986.36 46.11
 -4 10 -1 989.72 51.15
 -4 -10 -1 923.21 50.29
 -4 10 -1 953.75 46.43
 4 -10 2 77.99 10.54
 -4 10 -2 77.31 8.37
 -4 -10 -2 73.73 8.4
 -4 10 -2 72.19 9.16
 -4 -10 -2 55.98 8.08
 -4 10 -2 73.97 6.53
 -4 10 -2 65.34 6.02
 -4 -10 -3 627.32 31.88
 4 -10 3 664.56 40.15
 -4 10 -3 677.47 41.97
 -4 10 -3 677.86 37.17
 -4 -10 -3 675.21 37.42
 -4 10 -3 630.62 39.08
 -4 -10 -3 633.6 38.53
 -4 10 -3 667.04 32.8
 -4 10 -3 649.37 32.75
 4 -10 4 50 11.01
 -4 10 -4 12.91 6.09
 -4 10 -4 10.99 4.58
 -4 10 -4 102.81 14.06
 -4 -10 -4 70.49 11.24
 -4 10 -4 82.22 7.27
 -4 10 -5 298.14 16.41
 -4 10 -5 335.06 27.28
 -4 10 -5 296.57 25.62
 -4 -10 -5 309.67 25.42
 -4 10 -5 320.35 18.53
 -4 -10 -5 311.69 18.02
 -4 10 -6 22.16 4.13
 -4 10 -6 4.19 7.69
 -4 -10 -6 14.31 5.58
 4 10 6 24.93 6.74
 -4 10 -6 16.04 2.95
 -4 -10 -6 14.02 3.72
 -4 10 -6 18.17 3.93
 -4 -10 -7 87.46 8.34
 -4 10 -7 83.17 8.16
 -4 10 -7 81.66 6.59
 4 10 7 54.97 10.88
 -4 -10 -7 71.84 6.33
 -4 10 -7 71.3 13.41
 -4 -10 -7 77.93 13.78
 -4 10 -7 85.15 8.39
 4 -10 7 86.75 13.23
 4 -10 8 -1.37 4.24
 -4 10 -8 -1.65 5.14
 -4 -10 -8 -1.53 4.46
 -4 -10 -8 -1.94 2.81
 -4 10 -8 -0.95 2.6
 4 10 8 -0.4 2.78
 4 -10 8 4.22 2.6
 4 10 8 -0.39 2.96
 4 -10 8 1.14 2.81
 -4 10 -8 1.66 4.83
 4 10 8 1.24 3.33
 4 -10 8 0.49 2.5
 -4 -10 -8 0.57 1.87
 -4 10 -8 1.21 1.56
 4 -10 9 80.25 12.89
 -4 -10 -9 68.55 7.83
 -4 10 -9 72.98 7.81
 -4 10 -9 76.03 6.57
 -4 -10 -9 68.06 6.14
 -4 10 -9 75.49 13.95
 4 10 9 73.71 7.29
 4 -10 9 64.06 6.9
 4 10 9 75.83 7.39
 4 -10 9 78.79 7.44
 4 -10 9 71.75 7.86
 4 10 10 0.38 2.02
 4 -10 10 -0.36 2.07
 4 10 10 0.75 2.02
 4 -10 10 1.09 2.22
 -4 -10 -10 -0.45 2.57
 -4 10 -10 -0.44 2.62
 4 -10 10 1.38 2.99
 -4 -10 -10 1.05 1.66
 -4 10 -10 -2.26 2.01
 4 -10 11 14.25 3.19
 4 -10 11 11.68 2.84
 -4 10 -11 14.35 3.22
 4 -10 11 14.88 2.79
 4 10 11 11.64 2.74
 4 -10 11 11.87 3.66
 -4 -10 -11 11.74 2.3
 -4 10 -11 11.17 2.4
 -4 10 -11 7.47 2.39
 4 10 12 -1.22 2.13
 4 -10 12 2.34 2.57
 -4 10 -12 0.38 1.15
 4 -10 13 5 2.35
 -4 -11 15 173.45 10.75
 -4 -11 15 187.84 11.19
 -4 -11 14 11.07 3.29
 -4 -11 13 133.78 10.61
 -4 -11 13 130.56 9.36
 -4 -11 13 134.57 8.42
 -4 -11 12 3.17 2.08
 -4 -11 12 1.82 3.24
 -4 -11 12 5.27 1.99
 -4 -11 12 3.35 2.39
 -4 -11 12 3.97 1.8
 -4 11 11 128.82 10.08
 -4 11 11 128.5 10.12
 -4 -11 11 145.91 11.62
 -4 -11 11 135.2 8.99
 -4 -11 11 140 9.1
 -4 -11 11 117.81 10.09
 -4 -11 10 1.3 1.69
 -4 -11 10 1.46 2.98
 -4 11 10 3.11 2.18
 -4 11 10 2.76 2.12
 -4 11 10 1.05 2
 -4 -11 10 0.42 2.07
 -4 -11 10 1.54 1.57
 -4 -11 9 146.33 15.3
 -4 -11 9 158.13 9.99
 -4 -11 9 171.57 12.75
 -4 11 9 149.94 11.1
 -4 11 9 165.05 11.47
 -4 11 9 141.35 15.45
 -4 -11 9 150.89 9.84
 -4 -11 8 5.89 3.58
 -4 11 8 1.1 2.97
 -4 11 8 2.03 2.1
 -4 11 8 3.09 1.96
 -4 11 8 3.81 2.96
 -4 -11 8 1.81 3.02
 -4 -11 7 138.9 11.29
 -4 -11 7 164.74 11.73
 -4 -11 7 141.56 13.41
 -4 11 7 142.25 15.07
 -4 11 7 136.56 14.28
 -4 11 7 131.07 10.07
 -4 11 7 126.4 8.96
 -4 -11 6 0.42 3.1
 -4 -11 6 1.95 2.5
 -4 -11 6 -0.66 1.93
 -4 -11 6 2.79 3.23
 -4 11 6 3.5 3.04
 -4 11 6 0.68 2.04
 -4 11 6 3 1.72
 -4 -11 5 37.98 4.96
 -4 -11 5 26.74 6.19
 -4 11 5 24.65 5.84
 -4 -11 5 30.4 5.51
 -4 11 5 38.01 4.7
 -4 -11 5 29.96 4.65
 -4 11 5 38.85 4.47
 -4 11 4 18.12 4.81
 4 -11 -4 30.97 7.56
 -4 11 4 69.04 6.2
 -4 -11 4 12.96 3.8
 -4 11 4 52.69 5.83
 -4 -11 4 41.15 5.89
 -4 -11 4 11.95 4.58
 4 -11 -3 6.06 3.34
 -4 11 3 4.67 2.11
 -4 -11 3 2.99 2.28
 -4 11 3 3.74 2.2
 -4 11 2 10.34 2.78
 -4 -11 2 11.12 2.97
 -4 -11 2 6.96 2.18
 4 -11 -2 8.35 4.02
 4 -11 -1 119.17 13.16
 -4 11 1 103.86 7.74
 -4 11 1 90.03 7.55
 -4 -11 1 95.76 7.69
 -4 -11 1 90.87 7.51
 -4 11 1 93.98 9.07
 -4 11 0 11.7 2.6
 -4 11 0 13.27 3.14
 4 -11 0 6.87 4.47
 -4 -11 0 11.23 2.63
 -4 11 0 13.13 2.99
 -4 -11 0 15.13 3.81
 -4 11 0 9.02 2.81
 -4 -11 -1 541.39 27.98
 4 -11 1 523.29 35.16
 -4 -11 -1 489.52 31.02
 -4 11 -1 570.55 28.01
 -4 11 -1 585.79 28.61
 -4 11 -1 537.69 30.16
 -4 -11 -2 15.53 3.09
 -4 -11 -2 20.32 4.64
 -4 11 -2 25.16 4.55
 -4 11 -2 24.5 3.76
 4 -11 2 17.35 5.68
 -4 11 -2 23 3.51
 -4 11 -2 17.97 4.49
 -4 -11 -2 30.19 5.39
 4 -11 3 501.03 33.98
 -4 11 -3 510.21 29.38
 -4 -11 -3 511.28 29.67
 -4 11 -3 446.84 30.61
 -4 -11 -3 419.69 29.58
 -4 11 -3 513.54 25.88
 -4 11 -3 506.29 26.06
 -4 11 -4 24.51 5.27
 -4 11 -4 23.2 3.94
 4 -11 4 29.51 7.77
 -4 11 -4 28.4 6.65
 -4 -11 -4 23.98 5.82
 -4 11 -4 42.99 5.17
 -4 -11 -5 438.45 24.16
 -4 11 -5 516.83 36.63
 -4 11 -5 432.47 29.49
 -4 -11 -5 451.52 31.5
 -4 11 -5 484.94 25.52
 -4 -11 -6 17.57 3.46
 -4 11 -6 14.85 2.49
 -4 11 -6 15.79 3.85
 -4 -11 -6 12.84 5.16
 -4 11 -7 348.88 19.86
 4 11 7 297.52 26.35
 -4 11 -7 305.23 16.96
 4 -11 7 349.17 29.19
 -4 -11 -7 283.17 18.3
 -4 -11 -8 1.7 2.15
 4 11 8 2.55 2.2
 4 11 8 4.72 2.56
 -4 11 -8 4.44 2.82
 4 -11 8 1.46 4.23
 -4 11 -8 1.74 4.28
 4 11 8 3.88 4.02
 -4 11 -8 3.01 1.7
 4 -11 8 4.08 3.32
 4 -11 9 418.56 33.92
 -4 -11 -9 367.06 23.01
 -4 11 -9 486.91 25.17
 -4 11 -9 411.78 36.24
 4 11 9 357.36 30.99
 -4 11 -9 426.51 21.78
 4 -11 9 444.65 24.97
 4 11 9 429.58 23
 4 11 9 402.76 22.74
 -4 11 -10 2.06 1.97
 -4 11 -10 2.23 2.55
 4 -11 10 6.05 3.23
 -4 11 -10 3.64 1.65
 -4 11 -11 427.61 22.42
 -4 11 -11 457.13 24.08
 -4 11 -11 397.43 21.3
 4 -11 11 492.41 24.61
 4 -11 12 1.92 2.46
 4 -11 13 312.58 16.59
 -4 -12 15 61.59 5.01
 -4 -12 14 4.52 2.57
 -4 -12 13 198.52 13.46
 -4 -12 12 28.77 4
 -4 -12 12 25.89 3.95
 -4 -12 12 25.22 5.14
 -4 12 11 230.83 15
 -4 -12 11 236.66 14.8
 -4 -12 11 237.07 16.23
 -4 12 10 35.17 5.04
 -4 -12 10 35.23 4.83
 -4 -12 10 35.66 6.06
 -4 -12 9 448.55 24.71
 -4 12 9 353.41 29.03
 -4 -12 8 104.3 9.5
 -4 12 8 82.21 12.53
 -4 -12 7 504.83 26.06
 -4 -12 7 462.95 25.9
 -4 12 7 434.67 23.44
 -4 12 7 425.54 31.22
 -4 -12 6 63.19 6.68
 -4 -12 6 50.31 6.61
 -4 12 6 54.46 5.71
 -4 12 6 51.11 5.96
 -4 -12 5 668.34 33.42
 -4 12 5 604.04 33.08
 -4 -12 5 669.27 33.21
 -4 12 5 666.02 33.13
 -4 12 4 326.67 18.77
 4 -12 -4 309.23 23.68
 -4 -12 4 305.68 18.49
 -4 12 4 308.12 18.39
 -4 -12 4 354.23 18.82
 -4 12 4 311.59 18.75
 4 -12 -3 854.87 46.35
 -4 12 3 816.19 39.95
 -4 12 3 736.49 39.85
 -4 -12 3 860.46 39.88
 -4 12 3 821.13 40.59
 -4 12 2 225.24 14.65
 -4 -12 2 261.1 14.72
 4 -12 -2 256.96 20.4
 -4 -12 1 807.88 38.74
 4 -12 -1 804.04 46.83
 -4 -12 1 771.88 38.15
 -4 12 1 805.19 38.32
 -4 12 1 737.53 38.45
 -4 -12 0 338.46 20.35
 4 -12 0 413.48 29.39
 -4 12 0 381.72 21.03
 -4 12 0 419.44 20.83
 -4 12 0 355.85 20.64
 -4 -12 -1 615.14 31.69
 4 -12 1 650.47 40.77
 -4 12 -1 630.99 31.87
 -4 12 -1 622.29 31.48
 -4 -12 -2 159.98 10.98
 4 -12 2 161.03 17.44
 -4 12 -2 165.77 10.99
 -4 12 -2 156.06 10.87
 -4 -12 -3 423.74 22.57
 -4 12 -3 418.03 22.72
 -4 12 -3 406.81 22.31
 4 -12 3 398.73 31.01
 -4 12 -4 230.39 14.05
 -4 12 -4 222.35 14.49
 4 -12 4 204.42 21.58
 -4 12 -5 229.64 14.27
 -4 12 -5 232.7 15.07
 4 -12 5 233.05 23.44
 -4 12 -6 133.36 10.62
 4 12 6 121.65 16.19
 -4 12 -7 127.83 10.33
 4 -12 7 99.17 16.08
 4 12 7 91.73 13.97
 -4 12 -8 35.61 5.38
 4 -12 8 36.74 9.77
 4 -12 8 32.43 5.93
 4 12 8 30.94 8.09
 -4 12 -9 18.23 3.58
 -4 12 -9 19.84 4.29
 4 -12 9 19.12 4.7
 -4 12 -10 39.95 4.56
 -4 12 -10 36.29 5.26
 4 -12 10 48.94 6.28
 -4 12 -11 14.57 3.24
 4 -12 11 15.06 3.74
 -4 12 -12 3.94 1.95
 4 -12 12 9.73 2.98
 -4 12 -13 1.59 1.2
 4 -12 13 0.75 1.89
 -4 -13 14 132.44 9.17
 -4 -13 13 15.03 3.62
 -4 -13 12 131.62 10.45
 -4 -13 12 115.87 8.44
 -4 -13 11 48.09 7.16
 -4 13 11 34.91 5.36
 -4 -13 10 132.84 11.6
 -4 13 10 133.6 10.47
 -4 -13 9 3.31 3.29
 -4 -13 8 41.83 6.28
 -4 13 8 24.22 6.74
 -4 -13 7 32.73 5.11
 -4 -13 7 23.15 4.94
 -4 13 7 22.16 3.55
 -4 13 7 14.72 5.51
 -4 -13 6 6.75 3.38
 -4 -13 6 1.33 3.54
 -4 13 6 3.02 2.37
 -4 13 6 7.11 3.09
 -4 -13 6 6.94 3.09
 -4 -13 5 0.37 3.65
 -4 -13 5 -0.36 2.73
 -4 13 5 0.74 2.02
 4 -13 -4 12.43 5
 -4 13 4 11.22 3.39
 -4 -13 4 11.89 3.57
 -4 -13 4 17.53 4.18
 -4 13 4 8.22 3.66
 -4 13 4 18.43 4.11
 4 -13 -3 1.77 3.07
 -4 13 3 4.66 2.53
 -4 -13 3 5.48 2.51
 -4 13 3 4.49 2.73
 -4 13 3 4.92 2.4
 -4 13 2 49.79 5.89
 -4 -13 2 56.46 5.81
 -4 13 2 58.23 6.41
 4 -13 -2 60.1 9.44
 -4 13 1 2.54 1.88
 4 -13 -1 4.27 3.52
 -4 -13 1 1.75 1.64
 -4 13 1 5.85 2.38
 -4 -13 0 79.02 7.16
 -4 13 0 79.19 6.83
 -4 13 0 80.16 7.32
 4 -13 0 73.37 11.67
 -4 -13 -1 24.98 3.96
 -4 13 -1 27.22 4.1
 -4 13 -1 24.56 3.66
 4 -13 1 25.65 7.79
 -4 -13 -2 108.08 8.63
 -4 13 -2 108.07 8.41
 -4 13 -2 109.84 8.5
 4 -13 2 87.54 13.73
 -4 -13 -3 8.3 2.71
 -4 13 -3 10.76 2.86
 -4 13 -3 8.08 2.51
 4 -13 3 1.34 4.18
 -4 -13 -4 532.54 27.14
 4 -13 4 427.06 36.03
 -4 13 -4 496.01 27.02
 -4 13 -4 501.68 26.45
 -4 -13 -5 119.71 9.67
 -4 13 -5 131.13 9.51
 -4 13 -5 110.91 9.64
 -4 13 -6 424.25 23.6
 -4 13 -6 486.93 25.29
 4 13 7 22.72 7.39
 -4 13 -7 22.19 4.11
 -4 13 -7 29.24 4.9
 4 -13 7 22.87 9.03
 -4 13 -8 344.2 18.83
 -4 13 -8 353.49 20.26
 4 -13 8 287.85 28.7
 4 -13 8 329.8 20.73
 -4 -13 -9 55.71 5.56
 -4 13 -9 47.05 5.34
 -4 13 -9 47.88 6.2
 4 -13 9 50.23 6.87
 -4 13 -10 209.19 12.69
 -4 13 -10 218.78 13.97
 4 -13 10 214.14 14.64
 -4 13 -11 22.28 3.31
 -4 13 -11 22.85 3.63
 4 -13 11 26.81 4.39
 -4 13 -12 153.77 9.74
 4 -13 12 147.91 9.87
 4 -13 13 22.03 2.73
 -4 -14 14 89.91 6.83
 -4 -14 13 28.62 4.28
 -4 -14 13 30.78 4.33
 -4 -14 12 147.45 10.95
 -4 -14 12 128.24 8.99
 -4 -14 11 17.45 5.03
 -4 14 11 4.3 3.37
 -4 -14 10 329.05 20.5
 -4 14 10 315.48 19.24
 -4 -14 9 24.57 5.06
 -4 -14 8 525.3 29.32
 -4 -14 8 632.98 30.07
 -4 -14 7 1.26 2.81
 -4 -14 7 2.7 3.36
 -4 14 7 0.31 2.92
 -4 14 7 -3.72 7.07
 -4 -14 7 -1.25 3.1
 -4 -14 6 457.48 24.98
 -4 -14 6 440.65 24.18
 -4 14 6 407.88 23.56
 -4 -14 6 459.18 24.26
 -4 14 6 401.46 24.43
 -4 -14 5 6.03 3.34
 -4 -14 5 6.27 2.93
 -4 14 5 2.01 2.46
 -4 14 4 916.69 46.43
 4 -14 -4 985.19 53.77
 -4 -14 4 965.51 46.2
 -4 14 4 888.47 46.47
 -4 -14 4 1027.09 46.24
 -4 14 4 889.04 46.93
 4 -14 -3 67.35 10.07
 -4 14 3 70.45 7.18
 -4 -14 3 65.82 6.93
 -4 14 3 73.73 7.27
 -4 -14 3 70.23 6.65
 -4 14 3 66.78 7.75
 -4 14 2 1020.27 48.92
 -4 -14 2 1007.93 47.92
 4 -14 -2 1079.12 57.25
 -4 14 2 934.65 48.49
 4 -14 -1 -6.73 7.7
 -4 14 1 3.81 2.65
 4 -14 0 859.08 49.06
 -4 14 0 792.22 37.21
 -4 14 0 779.03 37.55
 -4 -14 -1 5.17 2.31
 -4 14 -1 5.82 2.33
 4 -14 1 11.71 5.54
 -4 -14 -2 846.75 42.77
 4 -14 2 794.94 52.9
 -4 14 -2 878.53 42.62
 -4 14 -2 896.39 42.7
 -4 -14 -3 -0.76 2.85
 -4 14 -3 3.83 2.39
 4 -14 3 -1.44 6.72
 -4 14 -3 4.56 2.13
 -4 -14 -4 605.19 32.62
 4 -14 4 638.56 45.3
 -4 14 -4 633.26 32.28
 -4 14 -4 657.32 33.06
 -4 -14 -5 16.35 3.81
 -4 14 -5 16.15 3.47
 -4 14 -5 17.48 3.81
 -4 -14 -6 342.7 18.95
 -4 14 -6 302.59 18.11
 -4 14 -6 321.24 19.15
 4 14 7 2.94 4.85
 -4 -14 -7 10.91 3.02
 -4 14 -7 5.02 2.57
 -4 14 -7 7.59 2.96
 4 -14 7 10.05 6.38
 -4 -14 -8 234.9 15.41
 -4 14 -8 273.97 16.02
 -4 14 -8 280.92 17.06
 4 -14 8 278.72 17.93
 -4 14 -9 1.82 1.98
 -4 14 -9 1.2 2.15
 4 -14 9 0.93 2.81
 -4 14 -10 62.13 5.61
 -4 14 -10 72.57 6.71
 4 -14 10 72.94 7.33
 -4 14 -11 30 3.9
 4 -14 11 36.12 4.62
 -4 14 -12 33.8 3.7
 4 -14 12 38.14 4.23
 -4 -15 14 48.59 4.31
 -4 -15 14 52.75 4.53
 -4 -15 13 21.82 3.54
 -4 -15 13 18.01 3.61
 -4 -15 12 73.02 6.83
 -4 -15 12 52.66 4.81
 -4 -15 12 72.62 6.77
 -4 -15 11 24.71 5.52
 -4 15 11 10.81 3.8
 -4 -15 10 57.87 6.95
 -4 -15 10 49.08 6.19
 -4 15 10 39.41 5.57
 -4 -15 9 3.43 3.34
 -4 15 9 4.03 2.95
 -4 -15 9 4.7 3.87
 -4 -15 8 9.63 4.14
 -4 -15 8 13.61 4.92
 -4 -15 7 -0.83 2.94
 -4 -15 7 -3.08 4.15
 -4 15 7 -0.63 2.12
 -4 -15 7 0.41 2.72
 -4 -15 6 5.57 3.28
 -4 -15 6 10.5 3.97
 -4 15 6 3.77 2.32
 -4 -15 6 6.72 3.23
 -4 -15 5 33.62 4.95
 -4 -15 5 30.13 4.87
 -4 15 5 28.7 4.91
 -4 15 4 22.33 4.65
 -4 -15 4 15.84 4.48
 -4 15 4 19.92 4.47
 -4 -15 4 24.48 4.75
 -4 15 4 13.95 4.37
 -4 15 3 95 8.54
 4 -15 -3 99.42 12.48
 -4 -15 3 102.86 8.49
 -4 -15 3 96.44 8.12
 -4 15 3 82.68 8.87
 -4 15 3 90.52 8.56
 -4 15 2 59.6 6.45
 4 -15 -2 37.62 9.12
 -4 15 2 47.56 5.97
 -4 -15 2 54.49 5.79
 -4 15 1 89.44 8.1
 4 -15 -1 85.7 12.56
 -4 15 1 89.04 7.96
 -4 15 0 146.89 10.21
 -4 15 0 137.81 10.29
 4 -15 0 113.23 16.27
 -4 -15 -1 104.21 9.28
 4 -15 1 128.63 16.55
 -4 15 -1 125.29 9.31
 -4 15 -1 138.54 9.69
 -4 -15 -2 163.48 12
 4 -15 2 188.37 20.53
 -4 15 -2 174.91 11.88
 -4 -15 -3 128.21 10.34
 4 -15 3 131.62 17.83
 -4 15 -3 140.58 10.28
 -4 15 -3 130.21 9.93
 -4 -15 -4 329.72 18.56
 -4 15 -4 287.88 17.79
 -4 15 -4 289.6 17.45
 -4 15 -5 92.54 8.45
 -4 15 -5 91.42 8.05
 4 -15 5 101.72 16.22
 -4 -15 -5 100.12 8.76
 -4 -15 -6 432.8 22.52
 -4 15 -6 374.45 22.11
 -4 15 -6 405.03 21.85
 -4 -15 -7 106.86 8.47
 4 -15 7 118.23 17.58
 -4 15 -7 103.6 8.36
 -4 15 -7 93.18 8.52
 -4 15 -8 84.43 7.83
 -4 15 -8 90.81 7.65
 4 -15 8 86.42 8.71
 -4 15 -9 86.09 7.55
 -4 15 -9 83.09 6.97
 4 -15 9 79.8 8.07
 -4 15 -10 248.92 14.83
 4 -15 10 254.26 15.59
 -4 15 -11 65.15 5.26
 -4 15 -11 74.65 6.02
 4 -15 11 85.79 6.73
 4 -15 12 157.9 9.32
 -4 -16 14 29.88 2.91
 -4 -16 13 58.73 5.22
 -4 -16 13 53.02 4.98
 -4 -16 12 53.54 5.68
 -4 -16 12 62.07 5.96
 -4 -16 11 113.33 9.29
 -4 -16 11 131.35 9.42
 -4 -16 10 149.16 11.47
 -4 16 10 136.88 10.63
 -4 -16 10 145.19 10.9
 -4 -16 9 219.54 14.33
 -4 16 9 191.4 13.92
 -4 -16 9 216.52 14.21
 -4 -16 8 144.45 11.55
 -4 -16 8 172.28 12.24
 -4 -16 7 183.83 12.83
 -4 16 7 147.77 10.69
 -4 -16 7 185.21 12.67
 -4 -16 6 198.45 13.74
 -4 -16 6 183.39 13.12
 -4 16 6 182.99 12.91
 -4 -16 6 209.27 13.53
 -4 -16 5 310.48 18.12
 -4 16 5 275.77 18.59
 -4 -16 5 308.75 17.95
 -4 16 5 290.48 18.44
 -4 16 4 203.26 13.22
 -4 -16 4 168.5 12.39
 -4 16 4 156 12.58
 -4 -16 4 209.7 13.03
 -4 16 4 159.71 13.16
 4 -16 -3 630.34 41.95
 -4 16 3 691.01 34.94
 -4 -16 3 675.6 34.46
 -4 16 3 681.07 35.21
 -4 -16 3 684.57 34.26
 -4 16 3 650.98 35.83
 -4 16 2 193.96 13.41
 -4 16 2 200.56 13.43
 4 -16 -2 189.4 19.13
 -4 16 1 418.32 23.35
 4 -16 -1 407.45 31.65
 -4 16 1 425.45 23.49
 4 -16 0 365.97 30.13
 -4 16 0 360.32 20.39
 -4 16 0 338.42 19.95
 -4 16 0 353.71 19.9
 4 -16 1 434.29 34.78
 -4 16 -1 459.07 25.07
 -4 16 -1 491.32 25.27
 -4 -16 -2 127.18 9.99
 4 -16 2 110.68 15.98
 -4 16 -2 129.71 9.85
 -4 -16 -3 290.81 17.85
 4 -16 3 274.5 27.14
 -4 16 -3 316.29 17.97
 -4 16 -3 279.58 17.4
 -4 -16 -4 189.43 14.04
 4 -16 4 207.46 23.71
 -4 16 -4 246.04 14.91
 -4 16 -4 224.2 14.54
 -4 -16 -5 307 18.65
 4 -16 5 321.24 30.95
 -4 16 -5 298.33 18.38
 -4 16 -5 329.27 18.63
 4 16 6 42.87 11.73
 -4 -16 -6 50.38 5.83
 -4 16 -6 58.81 6.21
 -4 16 -6 44.72 5.5
 -4 16 -7 79.19 7.39
 -4 16 -7 85.42 7.35
 -4 16 -7 70.01 6.63
 -4 16 -8 9.24 3.24
 -4 16 -8 7.97 2.6
 4 -16 8 6.12 3.24
 -4 16 -9 61.16 5.81
 -4 16 -9 51.63 5.16
 4 -16 9 59.04 6.46
 -4 16 -10 1.07 1.56
 4 -16 10 0.63 2.19
 -4 16 -11 52.52 4.31
 4 -16 11 53.12 4.94
 4 -16 12 0.57 1.45
 -4 -17 13 54.54 4.47
 -4 -17 13 48.42 4.58
 -4 -17 12 44.3 4.69
 -4 -17 12 44.51 4.61
 -4 -17 11 46.13 5.4
 -4 -17 11 41.92 5.28
 -4 -17 10 46.01 5.85
 -4 17 10 42.74 5.34
 -4 -17 10 47.99 5.72
 -4 -17 9 20.25 4.41
 -4 -17 9 16.07 3.89
 -4 17 9 13.43 3.45
 -4 -17 8 4.24 4.41
 -4 -17 8 12.16 3.84
 -4 -17 7 13.23 4.54
 -4 17 7 8.23 2.58
 -4 -17 7 14.62 3.76
 -4 -17 6 12.76 4.02
 -4 -17 6 15.52 3.79
 -4 17 6 13.73 3.38
 -4 -17 6 15.35 3.89
 -4 -17 5 132.62 10.73
 -4 -17 5 166.91 11.33
 -4 17 5 141.37 11.64
 -4 17 5 151.17 11.31
 -4 17 4 30.69 5.18
 -4 -17 4 6.8 3.56
 -4 17 4 25.38 5.19
 -4 -17 4 12.19 4.72
 -4 17 4 12.77 4.46
 4 -17 -3 115.81 15.69
 -4 17 3 152.38 11.17
 -4 -17 3 143.13 10.88
 -4 17 3 129.92 10.82
 -4 -17 3 147.49 10.74
 -4 17 2 115.46 9.62
 4 -17 -2 125.54 15.37
 -4 -17 2 119.68 9.53
 -4 17 2 117.23 9.58
 -4 17 1 184.44 12.5
 -4 17 1 179.39 12.55
 4 -17 -1 167.49 19.12
 -4 17 0 29.44 4.49
 4 -17 0 25.3 7.99
 -4 17 0 34.81 5.01
 4 -17 1 280.63 26.05
 -4 17 -1 281.35 16.6
 -4 17 -1 276.4 16.71
 -4 17 -2 47.7 5.56
 -4 17 -2 44.34 5.19
 4 -17 2 33.62 9.42
 -4 -17 -3 518.96 27.3
 4 -17 3 447.05 37.37
 -4 17 -3 504.1 26.96
 -4 -17 -4 -1.16 2.56
 -4 17 -4 11.5 3.89
 -4 17 -4 6.21 2.9
 4 -17 4 8.06 6.14
 -4 17 -5 481.43 26.95
 -4 17 -5 545.68 27.52
 4 -17 5 486.55 40.46
 -4 17 -6 8.05 3.06
 -4 17 -6 9.76 2.88
 -4 17 -6 6.58 2.46
 -4 17 -7 449.78 24.31
 -4 17 -7 487.15 24.47
 -4 17 -7 422.95 23.3
 -4 17 -8 14.79 3.24
 -4 17 -8 19.74 3.39
 4 -17 8 14.61 3.7
 -4 17 -9 305.88 16.74
 -4 17 -9 299.69 16.92
 4 -17 9 322.77 18.02
 -4 17 -10 2.05 1.48
 4 -17 10 3.51 2.36
 4 -17 11 148.54 8.07
 -4 17 -11 106.19 6.5
 -4 -18 13 61.27 4.39
 -4 -18 12 0.61 2.04
 -4 -18 12 1.8 1.84
 -4 -18 11 179.58 11.51
 -4 -18 11 194.61 11.62
 -4 -18 10 3.02 2.68
 -4 18 10 3.16 2.06
 -4 -18 10 3.24 2.69
 -4 -18 9 358.27 20.09
 -4 -18 9 364 20.15
 -4 18 9 364.09 20.52
 -4 -18 8 -0.71 3.2
 -4 18 8 6.14 3.45
 -4 -18 8 2.43 2.65
 -4 -18 7 381.11 20.8
 -4 -18 7 412.36 20.86
 -4 -18 6 35.7 5.42
 -4 -18 6 38.59 5.41
 -4 18 6 35.83 4.63
 -4 -18 6 30.75 4.76
 -4 -18 5 526.21 27.48
 -4 -18 5 522.06 27.85
 -4 18 5 477.43 27.16
 -4 -18 5 521.41 27.27
 -4 -18 4 17.2 4.69
 -4 -18 4 32.83 7.2
 -4 18 4 34.98 5.96
 -4 18 3 649.51 33.69
 -4 -18 3 656.71 33.33
 -4 18 3 663.43 34.22
 4 -18 -3 563.48 41.15
 -4 18 3 649.25 33.41
 4 -18 -2 8.55 5.19
 -4 18 2 5.16 2.65
 -4 -18 2 -2.6 4.02
 -4 18 2 4.74 2.81
 -4 18 1 645.43 32.51
 4 -18 -1 592.28 41.72
 -4 -18 1 632.86 32.32
 -4 18 1 598.06 31.93
 4 18 0 7.06 2.46
 -4 18 0 4.33 2.55
 -4 18 0 4.73 2.68
 -4 18 -1 671.32 33.53
 -4 18 -1 634.55 32.71
 4 -18 1 600.64 43.97
 -4 18 -2 2.66 2.25
 -4 18 -2 3.35 2.2
 -4 18 -3 491.7 25.5
 -4 18 -3 481.25 26
 4 -18 3 485.05 37.86
 -4 18 -4 29.54 5.2
 4 -18 4 12.5 7.82
 -4 18 -5 463.58 23.68
 -4 18 -5 388.01 22.66
 -4 18 -6 3.2 2.55
 -4 18 -6 6.19 2.52
 -4 18 -6 7.98 2.73
 -4 18 -7 210.72 12.7
 -4 18 -7 194.16 12.31
 -4 18 -7 179.99 11.57
 -4 18 -8 5.3 2.33
 -4 18 -8 7.1 2.25
 4 -18 8 9.47 3.05
 -4 18 -9 127.36 8.2
 -4 18 -9 114.66 8.08
 4 -18 9 123.6 8.87
 -4 18 -10 3.17 1.51
 4 -18 10 4.05 2.31
 4 -18 11 12.8 2.3
 -4 -19 12 6.44 1.93
 -4 -19 11 35.49 4.09
 -4 -19 11 26.43 2.77
 -4 -19 11 40.08 4.21
 -4 -19 10 5.45 2.43
 -4 -19 10 5.99 2.4
 -4 19 10 6.75 2.16
 -4 19 9 53.69 5.64
 -4 -19 9 63.02 5.99
 -4 -19 8 -1.59 3.22
 -4 -19 8 1.55 2.28
 -4 19 8 1.1 2.23
 -4 -19 7 21.07 4.78
 -4 -19 7 26.9 4.78
 -4 -19 6 34.58 5.29
 -4 19 6 28.46 3.97
 -4 -19 6 33.38 4.88
 -4 -19 5 7.18 3.16
 -4 -19 5 4.64 3.35
 -4 19 5 4.22 2.45
 -4 -19 5 6.61 2.97
 -4 19 4 57.38 6.7
 -4 -19 4 61.38 6.77
 -4 19 3 28.81 4.65
 -4 -19 3 30.71 4.76
 -4 19 3 33.72 4.95
 -4 19 3 28.89 4.57
 -4 19 2 137.55 10.5
 -4 -19 2 133.65 10.48
 -4 19 2 151.76 11.19
 -4 19 2 153.91 10.86
 4 -19 -2 114.87 15.31
 -4 19 1 107.06 8.88
 4 -19 -1 102.2 14.45
 -4 -19 1 90.87 8.46
 -4 19 1 104.25 8.54
 -4 19 0 215.35 13.67
 -4 19 0 220.93 14.17
 -4 19 -1 222.01 14.28
 -4 19 -1 251.63 15.24
 4 -19 1 204.81 22.15
 -4 19 -2 220.25 13.62
 -4 19 -2 214.73 14.21
 4 -19 2 199.24 21.97
 -4 19 -3 341.4 19.05
 -4 19 -3 336.59 18.68
 4 -19 3 282.64 27.7
 -4 19 -4 146.28 10.44
 -4 19 -4 150.43 10.18
 -4 19 -5 269.35 16.76
 -4 19 -5 297.12 16.51
 -4 19 -6 165.94 10.94
 -4 19 -6 179.09 11.62
 -4 19 -6 155.67 10.76
 4 -19 7 199.15 12.73
 -4 19 -7 178.35 11.06
 -4 19 -7 212.91 12.34
 -4 19 -7 174.52 11.47
 4 -19 8 121.93 8.62
 -4 19 -8 114.77 7.82
 4 -19 9 159.24 10.02
 -4 19 -9 162.65 9.39
 -4 19 -9 146.12 9.17
 4 -19 10 89.93 6.22
 -4 -20 11 110.01 7.19
 -4 -20 10 208.75 12.26
 -4 20 10 198.14 11.8
 -4 -20 10 214.07 11.89
 -4 -20 9 128.56 8.74
 -4 20 9 133.45 9.03
 -4 -20 8 301.28 16.44
 -4 -20 8 275.89 16.07
 -4 20 8 287.37 16.61
 -4 -20 7 186.29 12.22
 -4 -20 7 190.17 12.07
 -4 20 6 404.75 22.5
 -4 -20 6 484.2 24.3
 -4 -20 6 468.75 23.72
 -4 -20 5 303.36 18.17
 -4 -20 5 321.71 18.02
 -4 20 5 298.43 17.4
 -4 -20 4 720.74 35.81
 -4 20 4 707.18 35.85
 -4 20 3 198.07 13.48
 -4 20 3 209.21 13.74
 -4 -20 3 213.88 13.62
 -4 20 3 205.39 13.42
 -4 20 2 731.04 36.32
 -4 20 2 745.13 36.77
 -4 -20 2 737.97 36.3
 4 -20 -2 611.74 44.49
 -4 20 2 702.12 36.21
 -4 20 1 278.23 16.57
 -4 20 1 292.24 17.23
 -4 20 1 293.9 17.09
 4 20 -1 265.33 15.66
 4 -20 -1 262.53 24.44
 -4 -20 1 265.05 16.74
 -4 20 0 619.17 31.94
 -4 20 0 689.63 32.93
 4 -20 0 558.27 41.76
 -4 -20 0 602.03 32.13
 -4 20 -1 261.46 16.15
 -4 20 -1 258.29 15.57
 -4 20 -2 448.39 24.21
 -4 20 -2 428.56 23.26
 -4 20 -3 177.14 11.58
 -4 20 -4 241.64 15
 -4 20 -4 270.88 15.12
 -4 20 -5 112.67 8.56
 -4 20 -5 111.18 8.26
 -4 20 -6 160.56 10.6
 -4 20 -6 159.59 10.59
 4 -20 7 58.93 5.94
 -4 20 -7 49.52 4.58
 -4 20 -7 59.53 5.5
 -4 20 -7 64.43 5.25
 4 -20 8 47.91 4.98
 -4 20 -8 51.87 4.61
 -4 20 -8 43.67 4.14
 4 -20 9 7.71 2.16
 4 -20 10 34.23 3.16
 -4 -21 11 6.05 1.76
 -4 -21 10 44.06 4.28
 -4 21 10 43.66 3.9
 -4 -21 9 0.25 1.96
 -4 21 9 0.45 1.49
 -4 -21 8 13.24 3.21
 -4 21 8 18.91 3.19
 -4 -21 7 -1.63 2.55
 -4 21 7 0.31 1.85
 -4 -21 6 11.75 3.3
 -4 21 6 12.59 2.18
 -4 -21 5 -0.33 3.24
 -4 21 5 2.69 1.87
 -4 -21 4 40.04 5.51
 -4 -21 4 43.04 5.18
 -4 21 4 44 5.08
 -4 -21 3 3.09 2.84
 -4 21 3 3.05 2.5
 -4 21 2 219.24 13.63
 -4 21 2 216.88 13.85
 -4 -21 2 193.23 13.28
 -4 21 2 224.37 13.74
 4 21 -2 208.02 12.82
 4 21 -1 0.8 1.72
 -4 21 1 2.68 2.18
 -4 21 1 4.72 2.65
 -4 21 1 3.23 2.46
 -4 21 0 342.45 19.24
 -4 21 0 372.63 19.97
 -4 -21 0 313.58 18.99
 -4 21 -1 4.44 2.24
 -4 21 -1 2.94 2.49
 -4 -21 -1 1.87 2.78
 -4 21 -2 376.48 20.7
 -4 21 -2 353.07 19.77
 -4 21 -3 2.13 2.35
 -4 21 -3 5.96 2.38
 -4 21 -4 657.38 32.17
 -4 21 -4 620.56 31.16
 -4 21 -5 9 2.66
 -4 21 -6 364.25 19.69
 -4 21 -6 414.34 20.68
 4 -21 7 8.3 2.6
 -4 21 -7 4.68 1.71
 -4 21 -7 7.62 2.12
 4 -21 8 375.45 18.76
 -4 21 -8 350.71 18.14
 4 -21 9 3.9 1.59
 -4 -22 10 137.74 7.97
 -4 22 9 36.43 3.51
 -4 -22 9 39.27 4.06
 -4 22 8 260.85 14.3
 -4 22 7 49.22 4.93
 -4 -22 7 54.68 5.11
 -4 -22 6 322.5 17.55
 -4 22 5 50.09 4.78
 -4 -22 5 55.61 5.65
 -4 22 4 607.16 30.69
 -4 -22 4 635.95 31.43
 -4 22 3 75 6.5
 -4 -22 3 66.59 6.29
 4 22 -3 58.14 5.55
 -4 22 2 804 38.91
 -4 22 2 801.95 39.08
 -4 -22 2 823.91 38.55
 -4 22 2 805.57 38.89
 4 22 -2 742.41 37.81
 -4 22 1 65.18 6.13
 -4 22 1 63.77 6.41
 -4 22 1 67.45 6.36
 -4 -22 1 51.41 6.32
 -4 22 0 478.95 24.96
 -4 -22 0 447.83 24.58
 -4 22 0 510.59 25.57
 -4 22 -1 24.75 3.8
 -4 22 -1 27.79 4.32
 -4 -22 -1 24.87 4.04
 -4 22 -1 22.97 3.92
 -4 22 -2 439.68 23.39
 -4 22 -2 457.76 24.28
 -4 -22 -2 465.22 23.49
 -4 22 -2 451.26 24.13
 -4 22 -3 29.84 3.87
 -4 -22 -3 40.81 4.5
 -4 22 -3 32.74 4.51
 -4 22 -3 31.98 4.44
 -4 -22 -4 253.27 14.03
 -4 22 -4 240.84 14.42
 -4 22 -5 38.29 4.36
 -4 22 -6 204.9 12.04
 -4 22 -6 248.01 13.01
 -4 22 -7 4.53 1.68
 4 -22 8 148.66 8.7
 -4 -23 9 22.56 2.68
 -4 23 8 0.36 1.11
 -4 -23 8 1.6 1.93
 -4 23 7 7.79 2.03
 -4 -23 7 7.27 2.31
 -4 -23 6 15.25 2.98
 -4 -23 5 1.67 2.33
 -4 23 4 50.5 4.73
 -4 -23 4 39.31 4.98
 4 23 -4 51.72 4.9
 -4 23 3 15.34 2.97
 -4 23 3 13.6 3.02
 4 23 -3 12.26 2.79
 -4 -23 3 17.4 3.68
 -4 23 2 124.56 9
 -4 23 1 37.98 4.52
 -4 23 1 41.86 4.92
 -4 23 1 45.16 4.78
 -4 23 0 211.08 12.85
 -4 23 0 198.91 12.46
 -4 23 -1 90.39 7.4
 -4 23 -1 102.53 7.93
 -4 23 -1 89.95 7.16
 -4 23 -2 215.03 12.78
 -4 23 -2 223.82 13.02
 -4 23 -2 187.75 11.96
 -4 23 -3 57.74 5.59
 -4 23 -3 70.85 6.11
 -4 23 -4 266.95 15.23
 -4 23 -4 280.85 15.22
 -4 23 -5 64.53 5.29
 -4 23 -6 168.78 9.33
 -4 -24 8 13.56 2.2
 -4 24 7 213.27 11.57
 -4 -24 6 25.31 3.09
 4 24 -5 291.88 15.74
 -4 -24 5 334.53 16.29
 4 24 -4 83.23 5.84
 -4 -24 4 83.52 6.28
 -4 24 4 69.2 5.43
 -4 24 3 441.14 22.55
 -4 -24 3 457.47 22.88
 -4 24 3 452.7 23.13
 -4 24 2 133.55 8.92
 -4 -24 2 129.03 9
 -4 24 2 131.68 8.98
 -4 24 1 345.42 18.65
 -4 24 0 48.01 4.92
 -4 24 0 53.13 5.1
 -4 24 -1 326.15 17.71
 -4 24 -1 334.01 17.47
 -4 24 -2 43.71 4.82
 -4 24 -2 52.11 4.86
 -4 24 -3 303.14 16.22
 -4 24 -3 294.94 16.03
 -4 24 -4 78.38 6.26
 -4 24 -4 89.99 6.45
 -4 24 -5 240.2 12.56
 -4 -25 7 1.48 1.49
 -4 -25 5 1.93 1.76
 -4 -25 4 10.24 2.47
 -4 25 3 48.88 4.15
 -4 -25 3 52.03 4.52
 -4 25 3 55.6 4.71
 -4 25 2 2.96 1.76
 -4 -25 2 1.14 2.07
 -4 25 2 0.22 1.43
 -4 25 1 147.08 9.08
 -4 -25 1 144.69 8.97
 -4 25 1 133.73 8.87
 -4 25 0 8.97 2.48
 -4 25 -1 126.84 8.06
 -4 25 -2 11.74 2.68
 -4 25 -2 12.65 2.25
 -4 25 -3 213.34 11.28
 -4 25 -3 187.72 10.92
 4 -25 4 12.6 2.27
 -4 25 -4 11.06 2.05
 4 -25 5 229.6 11.96
 -4 -26 6 51.1 3.72
 -4 26 2 67.75 5.08
 -4 26 2 67.27 4.77
 -4 -26 2 74.79 4.99
 -4 26 1 181.65 10.18
 -4 26 1 185.8 10.07
 -4 -26 1 173.82 9.82
 -4 26 0 79.43 5.68
 -4 -26 0 81.93 5.61
 -4 -26 -1 183.92 10.08
 -4 26 -2 57.39 4.45
 4 -26 3 136.87 8.06
 -4 26 -3 145.06 7.94
 -4 27 0 7.35 1.45
 -5 0 17 72.77 5.55
 -5 0 17 73.39 5.55
 -5 0 16 -1.53 3.04
 -5 0 16 -3.13 3.61
 -5 0 16 -0.47 2.85
 -5 0 16 -2.84 3.21
 -5 0 15 163.8 11.94
 -5 0 15 163.56 12.07
 -5 0 15 146.38 13.38
 -5 0 15 149.65 13.65
 -5 0 14 0.78 3.64
 -5 0 14 3.07 4.04
 -5 0 14 4.79 3.96
 -5 0 14 -2.42 2.68
 -5 0 14 2.6 3.48
 -5 0 13 307 23.68
 -5 0 13 306.31 23.72
 -5 0 13 385.09 22.76
 -5 0 13 319.12 18.02
 -5 0 13 373.84 22.26
 -5 0 12 4.52 5.55
 -5 0 12 2.41 3.91
 -5 0 12 -0.32 2.56
 -5 0 12 -3.12 6.86
 -5 0 12 0.87 4.28
 -5 0 12 4.43 4.87
 -5 0 12 0.62 3.7
 -5 0 12 0.74 1.94
 -5 0 12 -4.52 2.75
 -5 0 12 -0.3 2.08
 -5 0 11 306.99 17.49
 -5 0 11 301.77 19.72
 -5 0 11 305.31 32.55
 -5 0 11 256.64 15.93
 -5 0 11 276.85 35.37
 -5 0 11 263.34 21.28
 -5 0 11 228.09 20.34
 -5 0 11 285.36 16.21
 -5 0 11 269.26 16.37
 -5 0 11 302.83 19.81
 -5 0 10 2.38 2.22
 -5 0 10 2.05 5.03
 -5 0 10 1.11 2.92
 -5 0 10 -2.84 9.85
 -5 0 10 -0.8 4.28
 -5 0 10 0.81 4.43
 -5 0 10 -4.8 2.72
 -5 0 10 -1.09 2.61
 -5 0 10 1.13 3.05
 -5 0 10 -0.32 1.74
 -5 0 9 646.69 45.94
 -5 0 9 591.31 28.37
 -5 0 9 568.62 30.94
 -5 0 9 424.07 44.59
 -5 0 9 487.78 32.31
 -5 0 9 462.58 32.08
 -5 0 9 560.68 28.14
 -5 0 9 589 31.36
 -5 0 9 568.69 28.23
 -5 0 9 568.15 28.76
 -5 0 8 2.53 1.72
 -5 0 8 -1.79 2.04
 -5 0 8 3.22 5
 -5 0 8 1.75 2.36
 -5 0 8 0.77 1.62
 -5 0 8 2.23 4.24
 -5 0 8 1.27 3.12
 -5 0 8 1.29 3.25
 -5 0 8 1.97 2.87
 -5 0 8 3.1 1.49
 -5 0 8 0.51 1.19
 -5 0 8 2.71 2.53
 -5 0 7 821.37 39.61
 -5 0 7 858.53 39.57
 -5 0 7 825.63 41.36
 -5 0 7 884.67 42.32
 -5 0 7 874.55 53.31
 -5 0 7 720.59 55.66
 -5 0 7 769.22 43.01
 -5 0 7 743.62 42.97
 -5 0 7 866.43 39.12
 -5 0 7 839.11 41.55
 -5 0 6 1.04 1.53
 -5 0 6 1.62 5.03
 -5 0 6 1.93 2.42
 -5 0 6 1.91 2.28
 -5 0 6 3.52 4.46
 -5 0 6 0.32 1.73
 -5 0 6 1.79 1.81
 -5 0 6 0.33 1.67
 -5 0 5 206.58 18.43
 -5 0 5 174.88 19.83
 -5 0 5 209.05 19.42
 -5 0 5 189.24 13.25
 -5 0 5 179.46 13.18
 -5 0 4 5.42 3.87
 -5 0 4 101.27 8.65
 -5 0 4 73.81 14.25
 -5 0 4 10.02 5.82
 -5 0 4 21.35 5.12
 -5 0 4 53.93 6.5
 -5 0 3 586.38 33.3
 -5 0 3 528.74 26.29
 -5 0 3 472.13 34.23
 -5 0 3 549.24 35.37
 -5 0 3 576.98 34.07
 -5 0 3 466.85 26.35
 -5 0 3 451.28 26.3
 -5 0 2 0.81 2.67
 -5 0 2 1.8 2.61
 -5 0 2 0.95 1.85
 -5 0 2 2.25 3.91
 -5 0 2 1.09 3.97
 -5 0 1 850.56 52.12
 -5 0 1 892.52 42.19
 -5 0 1 962.48 51.04
 -5 0 1 855.79 42.94
 -5 0 1 927.9 52.77
 -5 0 0 2.39 3.22
 -5 0 0 3.27 1.85
 -5 0 0 -0.96 2.98
 -5 0 0 1.08 2.09
 -5 0 -1 446.06 35.21
 -5 0 -1 544.52 28.43
 -5 0 -1 522.52 34.36
 -5 0 -1 434.68 25.9
 -5 0 -2 -0.67 2.74
 -5 0 -2 1.52 2.48
 -5 0 -2 4.94 4.78
 -5 0 -3 233.4 18.55
 -5 0 -3 220.71 16.71
 -5 0 -3 239.5 26.94
 -5 0 -3 236.99 14.18
 -5 0 -4 167.65 13.05
 -5 0 -4 123.76 13.87
 -5 0 -4 40.66 5.85
 -5 0 -4 147.2 22.76
 -5 0 -4 89.1 8.45
 -5 0 -5 750.69 48.34
 -5 0 -5 980.86 46.44
 -5 0 -5 916.01 52.67
 -5 0 -5 958.38 42.71
 -5 0 -5 834.99 66.61
 -5 0 -5 825.4 45.3
 -5 0 -6 -0.78 1.25
 -5 0 -6 -2.87 5.25
 -5 0 -6 -1.22 5.03
 -5 0 -6 1.13 2.57
 -5 0 -6 -0.56 3.61
 -5 0 -6 -6.13 8.9
 -5 0 -7 110.04 13.58
 -5 0 -7 88.77 14.08
 -5 0 -7 116.57 10.89
 -5 0 -7 95.99 7.46
 -5 0 -7 122.44 24.58
 -5 0 -7 84.48 9.63
 -5 0 -8 -1.12 5.09
 -5 0 -8 -1.33 3.43
 -5 0 -8 1.14 1.63
 -5 0 -8 3.91 3.2
 -5 0 -9 58.56 10.63
 -5 0 -9 70.28 13.86
 -5 0 -9 97.13 10.17
 -5 0 -9 73.93 6.33
 -5 0 -9 55.16 18.35
 -5 0 -9 73.67 9.11
 -5 0 -10 2.11 4.77
 -5 0 -10 3.69 3.37
 -5 0 -10 -3.48 6.62
 -5 0 -10 1.76 1.35
 -5 0 -10 -0.63 2.85
 -5 0 -11 3.11 2.96
 -5 0 -11 6.34 5.17
 -5 0 -11 1.64 3.13
 5 0 11 7.22 4.56
 5 0 11 1.31 3.73
 -5 0 -12 2.88 3.26
 -5 0 -12 2.2 2.51
 5 0 12 1.13 3.51
 5 0 12 0.56 3.27
 -5 0 -13 15.7 4.13
 -5 0 -13 10.39 2.82
 5 0 13 8.81 3.24
 5 0 13 9.68 3.34
 -5 0 -14 -1.34 1.98
 5 0 14 -0.72 2.02
 -5 0 -14 2.14 1.66
 5 0 14 1.8 1.84
 5 0 14 -0.3 1.9
 -5 1 17 158.79 9.28
 -5 1 17 151.47 9.06
 -5 -1 16 26.95 4.8
 -5 -1 16 31.01 5.07
 -5 1 16 26.31 4.48
 -5 1 16 32.69 4.67
 -5 -1 15 265.31 18.4
 -5 -1 15 265.28 18.49
 -5 1 15 238.9 15.98
 -5 1 15 258.79 16.54
 -5 -1 14 34.81 6.81
 -5 -1 14 29.81 6.6
 -5 -1 14 31.54 3.83
 -5 1 14 32.86 3.93
 -5 1 14 34.55 5.92
 -5 1 14 38.71 6.49
 -5 1 13 224.5 16.05
 -5 -1 13 215.19 17.93
 -5 -1 13 219.87 18.25
 -5 1 13 203.88 12.51
 -5 -1 13 203.41 12.5
 -5 -1 13 197.92 13.4
 -5 1 13 223.8 16.26
 -5 1 12 2.2 5.4
 -5 1 12 -0.59 3.15
 -5 -1 12 1.93 2.39
 -5 1 12 4.25 2.83
 -5 1 12 1.48 2.15
 -5 -1 12 2.68 1.99
 -5 -1 12 4.99 4.57
 -5 -1 12 -1.69 5.08
 -5 -1 12 9.13 7.47
 -5 1 12 1.85 2
 -5 -1 12 2.58 2.26
 -5 1 12 -0.61 3.55
 -5 -1 11 178.52 29.14
 -5 1 11 243.28 16.93
 -5 1 11 204.68 26.55
 -5 1 11 228.86 14.17
 -5 -1 11 218.92 14.01
 -5 -1 11 253.98 15.42
 -5 1 11 238.05 15.18
 -5 -1 11 235.86 19.17
 -5 -1 11 225.77 18.86
 -5 1 11 245.17 14.26
 -5 -1 11 250.84 14.36
 -5 -1 11 225.35 14.31
 -5 1 11 219.29 14.28
 -5 1 11 213.28 16.58
 -5 1 10 15.35 3.31
 -5 -1 10 14.84 3.38
 -5 1 10 13.9 7.89
 -5 1 10 17.19 4.57
 -5 -1 10 10.52 3
 -5 1 10 15.98 3.33
 -5 1 10 14.09 3.35
 -5 -1 10 14.26 3.44
 -5 -1 10 18.38 5.8
 -5 -1 10 9.33 4.94
 -5 -1 10 8.37 7.53
 -5 1 10 14.21 3.03
 -5 -1 10 14.45 3.09
 -5 1 10 12.34 4.18
 -5 -1 9 143.95 22.91
 -5 1 9 111.32 10
 -5 1 9 164.17 20.78
 -5 -1 9 110.79 8.37
 -5 1 9 114.69 8.45
 -5 -1 9 109.67 8.47
 -5 -1 9 119.41 8.9
 -5 1 9 125.13 8.99
 -5 -1 9 95.67 11.06
 -5 -1 9 101.89 11.16
 -5 1 9 129.27 7.87
 -5 1 9 106.07 8.31
 -5 -1 9 112.29 8.26
 -5 1 9 121.08 10.48
 -5 1 9 106.51 8.19
 -5 -1 8 6.65 6.89
 -5 1 8 5.19 2.15
 -5 1 8 7.79 5.14
 -5 1 8 0.85 2.25
 -5 -1 8 5.75 2.01
 -5 -1 8 4.65 1.92
 -5 1 8 2.54 1.71
 -5 1 8 4.45 1.92
 -5 -1 8 5.59 3.28
 -5 -1 8 10.74 3.93
 -5 1 8 5.3 1.72
 -5 -1 8 8.15 3.21
 -5 -1 8 7.16 1.81
 -5 1 8 5.81 1.85
 -5 -1 8 7.8 1.99
 -5 1 8 4.88 2.59
 -5 1 7 69.38 11.84
 -5 1 7 47.75 5.58
 -5 -1 7 55.48 6.26
 -5 -1 7 53.1 4.94
 -5 1 7 50.47 4.76
 -5 1 7 53.23 4.92
 -5 -1 7 48.2 4.76
 -5 -1 7 52.93 7.21
 -5 -1 7 40.08 6.55
 -5 1 7 53.26 4.54
 -5 -1 7 64.15 4.83
 -5 1 7 44.87 5.69
 -5 1 6 9.11 4.85
 -5 1 6 8.41 2.55
 -5 -1 6 6.51 5.37
 -5 -1 6 4.33 2.86
 -5 -1 6 2.36 2.9
 -5 1 6 5.2 2.35
 -5 -1 6 6.65 2.5
 -5 -1 5 4.23 4.89
 -5 -1 5 0.42 2.25
 -5 -1 5 -0.43 2.25
 -5 1 5 1.97 3.06
 -5 -1 5 3.7 1.93
 -5 -1 5 1.1 2.97
 -5 -1 4 9.54 3.47
 -5 -1 4 3.11 2.88
 -5 1 4 6.16 3.88
 -5 -1 4 5.05 4.6
 -5 1 4 11.23 3.03
 -5 -1 4 3.92 3.41
 -5 -1 3 -2.35 3.41
 -5 1 3 -1.12 2.75
 -5 1 3 3.24 2.02
 -5 -1 3 2.58 2.71
 -5 -1 3 1.44 2.28
 -5 1 3 1.64 2.7
 -5 -1 3 -0.91 2.64
 -5 1 2 6.35 3.7
 -5 -1 2 6.13 3.34
 -5 1 2 2.88 1.9
 -5 -1 2 6.82 4.5
 -5 1 2 2.19 4.17
 -5 1 1 280.22 24.33
 -5 -1 1 291.1 16.46
 -5 1 1 317.55 17.07
 -5 -1 1 338.41 23.64
 -5 1 1 287.86 24.43
 -5 1 1 300.21 17.33
 -5 1 0 12.18 5.52
 -5 -1 0 2.48 1.89
 -5 1 0 10.25 2.75
 -5 -1 0 8.36 4.09
 -5 1 0 6.51 2.36
 -5 1 -1 166.95 19.8
 -5 -1 -1 197.26 14.94
 -5 1 -1 230.6 15.49
 -5 -1 -1 241.01 20.15
 -5 1 -1 191.25 13.54
 -5 -1 -2 176.15 14.24
 -5 1 -2 149.64 13.19
 -5 1 -2 141.53 11.91
 -5 1 -2 163.65 10.33
 -5 1 -2 149.05 19.53
 -5 -1 -3 690.85 37.78
 -5 1 -3 693.02 37.55
 -5 1 -3 581.87 34.36
 -5 1 -3 598.41 47.5
 -5 1 -3 592.29 31.66
 -5 1 -4 25.42 3.39
 -5 -1 -4 24.73 3.2
 -5 1 -4 32.9 7.15
 -5 -1 -4 50.94 8.64
 -5 1 -4 43.37 8.09
 -5 -1 -4 29.81 4.65
 -5 1 -4 30.33 5.07
 -5 1 -4 30.72 12.78
 -5 -1 -4 51.65 5.99
 -5 1 -5 781.62 64.17
 -5 -1 -5 808.44 42.88
 -5 1 -5 837.91 43.51
 -5 -1 -5 850.2 50.36
 -5 1 -5 826.68 49.83
 -5 -1 -5 965.88 44.11
 -5 -1 -5 851.69 40.29
 -5 1 -5 865.03 40.67
 -5 1 -5 777.68 46.77
 -5 1 -6 83.05 19.11
 -5 -1 -6 75.14 8.55
 -5 1 -6 75.17 8.42
 -5 -1 -6 74.27 11.87
 -5 1 -6 72.38 11.52
 -5 -1 -6 86.61 8.77
 -5 1 -6 84.54 6.57
 -5 -1 -6 76.49 6.13
 -5 1 -6 67.26 10.46
 -5 1 -7 693.07 67.33
 -5 -1 -7 830.56 46.31
 -5 1 -7 910.66 46.74
 -5 -1 -7 857.52 54.9
 -5 1 -7 796.81 53.51
 -5 -1 -7 1025.87 47.65
 -5 1 -7 918.9 42.81
 -5 -1 -7 909.96 42.58
 -5 1 -7 774.53 50.07
 -5 1 -8 83.07 20.66
 -5 -1 -8 95.11 10.37
 -5 1 -8 101.53 10.56
 -5 -1 -8 87.33 14.41
 -5 1 -8 88.88 14.35
 -5 -1 -8 125.19 11.26
 -5 -1 -8 89.83 7.27
 -5 1 -8 103.82 7.71
 -5 1 -8 83.92 12.41
 -5 1 -9 345.34 45.82
 -5 -1 -9 419.65 25.76
 -5 1 -9 391.62 25.39
 -5 -1 -9 403.25 34.56
 -5 1 -9 392.99 33.58
 -5 -1 -9 477.03 26.63
 -5 -1 -9 407.44 21.41
 -5 1 -9 404.38 21.45
 -5 1 -9 365.82 29.24
 -5 1 -10 65.13 19.17
 -5 -1 -10 83.99 9.2
 -5 1 -10 100.58 9.93
 -5 1 -10 88.19 12.32
 -5 -1 -10 92.27 9.58
 -5 1 -10 73.74 6.27
 -5 -1 -10 83.96 6.42
 5 -1 11 278.75 20.64
 5 -1 11 299.09 21.02
 -5 1 -11 329.77 20.47
 -5 1 -11 288.25 23.09
 -5 -1 -12 74.3 7.61
 -5 1 -12 81.95 9.81
 5 -1 12 69.31 8.25
 5 -1 12 69.64 8.32
 -5 -1 -13 268.97 15.22
 -5 1 -13 232.12 16.55
 5 -1 13 258.03 16.32
 5 -1 13 231.51 15.8
 -5 1 -14 26.03 4.11
 5 -1 14 27.85 4.04
 5 -1 14 27.11 3.99
 5 1 14 32.77 4.18
 -5 -1 -14 39.42 3.93
 -5 2 17 13.54 2.45
 -5 -2 17 10.63 2.21
 -5 2 17 7.18 2.42
 -5 2 16 68.2 7.43
 -5 -2 16 69.76 7.14
 -5 2 16 64.77 7.32
 -5 -2 16 70.15 7.23
 -5 2 16 73.5 6.64
 -5 2 16 77.27 6.96
 -5 -2 15 95.27 9.68
 -5 -2 15 90.92 9.6
 -5 2 15 95.64 8.39
 -5 2 15 94.1 8.59
 -5 -2 14 101.79 10.79
 -5 -2 14 107.06 10.81
 -5 2 14 115.59 9.61
 -5 -2 14 74.43 6.4
 -5 2 14 90.51 6.75
 -5 2 14 99.41 9.52
 -5 -2 13 66.11 9.43
 -5 -2 13 83.02 10.1
 -5 2 13 69.13 8.15
 -5 2 13 58.85 5.74
 -5 -2 13 64.1 5.96
 -5 -2 13 62.58 6.6
 -5 2 13 77.28 8.68
 -5 -2 12 231.81 31.21
 -5 2 12 157.53 26.79
 -5 2 12 216.01 26.52
 -5 -2 12 220.61 13.94
 -5 2 12 255.83 16.84
 -5 -2 12 229.12 18.33
 -5 -2 12 215.18 18.08
 -5 -2 12 218.06 13.55
 -5 2 12 243.14 13.86
 -5 -2 12 210.46 14.21
 -5 2 12 253.49 17.11
 -5 -2 11 324.92 38.51
 -5 2 11 336.68 38.76
 -5 2 11 412.13 36.47
 -5 2 11 352.75 19.98
 -5 2 11 339.31 22.03
 -5 -2 11 346.7 19.73
 -5 2 11 376.2 21.1
 -5 -2 11 371.56 21
 -5 -2 11 376.76 25.12
 -5 -2 11 353.17 24.57
 -5 -2 11 364.1 19.88
 -5 2 11 372.64 19.96
 -5 -2 11 355.84 20.18
 -5 2 11 360.34 22.71
 -5 2 10 398.63 41.43
 -5 -2 10 430.54 42.82
 -5 2 10 453.62 25.2
 -5 2 10 432.64 37.82
 -5 2 10 441.93 22.86
 -5 -2 10 415.18 22.55
 -5 -2 10 424.77 23.5
 -5 2 10 444.24 23.55
 -5 -2 10 413.25 22.53
 -5 -2 10 406.39 27.06
 -5 -2 10 402.9 26.82
 -5 2 10 446.9 22.82
 -5 2 10 421.82 23.01
 -5 -2 10 409.98 22.68
 -5 2 10 451.83 25.63
 -5 -2 9 313.68 35.07
 -5 2 9 295.15 33.62
 -5 2 9 337.96 20.31
 -5 2 9 344.24 18.52
 -5 -2 9 342.71 18.49
 -5 2 9 353.63 31.49
 -5 -2 9 337.46 18.51
 -5 2 9 322.97 18.74
 -5 -2 9 353.51 19.18
 -5 -2 9 316.38 22.23
 -5 -2 9 312.41 22.12
 -5 2 9 359.02 18.66
 -5 2 9 320.82 17.29
 -5 2 9 343.24 18.64
 -5 -2 9 319.45 18.18
 -5 2 9 358.89 20.97
 -5 -2 8 301.85 33.52
 -5 -2 8 417.31 23.05
 -5 2 8 405.55 32.15
 -5 2 8 404.7 20.43
 -5 2 8 414.99 22.15
 -5 2 8 383.33 20.48
 -5 -2 8 370.08 20.54
 -5 -2 8 379.41 20.2
 -5 -2 8 364.45 23.64
 -5 -2 8 379.01 23.95
 -5 2 8 372.77 20.09
 -5 2 8 383.32 19.45
 -5 -2 8 367.49 19.87
 -5 -2 8 405.94 22.35
 -5 2 8 381.3 22.01
 -5 -2 7 479.77 38.85
 -5 2 7 419.27 23.8
 -5 2 7 458.66 25.11
 -5 -2 7 456.44 24.72
 -5 2 7 458.94 22.7
 -5 2 7 495.69 34.21
 -5 2 7 438.43 22.65
 -5 -2 7 428.14 22.83
 -5 -2 7 457.79 23.03
 -5 -2 7 383.24 25.36
 -5 -2 7 434.63 26
 -5 -2 7 436.14 24.19
 -5 2 7 449.59 24.22
 -5 -2 7 461.4 22.36
 -5 2 7 460.96 22.13
 -5 2 7 442.45 22.52
 -5 2 6 534.71 27.23
 -5 -2 6 521.32 26.84
 -5 2 6 506.55 26.21
 -5 -2 6 522.91 26.54
 -5 2 6 567.06 35.92
 -5 -2 6 441.82 37.69
 -5 -2 6 483.65 28.06
 -5 -2 6 490.64 28.25
 -5 2 6 512.35 24.7
 -5 -2 6 506.76 26.5
 -5 2 6 511.31 26.46
 -5 -2 5 551.66 39.56
 -5 2 5 548.9 29.59
 -5 -2 5 523.55 29.6
 -5 2 5 532.73 29.62
 -5 -2 5 548.53 29.84
 -5 2 5 603 36.18
 -5 -2 5 561.71 27.84
 -5 2 5 582.82 26.6
 -5 -2 5 625 38.16
 -5 -2 4 451.04 21.96
 -5 2 4 413 21.85
 -5 -2 4 363 30.09
 -5 2 4 376.67 21.96
 -5 -2 4 374.53 22.03
 -5 2 4 403.89 22.32
 -5 -2 4 359.71 22.01
 -5 2 4 408.29 27.33
 -5 -2 4 401.54 20.21
 -5 -2 4 412.24 28.34
 -5 -2 3 439.04 33.02
 -5 2 3 465.3 25.14
 -5 -2 3 496.48 25.09
 -5 2 3 474.84 33.29
 -5 2 3 487.12 25.56
 -5 2 3 475.84 25.65
 -5 -2 3 433.38 25.29
 -5 -2 3 459.39 25.62
 -5 -2 3 503.15 23.65
 -5 2 3 514.65 30.91
 -5 -2 3 570.68 32.91
 -5 2 2 691.03 39.14
 -5 -2 2 784.42 41.1
 -5 -2 2 613 41.65
 -5 -2 2 691.41 33.41
 -5 2 2 632.9 33.27
 -5 2 2 663.21 41.87
 -5 2 1 1052.5 60.91
 -5 -2 1 1036.66 50.51
 -5 2 1 1099.88 51.65
 -5 -2 1 1194.11 58.92
 -5 -2 1 1112.78 51.16
 -5 2 1 1045.53 51.14
 -5 2 1 1031.15 60.06
 -5 2 0 825.31 51.76
 -5 -2 0 811.85 42.8
 -5 2 0 850.35 43
 -5 -2 0 865.56 48.55
 -5 -2 0 907.92 41.99
 -5 2 0 844.93 41.94
 -5 2 -1 666.4 47.39
 -5 2 -1 742.92 36.01
 -5 -2 -1 783.38 40.33
 -5 2 -1 751.15 39.83
 -5 -2 -1 873.91 46.58
 -5 -2 -1 754.07 37.8
 -5 2 -1 725.26 37.96
 -5 2 -2 273 27.15
 -5 2 -2 273.73 16.43
 -5 -2 -2 305.3 18.25
 -5 2 -2 272.83 18.16
 -5 -2 -2 311.82 20.95
 -5 2 -2 309.47 20.61
 -5 2 -3 404.49 37.57
 -5 2 -3 438.97 24.53
 -5 2 -3 476.81 29.35
 -5 -2 -3 456.47 29.46
 -5 2 -3 467.28 26.95
 -5 -2 -4 163.82 10.68
 -5 2 -4 280.74 30.22
 -5 2 -4 186.31 13.63
 -5 -2 -4 269.76 20.72
 -5 -2 -4 186.71 12.68
 -5 2 -4 222.17 18.3
 -5 2 -4 167.72 12.77
 -5 2 -4 291.67 18.36
 -5 -2 -5 102.41 7.17
 -5 2 -5 90.04 18.85
 -5 -2 -5 107.07 8.87
 -5 2 -5 98.09 9.19
 -5 2 -5 86.12 12.1
 -5 -2 -5 113.41 9.24
 -5 -2 -5 113.09 13.85
 -5 2 -5 95.26 11.27
 -5 2 -6 6.01 4.91
 -5 2 -6 5.73 2.05
 -5 -2 -6 3.26 1.62
 -5 -2 -6 6.24 2.99
 -5 2 -6 6.22 3.07
 -5 2 -6 2.89 7.79
 -5 -2 -6 5.13 8.45
 -5 -2 -6 2.53 3.68
 -5 2 -6 2.39 3.47
 -5 -2 -6 5.71 2.92
 -5 -2 -7 100.93 7.5
 -5 2 -7 96.76 7.7
 -5 2 -7 108.34 22.56
 -5 -2 -7 140.72 23.79
 -5 -2 -7 95.92 9.78
 -5 2 -7 91.68 9.56
 -5 2 -7 110.56 14.91
 -5 -2 -7 130.13 10.67
 -5 -2 -7 72.47 13.22
 -5 2 -7 94.38 12.16
 -5 2 -8 40.94 8.49
 -5 -2 -8 35.69 4.21
 -5 2 -8 36.9 4.45
 -5 -2 -8 37.88 6.22
 -5 2 -8 43.09 6.56
 -5 2 -8 71.02 19.36
 -5 -2 -8 59.16 17.17
 -5 -2 -8 15.53 7.2
 -5 2 -8 21.84 7.82
 -5 -2 -8 37.81 6.1
 -5 -2 -9 46.54 4.73
 -5 2 -9 41.7 4.7
 -5 -2 -9 39.38 6.36
 -5 2 -9 27.23 11.98
 -5 -2 -9 44.91 15.07
 -5 2 -9 53.78 7.21
 -5 -2 -9 49.17 11.69
 -5 2 -9 43.21 10.36
 -5 -2 -9 56.37 7.39
 -5 2 -9 43.04 8.6
 -5 -2 -10 3.69 2.59
 -5 2 -10 1.76 2.58
 -5 2 -10 6.43 7.06
 -5 -2 -10 3.1 5.89
 -5 2 -10 2.81 3.84
 -5 2 -10 1.56 1.51
 -5 -2 -10 0.48 1.3
 -5 -2 -10 2.24 2.75
 -5 2 -11 27.35 5.31
 -5 2 -11 41.26 8.17
 -5 -2 -11 28.76 5.52
 5 -2 12 4.05 3.29
 5 -2 12 -0.51 2.94
 -5 2 -12 1.22 2.1
 -5 2 -12 5.81 3.68
 -5 -2 -12 3.65 2.75
 -5 2 -13 6.57 3.02
 -5 -2 -13 7.86 2.64
 5 -2 13 2.76 2.53
 5 -2 13 5.11 2.67
 5 -2 14 1.06 1.83
 5 2 14 0.91 2.17
 -5 -2 -14 0.79 1.57
 -5 2 -14 0.6 1.49
 -5 -2 -14 -0.22 1.8
 -5 3 17 40.12 3.62
 -5 -3 17 50.46 3.74
 -5 -3 17 44.38 3.67
 -5 3 17 45.39 3.88
 -5 3 16 123.3 10.39
 -5 -3 16 125.9 10.09
 -5 3 16 131.6 10.61
 -5 -3 16 144.42 10.58
 -5 3 16 135.27 9.33
 -5 -3 16 161.69 9.62
 -5 -3 16 160.31 9.53
 -5 3 16 148.96 9.78
 -5 3 15 32.92 5.82
 -5 -3 15 41.73 5.96
 -5 3 15 29.61 5.72
 -5 -3 15 38.07 5.92
 -5 3 15 29.9 4.64
 -5 -3 15 33.49 4.72
 -5 -3 15 38.25 4.88
 -5 3 15 37.26 5.13
 -5 3 14 215.67 17.26
 -5 -3 14 259.25 17.64
 -5 3 14 225.41 17.48
 -5 -3 14 215.92 16.86
 -5 3 14 249.96 15.67
 -5 -3 14 258.05 15.72
 -5 -3 14 227.76 13.22
 -5 -3 14 228.92 14.78
 -5 -3 14 263.24 15.79
 -5 3 14 239.14 15.88
 -5 3 13 36.59 6.98
 -5 -3 13 48.5 7.67
 -5 3 13 44.47 7.56
 -5 -3 13 36.71 6.85
 -5 -3 13 53.14 6.55
 -5 3 13 41.25 5.95
 -5 -3 13 41.94 4.72
 -5 3 13 35.07 4.45
 -5 -3 13 47.96 5.56
 -5 -3 13 43.04 6.08
 -5 3 13 41.71 6.44
 -5 -3 12 79.15 17.73
 -5 3 12 60.72 15.96
 -5 3 12 88.1 15.46
 -5 -3 12 84.74 15.51
 -5 -3 12 91.94 7.65
 -5 3 12 79.51 8.55
 -5 -3 12 93.93 9.17
 -5 3 12 108.03 11.36
 -5 -3 12 101.76 10.72
 -5 3 12 72.82 10.02
 -5 -3 12 92.38 10.5
 -5 3 12 85.22 7.33
 -5 -3 12 95.44 7.53
 -5 -3 12 87.06 7.9
 -5 -3 12 92.84 8.97
 -5 3 12 109.77 9.76
 -5 -3 11 37.88 15.48
 -5 3 11 47.07 15.67
 -5 3 11 52.05 12.03
 -5 -3 11 65.57 13.6
 -5 3 11 66.45 7.05
 -5 -3 11 69.35 8.2
 -5 3 11 64.03 7.92
 -5 -3 11 71.79 6.9
 -5 -3 11 74.86 7.8
 -5 -3 11 58.45 6.37
 -5 3 11 93.71 11.56
 -5 -3 11 107.23 11.73
 -5 3 11 93.81 11.15
 -5 -3 11 89.78 10.24
 -5 3 11 55.56 6.21
 -5 -3 11 73.68 6.88
 -5 -3 11 77.33 8.22
 -5 3 11 54.48 7.65
 -5 -3 10 16.82 9.32
 -5 3 10 44.2 12.39
 -5 -3 10 43.94 5.08
 -5 3 10 25.27 8.47
 -5 -3 10 41.58 10.58
 -5 3 10 42.72 5.94
 -5 -3 10 45.31 6.22
 -5 3 10 38.46 4.95
 -5 -3 10 44.22 5.43
 -5 -3 10 45.02 5.01
 -5 3 10 49.29 7.48
 -5 -3 10 44.93 7.17
 -5 3 10 45.86 7.31
 -5 -3 10 43.72 7.1
 -5 3 10 40.28 4.78
 -5 3 10 46.5 6.22
 -5 -3 10 42.48 4.92
 -5 -3 10 41.9 6.05
 -5 -3 9 57.59 14.39
 -5 3 9 92.99 16.93
 -5 3 9 73.02 7.74
 -5 -3 9 86.95 8.34
 -5 -3 9 91 14.65
 -5 3 9 79.99 6.71
 -5 3 9 71.91 12.81
 -5 3 9 84.47 7.19
 -5 -3 9 78.15 7.19
 -5 -3 9 82.44 6.9
 -5 -3 9 88.19 9.35
 -5 3 9 85.31 9.53
 -5 -3 9 73.74 8.97
 -5 3 9 90.91 9.62
 -5 3 9 71.91 5.69
 -5 3 9 75.1 6.55
 -5 -3 9 80.38 8.15
 -5 3 9 82.93 8.09
 -5 -3 9 73.47 6.44
 -5 -3 8 75.44 15.61
 -5 3 8 85.95 15.72
 -5 -3 8 94.08 8.22
 -5 3 8 85.26 13.47
 -5 -3 8 121.64 16.21
 -5 3 8 93.14 7.17
 -5 3 8 89.04 7.86
 -5 3 8 92.71 7.27
 -5 -3 8 91.35 7.52
 -5 -3 8 100.75 7.67
 -5 3 8 99.81 9.77
 -5 -3 8 95.02 9.73
 -5 3 8 102.29 9.76
 -5 -3 8 66.59 8.66
 -5 -3 8 91.87 8.21
 -5 3 8 84.3 7.92
 -5 -3 8 90.51 6.85
 -5 3 8 88.54 6.38
 -5 3 8 90.14 6.95
 -5 -3 7 88.91 6.24
 -5 3 7 84.29 6.37
 -5 3 7 87.17 6.03
 -5 -3 7 83.67 15.15
 -5 3 7 79.6 14.07
 -5 3 7 78.38 7.05
 -5 3 7 84.83 12.34
 -5 -3 7 66.66 11.72
 -5 -3 7 83.6 7.41
 -5 3 7 81.52 7.81
 -5 -3 7 87.81 7.8
 -5 -3 7 88.52 6.99
 -5 -3 7 78.48 6.58
 -5 -3 7 82.38 6.67
 -5 3 7 89.33 6.62
 -5 3 7 84.87 8.65
 -5 -3 7 72.45 8.04
 -5 3 7 69.56 8.04
 -5 -3 7 73.86 8.48
 -5 3 7 91.74 6.34
 -5 -3 7 88.19 7.45
 -5 3 7 83.5 7.39
 -5 3 6 1.73 1.75
 -5 -3 6 3.02 1.55
 -5 -3 6 1.94 1.71
 -5 3 6 1.02 2.97
 -5 -3 6 5.49 3.62
 -5 3 6 2.78 1.63
 -5 3 6 3.64 1.99
 -5 -3 6 2.7 1.98
 -5 3 6 4.23 4.09
 -5 -3 6 -3.04 4.42
 -5 3 6 2.96 2.42
 -5 -3 6 0.43 2.34
 -5 3 6 2.58 2.68
 -5 -3 6 5.31 2.71
 -5 3 6 2.64 1.44
 -5 -3 6 1.2 1.78
 -5 3 6 5.89 2.1
 -5 -3 5 82.97 12.72
 -5 3 5 62.02 11.02
 -5 3 5 62.39 6.61
 -5 -3 5 66.9 6.81
 -5 3 5 73.85 6.98
 -5 -3 5 70.59 7.04
 -5 3 5 80.04 10.24
 -5 -3 5 74.35 10.3
 -5 3 5 66.72 4.85
 -5 -3 5 55.71 5.73
 -5 3 5 57.66 9.98
 -5 -3 5 69.32 10.42
 -5 3 4 73.25 11.64
 -5 -3 4 69.13 11.64
 -5 -3 4 87.81 6.89
 -5 3 4 78.44 6.87
 -5 3 4 75.85 9.86
 -5 -3 4 79.36 10.38
 -5 3 4 71.24 7
 -5 -3 4 74.24 7.13
 -5 3 4 81.69 7.2
 -5 -3 4 75.66 7.29
 -5 -3 4 74.06 6.11
 -5 -3 4 83.37 10.74
 -5 3 4 91.35 11.58
 -5 -3 3 9.09 4.99
 -5 3 3 1.06 3.49
 -5 -3 3 2.31 1.77
 -5 3 3 1.53 1.75
 -5 -3 3 3.02 3.49
 -5 3 3 6.89 3.67
 -5 -3 3 2.45 2.84
 5 -3 -3 3.05 1.81
 -5 -3 3 2.58 1.76
 -5 -3 3 5.03 3.19
 -5 3 3 3.55 3.52
 -5 -3 2 517.37 26.34
 -5 3 2 519.68 26.55
 -5 -3 2 528.8 35.51
 -5 -3 2 506.72 33.86
 -5 3 2 504.9 34.14
 -5 -3 2 496.13 31.75
 -5 3 2 502.4 31.3
 -5 -3 2 515.79 25.26
 -5 3 2 513.14 32.55
 -5 -3 2 565.28 33.02
 -5 3 1 101.77 6.65
 -5 3 1 81.71 11.76
 -5 -3 1 89.87 11.72
 -5 -3 1 76.69 6.99
 -5 3 1 105.51 8.67
 -5 -3 1 91.16 10.99
 -5 3 1 105.28 11.7
 -5 3 1 100.32 7.67
 -5 -3 1 95.57 7.45
 -5 -3 1 87.26 11.82
 -5 3 1 91.44 12.19
 -5 3 0 504.53 24.92
 -5 3 0 479.66 34.66
 -5 -3 0 524.05 33.95
 -5 -3 0 460.26 27.35
 -5 3 0 505.44 27.84
 -5 3 0 467.23 31.67
 -5 -3 0 459.36 31.24
 -5 -3 0 530.7 26.16
 -5 3 0 509.48 26.24
 -5 3 -1 9.65 2.37
 -5 3 -1 7.85 4.32
 -5 -3 -1 7.87 5.1
 -5 -3 -1 7.67 2.92
 -5 3 -1 6.81 2.67
 -5 -3 -1 11.09 4.44
 -5 3 -1 10.93 4.51
 -5 -3 -1 7.68 2.57
 -5 3 -1 7.96 2.62
 -5 3 -2 1311.77 76.6
 -5 -3 -2 1406.41 75.17
 -5 3 -2 1223.92 62.08
 -5 -3 -2 1261.81 67.22
 -5 3 -2 1387.81 67.18
 -5 -3 -2 1318.09 63.41
 -5 3 -2 1370.1 64.04
 -5 3 -3 6.13 2.42
 -5 3 -3 8.86 6.15
 -5 -3 -3 1.5 4.67
 -5 -3 -3 0.85 2.48
 -5 3 -3 4.74 2.88
 -5 -3 -3 5.76 2.84
 -5 3 -3 2.58 2.54
 -5 -3 -4 884.48 42.05
 -5 3 -4 788.27 60.05
 -5 -3 -4 904.81 59.48
 -5 3 -4 909.77 44.87
 -5 -3 -4 824.03 50.59
 -5 -3 -4 925.71 43.75
 -5 3 -4 939.37 44.62
 -5 3 -4 849.01 50.05
 -5 -3 -4 891.19 46.5
 -5 3 -4 939.21 47.23
 -5 -3 -5 3.21 3.54
 -5 3 -5 10.85 3.95
 -5 -3 -5 5.83 1.77
 -5 3 -5 7.27 3.01
 -5 3 -5 2.32 7.22
 -5 -3 -5 11.96 6.93
 -5 -3 -5 10.24 4.52
 -5 3 -5 8.39 4.62
 -5 -3 -5 12.67 3.24
 -5 3 -5 6 2.64
 -5 -3 -6 1019.06 48.55
 -5 3 -6 985.52 72.6
 -5 -3 -6 946.95 68.83
 -5 3 -6 1031.61 51.69
 -5 -3 -6 929.41 59.52
 -5 3 -6 991.88 59.32
 -5 -3 -6 1063.57 51.14
 -5 3 -6 1140.61 52.2
 -5 -3 -6 1006.95 54.53
 -5 3 -6 1075.18 55.46
 -5 -3 -7 41.73 7.75
 -5 3 -7 38.5 7.42
 -5 -3 -7 43.29 4.5
 -5 3 -7 47.31 5.13
 -5 3 -7 39.25 6.01
 -5 3 -7 34.35 12.71
 -5 -3 -7 63.39 15.37
 -5 -3 -7 34.64 9.56
 -5 3 -7 35.61 8.53
 -5 -3 -7 53.08 6.53
 -5 3 -7 43.45 6.47
 -5 -3 -8 949.11 44.93
 -5 3 -8 966.8 45.57
 -5 3 -8 909.5 72.37
 -5 -3 -8 742.36 65.83
 -5 3 -8 929.68 48.53
 -5 -3 -8 851.18 58.35
 -5 3 -8 887.08 57.5
 -5 -3 -8 1037.87 48.42
 -5 3 -8 1016.29 49.05
 -5 -3 -8 871.61 51.69
 -5 3 -8 899.68 51.89
 -5 -3 -9 51.92 9
 -5 3 -9 35.72 7.66
 -5 3 -9 46.99 4.93
 -5 -3 -9 45.14 4.64
 -5 3 -9 40.02 13.67
 -5 -3 -9 28.66 11.94
 -5 3 -9 53.79 7.04
 -5 -3 -9 49.95 11.44
 -5 3 -9 30.35 9.04
 -5 3 -9 52.87 7.06
 -5 -3 -9 46.06 6.58
 -5 3 -10 434.3 46.6
 -5 -3 -10 439.5 45.74
 -5 3 -10 486.06 28.26
 -5 3 -10 465.53 24.64
 -5 -3 -10 417.98 37.14
 -5 -3 -10 541.43 28.27
 -5 3 -10 548.77 28.59
 -5 -3 -10 490 31.65
 -5 3 -10 466.33 30.95
 5 3 11 81.21 9.46
 5 -3 11 83.29 9.08
 5 3 11 99.64 10.1
 5 -3 11 70.93 8.59
 -5 -3 -11 76.19 10.14
 -5 3 -11 85.38 10.17
 -5 -3 -11 72.57 7.74
 -5 3 -11 96.43 8.6
 -5 3 -11 66.97 7.93
 5 3 12 382.05 22.71
 5 -3 12 340.26 21.55
 5 3 12 392.65 22.86
 5 -3 12 350.36 21.67
 -5 -3 -12 315.59 22.77
 -5 3 -12 349.53 22.95
 -5 -3 -12 405.21 21.16
 -5 3 -12 411.31 21.3
 -5 3 -12 361.62 21.09
 5 3 13 20.74 4.26
 5 -3 13 20.83 3.8
 5 3 13 23.09 4.21
 5 -3 13 25.81 4.16
 5 3 13 22.46 4.15
 -5 3 -13 26.63 3.65
 5 -3 13 26.6 4.08
 -5 -3 -13 28.01 3.82
 -5 -3 -13 21.81 4.5
 -5 3 -13 19.52 4.03
 5 -3 14 238.15 12.57
 5 3 14 239.07 12.92
 -5 -3 -14 225.95 12.26
 -5 3 -14 238.07 12.36
 -5 3 -14 196.23 12.04
 -5 -3 -14 238.98 12.69
 -5 4 16 92.77 7.93
 -5 -4 16 100.31 7.87
 -5 4 16 89.22 7.97
 -5 -4 16 95.49 7.78
 -5 -4 16 99.15 6.95
 -5 4 16 97.87 7.24
 -5 -4 16 109.12 7.08
 -5 4 16 94.79 7.02
 -5 4 15 10.95 3.52
 -5 -4 15 7.3 3.07
 -5 4 15 3.38 2.78
 -5 -4 15 6.99 3.27
 -5 4 15 7.81 2.76
 -5 -4 15 4.69 2.47
 -5 -4 15 11.28 2.96
 -5 4 15 9.05 3.17
 -5 4 14 211.69 13.44
 -5 -4 14 216.81 13.56
 -5 -4 14 213.26 13.64
 -5 4 14 198.45 15.25
 -5 -4 14 195.15 14.69
 -5 4 14 180.05 14.97
 -5 -4 14 208.45 15.07
 -5 -4 14 198.4 11.67
 -5 -4 14 228.85 13.67
 -5 4 14 210.26 13.74
 -5 -4 14 169.45 12.72
 -5 4 13 55.01 7.8
 -5 4 13 40.31 6.7
 -5 -4 13 41.88 6.7
 -5 -4 13 31.12 6.06
 -5 4 13 43.99 5.76
 -5 -4 13 41.73 5.79
 -5 4 13 46.69 4.84
 -5 -4 13 37.67 4.35
 -5 -4 13 46.35 5.88
 -5 -4 13 33.09 4.86
 -5 4 13 34.7 5.5
 -5 4 12 361.37 36.84
 -5 -4 12 331.19 36.4
 -5 -4 12 386.56 21.37
 -5 4 12 377.13 33.22
 -5 -4 12 412 34.5
 -5 -4 12 430.84 23.16
 -5 4 12 376.42 22.49
 -5 4 12 379.85 24.99
 -5 -4 12 400.37 24.76
 -5 4 12 387.26 25.21
 -5 -4 12 399 24.9
 -5 -4 12 395.5 21.18
 -5 4 12 422.95 21.34
 -5 -4 12 379.82 22
 -5 -4 12 386.59 22.58
 -5 4 12 389.23 23.06
 -5 -4 11 25.31 4.01
 -5 4 11 25.83 8.16
 -5 -4 11 26.27 8.87
 -5 4 11 17.71 4.34
 -5 -4 11 16.72 3.88
 -5 -4 11 13.37 3.24
 -5 4 11 11.39 3.03
 -5 4 11 25.47 5.96
 -5 -4 11 15.34 4.78
 -5 4 11 31.15 6.51
 -5 -4 11 22.47 5.45
 -5 -4 11 20.5 10.04
 -5 4 11 8.9 8.14
 -5 -4 11 19.19 3.55
 -5 -4 11 19.49 4.3
 -5 4 11 12.01 4.04
 -5 4 10 353.99 35.09
 -5 -4 10 353.85 35.41
 -5 4 10 365.87 20.77
 -5 -4 10 379.62 21.14
 -5 4 10 360.52 31.19
 -5 -4 10 369.9 31.72
 -5 4 10 335.47 19.51
 -5 -4 10 353.22 19.47
 -5 -4 10 348.48 20.23
 -5 -4 10 348.36 19.37
 -5 4 10 344.04 22.64
 -5 -4 10 341.59 22.43
 -5 4 10 332.11 22.64
 -5 -4 10 378.18 23.01
 -5 4 10 360.35 19.47
 -5 -4 10 362.17 20.84
 -5 4 10 367.78 21.02
 -5 -4 10 326.46 19.38
 -5 -4 9 12.19 7.07
 -5 4 9 5.79 6.73
 -5 4 9 16.07 3.11
 -5 4 9 21 6.89
 -5 -4 9 19.02 6.84
 -5 4 9 14.77 3.49
 -5 -4 9 12.65 3.69
 -5 -4 9 9.69 3.06
 -5 -4 9 12.01 2.94
 -5 4 9 10.22 2.62
 -5 4 9 14.22 4.13
 -5 -4 9 10.03 3.76
 -5 4 9 8.08 3.57
 -5 -4 9 14.64 4.45
 -5 -4 9 14.19 2.69
 -5 -4 9 12.12 3.39
 -5 4 9 14.51 3.79
 -5 4 9 9.28 2.08
 -5 4 8 945.54 47.52
 -5 4 8 1059.36 48.71
 -5 4 8 1046.08 65.78
 -5 -4 8 1051.13 66.84
 -5 4 8 1014.07 49.51
 -5 -4 8 1063.83 50.11
 -5 4 8 1062.39 48.81
 -5 4 8 1068.5 60.78
 -5 -4 8 1151.82 63.19
 -5 -4 8 975.84 49.12
 -5 -4 8 1010.92 49.23
 -5 4 8 1005.38 51.67
 -5 -4 8 1045.3 51.94
 -5 4 8 1080.55 52.21
 -5 -4 8 1019.54 51.96
 -5 4 8 1055.39 48.58
 -5 -4 8 1068.53 50.05
 -5 4 8 1085.57 50.18
 -5 4 7 65.94 5.56
 -5 4 7 60.22 5.04
 -5 -4 7 63.6 12.87
 -5 4 7 68.22 12.68
 -5 4 7 66.83 6.23
 -5 -4 7 72.9 11.48
 -5 4 7 71.85 7.03
 -5 -4 7 75.27 7.02
 -5 -4 7 63.09 6.14
 -5 4 7 99.1 12.55
 -5 -4 7 64.72 5.91
 -5 -4 7 63.43 5.94
 -5 4 7 67.87 5.69
 -5 -4 7 71.96 6.38
 -5 4 7 62.42 7.2
 -5 -4 7 69.92 7.48
 -5 4 7 73.14 7.77
 -5 -4 7 62.9 7.25
 -5 4 7 67.68 5.47
 -5 -4 7 70.47 6.4
 -5 4 7 57.33 5.98
 -5 -4 6 858.79 38.94
 -5 -4 6 848.45 53
 -5 4 6 786.9 51.41
 -5 4 6 786.79 39.31
 -5 -4 6 794.19 39.69
 -5 -4 6 841.2 40.19
 -5 4 6 900.97 39.09
 -5 4 6 849.62 48.2
 -5 -4 6 887.99 49.39
 -5 4 6 866.78 40.74
 -5 -4 6 816.74 39.32
 -5 -4 6 794.97 39.62
 -5 4 6 779.47 41.08
 -5 -4 6 786.57 41.28
 -5 4 6 808.15 41.29
 -5 -4 6 779.07 41.34
 -5 4 6 818.34 38.58
 -5 -4 6 825.88 39.78
 -5 4 6 819.49 39.63
 -5 -4 5 104.7 14.2
 -5 4 5 105.51 13.92
 -5 4 5 99.11 8.46
 -5 -4 5 108.4 8.82
 -5 4 5 101.83 8.53
 -5 -4 5 114.64 9.04
 -5 -4 5 103.89 12.22
 -5 4 5 110.94 12.22
 -5 4 5 106.47 6.8
 -5 -4 5 93.61 7.86
 -5 4 5 118.39 13.79
 -5 -4 5 106.99 12.93
 -5 4 4 1327.08 71.01
 -5 -4 4 1293.34 71.63
 -5 -4 4 1397.97 61.05
 -5 4 4 1407.51 61.31
 -5 4 4 1252.33 61.31
 -5 -4 4 1256.47 61.46
 -5 4 4 1205.57 61.3
 -5 -4 4 1254.95 61.58
 -5 4 4 1384.95 59.01
 -5 -4 4 1131.8 59.97
 -5 -4 4 1367 68.95
 -5 4 4 1380.61 69.71
 -5 4 4 1295.49 67.11
 -5 -4 4 1443.89 68.9
 -5 -4 3 52.39 5.01
 -5 4 3 46.7 4.83
 -5 -4 3 49.41 9.26
 -5 4 3 49.26 9.11
 5 -4 -3 52.63 5.75
 -5 4 3 43.04 7.31
 -5 -4 3 51.19 7.77
 -5 -4 3 39.52 4.42
 -5 -4 3 45.81 7.72
 -5 4 3 56.08 8.6
 -5 -4 2 1229.85 56.4
 -5 4 2 1186.63 56.48
 -5 -4 2 1259.03 65.11
 -5 4 2 1259.93 65.96
 5 -4 -2 1263.67 58.22
 -5 4 2 1338.82 63.18
 -5 -4 2 1268.3 63.19
 -5 -4 2 1140.55 55.54
 -5 4 2 1160.04 54.69
 -5 -4 2 1309.19 63.45
 -5 4 2 1245.78 63.53
 -5 4 1 11.34 2.26
 -5 4 1 13.53 5.15
 -5 -4 1 18.48 5.68
 -5 4 1 13.87 4.52
 -5 -4 1 23.68 5.27
 -5 -4 1 18.37 2.99
 -5 4 1 12.65 2.63
 -5 -4 1 13.09 4.96
 -5 4 1 5 4.15
 -5 4 0 963.91 48.46
 -5 4 0 1083.12 59.66
 -5 -4 0 1078.93 58.1
 -5 4 0 1029.72 52.07
 -5 4 0 928.33 54.85
 -5 -4 0 950.48 54.56
 -5 4 0 1117.57 59.14
 -5 -4 0 1062.34 49.13
 -5 4 0 1130.32 49.69
 -5 4 -1 21.93 3.51
 -5 4 -1 23.2 6.52
 -5 -4 -1 18.86 5.63
 -5 4 -1 25.92 4.9
 -5 -4 -1 31.79 6.28
 -5 4 -1 24 6.1
 -5 -4 -1 26.32 3.8
 -5 4 -1 29.9 4.14
 -5 4 -2 594.42 40.42
 -5 -4 -2 558.9 37.52
 -5 4 -2 510.85 28.29
 -5 -4 -2 547.29 28.94
 -5 4 -2 549.2 29.32
 -5 4 -2 550.86 32.67
 -5 -4 -2 647.04 37.13
 -5 4 -2 594.3 36.84
 -5 -4 -3 23.41 2.86
 -5 4 -3 26.51 4.18
 -5 4 -3 19.17 7.07
 -5 -4 -3 10.89 5.85
 -5 4 -3 20.17 5.01
 5 4 3 19.73 4.59
 -5 -4 -3 14.24 3.55
 -5 4 -3 16.15 3.65
 -5 -4 -4 394.34 20.03
 -5 4 -4 429.74 35.9
 -5 -4 -4 379.16 32.3
 -5 4 -4 390.68 22.17
 -5 4 -4 413.55 21.67
 -5 4 -4 341.84 26.28
 -5 -4 -4 366.89 20.75
 -5 -4 -4 401.57 23.39
 -5 4 -4 406.96 23.73
 -5 -4 -5 4.55 3.07
 -5 4 -5 5.36 2.94
 -5 -4 -5 4.32 1.64
 -5 4 -5 9.96 3.13
 -5 4 -5 10.29 5.99
 -5 -4 -5 12.44 6.48
 -5 -4 -5 2.34 3.64
 -5 4 -5 7.38 3.85
 -5 -4 -5 7.97 2.54
 -5 4 -5 4.57 2.45
 -5 -4 -6 466.15 23.76
 -5 4 -6 536.74 44.5
 -5 -4 -6 442.77 39.44
 -5 4 -6 458.71 26.24
 -5 -4 -6 374.37 32.36
 -5 4 -6 506.24 34.36
 -5 -4 -6 453.38 25.1
 -5 4 -6 477.23 25.92
 -5 -4 -6 439.34 27.87
 -5 4 -6 560.13 29.92
 -5 -4 -7 -0.72 3.08
 -5 4 -7 -0.74 3.23
 -5 -4 -7 2.43 1.6
 -5 4 -7 4.04 2.66
 -5 4 -7 -2.53 4.82
 -5 -4 -7 2.25 5.53
 -5 -4 -7 4.41 3.95
 -5 4 -7 -1.32 2.9
 5 -4 7 -0.3 2.35
 -5 -4 -7 1.25 2.29
 -5 4 -7 3.24 2.74
 -5 -4 -8 73.61 10.23
 -5 4 -8 100.8 11.01
 -5 4 -8 74.56 6.69
 -5 -4 -8 69.88 6.2
 -5 4 -8 83.62 18.55
 -5 -4 -8 73.55 16.92
 -5 4 -8 70.76 8.2
 -5 -4 -8 70.51 13.11
 -5 4 -8 78.75 13
 -5 -4 -8 72.5 7.55
 -5 4 -8 82.33 8.23
 5 -4 8 75.63 6.81
 -5 -4 -9 4.03 3.85
 -5 4 -9 2.36 3.35
 -5 4 -9 5.47 3.18
 -5 4 -9 2.73 5.2
 -5 -4 -9 7.63 6.84
 -5 -4 -9 3.17 1.69
 -5 4 -9 4 2.11
 -5 -4 -9 -1.68 4.52
 -5 4 -9 -1.51 3.31
 5 -4 9 0.96 1.89
 -5 -4 -9 0.93 2.7
[truncated: 663,656 more chars]
