# Supplementary material for: Bridged Pyrroloindole‐CAYC‐Gold Complexes: Harnessing Weak Secondary Intramolecular Au···H−C(sp3 ) Interactions in Gold(I) Catalysis
Source: Angew Chem Int Ed Engl. 2026 Mar 15;65(17):e26091. doi: 10.1002/anie.202526091 (PMC12994864; doi:10.1002/anie.202526091)
Supplement: Supplementary file 2 — Supporting File2: anie71581‐sup‐0002‐Data.zip. [file ANIE-65-e26091-s002.zip › 9d-[Au].cif]

 
data_231110ral_ssb_926_100k_sq
# start Validation Reply Form
_vrf_PLAT971_231110ral_ssb_926_100k_sq
;
PROBLEM: Check Calcd Resid. Dens. 1.02Ang From Au1 3.70 eA-3
RESPONSE: This electron density near Au2 has to be residual density
not accounted for in the calcuation. There certainly is no atom at
that position.
;
# end Validation Reply Form 
_audit_creation_method            'SHELXL-2019/1'
_shelx_SHELXL_version_number      '2019/1'
_chemical_name_systematic         ?
_chemical_name_common             ?
_chemical_melting_point           ?
_chemical_formula_moiety          'C57 H41 Au Cl N S' 
_chemical_formula_sum             'C57 H41 Au Cl N S' 
_chemical_formula_weight          1004.38

loop_
 _atom_type_symbol
 _atom_type_description
 _atom_type_scat_dispersion_real
 _atom_type_scat_dispersion_imag
 _atom_type_scat_source
 'C'  'C'   0.0181   0.0091
 'International Tables Vol C Tables 4.2.6.8 and 6.1.1.4'
 'H'  'H'   0.0000   0.0000
 'International Tables Vol C Tables 4.2.6.8 and 6.1.1.4'
 'Au'  'Au'  -4.4197   7.2980
 'International Tables Vol C Tables 4.2.6.8 and 6.1.1.4'
 'Cl'  'Cl'   0.3639   0.7018
 'International Tables Vol C Tables 4.2.6.8 and 6.1.1.4'
 'N'  'N'   0.0311   0.0180
 'International Tables Vol C Tables 4.2.6.8 and 6.1.1.4'
 'S'  'S'   0.3331   0.5567
 'International Tables Vol C Tables 4.2.6.8 and 6.1.1.4'
 
_space_group_crystal_system       triclinic
_space_group_IT_number            2
_space_group_name_H-M_alt         'P -1'
_space_group_name_Hall            '-P 1'
 
_shelx_space_group_comment
;
The symmetry employed for this shelxl refinement is uniquely defined
by the following loop, which should always be used as a source of
symmetry information in preference to the above space-group names.
They are only intended as comments.
;
 
loop_
 _space_group_symop_operation_xyz
 'x, y, z'
 '-x, -y, -z'
 
_cell_length_a                    8.7115(1)
_cell_length_b                    24.1259(4)
_cell_length_c                    25.1427(5)
_cell_angle_alpha                 112.807(2)
_cell_angle_beta                  99.967(2)
_cell_angle_gamma                 98.444(1)
_cell_volume                      4662.55(15)
_cell_formula_units_Z             4
_cell_measurement_temperature     100(2)
_cell_measurement_reflns_used     46203
_cell_measurement_theta_min       1.952
_cell_measurement_theta_max       75.980
 
_exptl_crystal_description        needle
_exptl_crystal_colour             colourless
_exptl_crystal_density_meas       ?
_exptl_crystal_density_method     ?
_exptl_crystal_density_diffrn     1.431          
_exptl_crystal_F_000              2008
_exptl_transmission_factor_min    ?
_exptl_transmission_factor_max    ?
_exptl_crystal_size_max           0.16
_exptl_crystal_size_mid           0.02
_exptl_crystal_size_min           0.006
_exptl_absorpt_coefficient_mu     7.158
_shelx_estimated_absorpt_T_min    ?
_shelx_estimated_absorpt_T_max    ?
_exptl_absorpt_correction_T_min                   0.69433
_exptl_absorpt_correction_T_max                   1.00000
_exptl_absorpt_correction_type            multi-scan
_exptl_absorpt_process_details
;
CrysAlisPro 1.171.42.102a (Rigaku Oxford Diffraction, 2023)
Empirical absorption correction using spherical harmonics,
implemented in SCALE3 ABSPACK scaling algorithm.
;
_oxdiff_exptl_absorpt_empirical_full_min           0.692
_oxdiff_exptl_absorpt_empirical_full_max           1.516
_oxdiff_exptl_absorpt_empirical_details
;
Empirical correction (ABSPACK) includes:
- Absorption correction using spherical harmonics
- Frame scaling
;
_diffrn_ambient_temperature       100(2)
_diffrn_source 'micro-focus sealed X-ray tube'
_diffrn_source_type 'PhotonJet (Cu) X-ray Source'
_diffrn_radiation_probe x-ray
_diffrn_radiation_type 'Cu K\a'
_diffrn_radiation_wavelength 1.54184
_diffrn_radiation_monochromator mirror
_diffrn_measurement_device 'four-circle diffractometer'
_diffrn_measurement_device_type 'XtaLAB Synergy, Dualflex, HyPix'
_diffrn_detector 'Hybrid Pixel Array Detector'
_diffrn_detector_type HyPix
_diffrn_detector_area_resol_mean 10.0000
_diffrn_reflns_number             125431
_diffrn_reflns_av_unetI/netI      0.0610
_diffrn_reflns_av_R_equivalents   0.1023
_diffrn_reflns_limit_h_min        -10
_diffrn_reflns_limit_h_max        10
_diffrn_reflns_limit_k_min        -27
_diffrn_reflns_limit_k_max        30
_diffrn_reflns_limit_l_min        -31
_diffrn_reflns_limit_l_max        31
_diffrn_reflns_theta_min          1.970
_diffrn_reflns_theta_max          76.438
_diffrn_reflns_theta_full         67.684
_diffrn_measured_fraction_theta_max   0.966
_diffrn_measured_fraction_theta_full  0.997
_diffrn_reflns_Laue_measured_fraction_max    0.966
_diffrn_reflns_Laue_measured_fraction_full   0.997
_diffrn_reflns_point_group_measured_fraction_max   0.966
_diffrn_reflns_point_group_measured_fraction_full  0.997
_reflns_number_total              18895
_reflns_number_gt                 14241
_reflns_threshold_expression      'I > 2\s(I)'
_reflns_Friedel_coverage          0.000
_reflns_Friedel_fraction_max      .
_reflns_Friedel_fraction_full     .
 
_reflns_special_details
;
 Reflections were merged by SHELXL according to the crystal
 class for the calculation of statistics and refinement.
 
 Structure factors included contributions from the .fab file.
 
 _reflns_Friedel_fraction is defined as the number of unique
 Friedel pairs measured divided by the number that would be
 possible theoretically, ignoring centric projections and
 systematic absences.
;
 
_computing_data_collection     'CrysAlisPro 1.171.42.58a (Rigaku OD, 2022)'
_computing_cell_refinement     'CrysAlisPro 1.171.42.58a (Rigaku OD, 2022)'
_computing_data_reduction      'CrysAlisPro 1.171.42.58a (Rigaku OD, 2022)'
_computing_structure_solution     'SHELXL-2018/3 (Sheldrick, 2018)'
_computing_structure_refinement 'SHELXL-2018/3 (Sheldrick, 2018)'
_computing_molecular_graphics     'SHELXTL'
_computing_publication_material   'SHELXTL'
_refine_ls_structure_factor_coef  Fsqd
_refine_ls_matrix_type            full
_refine_ls_weighting_scheme       calc
_refine_ls_weighting_details
'w=1/[\s^2^(Fo^2^)+(0.0781P)^2^+6.9617P] where P=(Fo^2^+2Fc^2^)/3'
_atom_sites_solution_primary      direct
_atom_sites_solution_secondary    difmap
_atom_sites_solution_hydrogens    geom
_refine_ls_hydrogen_treatment     constr
_refine_ls_extinction_method      none
_refine_ls_extinction_coef        .
_refine_ls_number_reflns          18895
_refine_ls_number_parameters      1101
_refine_ls_number_restraints      0
_refine_ls_R_factor_all           0.0737
_refine_ls_R_factor_gt            0.0526
_refine_ls_wR_factor_ref          0.1462
_refine_ls_wR_factor_gt           0.1329
_refine_ls_goodness_of_fit_ref    1.035
_refine_ls_restrained_S_all       1.035
_refine_ls_shift/su_max           0.002
_refine_ls_shift/su_mean          0.000
 
loop_
 _atom_site_label
 _atom_site_type_symbol
 _atom_site_fract_x
 _atom_site_fract_y
 _atom_site_fract_z
 _atom_site_U_iso_or_equiv
 _atom_site_adp_type
 _atom_site_occupancy
 _atom_site_site_symmetry_order  
 _atom_site_calc_flag
 _atom_site_refinement_flags_posn
 _atom_site_refinement_flags_adp
 _atom_site_refinement_flags_occupancy
 _atom_site_disorder_assembly
 _atom_site_disorder_group
Au1 Au 0.01872(3) 0.77607(2) 0.63380(2) 0.03416(8) Uani 1 1 d . . . . .
Au2 Au 0.71626(3) 0.66996(2) 0.30161(2) 0.04398(9) Uani 1 1 d . . . . .
S1 S 0.22229(17) 0.89019(7) 0.61148(6) 0.0373(3) Uani 1 1 d . . . . .
S2 S 0.55241(18) 0.58503(7) 0.36224(7) 0.0396(3) Uani 1 1 d . . . . .
Cl1 Cl -0.1354(2) 0.68229(8) 0.56088(7) 0.0519(4) Uani 1 1 d . . . . .
Cl2 Cl 0.8170(3) 0.77397(10) 0.35446(12) 0.0815(7) Uani 1 1 d . . . . .
N1 N 0.2050(5) 0.8797(2) 0.75893(19) 0.0303(10) Uani 1 1 d . . . . .
N1A N 0.5976(6) 0.5339(3) 0.2026(2) 0.0365(11) Uani 1 1 d . . . . .
C10 C 0.0740(6) 0.8126(3) 0.8056(2) 0.0335(12) Uani 1 1 d . . . . .
C11 C 0.1720(6) 0.8626(3) 0.8058(2) 0.0317(12) Uani 1 1 d . . . . .
C1 C 0.1553(6) 0.8565(3) 0.6967(2) 0.0343(13) Uani 1 1 d . . . . .
C9 C 0.0649(7) 0.8140(3) 0.8613(3) 0.0385(13) Uani 1 1 d . . . . .
H9 H -0.002026 0.779586 0.862030 0.046 Uiso 1 1 calc R U . . .
C55 C 0.3360(7) 1.0257(3) 0.8851(3) 0.0392(14) Uani 1 1 d . . . . .
C6A C 0.5712(7) 0.4653(3) 0.1061(3) 0.0380(14) Uani 1 1 d . . . . .
C1A C 0.6235(7) 0.5780(3) 0.2595(3) 0.0383(13) Uani 1 1 d . . . . .
C5A C 0.4720(7) 0.4286(3) 0.1317(3) 0.0369(13) Uani 1 1 d . . . . .
C41 C -0.4096(8) 0.8214(3) 0.7546(3) 0.0454(15) Uani 1 1 d . . . . .
H41 H -0.436922 0.859690 0.774058 0.054 Uiso 1 1 calc R U . . .
C4X C 0.4003(8) 0.8447(3) 0.5307(3) 0.0427(14) Uani 1 1 d . . . . .
C40 C -0.5279(7) 0.7706(3) 0.7139(3) 0.0403(14) Uani 1 1 d . . . . .
H40 H -0.635900 0.773563 0.704521 0.048 Uiso 1 1 calc R U . . .
C37 C -0.2078(7) 0.7623(3) 0.7402(2) 0.0342(12) Uani 1 1 d . . . . .
C5 C 0.3681(6) 0.9627(3) 0.8508(3) 0.0339(12) Uani 1 1 d . . . . .
C13 C -0.0322(6) 0.7571(3) 0.7504(2) 0.0332(12) Uani 1 1 d . . . . .
H13 H 0.004511 0.760157 0.715866 0.040 Uiso 1 1 calc R U . . .
C108 C 0.5188(7) 0.3693(3) 0.1297(3) 0.0374(13) Uani 1 1 d . . . . .
C6 C 0.2634(6) 0.9121(3) 0.8599(3) 0.0361(13) Uani 1 1 d . . . . .
C42 C -0.2511(7) 0.8174(3) 0.7675(3) 0.0397(13) Uani 1 1 d . . . . .
H42 H -0.171367 0.852956 0.795599 0.048 Uiso 1 1 calc R U . . .
C12J C 0.5362(9) 0.8208(3) 0.5154(3) 0.0488(16) Uani 1 1 d . . . . .
C60 C 0.4119(8) 1.0596(4) 0.9458(3) 0.0503(16) Uani 1 1 d . . . . .
H60 H 0.487493 1.043922 0.964593 0.060 Uiso 1 1 calc R U . . .
C3 C 0.3366(7) 0.9534(3) 0.7385(3) 0.0407(14) Uani 1 1 d . . . . .
H3 H 0.404609 0.990032 0.742281 0.049 Uiso 1 1 calc R U . . .
C49 C 0.5492(7) 0.9655(3) 0.8688(3) 0.0390(14) Uani 1 1 d . . . . .
C4 C 0.3110(6) 0.9371(3) 0.7833(3) 0.0347(12) Uani 1 1 d . . . . .
C114 C 0.2933(7) 0.4153(4) 0.1010(3) 0.0436(15) Uani 1 1 d . . . . .
C43 C -0.0063(7) 0.6956(3) 0.7492(2) 0.0352(13) Uani 1 1 d . . . . .
C4A C 0.5101(7) 0.4770(3) 0.1953(3) 0.0381(14) Uani 1 1 d . . . . .
C3A C 0.4775(7) 0.4829(3) 0.2480(3) 0.0384(13) Uani 1 1 d . . . . .
H3A H 0.420772 0.451910 0.256508 0.046 Uiso 1 1 calc R U . . .
C56 C 0.2295(7) 1.0508(3) 0.8589(3) 0.0438(15) Uani 1 1 d . . . . .
H56 H 0.176858 1.029300 0.817727 0.053 Uiso 1 1 calc R U . . .
C75 C 0.5250(8) 0.5237(3) 0.3856(3) 0.0383(13) Uani 1 1 d . . . . .
C23 C 0.4016(8) 1.0003(3) 0.6224(3) 0.0465(15) Uani 1 1 d . . . . .
H23 H 0.493212 0.986519 0.633810 0.056 Uiso 1 1 calc R U . . .
C11A C 0.6385(7) 0.5265(3) 0.1475(3) 0.0413(15) Uani 1 1 d . . . . .
C8 C 0.1479(7) 0.8626(3) 0.9152(3) 0.0399(14) Uani 1 1 d . . . . .
C15 C 0.1083(8) 0.9838(3) 0.5928(3) 0.0394(13) Uani 1 1 d . . . . .
C14 C 0.2495(7) 0.9650(3) 0.6102(3) 0.0393(14) Uani 1 1 d . . . . .
C85 C 0.3702(8) 0.6096(3) 0.3664(3) 0.0430(15) Uani 1 1 d . . . . .
C93 C 0.4671(9) 0.6598(3) 0.4776(3) 0.0443(15) Uani 1 1 d . . . . .
H93 H 0.567948 0.649668 0.475651 0.053 Uiso 1 1 calc R U . . .
C84 C 0.6643(8) 0.5052(3) 0.4032(3) 0.0388(13) Uani 1 1 d . . . . .
C7A C 0.5892(7) 0.4435(4) 0.0468(3) 0.0439(16) Uani 1 1 d . . . . .
H7A H 0.540718 0.402100 0.018636 0.053 Uiso 1 1 calc R U . . .
C38 C -0.3277(7) 0.7110(3) 0.6993(3) 0.0389(13) Uani 1 1 d . . . . .
H38 H -0.300866 0.672738 0.679543 0.047 Uiso 1 1 calc R U . . .
C94 C 0.3500(8) 0.6432(3) 0.4245(3) 0.0428(14) Uani 1 1 d . . . . .
C20 C 0.1323(8) 1.0419(3) 0.5892(3) 0.0448(15) Uani 1 1 d . . . . .
C2 C 0.2388(7) 0.9034(3) 0.6851(3) 0.0363(13) Uani 1 1 d . . . . .
C7 C 0.2487(7) 0.9118(3) 0.9139(3) 0.0397(14) Uani 1 1 d . . . . .
H7 H 0.308129 0.945637 0.950153 0.048 Uiso 1 1 calc R U . . .
C3Y C 0.3967(8) 0.8656(3) 0.5918(3) 0.0423(14) Uani 1 1 d . . . . .
C57 C 0.1991(8) 1.1075(4) 0.8928(3) 0.0519(17) Uani 1 1 d . . . . .
H57 H 0.128806 1.125194 0.874468 0.062 Uiso 1 1 calc R U . . .
C45 C -0.0608(8) 0.6079(4) 0.7730(4) 0.0544(18) Uani 1 1 d . . . . .
H45 H -0.121526 0.586120 0.789836 0.065 Uiso 1 1 calc R U . . .
C88 C 0.0883(8) 0.6482(4) 0.3750(4) 0.0521(17) Uani 1 1 d . . . . .
H88 H -0.009188 0.661050 0.377650 0.063 Uiso 1 1 calc R U . . .
C19 C -0.0059(9) 1.0614(3) 0.5711(3) 0.0488(16) Uani 1 1 d . . . . .
H19 H 0.007420 1.099386 0.567440 0.059 Uiso 1 1 calc R U . . .
C2A C 0.5478(7) 0.5461(3) 0.2875(3) 0.0372(13) Uani 1 1 d . . . . .
C54 C 0.6108(8) 0.9336(4) 0.8982(3) 0.0512(17) Uani 1 1 d . . . . .
H54 H 0.540158 0.906592 0.907332 0.061 Uiso 1 1 calc R U . . .
C9A C 0.7427(8) 0.5449(4) 0.0724(3) 0.0481(17) Uani 1 1 d . . . . .
H9A H 0.802193 0.572231 0.060393 0.058 Uiso 1 1 calc R U . . .
C10A C 0.7248(8) 0.5687(4) 0.1311(3) 0.0463(16) Uani 1 1 d . . . . .
C5Y C 0.2788(9) 0.8432(3) 0.4856(3) 0.0491(16) Uani 1 1 d . . . . .
H5 H 0.188714 0.859080 0.495151 0.059 Uiso 1 1 calc R U . . .
C109 C 0.6550(7) 0.3522(3) 0.1136(3) 0.0452(15) Uani 1 1 d . . . . .
H109 H 0.723343 0.377458 0.101986 0.054 Uiso 1 1 calc R U . . .
C111 C 0.5974(8) 0.2616(4) 0.1321(3) 0.0522(17) Uani 1 1 d . . . . .
H111 H 0.624503 0.225132 0.132688 0.063 Uiso 1 1 calc R U . . .
C39 C -0.4853(8) 0.7154(3) 0.6871(3) 0.0456(15) Uani 1 1 d . . . . .
H39 H -0.565827 0.679715 0.659815 0.055 Uiso 1 1 calc R U . . .
C44 C -0.0927(8) 0.6626(3) 0.7735(3) 0.0468(16) Uani 1 1 d . . . . .
H44 H -0.175119 0.677893 0.790810 0.056 Uiso 1 1 calc R U . . .
C46 C 0.0587(9) 0.5847(3) 0.7483(4) 0.0564(19) Uani 1 1 d . . . . .
H46 H 0.081188 0.547268 0.748054 0.068 Uiso 1 1 calc R U . . .
C22 C 0.4190(9) 1.0565(4) 0.6176(4) 0.0556(18) Uani 1 1 d . . . . .
H22 H 0.523243 1.081200 0.625967 0.067 Uiso 1 1 calc R U . . .
C50 C 0.6552(7) 1.0045(4) 0.8562(3) 0.0500(17) Uani 1 1 d . . . . .
H50 H 0.614922 1.027102 0.835554 0.060 Uiso 1 1 calc R U . . .
C21 C 0.2889(9) 1.0760(3) 0.6011(3) 0.0513(17) Uani 1 1 d . . . . .
H21 H 0.303974 1.114034 0.597427 0.062 Uiso 1 1 calc R U . . .
C48 C 0.1120(8) 0.6718(3) 0.7242(3) 0.0451(15) Uani 1 1 d . . . . .
H48 H 0.172020 0.693246 0.707024 0.054 Uiso 1 1 calc R U . . .
C11J C 0.5436(10) 0.7982(4) 0.4557(4) 0.0581(19) Uani 1 1 d . . . . .
H8 H 0.633697 0.783157 0.444916 0.070 Uiso 1 1 calc R U . . .
C10Y C 0.6566(9) 0.8197(4) 0.5607(4) 0.0532(18) Uani 1 1 d . . . . .
H10 H 0.746733 0.804244 0.550618 0.064 Uiso 1 1 calc R U . . .
C76 C 0.3753(8) 0.4969(3) 0.3867(3) 0.0458(15) Uani 1 1 d . . . . .
H76 H 0.283818 0.509509 0.373140 0.055 Uiso 1 1 calc R U . . .
C92 C 0.4381(9) 0.6907(3) 0.5325(3) 0.0510(17) Uani 1 1 d . . . . .
H92 H 0.517995 0.701407 0.568072 0.061 Uiso 1 1 calc R U . . .
C59 C 0.3796(10) 1.1147(4) 0.9787(3) 0.0575(19) Uani 1 1 d . . . . .
H59 H 0.433455 1.136856 1.019776 0.069 Uiso 1 1 calc R U . . .
C96 C 0.9766(9) 0.6555(4) 0.1911(3) 0.0550(18) Uani 1 1 d . . . . .
C58 C 0.2724(9) 1.1379(4) 0.9536(3) 0.0515(17) Uani 1 1 d . . . . .
H58 H 0.246639 1.175130 0.977340 0.062 Uiso 1 1 calc R U . . .
C119 C 0.1951(8) 0.4538(4) 0.1227(3) 0.0508(17) Uani 1 1 d . . . . .
H119 H 0.237754 0.490451 0.158610 0.061 Uiso 1 1 calc R U . . .
C13A C 0.7957(9) 0.6371(4) 0.1708(4) 0.0536(18) Uani 1 1 d . . . . .
H13A H 0.755502 0.646848 0.207593 0.064 Uiso 1 1 calc R U . . .
C89 C 0.2033(8) 0.6621(3) 0.4280(3) 0.0472(16) Uani 1 1 d . . . . .
C53 C 0.7777(8) 0.9401(4) 0.9155(3) 0.0564(19) Uani 1 1 d . . . . .
H53 H 0.819102 0.917725 0.936215 0.068 Uiso 1 1 calc R U . . .
C78 C 0.4899(9) 0.4327(3) 0.4260(3) 0.0473(16) Uani 1 1 d . . . . .
H78 H 0.477894 0.402280 0.441211 0.057 Uiso 1 1 calc R U . . .
C83 C 0.8188(8) 0.5303(3) 0.4019(3) 0.0493(16) Uani 1 1 d . . . . .
H83 H 0.834689 0.563713 0.390840 0.059 Uiso 1 1 calc R U . . .
C118 C 0.0339(8) 0.4400(4) 0.0930(4) 0.057(2) Uani 1 1 d . . . . .
H118 H -0.031716 0.467156 0.108836 0.068 Uiso 1 1 calc R U . . .
C8A C 0.6796(8) 0.4845(4) 0.0313(3) 0.0461(17) Uani 1 1 d . . . . .
C16 C -0.0487(8) 0.9491(3) 0.5797(3) 0.0449(15) Uani 1 1 d . . . . .
H16 H -0.065046 0.910350 0.581975 0.054 Uiso 1 1 calc R U . . .
C52 C 0.8787(8) 0.9784(4) 0.9022(3) 0.057(2) Uani 1 1 d . . . . .
H52 H 0.991115 0.982450 0.913105 0.069 Uiso 1 1 calc R U . . .
C18 C -0.1554(9) 1.0274(4) 0.5591(3) 0.0524(17) Uani 1 1 d . . . . .
H18 H -0.245126 1.042016 0.547529 0.063 Uiso 1 1 calc R U . . .
C12 C 0.1310(9) 0.8607(4) 0.9735(3) 0.0564(19) Uani 1 1 d . . . . .
H12A H 0.213205 0.841917 0.986954 0.085 Uiso 1 1 calc R U . . .
H12B H 0.024440 0.835999 0.967661 0.085 Uiso 1 1 calc R U . . .
H12C H 0.144598 0.902853 1.003706 0.085 Uiso 1 1 calc R U . . .
C47 C 0.1450(10) 0.6171(4) 0.7238(4) 0.0598(19) Uani 1 1 d . . . . .
H47 H 0.227448 0.601776 0.706531 0.072 Uiso 1 1 calc R U . . .
C112 C 0.4635(10) 0.2784(4) 0.1487(4) 0.063(2) Uani 1 1 d . . . . .
H112 H 0.397593 0.253718 0.161625 0.075 Uiso 1 1 calc R U . . .
C12X C 0.5162(8) 0.8636(4) 0.6342(3) 0.0486(16) Uani 1 1 d . . . . .
H12D H 0.510292 0.878134 0.674520 0.058 Uiso 1 1 calc R U . . .
C113 C 0.4243(9) 0.3311(4) 0.1467(4) 0.0571(19) Uani 1 1 d . . . . .
H113 H 0.329434 0.341483 0.157407 0.068 Uiso 1 1 calc R U . . .
C17 C -0.1799(9) 0.9704(4) 0.5634(4) 0.0548(18) Uani 1 1 d . . . . .
H17 H -0.285574 0.946900 0.555163 0.066 Uiso 1 1 calc R U . . .
C110 C 0.6922(8) 0.2987(4) 0.1144(3) 0.0534(17) Uani 1 1 d . . . . .
H110 H 0.784911 0.287281 0.102447 0.064 Uiso 1 1 calc R U . . .
C117 C -0.0291(9) 0.3886(5) 0.0421(4) 0.065(2) Uani 1 1 d . . . . .
H117 H -0.140017 0.378540 0.023088 0.078 Uiso 1 1 calc R U . . .
C7Y C 0.4240(11) 0.7977(4) 0.4133(3) 0.061(2) Uani 1 1 d . . . . .
H7Y H 0.431964 0.782386 0.373180 0.073 Uiso 1 1 calc R U . . .
C91 C 0.2897(10) 0.7061(3) 0.5356(4) 0.0554(18) Uani 1 1 d . . . . .
H91 H 0.268694 0.726316 0.573398 0.067 Uiso 1 1 calc R U . . .
C82 C 0.9468(9) 0.5076(4) 0.4163(4) 0.059(2) Uani 1 1 d . . . . .
H82 H 1.050416 0.524756 0.414750 0.071 Uiso 1 1 calc R U . . .
C79 C 0.6429(8) 0.4572(3) 0.4229(3) 0.0444(15) Uani 1 1 d . . . . .
C86 C 0.2547(9) 0.5960(4) 0.3155(3) 0.0525(17) Uani 1 1 d . . . . .
H86 H 0.270301 0.572634 0.277362 0.063 Uiso 1 1 calc R U . . .
C80 C 0.7787(9) 0.4353(4) 0.4379(3) 0.0549(18) Uani 1 1 d . . . . .
H80 H 0.767162 0.403545 0.451389 0.066 Uiso 1 1 calc R U . . .
C87 C 0.1123(9) 0.6170(4) 0.3204(4) 0.0572(19) Uani 1 1 d . . . . .
H87 H 0.033616 0.609321 0.285499 0.069 Uiso 1 1 calc R U . . .
C102 C 0.7260(9) 0.6753(4) 0.1392(4) 0.0576(19) Uani 1 1 d . . . . .
C77 C 0.3578(9) 0.4514(3) 0.4077(3) 0.0494(16) Uani 1 1 d . . . . .
H77 H 0.255050 0.433506 0.409345 0.059 Uiso 1 1 calc R U . . .
C12A C 0.7060(9) 0.4643(4) -0.0300(3) 0.0557(19) Uani 1 1 d . . . . .
H12E H 0.729874 0.423371 -0.042774 0.084 Uiso 1 1 calc R U . . .
H12F H 0.796413 0.494084 -0.029592 0.084 Uiso 1 1 calc R U . . .
H12G H 0.609184 0.462362 -0.057782 0.084 Uiso 1 1 calc R U . . .
C81 C 0.9234(9) 0.4586(4) 0.4335(4) 0.061(2) Uani 1 1 d . . . . .
H81 H 1.011287 0.441654 0.442120 0.074 Uiso 1 1 calc R U . . .
C90 C 0.1750(9) 0.6925(3) 0.4850(4) 0.0527(18) Uani 1 1 d . . . . .
H90 H 0.075473 0.703512 0.487981 0.063 Uiso 1 1 calc R U . . .
C100 C 1.2414(10) 0.6362(4) 0.1949(4) 0.066(2) Uani 1 1 d . . . . .
H100 H 1.308094 0.608383 0.182367 0.079 Uiso 1 1 calc R U . . .
C6Y C 0.2891(10) 0.8189(4) 0.4270(3) 0.0557(18) Uani 1 1 d . . . . .
H6 H 0.204652 0.816661 0.396178 0.067 Uiso 1 1 calc R U . . .
C12Y C 0.8190(8) 1.0111(4) 0.8733(4) 0.064(2) Uani 1 1 d . . . . .
H12Y H 0.890160 1.038484 0.864764 0.077 Uiso 1 1 calc R U . . .
C101 C 1.0765(9) 0.6158(4) 0.1721(4) 0.0595(19) Uani 1 1 d . . . . .
H101 H 1.031425 0.574390 0.143287 0.071 Uiso 1 1 calc R U . . .
C11Y C 0.6461(9) 0.8402(4) 0.6176(4) 0.0559(19) Uani 1 1 d . . . . .
H11Y H 0.728232 0.838567 0.646900 0.067 Uiso 1 1 calc R U . . .
C115 C 0.2281(8) 0.3641(5) 0.0474(4) 0.068(2) Uani 1 1 d . . . . .
H115 H 0.293652 0.337399 0.030372 0.082 Uiso 1 1 calc R U . . .
C107 C 0.8145(10) 0.7077(4) 0.1163(4) 0.059(2) Uani 1 1 d . . . . .
H107 H 0.925373 0.708423 0.120528 0.071 Uiso 1 1 calc R U . . .
C97 C 1.0460(11) 0.7158(4) 0.2340(4) 0.068(2) Uani 1 1 d . . . . .
H97 H 0.979378 0.742868 0.249063 0.082 Uiso 1 1 calc R U . . .
C99 C 1.3095(11) 0.6967(5) 0.2356(4) 0.074(3) Uani 1 1 d . . . . .
H99 H 1.422719 0.710811 0.250356 0.089 Uiso 1 1 calc R U . . .
C98 C 1.2111(12) 0.7367(5) 0.2549(5) 0.081(3) Uani 1 1 d . . . . .
H98 H 1.257033 0.778573 0.282409 0.097 Uiso 1 1 calc R U . . .
C106 C 0.7443(11) 0.7399(4) 0.0865(4) 0.068(2) Uani 1 1 d . . . . .
H106 H 0.806816 0.762381 0.070760 0.082 Uiso 1 1 calc R U . . .
C103 C 0.5652(11) 0.6756(5) 0.1336(5) 0.081(3) Uani 1 1 d . . . . .
H103 H 0.502464 0.653849 0.149897 0.098 Uiso 1 1 calc R U . . .
C116 C 0.0663(10) 0.3509(6) 0.0178(4) 0.085(3) Uani 1 1 d . . . . .
H116 H 0.023041 0.315715 -0.019289 0.103 Uiso 1 1 calc R U . . .
C105 C 0.5832(12) 0.7383(5) 0.0804(5) 0.076(2) Uani 1 1 d . . . . .
H105 H 0.533328 0.758839 0.059308 0.091 Uiso 1 1 calc R U . . .
C104 C 0.4956(12) 0.7072(5) 0.1045(6) 0.101(4) Uani 1 1 d . . . . .
H104 H 0.385345 0.707395 0.101207 0.121 Uiso 1 1 calc R U . . .
 
loop_
 _atom_site_aniso_label
 _atom_site_aniso_U_11
 _atom_site_aniso_U_22
 _atom_site_aniso_U_33
 _atom_site_aniso_U_23
 _atom_site_aniso_U_13
 _atom_site_aniso_U_12
Au1 0.03456(12) 0.03590(15) 0.03159(13) 0.01604(11) 0.00684(9) 0.00387(10)
Au2 0.04744(15) 0.04051(17) 0.05314(17) 0.02490(14) 0.02210(12) 0.01169(12)
S1 0.0429(7) 0.0356(8) 0.0356(7) 0.0198(6) 0.0074(6) 0.0056(6)
S2 0.0479(8) 0.0368(8) 0.0412(8) 0.0226(7) 0.0146(6) 0.0100(7)
Cl1 0.0530(9) 0.0473(10) 0.0435(8) 0.0136(7) 0.0093(7) -0.0035(7)
Cl2 0.0980(16) 0.0468(12) 0.0967(16) 0.0196(11) 0.0511(13) 0.0074(11)
N1 0.032(2) 0.035(3) 0.025(2) 0.016(2) 0.0057(17) 0.005(2)
N1A 0.036(2) 0.046(3) 0.042(3) 0.031(3) 0.014(2) 0.012(2)
C10 0.033(3) 0.036(3) 0.034(3) 0.016(3) 0.009(2) 0.011(2)
C11 0.029(3) 0.038(3) 0.028(3) 0.015(3) 0.005(2) 0.007(2)
C1 0.033(3) 0.045(4) 0.031(3) 0.021(3) 0.008(2) 0.014(3)
C9 0.032(3) 0.043(4) 0.044(3) 0.023(3) 0.009(2) 0.007(3)
C55 0.033(3) 0.043(4) 0.039(3) 0.018(3) 0.005(2) 0.000(3)
C6A 0.033(3) 0.052(4) 0.040(3) 0.029(3) 0.011(2) 0.012(3)
C1A 0.040(3) 0.045(4) 0.040(3) 0.025(3) 0.014(2) 0.015(3)
C5A 0.034(3) 0.048(4) 0.040(3) 0.027(3) 0.012(2) 0.014(3)
C41 0.052(4) 0.040(4) 0.048(4) 0.021(3) 0.012(3) 0.016(3)
C4X 0.059(4) 0.032(3) 0.047(3) 0.025(3) 0.019(3) 0.008(3)
C40 0.038(3) 0.043(4) 0.041(3) 0.021(3) 0.006(2) 0.008(3)
C37 0.038(3) 0.034(3) 0.033(3) 0.016(3) 0.010(2) 0.007(2)
C5 0.029(3) 0.037(3) 0.033(3) 0.014(3) 0.003(2) 0.006(2)
C13 0.034(3) 0.037(3) 0.034(3) 0.018(3) 0.013(2) 0.008(2)
C108 0.035(3) 0.046(4) 0.034(3) 0.020(3) 0.010(2) 0.008(3)
C6 0.028(3) 0.043(4) 0.037(3) 0.017(3) 0.005(2) 0.010(2)
C42 0.040(3) 0.035(4) 0.040(3) 0.015(3) 0.005(2) 0.006(3)
C12J 0.062(4) 0.037(4) 0.060(4) 0.030(3) 0.029(3) 0.006(3)
C60 0.054(4) 0.051(4) 0.037(3) 0.015(3) 0.001(3) 0.010(3)
C3 0.037(3) 0.037(4) 0.045(3) 0.018(3) 0.006(3) 0.000(3)
C49 0.030(3) 0.042(4) 0.033(3) 0.009(3) 0.001(2) 0.003(3)
C4 0.032(3) 0.037(3) 0.036(3) 0.017(3) 0.008(2) 0.007(2)
C114 0.032(3) 0.066(5) 0.040(3) 0.027(3) 0.012(2) 0.015(3)
C43 0.035(3) 0.036(3) 0.034(3) 0.018(3) 0.005(2) 0.002(2)
C4A 0.036(3) 0.051(4) 0.040(3) 0.030(3) 0.012(2) 0.011(3)
C3A 0.041(3) 0.046(4) 0.036(3) 0.026(3) 0.012(2) 0.009(3)
C56 0.039(3) 0.041(4) 0.049(4) 0.019(3) 0.007(3) 0.008(3)
C75 0.051(3) 0.032(3) 0.036(3) 0.017(3) 0.015(3) 0.010(3)
C23 0.048(3) 0.041(4) 0.054(4) 0.026(3) 0.009(3) 0.007(3)
C11A 0.039(3) 0.060(4) 0.043(3) 0.034(3) 0.018(3) 0.022(3)
C8 0.038(3) 0.048(4) 0.038(3) 0.022(3) 0.010(2) 0.009(3)
C15 0.055(4) 0.030(3) 0.035(3) 0.017(3) 0.009(3) 0.006(3)
C14 0.049(3) 0.037(4) 0.036(3) 0.022(3) 0.009(3) 0.006(3)
C85 0.045(3) 0.047(4) 0.048(4) 0.030(3) 0.014(3) 0.011(3)
C93 0.063(4) 0.032(3) 0.043(3) 0.020(3) 0.018(3) 0.007(3)
C84 0.052(3) 0.034(3) 0.033(3) 0.016(3) 0.012(3) 0.009(3)
C7A 0.031(3) 0.073(5) 0.050(4) 0.043(4) 0.017(3) 0.023(3)
C38 0.036(3) 0.033(3) 0.039(3) 0.009(3) 0.002(2) 0.009(3)
C94 0.054(4) 0.029(3) 0.051(4) 0.022(3) 0.020(3) 0.008(3)
C20 0.059(4) 0.034(4) 0.042(3) 0.020(3) 0.011(3) 0.008(3)
C2 0.038(3) 0.037(3) 0.035(3) 0.019(3) 0.004(2) 0.003(3)
C7 0.038(3) 0.050(4) 0.031(3) 0.020(3) 0.001(2) 0.009(3)
C3Y 0.051(3) 0.040(4) 0.047(4) 0.027(3) 0.018(3) 0.015(3)
C57 0.049(4) 0.047(4) 0.061(4) 0.025(4) 0.011(3) 0.011(3)
C45 0.052(4) 0.050(5) 0.072(5) 0.041(4) 0.012(3) 0.006(3)
C88 0.048(4) 0.056(5) 0.071(5) 0.040(4) 0.022(3) 0.019(3)
C19 0.062(4) 0.037(4) 0.048(4) 0.021(3) 0.009(3) 0.012(3)
C2A 0.044(3) 0.035(3) 0.038(3) 0.019(3) 0.012(2) 0.014(3)
C54 0.038(3) 0.057(5) 0.055(4) 0.026(4) 0.002(3) 0.004(3)
C9A 0.049(3) 0.061(5) 0.055(4) 0.039(4) 0.027(3) 0.018(3)
C10A 0.045(3) 0.056(5) 0.054(4) 0.035(4) 0.020(3) 0.016(3)
C5Y 0.073(4) 0.040(4) 0.046(4) 0.026(3) 0.021(3) 0.018(3)
C109 0.031(3) 0.052(4) 0.050(4) 0.022(3) 0.007(3) 0.006(3)
C111 0.054(4) 0.043(4) 0.054(4) 0.019(3) 0.008(3) 0.007(3)
C39 0.040(3) 0.042(4) 0.048(4) 0.017(3) 0.001(3) 0.005(3)
C44 0.042(3) 0.056(4) 0.059(4) 0.037(4) 0.022(3) 0.013(3)
C46 0.063(4) 0.037(4) 0.069(5) 0.030(4) 0.000(4) 0.011(3)
C22 0.050(4) 0.049(5) 0.068(5) 0.030(4) 0.014(3) -0.001(3)
C50 0.036(3) 0.059(5) 0.052(4) 0.026(4) 0.007(3) 0.002(3)
C21 0.065(4) 0.030(4) 0.054(4) 0.022(3) 0.008(3) -0.006(3)
C48 0.050(3) 0.040(4) 0.049(4) 0.019(3) 0.021(3) 0.011(3)
C11J 0.079(5) 0.052(5) 0.066(5) 0.037(4) 0.038(4) 0.023(4)
C10Y 0.050(4) 0.052(5) 0.079(5) 0.045(4) 0.025(4) 0.018(3)
C76 0.055(4) 0.039(4) 0.052(4) 0.024(3) 0.020(3) 0.014(3)
C92 0.074(5) 0.035(4) 0.051(4) 0.021(3) 0.024(3) 0.012(3)
C59 0.071(5) 0.062(5) 0.036(3) 0.019(4) 0.012(3) 0.013(4)
C96 0.062(4) 0.065(5) 0.051(4) 0.038(4) 0.016(3) 0.012(4)
C58 0.064(4) 0.043(4) 0.051(4) 0.017(3) 0.026(3) 0.016(3)
C119 0.047(4) 0.062(5) 0.060(4) 0.038(4) 0.018(3) 0.020(3)
C13A 0.064(4) 0.052(5) 0.066(5) 0.040(4) 0.030(4) 0.015(4)
C89 0.057(4) 0.033(4) 0.060(4) 0.027(3) 0.021(3) 0.009(3)
C53 0.039(3) 0.075(6) 0.051(4) 0.027(4) 0.000(3) 0.018(4)
C78 0.065(4) 0.032(4) 0.047(4) 0.021(3) 0.016(3) 0.006(3)
C83 0.056(4) 0.044(4) 0.056(4) 0.028(4) 0.017(3) 0.014(3)
C118 0.042(3) 0.075(6) 0.079(5) 0.055(5) 0.019(4) 0.020(4)
C8A 0.045(3) 0.073(5) 0.044(3) 0.039(4) 0.020(3) 0.032(3)
C16 0.050(3) 0.037(4) 0.051(4) 0.023(3) 0.011(3) 0.008(3)
C52 0.032(3) 0.080(6) 0.051(4) 0.018(4) 0.010(3) 0.017(3)
C18 0.054(4) 0.053(5) 0.055(4) 0.027(4) 0.008(3) 0.018(3)
C12 0.068(4) 0.067(5) 0.035(3) 0.027(4) 0.012(3) 0.006(4)
C47 0.061(4) 0.046(5) 0.075(5) 0.021(4) 0.031(4) 0.020(4)
C112 0.072(5) 0.053(5) 0.086(6) 0.040(5) 0.044(4) 0.019(4)
C12X 0.049(4) 0.053(4) 0.051(4) 0.031(4) 0.013(3) 0.010(3)
C113 0.060(4) 0.059(5) 0.078(5) 0.040(4) 0.042(4) 0.029(4)
C17 0.049(4) 0.049(4) 0.068(5) 0.030(4) 0.009(3) 0.008(3)
C110 0.038(3) 0.050(5) 0.067(5) 0.022(4) 0.011(3) 0.010(3)
C117 0.038(3) 0.113(8) 0.066(5) 0.055(6) 0.018(3) 0.026(4)
C7Y 0.093(6) 0.048(5) 0.050(4) 0.025(4) 0.034(4) 0.010(4)
C91 0.080(5) 0.037(4) 0.061(4) 0.024(4) 0.035(4) 0.018(4)
C82 0.050(4) 0.063(5) 0.080(5) 0.046(5) 0.015(4) 0.015(4)
C79 0.058(4) 0.036(4) 0.040(3) 0.020(3) 0.009(3) 0.010(3)
C86 0.061(4) 0.054(5) 0.048(4) 0.026(4) 0.016(3) 0.018(4)
C80 0.061(4) 0.050(5) 0.056(4) 0.030(4) 0.004(3) 0.010(4)
C87 0.052(4) 0.072(6) 0.066(5) 0.044(4) 0.016(3) 0.026(4)
C102 0.058(4) 0.056(5) 0.065(5) 0.029(4) 0.022(4) 0.013(4)
C77 0.055(4) 0.037(4) 0.067(4) 0.028(4) 0.031(3) 0.010(3)
C12A 0.061(4) 0.081(6) 0.049(4) 0.041(4) 0.026(3) 0.030(4)
C81 0.052(4) 0.067(6) 0.075(5) 0.039(5) 0.011(4) 0.024(4)
C90 0.062(4) 0.041(4) 0.075(5) 0.035(4) 0.036(4) 0.019(3)
C100 0.061(5) 0.069(6) 0.084(6) 0.047(5) 0.026(4) 0.013(4)
C6Y 0.078(5) 0.046(4) 0.054(4) 0.032(4) 0.020(4) 0.013(4)
C12Y 0.038(3) 0.087(6) 0.071(5) 0.037(5) 0.017(3) 0.011(4)
C101 0.062(4) 0.062(5) 0.066(5) 0.037(4) 0.023(4) 0.011(4)
C11Y 0.050(4) 0.067(5) 0.069(5) 0.045(4) 0.017(3) 0.018(4)
C115 0.037(3) 0.090(7) 0.061(5) 0.013(5) 0.009(3) 0.021(4)
C107 0.061(4) 0.072(6) 0.063(5) 0.039(4) 0.028(4) 0.025(4)
C97 0.079(6) 0.064(6) 0.057(5) 0.031(4) 0.004(4) 0.006(5)
C99 0.062(5) 0.079(7) 0.078(6) 0.038(5) 0.005(4) 0.004(5)
C98 0.082(6) 0.064(6) 0.082(6) 0.028(5) 0.005(5) 0.005(5)
C106 0.077(5) 0.075(6) 0.078(6) 0.050(5) 0.036(4) 0.028(5)
C103 0.065(5) 0.071(6) 0.145(9) 0.069(7) 0.051(6) 0.031(5)
C116 0.045(4) 0.129(10) 0.060(5) 0.019(6) 0.008(4) 0.021(5)
C105 0.079(6) 0.066(6) 0.093(7) 0.040(5) 0.022(5) 0.033(5)
C104 0.062(5) 0.087(8) 0.187(13) 0.079(9) 0.048(7) 0.037(5)
 
_geom_special_details
;
 All esds (except the esd in the dihedral angle between two l.s. planes)
 are estimated using the full covariance matrix.  The cell esds are taken
 into account individually in the estimation of esds in distances, angles
 and torsion angles; correlations between esds in cell parameters are only
 used when they are defined by crystal symmetry.  An approximate (isotropic)
 treatment of cell esds is used for estimating esds involving l.s. planes.
;
 
loop_
 _geom_bond_atom_site_label_1
 _geom_bond_atom_site_label_2
 _geom_bond_distance
 _geom_bond_site_symmetry_2
 _geom_bond_publ_flag
Au1 C1 1.993(6) . ?
Au1 Cl1 2.3070(17) . ?
Au2 C1A 2.013(7) . ?
Au2 Cl2 2.280(2) . ?
S1 C2 1.727(6) . ?
S1 C3Y 1.789(7) . ?
S1 C14 1.800(6) . ?
S2 C2A 1.734(6) . ?
S2 C85 1.779(7) . ?
S2 C75 1.792(6) . ?
N1 C4 1.385(8) . ?
N1 C1 1.401(7) . ?
N1 C11 1.449(7) . ?
N1A C1A 1.367(8) . ?
N1A C4A 1.394(8) . ?
N1A C11A 1.442(7) . ?
C10 C11 1.369(8) . ?
C10 C9 1.406(8) . ?
C10 C13 1.525(8) . ?
C11 C6 1.412(8) . ?
C1 C2 1.408(8) . ?
C9 C8 1.383(9) . ?
C55 C56 1.386(9) . ?
C55 C60 1.401(9) . ?
C55 C5 1.523(9) . ?
C6A C11A 1.395(10) . ?
C6A C7A 1.421(9) . ?
C6A C5A 1.536(8) . ?
C1A C2A 1.398(8) . ?
C5A C4A 1.512(9) . ?
C5A C108 1.529(9) . ?
C5A C114 1.539(8) . ?
C41 C40 1.380(10) . ?
C41 C42 1.390(9) . ?
C4X C5Y 1.398(10) . ?
C4X C3Y 1.428(9) . ?
C4X C12J 1.437(10) . ?
C40 C39 1.378(10) . ?
C37 C42 1.382(9) . ?
C37 C38 1.393(9) . ?
C37 C13 1.539(8) . ?
C5 C4 1.521(8) . ?
C5 C6 1.531(8) . ?
C5 C49 1.548(8) . ?
C13 C43 1.524(9) . ?
C108 C113 1.385(9) . ?
C108 C109 1.386(9) . ?
C6 C7 1.386(8) . ?
C12J C11J 1.402(10) . ?
C12J C10Y 1.420(10) . ?
C60 C59 1.367(11) . ?
C3 C4 1.370(8) . ?
C3 C2 1.426(9) . ?
C49 C54 1.362(10) . ?
C49 C50 1.383(9) . ?
C114 C119 1.378(10) . ?
C114 C115 1.379(11) . ?
C43 C48 1.380(9) . ?
C43 C44 1.390(8) . ?
C4A C3A 1.360(8) . ?
C3A C2A 1.423(9) . ?
C56 C57 1.395(10) . ?
C75 C76 1.378(9) . ?
C75 C84 1.412(9) . ?
C23 C14 1.378(9) . ?
C23 C22 1.396(10) . ?
C11A C10A 1.407(9) . ?
C8 C7 1.385(9) . ?
C8 C12 1.516(8) . ?
C15 C16 1.406(9) . ?
C15 C20 1.427(9) . ?
C15 C14 1.429(9) . ?
C85 C86 1.374(9) . ?
C85 C94 1.427(9) . ?
C93 C92 1.380(9) . ?
C93 C94 1.406(9) . ?
C84 C83 1.404(9) . ?
C84 C79 1.424(9) . ?
C7A C8A 1.388(9) . ?
C38 C39 1.383(9) . ?
C94 C89 1.425(10) . ?
C20 C21 1.402(10) . ?
C20 C19 1.420(10) . ?
C3Y C12X 1.375(9) . ?
C57 C58 1.392(10) . ?
C45 C46 1.382(11) . ?
C45 C44 1.383(10) . ?
C88 C87 1.357(11) . ?
C88 C89 1.407(10) . ?
C19 C18 1.348(10) . ?
C54 C53 1.410(9) . ?
C9A C8A 1.377(11) . ?
C9A C10A 1.408(9) . ?
C10A C13A 1.521(11) . ?
C5Y C6Y 1.384(10) . ?
C109 C110 1.382(10) . ?
C111 C112 1.370(11) . ?
C111 C110 1.378(10) . ?
C46 C47 1.384(11) . ?
C22 C21 1.350(11) . ?
C50 C12Y 1.384(10) . ?
C48 C47 1.386(10) . ?
C11J C7Y 1.349(12) . ?
C10Y C11Y 1.346(11) . ?
C76 C77 1.390(9) . ?
C92 C91 1.403(11) . ?
C59 C58 1.345(11) . ?
C96 C101 1.392(11) . ?
C96 C97 1.395(12) . ?
C96 C13A 1.510(11) . ?
C119 C118 1.395(10) . ?
C13A C102 1.554(11) . ?
C89 C90 1.419(10) . ?
C53 C52 1.358(11) . ?
C78 C77 1.368(10) . ?
C78 C79 1.406(9) . ?
C83 C82 1.366(10) . ?
C118 C117 1.342(13) . ?
C8A C12A 1.496(9) . ?
C16 C17 1.383(10) . ?
C52 C12Y 1.362(12) . ?
C18 C17 1.408(10) . ?
C112 C113 1.381(11) . ?
C12X C11Y 1.393(10) . ?
C117 C116 1.363(13) . ?
C7Y C6Y 1.393(11) . ?
C91 C90 1.365(11) . ?
C82 C81 1.410(11) . ?
C79 C80 1.416(10) . ?
C86 C87 1.415(10) . ?
C80 C81 1.343(11) . ?
C102 C107 1.365(10) . ?
C102 C103 1.384(11) . ?
C100 C99 1.381(13) . ?
C100 C101 1.386(11) . ?
C115 C116 1.402(10) . ?
C107 C106 1.404(11) . ?
C97 C98 1.385(13) . ?
C99 C98 1.388(14) . ?
C106 C105 1.378(12) . ?
C103 C104 1.379(14) . ?
C105 C104 1.363(14) . ?
 
loop_
 _geom_angle_atom_site_label_1
 _geom_angle_atom_site_label_2
 _geom_angle_atom_site_label_3
 _geom_angle
 _geom_angle_site_symmetry_1
 _geom_angle_site_symmetry_3
 _geom_angle_publ_flag
C1 Au1 Cl1 179.00(17) . . ?
C1A Au2 Cl2 176.42(17) . . ?
C2 S1 C3Y 107.5(3) . . ?
C2 S1 C14 106.1(3) . . ?
C3Y S1 C14 102.7(3) . . ?
C2A S2 C85 107.9(3) . . ?
C2A S2 C75 102.7(3) . . ?
C85 S2 C75 102.1(3) . . ?
C4 N1 C1 111.2(5) . . ?
C4 N1 C11 110.1(4) . . ?
C1 N1 C11 138.6(5) . . ?
C1A N1A C4A 111.5(5) . . ?
C1A N1A C11A 139.8(6) . . ?
C4A N1A C11A 108.6(5) . . ?
C11 C10 C9 116.9(5) . . ?
C11 C10 C13 125.9(5) . . ?
C9 C10 C13 117.1(5) . . ?
C10 C11 C6 121.0(5) . . ?
C10 C11 N1 133.1(5) . . ?
C6 C11 N1 105.9(5) . . ?
N1 C1 C2 102.9(5) . . ?
N1 C1 Au1 132.7(4) . . ?
C2 C1 Au1 124.3(4) . . ?
C8 C9 C10 123.8(6) . . ?
C56 C55 C60 117.6(6) . . ?
C56 C55 C5 122.6(5) . . ?
C60 C55 C5 119.8(6) . . ?
C11A C6A C7A 121.5(6) . . ?
C11A C6A C5A 112.0(5) . . ?
C7A C6A C5A 126.5(6) . . ?
N1A C1A C2A 103.3(5) . . ?
N1A C1A Au2 135.2(4) . . ?
C2A C1A Au2 121.2(5) . . ?
C4A C5A C108 110.8(5) . . ?
C4A C5A C6A 98.9(5) . . ?
C108 C5A C6A 116.3(5) . . ?
C4A C5A C114 110.6(5) . . ?
C108 C5A C114 110.8(5) . . ?
C6A C5A C114 108.8(5) . . ?
C40 C41 C42 120.8(6) . . ?
C5Y C4X C3Y 124.6(6) . . ?
C5Y C4X C12J 119.0(6) . . ?
C3Y C4X C12J 116.3(6) . . ?
C39 C40 C41 118.3(6) . . ?
C42 C37 C38 118.1(5) . . ?
C42 C37 C13 122.3(5) . . ?
C38 C37 C13 119.5(5) . . ?
C4 C5 C55 115.0(5) . . ?
C4 C5 C6 98.6(5) . . ?
C55 C5 C6 110.9(5) . . ?
C4 C5 C49 109.6(5) . . ?
C55 C5 C49 109.9(5) . . ?
C6 C5 C49 112.5(5) . . ?
C43 C13 C10 112.8(5) . . ?
C43 C13 C37 115.4(5) . . ?
C10 C13 C37 111.1(5) . . ?
C113 C108 C109 117.4(6) . . ?
C113 C108 C5A 118.9(5) . . ?
C109 C108 C5A 123.7(5) . . ?
C7 C6 C11 119.9(6) . . ?
C7 C6 C5 126.9(6) . . ?
C11 C6 C5 113.1(5) . . ?
C37 C42 C41 120.9(6) . . ?
C11J C12J C10Y 122.1(7) . . ?
C11J C12J C4X 118.6(7) . . ?
C10Y C12J C4X 119.2(6) . . ?
C59 C60 C55 121.4(7) . . ?
C4 C3 C2 104.9(5) . . ?
C54 C49 C50 118.1(6) . . ?
C54 C49 C5 123.8(6) . . ?
C50 C49 C5 118.1(6) . . ?
C3 C4 N1 109.4(5) . . ?
C3 C4 C5 138.6(6) . . ?
N1 C4 C5 112.0(5) . . ?
C119 C114 C115 117.4(6) . . ?
C119 C114 C5A 123.3(6) . . ?
C115 C114 C5A 119.2(6) . . ?
C48 C43 C44 117.8(6) . . ?
C48 C43 C13 118.7(5) . . ?
C44 C43 C13 123.5(6) . . ?
C3A C4A N1A 109.0(6) . . ?
C3A C4A C5A 138.7(6) . . ?
N1A C4A C5A 112.2(5) . . ?
C4A C3A C2A 104.4(5) . . ?
C55 C56 C57 120.4(6) . . ?
C76 C75 C84 122.3(6) . . ?
C76 C75 S2 121.1(5) . . ?
C84 C75 S2 116.5(5) . . ?
C14 C23 C22 119.0(6) . . ?
C6A C11A C10A 120.5(6) . . ?
C6A C11A N1A 107.9(5) . . ?
C10A C11A N1A 131.7(7) . . ?
C9 C8 C7 117.8(5) . . ?
C9 C8 C12 120.6(6) . . ?
C7 C8 C12 121.6(6) . . ?
C16 C15 C20 119.3(6) . . ?
C16 C15 C14 124.2(6) . . ?
C20 C15 C14 116.5(6) . . ?
C23 C14 C15 122.4(6) . . ?
C23 C14 S1 120.3(5) . . ?
C15 C14 S1 117.2(5) . . ?
C86 C85 C94 122.2(6) . . ?
C86 C85 S2 120.9(5) . . ?
C94 C85 S2 117.0(5) . . ?
C92 C93 C94 121.1(7) . . ?
C83 C84 C75 124.5(6) . . ?
C83 C84 C79 119.0(6) . . ?
C75 C84 C79 116.5(6) . . ?
C8A C7A C6A 118.1(7) . . ?
C39 C38 C37 120.6(6) . . ?
C93 C94 C89 118.9(6) . . ?
C93 C94 C85 124.0(6) . . ?
C89 C94 C85 117.1(6) . . ?
C21 C20 C19 122.9(6) . . ?
C21 C20 C15 119.3(6) . . ?
C19 C20 C15 117.7(6) . . ?
C1 C2 C3 111.7(5) . . ?
C1 C2 S1 117.8(5) . . ?
C3 C2 S1 130.2(5) . . ?
C8 C7 C6 120.5(6) . . ?
C12X C3Y C4X 122.3(6) . . ?
C12X C3Y S1 120.0(5) . . ?
C4X C3Y S1 117.5(5) . . ?
C58 C57 C56 119.7(7) . . ?
C46 C45 C44 120.5(6) . . ?
C87 C88 C89 122.1(7) . . ?
C18 C19 C20 121.9(7) . . ?
C1A C2A C3A 111.9(5) . . ?
C1A C2A S2 119.2(5) . . ?
C3A C2A S2 128.9(5) . . ?
C49 C54 C53 121.1(7) . . ?
C8A C9A C10A 124.2(6) . . ?
C11A C10A C9A 116.2(7) . . ?
C11A C10A C13A 125.5(6) . . ?
C9A C10A C13A 118.3(6) . . ?
C6Y C5Y C4X 120.3(7) . . ?
C110 C109 C108 120.5(6) . . ?
C112 C111 C110 118.8(7) . . ?
C40 C39 C38 121.2(6) . . ?
C45 C44 C43 121.2(6) . . ?
C45 C46 C47 118.7(7) . . ?
C21 C22 C23 120.6(7) . . ?
C49 C50 C12Y 121.0(7) . . ?
C22 C21 C20 122.1(6) . . ?
C43 C48 C47 121.3(6) . . ?
C7Y C11J C12J 120.6(7) . . ?
C11Y C10Y C12J 121.6(7) . . ?
C75 C76 C77 120.2(6) . . ?
C93 C92 C91 119.6(7) . . ?
C58 C59 C60 120.7(7) . . ?
C101 C96 C97 118.5(8) . . ?
C101 C96 C13A 124.6(8) . . ?
C97 C96 C13A 116.9(8) . . ?
C59 C58 C57 120.0(7) . . ?
C114 C119 C118 121.1(8) . . ?
C96 C13A C10A 114.9(6) . . ?
C96 C13A C102 112.6(6) . . ?
C10A C13A C102 108.7(6) . . ?
C88 C89 C90 121.9(7) . . ?
C88 C89 C94 119.3(6) . . ?
C90 C89 C94 118.7(7) . . ?
C52 C53 C54 119.5(7) . . ?
C77 C78 C79 121.6(6) . . ?
C82 C83 C84 121.4(7) . . ?
C117 C118 C119 120.6(8) . . ?
C9A C8A C7A 119.5(6) . . ?
C9A C8A C12A 119.5(6) . . ?
C7A C8A C12A 121.0(7) . . ?
C17 C16 C15 120.9(6) . . ?
C53 C52 C12Y 120.1(6) . . ?
C19 C18 C17 120.7(7) . . ?
C46 C47 C48 120.5(7) . . ?
C111 C112 C113 120.0(7) . . ?
C3Y C12X C11Y 119.7(7) . . ?
C112 C113 C108 122.0(6) . . ?
C16 C17 C18 119.4(7) . . ?
C111 C110 C109 121.2(7) . . ?
C118 C117 C116 119.9(7) . . ?
C11J C7Y C6Y 121.7(7) . . ?
C90 C91 C92 121.0(7) . . ?
C83 C82 C81 119.2(7) . . ?
C78 C79 C80 122.1(6) . . ?
C78 C79 C84 119.8(6) . . ?
C80 C79 C84 118.0(6) . . ?
C85 C86 C87 119.3(7) . . ?
C81 C80 C79 121.3(7) . . ?
C88 C87 C86 119.9(7) . . ?
C107 C102 C103 118.8(8) . . ?
C107 C102 C13A 123.4(7) . . ?
C103 C102 C13A 117.8(7) . . ?
C78 C77 C76 119.4(6) . . ?
C80 C81 C82 121.0(7) . . ?
C91 C90 C89 120.5(7) . . ?
C99 C100 C101 120.6(9) . . ?
C5Y C6Y C7Y 119.7(7) . . ?
C52 C12Y C50 120.3(8) . . ?
C100 C101 C96 120.5(9) . . ?
C10Y C11Y C12X 120.8(7) . . ?
C114 C115 C116 120.8(8) . . ?
C102 C107 C106 121.1(7) . . ?
C98 C97 C96 120.8(10) . . ?
C100 C99 C98 119.4(9) . . ?
C97 C98 C99 120.2(10) . . ?
C105 C106 C107 119.0(8) . . ?
C104 C103 C102 120.5(8) . . ?
C117 C116 C115 120.0(9) . . ?
C104 C105 C106 120.0(9) . . ?
C105 C104 C103 120.6(9) . . ?
 
_refine_diff_density_max    3.600
_refine_diff_density_min   -2.642
_refine_diff_density_rms    0.136

_shelx_res_file
;
TITL 231110ral_ssb_926_100k_auto_a.res in P-1
    231110ral_ssb_926_100k_sq.res
    created by SHELXL-2019/1 at 10:25:05 on 04-Feb-2025
CELL 1.54184 8.7115 24.1259 25.1427 112.807 99.967 98.444
ZERR 4 0.0001 0.0004 0.0005 0.002 0.002 0.001
LATT 1
SFAC C  H  Au Cl N  S
UNIT 228  164  4 4  4  4
L.S. 25 0   70
ACTA
FMAP 2
PLAN 17
ABIN
TEMP -173
WGHT    0.078100    6.961700
FVAR       0.51059
AU1   3    0.018721    0.776067    0.633805    11.00000    0.03456    0.03590 =
         0.03159    0.01604    0.00684    0.00387
AU2   3    0.716260    0.669962    0.301611    11.00000    0.04744    0.04051 =
         0.05314    0.02490    0.02210    0.01169
S1    6    0.222291    0.890193    0.611480    11.00000    0.04293    0.03562 =
         0.03558    0.01979    0.00739    0.00563
S2    6    0.552413    0.585031    0.362236    11.00000    0.04791    0.03683 =
         0.04119    0.02258    0.01458    0.01003
CL1   4   -0.135365    0.682290    0.560885    11.00000    0.05298    0.04733 =
         0.04345    0.01363    0.00932   -0.00350
CL2   4    0.817030    0.773971    0.354457    11.00000    0.09802    0.04685 =
         0.09667    0.01961    0.05109    0.00743
N1    5    0.205030    0.879665    0.758927    11.00000    0.03165    0.03503 =
         0.02550    0.01559    0.00571    0.00549
N1A   5    0.597552    0.533871    0.202613    11.00000    0.03576    0.04633 =
         0.04195    0.03119    0.01356    0.01249
C10   1    0.074029    0.812626    0.805561    11.00000    0.03344    0.03602 =
         0.03416    0.01650    0.00931    0.01135
C11   1    0.172034    0.862632    0.805829    11.00000    0.02928    0.03813 =
         0.02763    0.01537    0.00457    0.00672
C1    1    0.155268    0.856499    0.696705    11.00000    0.03328    0.04530 =
         0.03070    0.02110    0.00775    0.01448
C9    1    0.064940    0.813996    0.861328    11.00000    0.03197    0.04310 =
         0.04376    0.02278    0.00867    0.00738
AFIX  43
H9    2   -0.002026    0.779586    0.862030    11.00000   -1.20000
AFIX   0
C55   1    0.336043    1.025709    0.885061    11.00000    0.03259    0.04289 =
         0.03875    0.01842    0.00484    0.00046
C6A   1    0.571163    0.465335    0.106092    11.00000    0.03290    0.05188 =
         0.03984    0.02890    0.01081    0.01202
C1A   1    0.623453    0.578011    0.259509    11.00000    0.03992    0.04487 =
         0.03983    0.02462    0.01399    0.01479
C5A   1    0.472048    0.428580    0.131744    11.00000    0.03390    0.04757 =
         0.04010    0.02691    0.01213    0.01404
C41   1   -0.409613    0.821432    0.754609    11.00000    0.05249    0.03994 =
         0.04754    0.02102    0.01157    0.01616
AFIX  43
H41   2   -0.436922    0.859690    0.774058    11.00000   -1.20000
AFIX   0
C4X   1    0.400304    0.844666    0.530717    11.00000    0.05937    0.03178 =
         0.04699    0.02540    0.01899    0.00843
C40   1   -0.527862    0.770595    0.713879    11.00000    0.03789    0.04311 =
         0.04079    0.02090    0.00605    0.00758
AFIX  43
H40   2   -0.635900    0.773563    0.704521    11.00000   -1.20000
AFIX   0
C37   1   -0.207810    0.762317    0.740153    11.00000    0.03771    0.03382 =
         0.03303    0.01634    0.00987    0.00695
C5    1    0.368105    0.962748    0.850796    11.00000    0.02914    0.03652 =
         0.03253    0.01383    0.00256    0.00574
C13   1   -0.032224    0.757086    0.750381    11.00000    0.03415    0.03697 =
         0.03352    0.01830    0.01288    0.00800
AFIX  13
H13   2    0.004511    0.760157    0.715866    11.00000   -1.20000
AFIX   0
C108  1    0.518848    0.369280    0.129678    11.00000    0.03478    0.04632 =
         0.03386    0.01975    0.01043    0.00794
C6    1    0.263397    0.912062    0.859923    11.00000    0.02797    0.04302 =
         0.03710    0.01748    0.00519    0.01011
C42   1   -0.251073    0.817378    0.767542    11.00000    0.04047    0.03468 =
         0.04022    0.01518    0.00462    0.00644
AFIX  43
H42   2   -0.171367    0.852956    0.795599    11.00000   -1.20000
AFIX   0
C12J  1    0.536186    0.820828    0.515396    11.00000    0.06208    0.03724 =
         0.05978    0.02986    0.02863    0.00649
C60   1    0.411929    1.059587    0.945829    11.00000    0.05425    0.05061 =
         0.03736    0.01494    0.00115    0.00962
AFIX  43
H60   2    0.487493    1.043922    0.964593    11.00000   -1.20000
AFIX   0
C3    1    0.336615    0.953417    0.738531    11.00000    0.03655    0.03701 =
         0.04471    0.01803    0.00631    0.00041
AFIX  43
H3    2    0.404609    0.990032    0.742281    11.00000   -1.20000
AFIX   0
C49   1    0.549215    0.965501    0.868752    11.00000    0.03004    0.04218 =
         0.03312    0.00852    0.00134    0.00292
C4    1    0.311034    0.937082    0.783303    11.00000    0.03228    0.03664 =
         0.03646    0.01729    0.00791    0.00745
C114  1    0.293289    0.415258    0.100986    11.00000    0.03234    0.06565 =
         0.03984    0.02709    0.01227    0.01477
C43   1   -0.006287    0.695555    0.749223    11.00000    0.03451    0.03619 =
         0.03378    0.01776    0.00484    0.00157
C4A   1    0.510079    0.477046    0.195334    11.00000    0.03570    0.05102 =
         0.03975    0.03007    0.01225    0.01147
C3A   1    0.477538    0.482941    0.248011    11.00000    0.04145    0.04594 =
         0.03626    0.02569    0.01174    0.00936
AFIX  43
H3A   2    0.420772    0.451910    0.256508    11.00000   -1.20000
AFIX   0
C56   1    0.229511    1.050823    0.858950    11.00000    0.03910    0.04064 =
         0.04930    0.01869    0.00700    0.00808
AFIX  43
H56   2    0.176858    1.029300    0.817727    11.00000   -1.20000
AFIX   0
C75   1    0.525023    0.523736    0.385644    11.00000    0.05121    0.03227 =
         0.03574    0.01746    0.01485    0.00967
C23   1    0.401576    1.000271    0.622360    11.00000    0.04793    0.04094 =
         0.05351    0.02588    0.00904    0.00711
AFIX  43
H23   2    0.493212    0.986519    0.633810    11.00000   -1.20000
AFIX   0
C11A  1    0.638515    0.526469    0.147467    11.00000    0.03876    0.06019 =
         0.04284    0.03356    0.01764    0.02165
C8    1    0.147888    0.862559    0.915224    11.00000    0.03790    0.04790 =
         0.03819    0.02249    0.01023    0.00948
C15   1    0.108335    0.983837    0.592812    11.00000    0.05515    0.02983 =
         0.03464    0.01736    0.00889    0.00633
C14   1    0.249528    0.965038    0.610241    11.00000    0.04874    0.03734 =
         0.03577    0.02200    0.00887    0.00556
C85   1    0.370224    0.609592    0.366350    11.00000    0.04458    0.04746 =
         0.04778    0.03048    0.01405    0.01069
C93   1    0.467135    0.659821    0.477610    11.00000    0.06291    0.03151 =
         0.04323    0.02029    0.01772    0.00744
AFIX  43
H93   2    0.567948    0.649668    0.475651    11.00000   -1.20000
AFIX   0
C84   1    0.664267    0.505175    0.403204    11.00000    0.05208    0.03353 =
         0.03303    0.01615    0.01227    0.00931
C7A   1    0.589165    0.443524    0.046811    11.00000    0.03102    0.07331 =
         0.04977    0.04273    0.01683    0.02282
AFIX  43
H7A   2    0.540718    0.402100    0.018636    11.00000   -1.20000
AFIX   0
C38   1   -0.327651    0.711044    0.699262    11.00000    0.03606    0.03318 =
         0.03882    0.00939    0.00200    0.00869
AFIX  43
H38   2   -0.300866    0.672738    0.679543    11.00000   -1.20000
AFIX   0
C94   1    0.349995    0.643159    0.424496    11.00000    0.05445    0.02890 =
         0.05136    0.02167    0.01988    0.00751
C20   1    0.132264    1.041938    0.589215    11.00000    0.05946    0.03436 =
         0.04221    0.02005    0.01076    0.00751
C2    1    0.238767    0.903390    0.685062    11.00000    0.03761    0.03663 =
         0.03463    0.01942    0.00384    0.00272
C7    1    0.248653    0.911790    0.913853    11.00000    0.03762    0.04988 =
         0.03090    0.02011    0.00082    0.00880
AFIX  43
H7    2    0.308129    0.945637    0.950153    11.00000   -1.20000
AFIX   0
C3Y   1    0.396720    0.865649    0.591850    11.00000    0.05075    0.04038 =
         0.04739    0.02665    0.01775    0.01509
C57   1    0.199136    1.107478    0.892805    11.00000    0.04852    0.04735 =
         0.06069    0.02527    0.01094    0.01051
AFIX  43
H57   2    0.128806    1.125194    0.874468    11.00000   -1.20000
AFIX   0
C45   1   -0.060792    0.607899    0.773028    11.00000    0.05184    0.05026 =
         0.07182    0.04073    0.01174    0.00579
AFIX  43
H45   2   -0.121526    0.586120    0.789836    11.00000   -1.20000
AFIX   0
C88   1    0.088309    0.648207    0.375049    11.00000    0.04816    0.05555 =
         0.07054    0.03995    0.02162    0.01896
AFIX  43
H88   2   -0.009188    0.661050    0.377650    11.00000   -1.20000
AFIX   0
C19   1   -0.005881    1.061355    0.571135    11.00000    0.06244    0.03698 =
         0.04809    0.02090    0.00914    0.01241
AFIX  43
H19   2    0.007420    1.099386    0.567440    11.00000   -1.20000
AFIX   0
C2A   1    0.547773    0.546116    0.287524    11.00000    0.04434    0.03452 =
         0.03794    0.01863    0.01154    0.01384
C54   1    0.610777    0.933615    0.898230    11.00000    0.03765    0.05722 =
         0.05461    0.02598    0.00182    0.00420
AFIX  43
H54   2    0.540158    0.906592    0.907332    11.00000   -1.20000
AFIX   0
C9A   1    0.742733    0.544883    0.072386    11.00000    0.04871    0.06145 =
         0.05536    0.03884    0.02692    0.01846
AFIX  43
H9A   2    0.802193    0.572231    0.060393    11.00000   -1.20000
AFIX   0
C10A  1    0.724806    0.568692    0.131081    11.00000    0.04498    0.05618 =
         0.05390    0.03534    0.01977    0.01626
C5Y   1    0.278823    0.843244    0.485560    11.00000    0.07330    0.04024 =
         0.04551    0.02643    0.02092    0.01768
AFIX  43
H5    2    0.188714    0.859080    0.495151    11.00000   -1.20000
AFIX   0
C109  1    0.655034    0.352202    0.113607    11.00000    0.03135    0.05165 =
         0.05030    0.02183    0.00746    0.00557
AFIX  43
H109  2    0.723343    0.377458    0.101986    11.00000   -1.20000
AFIX   0
C111  1    0.597443    0.261647    0.132052    11.00000    0.05449    0.04279 =
         0.05387    0.01907    0.00789    0.00670
AFIX  43
H111  2    0.624503    0.225132    0.132688    11.00000   -1.20000
AFIX   0
C39   1   -0.485342    0.715422    0.687118    11.00000    0.03954    0.04174 =
         0.04789    0.01679    0.00127    0.00487
AFIX  43
H39   2   -0.565827    0.679715    0.659815    11.00000   -1.20000
AFIX   0
C44   1   -0.092672    0.662584    0.773533    11.00000    0.04179    0.05558 =
         0.05878    0.03651    0.02161    0.01260
AFIX  43
H44   2   -0.175119    0.677893    0.790810    11.00000   -1.20000
AFIX   0
C46   1    0.058713    0.584701    0.748267    11.00000    0.06289    0.03726 =
         0.06904    0.02981    0.00006    0.01103
AFIX  43
H46   2    0.081188    0.547268    0.748054    11.00000   -1.20000
AFIX   0
C22   1    0.418965    1.056470    0.617565    11.00000    0.05037    0.04866 =
         0.06840    0.03043    0.01419   -0.00142
AFIX  43
H22   2    0.523243    1.081200    0.625967    11.00000   -1.20000
AFIX   0
C50   1    0.655191    1.004497    0.856197    11.00000    0.03645    0.05911 =
         0.05153    0.02568    0.00676    0.00191
AFIX  43
H50   2    0.614922    1.027102    0.835554    11.00000   -1.20000
AFIX   0
C21   1    0.288877    1.075990    0.601090    11.00000    0.06528    0.02960 =
         0.05428    0.02201    0.00815   -0.00609
AFIX  43
H21   2    0.303974    1.114034    0.597427    11.00000   -1.20000
AFIX   0
C48   1    0.112002    0.671754    0.724245    11.00000    0.04963    0.03973 =
         0.04914    0.01868    0.02058    0.01090
AFIX  43
H48   2    0.172020    0.693246    0.707024    11.00000   -1.20000
AFIX   0
C11J  1    0.543585    0.798222    0.455668    11.00000    0.07921    0.05197 =
         0.06577    0.03727    0.03839    0.02288
AFIX  43
H8    2    0.633697    0.783157    0.444916    11.00000   -1.20000
AFIX   0
C10Y  1    0.656608    0.819749    0.560721    11.00000    0.05038    0.05193 =
         0.07914    0.04474    0.02464    0.01791
AFIX  43
H10   2    0.746733    0.804244    0.550618    11.00000   -1.20000
AFIX   0
C76   1    0.375313    0.496896    0.386749    11.00000    0.05514    0.03881 =
         0.05171    0.02414    0.01956    0.01353
AFIX  43
H76   2    0.283818    0.509509    0.373140    11.00000   -1.20000
AFIX   0
C92   1    0.438051    0.690681    0.532542    11.00000    0.07386    0.03459 =
         0.05055    0.02090    0.02414    0.01212
AFIX  43
H92   2    0.517995    0.701407    0.568072    11.00000   -1.20000
AFIX   0
C59   1    0.379590    1.114709    0.978715    11.00000    0.07080    0.06237 =
         0.03595    0.01897    0.01183    0.01329
AFIX  43
H59   2    0.433455    1.136856    1.019776    11.00000   -1.20000
AFIX   0
C96   1    0.976564    0.655510    0.191085    11.00000    0.06161    0.06499 =
         0.05116    0.03809    0.01594    0.01206
C58   1    0.272379    1.137926    0.953585    11.00000    0.06363    0.04298 =
         0.05128    0.01712    0.02616    0.01646
AFIX  43
H58   2    0.246639    1.175130    0.977340    11.00000   -1.20000
AFIX   0
C119  1    0.195055    0.453815    0.122732    11.00000    0.04651    0.06185 =
         0.05967    0.03774    0.01757    0.01979
AFIX  43
H119  2    0.237754    0.490451    0.158610    11.00000   -1.20000
AFIX   0
C13A  1    0.795677    0.637129    0.170828    11.00000    0.06354    0.05155 =
         0.06628    0.03977    0.03003    0.01544
AFIX  13
H13A  2    0.755502    0.646848    0.207593    11.00000   -1.20000
AFIX   0
C89   1    0.203283    0.662126    0.427980    11.00000    0.05734    0.03317 =
         0.06035    0.02717    0.02138    0.00925
C53   1    0.777659    0.940055    0.915467    11.00000    0.03942    0.07549 =
         0.05130    0.02702   -0.00014    0.01793
AFIX  43
H53   2    0.819102    0.917725    0.936215    11.00000   -1.20000
AFIX   0
C78   1    0.489884    0.432659    0.426016    11.00000    0.06493    0.03233 =
         0.04710    0.02057    0.01619    0.00588
AFIX  43
H78   2    0.477894    0.402280    0.441211    11.00000   -1.20000
AFIX   0
C83   1    0.818814    0.530281    0.401933    11.00000    0.05617    0.04412 =
         0.05587    0.02768    0.01697    0.01394
AFIX  43
H83   2    0.834689    0.563713    0.390840    11.00000   -1.20000
AFIX   0
C118  1    0.033935    0.439980    0.092964    11.00000    0.04163    0.07479 =
         0.07940    0.05509    0.01908    0.02015
AFIX  43
H118  2   -0.031716    0.467156    0.108836    11.00000   -1.20000
AFIX   0
C8A   1    0.679568    0.484482    0.031259    11.00000    0.04532    0.07253 =
         0.04443    0.03947    0.01988    0.03185
C16   1   -0.048742    0.949071    0.579652    11.00000    0.04955    0.03718 =
         0.05058    0.02279    0.01111    0.00770
AFIX  43
H16   2   -0.065046    0.910350    0.581975    11.00000   -1.20000
AFIX   0
C52   1    0.878668    0.978403    0.902194    11.00000    0.03246    0.07957 =
         0.05091    0.01779    0.01021    0.01725
AFIX  43
H52   2    0.991115    0.982450    0.913105    11.00000   -1.20000
AFIX   0
C18   1   -0.155351    1.027378    0.559066    11.00000    0.05364    0.05273 =
         0.05470    0.02731    0.00762    0.01817
AFIX  43
H18   2   -0.245126    1.042016    0.547529    11.00000   -1.20000
AFIX   0
C12   1    0.131044    0.860664    0.973540    11.00000    0.06818    0.06706 =
         0.03523    0.02714    0.01212    0.00563
AFIX 137
H12A  2    0.213205    0.841917    0.986954    11.00000   -1.50000
H12B  2    0.024440    0.835999    0.967661    11.00000   -1.50000
H12C  2    0.144598    0.902853    1.003706    11.00000   -1.50000
AFIX   0
C47   1    0.144988    0.617104    0.723784    11.00000    0.06134    0.04626 =
         0.07526    0.02075    0.03123    0.02050
AFIX  43
H47   2    0.227448    0.601776    0.706531    11.00000   -1.20000
AFIX   0
C112  1    0.463485    0.278370    0.148714    11.00000    0.07178    0.05256 =
         0.08565    0.03993    0.04388    0.01896
AFIX  43
H112  2    0.397593    0.253718    0.161625    11.00000   -1.20000
AFIX   0
C12X  1    0.516243    0.863612    0.634173    11.00000    0.04865    0.05330 =
         0.05136    0.03078    0.01261    0.00991
AFIX  43
H12D  2    0.510292    0.878134    0.674520    11.00000   -1.20000
AFIX   0
C113  1    0.424255    0.331098    0.146735    11.00000    0.06019    0.05937 =
         0.07784    0.04041    0.04226    0.02897
AFIX  43
H113  2    0.329434    0.341483    0.157407    11.00000   -1.20000
AFIX   0
C17   1   -0.179895    0.970439    0.563368    11.00000    0.04917    0.04870 =
         0.06796    0.02973    0.00945    0.00784
AFIX  43
H17   2   -0.285574    0.946900    0.555163    11.00000   -1.20000
AFIX   0
C110  1    0.692236    0.298707    0.114357    11.00000    0.03792    0.05047 =
         0.06732    0.02175    0.01057    0.00973
AFIX  43
H110  2    0.784911    0.287281    0.102447    11.00000   -1.20000
AFIX   0
C117  1   -0.029090    0.388616    0.042106    11.00000    0.03769    0.11325 =
         0.06602    0.05526    0.01788    0.02567
AFIX  43
H117  2   -0.140017    0.378540    0.023088    11.00000   -1.20000
AFIX   0
C7Y   1    0.424005    0.797653    0.413318    11.00000    0.09330    0.04830 =
         0.04997    0.02503    0.03424    0.01038
AFIX  43
H7Y   2    0.431964    0.782386    0.373180    11.00000   -1.20000
AFIX   0
C91   1    0.289682    0.706109    0.535572    11.00000    0.07965    0.03710 =
         0.06116    0.02404    0.03532    0.01777
AFIX  43
H91   2    0.268694    0.726316    0.573398    11.00000   -1.20000
AFIX   0
C82   1    0.946792    0.507633    0.416316    11.00000    0.05017    0.06294 =
         0.07953    0.04619    0.01489    0.01527
AFIX  43
H82   2    1.050416    0.524756    0.414750    11.00000   -1.20000
AFIX   0
C79   1    0.642932    0.457246    0.422876    11.00000    0.05831    0.03612 =
         0.04039    0.01966    0.00948    0.00972
C86   1    0.254698    0.595959    0.315464    11.00000    0.06085    0.05445 =
         0.04831    0.02564    0.01580    0.01836
AFIX  43
H86   2    0.270301    0.572634    0.277362    11.00000   -1.20000
AFIX   0
C80   1    0.778658    0.435312    0.437919    11.00000    0.06108    0.05021 =
         0.05554    0.03010    0.00428    0.00972
AFIX  43
H80   2    0.767162    0.403545    0.451389    11.00000   -1.20000
AFIX   0
C87   1    0.112322    0.617009    0.320393    11.00000    0.05170    0.07161 =
         0.06638    0.04351    0.01593    0.02602
AFIX  43
H87   2    0.033616    0.609321    0.285499    11.00000   -1.20000
AFIX   0
C102  1    0.726002    0.675305    0.139207    11.00000    0.05800    0.05622 =
         0.06481    0.02933    0.02247    0.01275
C77   1    0.357831    0.451407    0.407729    11.00000    0.05541    0.03711 =
         0.06715    0.02785    0.03097    0.00951
AFIX  43
H77   2    0.255050    0.433506    0.409345    11.00000   -1.20000
AFIX   0
C12A  1    0.706042    0.464338   -0.030004    11.00000    0.06050    0.08059 =
         0.04898    0.04135    0.02581    0.02982
AFIX 137
H12E  2    0.729874    0.423371   -0.042774    11.00000   -1.50000
H12F  2    0.796413    0.494084   -0.029592    11.00000   -1.50000
H12G  2    0.609184    0.462362   -0.057782    11.00000   -1.50000
AFIX   0
C81   1    0.923370    0.458557    0.433513    11.00000    0.05220    0.06727 =
         0.07502    0.03928    0.01074    0.02374
AFIX  43
H81   2    1.011287    0.441654    0.442120    11.00000   -1.20000
AFIX   0
C90   1    0.175012    0.692523    0.484988    11.00000    0.06155    0.04113 =
         0.07513    0.03474    0.03554    0.01922
AFIX  43
H90   2    0.075473    0.703512    0.487981    11.00000   -1.20000
AFIX   0
C100  1    1.241391    0.636242    0.194888    11.00000    0.06091    0.06928 =
         0.08446    0.04746    0.02641    0.01285
AFIX  43
H100  2    1.308094    0.608383    0.182367    11.00000   -1.20000
AFIX   0
C6Y   1    0.289135    0.818890    0.426961    11.00000    0.07808    0.04628 =
         0.05391    0.03192    0.02050    0.01284
AFIX  43
H6    2    0.204652    0.816661    0.396178    11.00000   -1.20000
AFIX   0
C12Y  1    0.819011    1.011066    0.873266    11.00000    0.03789    0.08659 =
         0.07090    0.03673    0.01650    0.01133
AFIX  43
H12Y  2    0.890160    1.038484    0.864764    11.00000   -1.20000
AFIX   0
C101  1    1.076527    0.615807    0.172092    11.00000    0.06215    0.06160 =
         0.06635    0.03750    0.02346    0.01069
AFIX  43
H101  2    1.031425    0.574390    0.143287    11.00000   -1.20000
AFIX   0
C11Y  1    0.646102    0.840164    0.617639    11.00000    0.04954    0.06662 =
         0.06945    0.04477    0.01716    0.01794
AFIX  43
H11Y  2    0.728232    0.838567    0.646900    11.00000   -1.20000
AFIX   0
C115  1    0.228097    0.364069    0.047404    11.00000    0.03700    0.09000 =
         0.06061    0.01289    0.00879    0.02087
AFIX  43
H115  2    0.293652    0.337399    0.030372    11.00000   -1.20000
AFIX   0
C107  1    0.814482    0.707667    0.116264    11.00000    0.06107    0.07201 =
         0.06327    0.03914    0.02814    0.02465
AFIX  43
H107  2    0.925373    0.708423    0.120528    11.00000   -1.20000
AFIX   0
C97   1    1.046048    0.715823    0.233987    11.00000    0.07900    0.06440 =
         0.05708    0.03118    0.00440    0.00575
AFIX  43
H97   2    0.979378    0.742868    0.249063    11.00000   -1.20000
AFIX   0
C99   1    1.309531    0.696727    0.235632    11.00000    0.06176    0.07927 =
         0.07791    0.03848    0.00486    0.00423
AFIX  43
H99   2    1.422719    0.710811    0.250356    11.00000   -1.20000
AFIX   0
C98   1    1.211081    0.736728    0.254855    11.00000    0.08200    0.06436 =
         0.08201    0.02755    0.00516    0.00532
AFIX  43
H98   2    1.257033    0.778573    0.282409    11.00000   -1.20000
AFIX   0
C106  1    0.744253    0.739851    0.086471    11.00000    0.07727    0.07472 =
         0.07849    0.04958    0.03591    0.02760
AFIX  43
H106  2    0.806816    0.762381    0.070760    11.00000   -1.20000
AFIX   0
C103  1    0.565230    0.675595    0.133588    11.00000    0.06515    0.07107 =
         0.14538    0.06888    0.05070    0.03104
AFIX  43
H103  2    0.502464    0.653849    0.149897    11.00000   -1.20000
AFIX   0
C116  1    0.066274    0.350919    0.017772    11.00000    0.04502    0.12867 =
         0.06047    0.01881    0.00840    0.02139
AFIX  43
H116  2    0.023041    0.315715   -0.019289    11.00000   -1.20000
AFIX   0
C105  1    0.583248    0.738275    0.080355    11.00000    0.07916    0.06574 =
         0.09321    0.03963    0.02216    0.03259
AFIX  43
H105  2    0.533328    0.758839    0.059308    11.00000   -1.20000
AFIX   0
C104  1    0.495552    0.707239    0.104474    11.00000    0.06203    0.08671 =
         0.18716    0.07945    0.04847    0.03708
AFIX  43
H104  2    0.385345    0.707395    0.101207    11.00000   -1.20000
AFIX   0
HKLF 4


REM  231110ral_ssb_926_100k_auto_a.res in P-1
REM wR2 = 0.1462, GooF = S = 1.035, Restrained GooF = 1.035 for all data
REM R1 = 0.0526 for 14241 Fo > 4sig(Fo) and 0.0737 for all 18895 data
REM 1101 parameters refined using 0 restraints

END

WGHT      0.0781      6.9493

REM Highest difference peak  3.600,  deepest hole -2.642,  1-sigma level  0.136
Q1    1   0.7548  0.6846  0.3436  11.00000  0.05    3.60
Q2    1   0.6923  0.6479  0.2566  11.00000  0.05    2.80
Q3    1   0.1024  0.7790  0.6423  11.00000  0.05    2.52
Q4    1   0.0002  0.7602  0.5946  11.00000  0.05    2.46
Q5    1   0.0330  0.7926  0.6780  11.00000  0.05    2.16
Q6    1   0.0093  0.8061  0.6459  11.00000  0.05    1.90
Q7    1   0.6097  0.6589  0.2881  11.00000  0.05    1.51
Q8    1   0.8561  0.6752  0.3085  11.00000  0.05    1.04
Q9    1   0.8854  0.7833  0.4066  11.00000  0.05    1.00
Q10   1  -0.1220  0.7723  0.6359  11.00000  0.05    0.97
Q11   1   0.5303  0.5629  0.3212  11.00000  0.05    0.71
Q12   1  -0.0647  0.7174  0.6258  11.00000  0.05    0.70
Q13   1  -0.4566  0.8812  0.7614  11.00000  0.05    0.68
Q14   1   0.5640  0.4477  0.0693  11.00000  0.05    0.66
Q15   1   0.3040  0.8693  0.9654  11.00000  0.05    0.65
Q16   1   0.8242  0.7999  0.3154  11.00000  0.05    0.61
Q17   1   0.7943  0.7294  0.3338  11.00000  0.05    0.59
;
_shelx_res_checksum   18913

_shelx_hkl_file
;
   0   0   1 8130.72 784.939   6
   0   0   1 8642.80 786.412  16
   0   0  -1 9756.23 786.556  11
   0   0  -1 8967.56 786.409  13
   0   0   2 9807.83 798.004  16
   0   0  -2 8858.04 794.175   9
   0   0  -2 8616.98 795.230  11
   0   0  -2 8308.40 795.297  13
   0   0   3 3964.23 340.153  16
   0   0  -3 3456.47 333.862   9
   0   0  -3 3656.80 336.665  11
   0   0  -3 3310.20 336.216  13
   0   0   3 3539.05 331.631  12
   0   0   4 19990.5 1841.92  14
   0   0   4 24442.0 1855.21  16
   0   0  -4 19818.1 1845.97   9
   0   0   4 21276.8 1843.30  12
   0   0  -4 19751.1 1850.18  13
   0   0  -4 19397.0 1848.41  11
   0   0   5 131.719 55.2499  14
   0   0   5 67.5765 47.0978  12
   0   0  -5-47.2486 66.5926  11
   0   0  -5 100.215 55.5301   9
   0   0  -5 89.1472 66.2234  13
   0   0   6 8959.57 816.037  14
   0   0  -6 8635.97 824.514   9
   0   0  -6 8892.74 830.062  11
   0   0   6 9006.57 814.701  12
   0   0  -6 8991.90 833.998  13
   0   0   7 3278.64 319.796  14
   0   0  -7 2985.71 334.795  11
   0   0   7 3473.54 317.189  12
   0   0  -7 3278.21 341.798  13
   0   0  -7 2930.55 328.473   9
   0   0   8 5128.61 478.954   6
   0   0   8 4996.65 472.095  14
   0   0  -8 5226.55 501.695  13
   0   0  -8 4366.38 481.891   9
   0   0   8 4723.40 465.429  12
   0   0  -8 5171.92 497.145  11
   0   0   9 495.547 98.1842   6
   0   0   9 459.549 93.0565  14
   0   0  -9 410.269 106.226   9
   0   0  -9 656.663 125.990  11
   0   0   9 552.507 88.3482  12
   0   0  -9 493.485 119.316  13
   0   0  10 161.314 67.2732   6
   0   0  10 103.938 67.2395  14
   0   0 -10 203.912 102.918  13
   0   0 -10 86.0211 86.9627  11
   0   0  10 169.051 60.5029  12
   0   0 -10 112.449 80.1841   9
   0   0  11 132.084 75.8609  14
   0   0  11 203.182 45.0826  22
   0   0 -11 317.955 106.643  11
   0   0  11 223.432 65.7124  12
   0   0 -11 361.581 116.051  13
   0   0  11 115.293 70.6660   6
   0   0  12 8026.35 752.430   6
   0   0  12 7812.42 744.534  14
   0   0  12 7223.42 700.957  22
   0   0 -12 8654.02 716.202  31
   0   0  12 7286.61 701.486  25
   0   0  12 7972.67 702.502  30
   0   0 -12 7839.56 791.885  13
   0   0  12 7729.18 731.736  12
   0   0 -12 8046.31 786.933  11
   0   0  13 415.644 108.984   6
   0   0  13 598.286 112.915  14
   0   0  13 423.983 70.0125  22
   0   0 -13 456.612 74.5010  23
   0   0  13 436.883 71.8766  25
   0   0 -13 500.310 84.1150  31
   0   0  13 536.925 68.9364  32
   0   0  13 478.439 69.9692  30
   0   0 -13 692.113 164.929  13
   0   0 -13 497.488 142.244  11
   0   0  13 408.715 95.4795  12
   0   0  14 1213.32 182.430   6
   0   0 -14 987.381 125.761  23
   0   0  14 1012.51 120.638  22
   0   0  14 1115.42 167.016  14
   0   0 -14 1142.20 140.895  31
   0   0  14 1172.18 119.641  32
   0   0  14 1161.82 122.185  30
   0   0  14 933.617 121.289  25
   0   0  14 957.597 145.345  12
   0   0 -14 834.764 186.768  11
   0   0 -14 1255.09 227.195  13
   0   0 -15 7077.42 746.681  11
   0   0 -15 7683.13 766.417  13
   0   0  15 6984.21 673.276  12
   0   0  15 5919.30 654.367  10
   0   0  15 6509.08 694.285   6
   0   0  15 6947.82 651.450  57
   0   0  15 5945.30 632.916  41
   0   0  15 6139.92 637.294  37
   0   0  15 7213.62 693.402  14
   0   0 -15 7458.40 650.253  31
   0   0  15 7216.77 629.868  32
   0   0  15 7147.79 634.274  25
   0   0  15 7136.38 633.191  22
   0   0 -15 7352.72 640.259  23
   0   0 -16 3084.54 417.520  13
   0   0  16 2889.24 329.584  12
   0   0 -16 2990.03 407.154  11
   0   0  16 3369.15 320.796  57
   0   0  16 2671.98 296.399  41
   0   0  16 2894.51 301.469  37
   0   0  16 2833.22 351.591  14
   0   0  16 3114.13 291.003  32
   0   0 -16 3009.56 311.200  31
   0   0  16 3226.74 298.115  25
   0   0 -16 2721.49 297.920  23
   0   0  16 3013.29 294.621  22
   0   0  17 42.5395 75.1461  57
   0   0  17 109.114 56.2432  41
   0   0  17 109.255 60.6245  37
   0   0  17 113.141 77.3789  14
   0   0 -17 52.3190 61.3259  31
   0   0  17 156.721 47.2548  32
   0   0 -17 114.628 52.4174  23
   0   0  17 60.9419 50.4609  22
   0   0  17 55.8048 49.1562  25
   0   0 -17 93.4630 110.380  11
   0   0 -17 148.685 129.319  13
   0   0 -18 4913.79 685.381  13
   0   0 -18 5850.44 696.041  11
   0   0  18 6805.73 589.616  57
   0   0  18 5476.74 565.149  37
   0   0  18 5732.77 563.293  41
   0   0 -18 5723.59 711.640  15
   0   0  18 4633.83 609.590  14
   0   0 -18 6144.22 577.996  31
   0   0 -18 6198.76 574.483  35
   0   0  18 6248.44 553.534  32
   0   0  18 6870.59 566.551  25
   0   0 -18 5346.06 561.285  23
   0   0  18 5754.38 557.819  22
   0   0  19 446.579 115.007  57
   0   0  19 662.381 108.380  37
   0   0 -19 571.451 186.460  15
   0   0  19 528.526 132.131  14
   0   0 -19 590.071 116.357  35
   0   0 -19 708.614 121.056  31
   0   0  19 593.786 85.7671  32
   0   0  19 742.170 102.609  22
   0   0 -19 287.712 86.8619  23
   0   0  19 712.616 100.823  25
   0   0 -19 857.061 199.255  11
   0   0 -19 565.576 189.948  13
   0   0 -20 222.732 131.461  11
   0   0 -20 58.6173 92.4888  13
   0   0  20 196.236 97.3554  57
   0   0  20 125.954 73.2353  37
   0   0 -20 213.265 87.5410  31
   0   0 -20 14.1433 82.8505  35
   0   0 -20 92.9120 58.3854  23
   0   0  20 65.6196 57.6813  25
   0   0 -20 112.567 86.1100  26
   0   0 -20 59.0449 139.361  15
   0   0 -21 112.644 125.420   7
   0   0 -21 354.984 167.735  13
   0   0 -21 56.2929 88.8924  11
   0   0  21 130.464 85.4505  57
   0   0 -21 14.5002 82.6321  35
   0   0 -21 61.2163 77.5118  31
   0   0 -21 296.719 161.664  15
   0   0 -21 48.3134 88.1035  26
   0   0  21 174.072 65.7326  25
   0   0  22 157.303 92.6121  57
   0   0 -22 140.828 82.6383  26
   0   0  22 156.097 66.2891  25
   0   0 -22 119.112 76.0994  31
   0   0 -22 243.973 102.329  35
   0   0  23-58.5605 83.6801  57
   0   0 -23-14.7006 69.2540  26
   0   0  23 85.8232 56.0329  25
   0   0 -23 27.2335 80.0036  35
   0   0 -23-13.9270 67.4075  31
   0   0  24-13.1195 70.6338  57
   0   0 -24 12.5012 62.0972  31
   0   0 -24 98.4305 79.6728  35
   0   0 -24 39.9579 66.1575  26
   0   0  24 8.34093 42.4762  25
   0   0  25 112.955 74.2049  57
   0   0 -25 30.9395 79.3409  34
   0   0 -25-10.5126 66.5524  35
   0   0 -25-21.3162 51.5983  31
   0   0  25-43.3013 59.5062  44
   0   0 -25 46.4616 59.1130  26
   0   0  25 27.6298 36.4042  25
   0   0 -26 192.230 72.4182  34
   0   0 -26 135.616 51.8356  31
   0   0 -26 134.412 65.2104  35
   0   0  26 55.8198 57.9191  49
   0   0  26 208.389 61.9007  44
   0   0 -26 154.960 58.6919  26
   0   0  26 334.772 69.6000  57
   0   0  27 119.099 48.9623  49
   0   0  27 203.863 52.0690  44
   0   0 -27 63.1665 56.8688  34
   0   0 -27 225.279 54.5179  35
   0   0 -28 4.05820 36.7435  34
   0  -1  28 137.067 38.5893  44
   0   1 -28 185.254 50.6516  34
   0   1 -28 192.527 44.4153  35
   0  -1  27 380.916 71.9741  49
   0  -1  27 562.522 76.7922  44
   0   1 -27 343.695 77.5551  34
   0   1 -27 538.728 80.0217  35
   0   1 -27 257.615 63.0960  31
   0  -1  26 40.7991 56.3775  49
   0  -1  26-9.36548 54.8618  44
   0   1 -26 188.771 68.9816  35
   0   1 -26 87.1244 53.5412  31
   0   1 -26 123.712 75.9174  34
   0  -1  26 63.5992 37.5196  25
   0  -1  26 80.6508 65.0644  57
   0   1 -25 386.515 92.3280  35
   0   1 -25 234.175 76.0505  31
   0   1 -25 277.805 95.4002  34
   0  -1  25 315.491 63.3967  25
   0  -1  25 432.819 90.5135  57
   0   1 -24 695.606 129.694  31
   0   1 -24 943.624 142.802  35
   0  -1  24 1049.32 126.627  22
   0  -1  24 959.225 122.155  25
   0  -1  24 1154.83 149.993  57
   0   1 -23 125.880 92.6959  35
   0   1 -23 29.1964 71.7954  31
   0  -1  23 41.4680 53.6706  22
   0  -1  23 92.4835 59.0043  25
   0  -1  23 60.4726 87.4009  57
   0   1 -22 966.452 148.909  31
   0   1 -22 999.274 157.627  35
   0  -1  22 1024.96 159.829  57
   0  -1  22 1056.55 135.961  22
   0  -1  22 897.871 129.752  25
   0  -1  21 1064.12 150.556  57
   0  -1  21 772.026 120.305  37
   0   1 -21 877.053 235.014  15
   0  -1  21 714.924 101.372  32
   0   1 -21 963.601 138.752  31
   0   1 -21 779.612 138.488  35
   0   1 -21 343.018 175.639  11
   0   1 -21 767.874 218.331  13
   0   1 -21 991.402 234.825   7
   0   1 -21 784.882 120.614  23
   0  -1  21 682.842 113.012  25
   0  -1  21 787.075 116.698  22
   0  -1  20 16.2300 80.5945  57
   0  -1  20-48.5356 63.2005  37
   0  -1  20 132.375 86.1773  14
   0   1 -20-57.5528 101.039  15
   0  -1  20 33.6647 42.8393  32
   0   1 -20 61.1482 77.7876  31
   0   1 -20 195.271 88.2907  35
   0   1 -20-55.8916 116.098  11
   0   1 -20-57.8980 120.265  13
   0  -1  20 41.7342 56.7635  22
   0  -1  20 33.1265 55.5223  25
   0   1 -20-48.6748 58.9039  23
   0  -1  19 203.631 88.5364  57
   0  -1  19 140.413 65.2787  37
   0   1 -19 331.108 162.490  15
   0  -1  19 259.090 105.432  14
   0   1 -19 52.5735 75.9562  35
   0   1 -19 44.0269 71.9070  31
   0  -1  19 100.922 48.0227  32
   0   1 -19 221.527 144.638  13
   0   1 -19 106.549 125.974  11
   0  -1  19 167.307 64.2345  22
   0   1 -19 94.8037 61.3329  23
   0  -1  19 158.472 66.2686  25
   0  -1  18 310.147 91.5790  57
   0  -1  18 243.194 73.4406  37
   0  -1  18 194.162 69.1300  41
   0  -1  18 368.341 113.660  14
   0   1 -18 207.332 137.616  15
   0  -1  18 365.029 66.1365  32
   0   1 -18 359.979 91.6707  31
   0   1 -18 316.079 91.0177  35
   0   1 -18 298.912 143.559  11
   0   1 -18 415.662 160.253  13
   0   1 -18 303.991 74.6190  23
   0  -1  18 300.631 70.4954  22
   0  -1  18 364.597 76.6213  25
   0  -1  17 27.4000 70.7731  57
   0  -1  17 71.9367 55.0351  37
   0  -1  17 65.8073 50.9396  41
   0  -1  17 56.4441 59.0812  43
   0  -1  17 113.557 86.5189  14
   0   1 -17 47.8732 124.788  15
   0   1 -17 25.6862 63.2409  31
   0   1 -17 55.4773 67.1664  35
   0  -1  17 91.4078 42.2735  32
   0  -1  17 21.8393 59.6844  12
   0   1 -17 137.825 130.174  11
   0   1 -17-95.9782 119.282  13
   0  -1  17 81.2981 50.9856  25
   0  -1  17 149.752 50.0893  22
   0   1 -17 42.0487 56.2820  23
   0  -1  16-84.3917 85.5324   6
   0  -1  16-12.5444 64.5798  57
   0  -1  16 8.59403 46.7454  41
   0  -1  16-18.9097 48.1060  37
   0  -1  16 103.185 83.5005  14
   0   1 -16-43.6104 102.711  15
   0   1 -16-11.7972 62.8161  31
   0  -1  16 7.00655 37.3092  32
   0   1 -16-209.331 157.627  11
   0  -1  16 34.1497 44.4607  10
   0   1 -16-131.364 123.946  13
   0  -1  16 20.2935 55.1903  12
   0  -1  16 57.2304 46.7291  25
   0   1 -16 58.1002 51.5612  23
   0  -1  16-37.7301 47.7634  22
   0  -1  15 45.4035 66.5412  57
   0  -1  15 69.4898 73.6922  14
   0   1 -15 157.464 116.236  15
   0  -1  15 190.592 51.8635  25
   0  -1  15 102.265 48.4305  22
   0   1 -15 220.997 63.1870  23
   0   1 -15 139.434 64.1109  31
   0  -1  15 139.713 43.6407  32
   0   1 -15 39.5917 98.9972  13
   0  -1  15 184.966 73.5604  12
   0   1 -15 75.7358 111.860  11
   0  -1  15 151.212 84.7690   6
   0  -1  14 202.649 85.2761   6
   0  -1  14 62.1270 65.6829  14
   0   1 -14 140.977 114.454  15
   0  -1  14 202.799 47.1869  22
   0  -1  14 6.54703 40.5445  25
   0   1 -14 64.1600 48.0121  23
   0  -1  14 114.110 42.7865  32
   0   1 -14 155.195 62.0827  31
   0  -1  14 119.258 45.6001  30
   0  -1  14 116.952 68.7765  12
   0   1 -14 34.0133 103.829  11
   0   1 -14 248.788 125.122  13
   0  -1  13 562.755 132.428   6
   0   1 -13 722.044 187.272  15
   0  -1  13 902.691 136.110  14
   0  -1  13 671.011 90.9026  22
   0   1 -13 680.344 96.2244  23
   0  -1  13 773.000 88.3595  32
   0   1 -13 679.529 103.839  31
   0  -1  13 625.521 86.6218  30
   0  -1  13 793.435 92.4157  25
   0   1 -13 729.869 163.991  11
   0  -1  13 993.427 128.533  12
   0   1 -13 919.765 185.664  13
   0  -1  12 4095.32 414.209   6
   0  -1  12 3478.09 399.772  14
   0  -1  12 3799.34 363.707  22
   0   1 -12 4263.26 378.269  31
   0  -1  12 3889.35 365.219  25
   0  -1  12 3865.36 364.838  30
   0  -1  12 3626.87 393.699  12
   0   1 -12 4448.65 462.021  13
   0   1 -12 4220.78 447.592  11
   0   1 -11 23.9489 84.0947  11
   0   1 -11-99.4012 93.5731  13
   0  -1  11 37.0831 54.9148  12
   0  -1  11 16.0643 67.9304   6
   0  -1  11-73.2594 66.0938  14
   0   1 -10 2759.99 285.766  11
   0  -1  10 2017.27 232.922  12
   0   1 -10 2027.19 272.145  13
   0  -1  10 2053.55 239.410  14
   0   1  -9 10989.9 1079.70   9
   0  -1   9 11966.9 1061.03  12
   0   1  -9 11529.8 1086.85  11
   0   1  -9 12134.1 1092.35  13
   0  -1   9 11182.6 1061.74  14
   0  -1   8 361.477 80.4209  12
   0   1  -8 522.100 113.722  13
   0   1  -8 587.829 112.466  11
   0   1  -8 560.206 106.617   9
   0  -1   8 313.273 83.8232  14
   0   1  -7 10619.6 999.997  13
   0   1  -7 10459.9 995.514  11
   0  -1   7 11255.7 981.519  12
   0   1  -7 10803.0 992.793   9
   0  -1   7 10367.9 980.417  14
   0  -1   6 2000.63 186.561  12
   0   1  -6 1244.68 180.911   9
   0   1  -6 1415.43 190.700  13
   0   1  -6 1605.07 191.744  11
   0  -1   6 1943.05 185.649  14
   0   1  -5 102.122 64.3647   9
   0   1  -5 185.744 71.9422  13
   0  -1   5 56.7554 58.4268  12
   0   1  -5 128.563 68.9292  11
   0  -1   5 168.603 60.3012   6
   0  -1   5 142.719 66.5277  16
   0   1  -4 4101.17 360.932   9
   0   1  -4 4973.33 368.343  11
   0  -1   4 4480.50 359.630   6
   0  -1   4 5250.38 368.162  16
   0   1  -3 2398.43 210.118  11
   0   1  -3 2181.91 207.064   9
   0   1  -3 2016.43 195.219   1
   0  -1   3 2312.75 205.924   6
   0   1  -3 1799.15 193.703  18
   0   1  -2 223.159 35.3470  11
   0   1  -2 141.235 33.1578   9
   0  -1   2 196.164 33.6710   6
   0   1  -2 153.969 31.7393   1
   0  -1   2 234.783 33.9548  16
   0  -1   2 229.939 36.3101  14
   0   1  -2 167.455 30.3576  18
   0  -1   1 118.777 16.4443   6
   0   1  -1 98.9065 24.9482  18
   0  -1   1 169.238 20.4079  14
   0   1  -1 127.526 18.1295  17
   0   1   0 1416.47 106.266  17
   0   1   0 800.281 105.931  18
   0  -1  -1 425.101 47.5973   9
   0  -1  -1 459.061 50.5329  11
   0  -1  -2 2693.66 223.973  11
   0  -1  -2 2273.09 214.018   8
   0  -1  -2 2527.15 219.509   9
   0  -1  -2 2349.37 223.405  13
   0   1   2 2442.53 213.042  12
   0   1   2 2262.14 214.557   1
   0   1   2 1909.99 213.975  18
   0   1   2 2424.77 215.002  14
   0  -1  -3 8806.26 688.456  11
   0  -1  -3 8329.13 683.339   9
   0   1   3 8643.59 676.407  12
   0  -1  -3 8714.97 690.908  13
   0   1   3 8708.31 683.032   6
   0   1   3 6555.15 668.731   1
   0   1   3 6425.80 668.272  18
   0   1   3 9002.61 679.436  14
   0  -1  -4 326.870 67.5303  11
   0  -1  -4 228.283 71.3224  13
   0  -1  -4 177.104 55.6329   9
   0   1   4 246.093 46.6834  12
   0   1   4 212.816 56.7405   6
   0   1   4 221.757 51.0093  14
   0  -1  -5 1656.46 185.439   9
   0  -1  -5 1420.16 192.355  13
   0   1   5 1749.19 173.083  12
   0  -1  -5 1814.84 194.689  11
   0   1   5 1711.74 183.454   6
   0   1   5 1785.41 179.646  14
   0  -1  -6 8907.36 867.504  13
   0   1   6 9154.46 843.378  12
   0  -1  -6 9421.62 859.963   9
   0  -1  -6 8963.45 865.068  11
   0   1   6 9586.75 855.170   6
   0   1   6 9579.05 849.308  14
   0  -1  -7 872.363 155.908  13
   0   1   7 1212.16 132.948  12
   0  -1  -7 1287.80 153.698   9
   0  -1  -7 1168.80 160.660  11
   0   1   7 1037.44 141.806   6
   0   1   7 1210.40 141.324  14
   0  -1  -8 7913.58 725.439  13
   0  -1  -8 7159.63 704.488   9
   0  -1  -8 6912.38 709.946  11
   0   1   8 7564.96 682.717  12
   0   1   8 7567.34 697.631   6
   0   1   8 7214.70 688.646  14
   0  -1  -9 12734.7 1156.48  13
   0  -1  -9 12773.8 1150.72  11
   0   1   9 11884.3 1109.12  12
   0  -1  -9 11270.7 1133.17   9
   0   1   9 12527.5 1127.94   6
   0   1   9 12404.8 1120.12  14
   0  -1 -10 265.779 107.290  11
   0   1  10 189.073 57.0475  12
   0  -1 -10 190.035 114.857  13
   0  -1 -10 225.811 92.8327   9
   0   1  10 181.002 73.2994   6
   0  -1 -10 193.965 98.7152  15
   0   1  10 221.759 71.0227  14
   0   1  11 713.340 119.662  14
   0  -1 -11 881.826 170.045  15
   0  -1 -11 892.492 161.862  13
   0  -1 -11 490.682 126.062   9
   0  -1 -11 730.666 152.581  11
   0   1  11 808.431 111.463  12
   0  -1 -11 864.632 101.642  31
   0   1  11 621.467 85.2305  30
   0   1  11 834.461 132.347   6
   0   1  12 909.199 137.979  14
   0  -1 -12 1059.60 189.574  15
   0   1  12 732.302 116.890  12
   0  -1 -12 883.076 170.047  11
   0  -1 -12 918.429 175.574  13
   0  -1 -12 849.155 109.867  31
   0   1  12 879.238 99.6636  25
   0   1  12 844.060 100.544  30
   0   1  12 595.224 127.737   6
   0   1  13 1794.99 224.580   6
   0   1  13 1446.22 205.651  14
   0  -1 -13 1613.45 169.411  23
   0   1  13 1576.50 160.743  32
   0  -1 -13 1796.61 182.124  31
   0   1  13 1504.06 164.995  25
   0   1  13 1629.57 164.862  30
   0  -1 -13 1248.72 235.201  11
   0   1  13 1310.99 184.396  12
   0  -1 -13 1895.66 273.767  13
   0   1  14 291.693 99.0649   6
   0  -1 -14 169.456 55.0856  23
   0   1  14 263.249 53.5981  25
   0   1  14 320.182 93.6483  14
   0   1  14 173.714 43.2998  32
   0  -1 -14 235.525 69.7828  31
   0   1  14 220.645 53.9264  30
   0  -1 -14 192.781 126.178  13
   0  -1 -14 178.873 102.955  11
   0   1  14 186.098 61.2770  12
   0   1  15 521.659 109.971  57
   0   1  15 613.230 98.7966  37
   0   1  15 605.523 91.2639  41
   0   1  15 378.464 116.708  14
   0  -1 -15 485.313 95.8150  31
   0   1  15 658.905 80.5896  32
   0  -1 -15 770.860 188.058  13
   0  -1 -15 873.369 180.821  11
   0   1  15 523.594 86.2235  25
   0  -1 -15 575.186 89.3930  23
   0   1  16 149.024 78.9008  57
   0   1  16 316.873 75.0131  41
   0   1  16 236.902 72.2130  37
   0   1  16 310.050 98.0871  14
   0   1  16 298.759 56.6747  32
   0  -1 -16 197.441 76.3222  31
   0  -1 -16 377.025 145.267  13
   0  -1 -16 218.485 130.555  11
   0   1  16 245.070 64.4802  25
   0  -1 -16 374.586 72.7222  23
   0   1  17 920.042 148.064  57
   0   1  17 1075.74 137.174  41
   0   1  17 1147.76 141.548  37
   0   1  17 939.301 174.462  14
   0  -1 -17 960.311 144.966  31
   0   1  17 1077.40 120.199  32
   0   1  17 847.897 125.483  25
   0  -1 -17 1048.43 132.762  23
   0  -1 -17 998.058 219.613  11
   0  -1 -17 871.226 234.096  13
   0  -1 -18 768.105 247.357  13
   0  -1 -18 1070.36 250.678  11
   0   1  18 1597.08 196.250  57
   0   1  18 1611.44 178.528  37
   0   1  18 804.875 188.907  14
   0  -1 -18 1355.64 181.801  35
   0  -1 -18 1686.98 188.060  31
   0   1  18 1686.68 169.343  25
   0  -1 -18 1251.41 162.560  23
   0   1  19 12.8000 68.8713  37
   0  -1 -19 162.833 81.1224  31
   0  -1 -19 68.4638 83.1624  35
   0   1  19 225.597 93.4889  57
   0   1  19 169.046 66.5775  25
   0  -1 -19 53.6235 111.820  11
   0  -1 -19 172.780 136.004  13
   0  -1 -20 220.296 145.889  11
   0  -1 -20 177.133 141.626  13
   0   1  20 359.482 106.075  57
   0  -1 -20 421.255 102.905  26
   0   1  20 266.335 71.6047  25
   0  -1 -20 257.409 100.863  35
   0  -1 -20 362.181 93.3850  31
   0   1  21 1848.19 208.398  57
   0  -1 -21 1456.90 195.380  26
   0   1  21 1502.86 172.962  25
   0  -1 -21 1301.30 190.948  35
   0  -1 -21 1359.39 189.697  31
   0   1  22 106.992 80.8289  57
   0  -1 -22 229.845 90.3199  26
   0   1  22 38.6973 48.5944  25
   0  -1 -22 99.9514 68.5813  31
   0  -1 -22 42.1409 85.0240  35
   0   1  23 420.524 103.082  57
   0  -1 -23 226.589 82.1424  26
   0   1  23 423.099 70.5803  25
   0  -1 -23 222.339 88.2632  31
   0  -1 -23 468.521 104.686  35
   0   1  24 890.463 122.979  57
   0  -1 -24 627.769 113.079  35
   0  -1 -24 606.335 103.215  31
   0  -1 -24 567.372 108.053  26
   0   1  24 599.928 86.4481  25
   0  -1 -25 103.791 58.6875  31
   0  -1 -25 48.9134 78.8862  34
   0  -1 -25 225.277 72.8783  35
   0   1  25 242.456 71.5055  44
   0   1  25 119.340 64.2199  49
   0  -1 -25 280.253 69.2080  26
   0   1  25 136.029 70.6965  57
   0  -1 -26 120.653 56.8309  35
   0  -1 -26 123.743 68.2612  34
   0   1  26 173.522 58.1752  44
   0  -1 -26 122.812 50.9075  26
   0   1  26 99.4869 53.2587  49
   0  -1 -27 182.895 41.5951  35
   0  -1 -27 179.584 56.3874  34
   0   1  27 246.874 46.8455  44
   0   1  27 81.4195 40.0988  49
   0   2 -28 163.389 50.4289  35
   0   2 -28 63.1786 49.1106  34
   0  -2  28 90.2084 39.9751  44
   0  -2  28 154.788 43.6844  49
   0  -2  27 210.216 60.1994  57
   0   2 -27 65.7035 64.2520  34
   0   2 -27 153.382 55.1259  31
   0   2 -27 172.815 62.0540  35
   0  -2  27 161.283 58.8336  49
   0  -2  27 155.055 55.4248  44
   0   2 -27 128.724 55.0737  26
   0  -2  27 238.801 46.1761  25
   0   2 -26 21.4090 54.4781  31
   0   2 -26 9.18315 72.8225  34
   0   2 -26 30.7224 65.8205  35
   0  -2  26 58.3169 43.2265  25
   0  -2  26-75.3964 63.8537  57
   0   2 -25 59.9732 79.7142  35
   0   2 -25 43.6630 81.6580  34
   0   2 -25 113.345 66.7649  31
   0  -2  25 132.536 51.5466  22
   0  -2  25 122.367 51.0034  25
   0  -2  25-25.2890 71.9915  57
   0   2 -24-13.3499 83.1898  35
   0   2 -24 14.0953 68.2175  31
   0  -2  24-19.9272 53.6307  25
   0  -2  24 19.7439 53.1376  22
   0  -2  24-57.0049 79.9024  57
   0   2 -23 151.258 75.3414  31
   0  -2  23 37.8853 38.5590  32
   0   2 -23 71.0037 88.6910  35
   0  -2  23 30.8829 80.6349  57
   0  -2  23 65.0544 56.1383  25
   0  -2  23 63.1756 58.7575  22
   0   2 -23 125.043 64.0138  23
   0  -2  22 516.413 124.268  57
   0   2 -22 399.683 173.463  15
   0   2 -22 329.124 105.803  31
   0   2 -22 566.051 121.175  35
   0  -2  22 544.285 82.4609  32
   0   2 -22 347.766 163.724  11
   0   2 -22 588.320 184.276  13
   0   2 -22 406.974 92.8174  23
   0  -2  22 633.383 98.8189  25
   0  -2  22 559.810 95.7818  22
   0  -2  21 211.961 99.0792  57
   0  -2  21 83.0525 64.9457  37
   0  -2  21 69.4578 92.1438  14
   0   2 -21 114.550 136.051  15
   0   2 -21 343.998 104.640  35
   0  -2  21 194.086 57.3392  32
   0   2 -21 156.939 83.6236  31
   0   2 -21 173.020 129.281  11
   0   2 -21 427.203 157.856   7
   0   2 -21 117.381 160.590  13
   0  -2  21 244.085 70.4581  22
   0   2 -21 177.720 72.6611  23
   0  -2  21 431.333 80.6695  25
   0  -2  20 95.9371 77.5940  57
   0  -2  20 58.1561 61.5241  37
   0  -2  20-34.4565 76.7264  14
   0   2 -20-55.8860 131.747  15
   0   2 -20 151.370 87.9537  35
   0   2 -20 107.048 76.1477  31
   0  -2  20 89.1635 48.3331  32
   0  -2  20 77.1271 57.6653  25
   0  -2  20 71.0956 58.3328  22
   0   2 -20 75.4306 62.6859  23
   0   2 -20 55.8820 107.615  11
   0   2 -20 57.0281 118.591  13
   0   2 -19 2910.24 446.771  11
   0   2 -19 3197.17 457.112  13
   0  -2  19 3176.41 346.299  57
   0  -2  19 2969.80 332.814  43
   0  -2  19 3069.76 331.689  37
   0   2 -19 2821.20 446.394  15
   0  -2  19 3138.00 396.963  14
   0   2 -19 3111.13 343.363  31
   0  -2  19 3846.28 325.486  32
   0   2 -19 3385.27 341.363  35
   0  -2  19 3565.98 330.622  25
   0  -2  19 3449.59 326.307  22
   0   2 -19 2758.16 329.000  23
   0   2 -18 2612.85 378.414  11
   0  -2  18 2364.57 300.303  12
   0  -2  18 2546.69 277.906  57
   0  -2  18 2546.50 257.906  41
   0  -2  18 2477.58 266.211  43
   0  -2  18 2297.58 256.943  37
   0  -2  18 2404.79 319.083  14
   0   2 -18 3234.60 411.619  15
   0   2 -18 2681.35 275.987  31
   0  -2  18 2396.25 249.878  32
   0   2 -18 2470.33 268.160  35
   0  -2  18 2461.51 255.391  25
   0   2 -18 2225.19 258.523  23
   0  -2  18 2561.72 253.653  22
   0  -2  17 242.122 95.8989   6
   0  -2  17 263.940 82.7455  57
   0  -2  17 309.614 69.4620  37
   0  -2  17 317.849 77.7796  43
   0  -2  17 266.478 66.1485  41
   0   2 -17 228.951 132.392  15
   0  -2  17 197.524 100.262  14
   0   2 -17 380.049 87.4770  31
   0   2 -17 315.915 83.7764  35
   0  -2  17 329.058 62.1978  32
   0  -2  17 350.584 63.6741  22
   0  -2  17 376.710 71.2766  25
   0   2 -17 307.257 72.2879  23
   0   2 -17 271.788 135.769  11
   0  -2  17 254.642 80.0239  10
   0  -2  17 296.177 100.029  12
   0   2 -16 3792.57 475.569  11
   0  -2  16 3360.85 396.253  12
   0  -2  16 4221.85 434.143   6
   0  -2  16 3985.35 376.061  57
   0  -2  16 3372.95 357.375  37
   0  -2  16 3445.94 356.586  41
   0  -2  16 3702.98 352.184  32
   0   2 -16 3813.79 371.732  31
   0   2 -16 3601.97 362.036  23
   0  -2  16 3497.18 351.250  22
   0  -2  16 4120.70 360.332  25
   0   2 -16 3792.20 468.157  15
   0  -2  16 4051.99 423.047  14
   0  -2  15 4492.69 496.343   6
   0   2 -15 5333.22 564.884  15
   0  -2  15 4464.46 492.516  14
   0  -2  15 4332.73 435.254  22
   0   2 -15 4343.88 444.112  23
   0  -2  15 4788.57 436.791  32
   0   2 -15 5514.56 459.142  31
   0  -2  15 4664.22 439.559  25
   0  -2  15 4535.64 435.083  30
   0  -2  15 5134.68 486.418  12
   0   2 -15 4808.47 547.470  11
   0  -2  14 450.049 107.540  14
   0   2 -14 470.911 145.644  15
   0  -2  14 288.250 60.4677  22
   0   2 -14 322.348 66.5769  23
   0  -2  14 329.022 64.2182  25
   0  -2  14 366.174 59.1094  32
   0   2 -14 361.692 78.6324  31
   0  -2  14 405.275 60.5438  30
   0   2 -14 301.446 132.605  11
   0  -2  14 428.715 91.7676  12
   0   2 -13 2962.64 384.428  15
   0  -2  13 3806.30 357.642  14
   0   2 -13 3240.59 307.661  23
   0  -2  13 3112.51 298.960  22
   0  -2  13 3129.26 297.137  32
   0   2 -13 3201.55 312.836  31
   0  -2  13 3022.03 300.553  25
   0  -2  13 3004.27 297.231  30
   0  -2  13 3389.25 339.079  12
   0   2 -13 3206.88 383.985  11
   0   2 -12 45.9075 47.7819  31
   0  -2  12 111.037 41.5453  25
   0  -2  12 48.0367 36.4156  22
   0   2 -12 211.986 117.873  15
   0  -2  12 114.971 73.2558  14
   0  -2  12 42.6484 61.5047  12
   0   2 -12 160.147 93.9550  11
   0   2 -11 23.3053 81.8221  15
   0  -2  11 14.7501 61.2737  14
   0   2 -11-23.6414 80.9004  11
   0  -2  11-13.0313 58.7684  12
   0  -2  10 756.744 128.965  14
   0   2 -10 733.218 151.194  15
   0   2 -10 1081.81 170.859  11
   0  -2  10 997.391 131.487  12
   0   2  -9 1955.29 249.262  15
   0  -2   9 2000.67 225.132  14
   0  -2   9 2049.39 223.429  12
   0   2  -9 1923.95 245.763  11
   0  -2   8 721.381 119.866  14
   0   2  -8 842.132 134.066  15
   0  -2   8 879.192 126.940   6
   0   2  -8 845.426 145.479  11
   0  -2   8 807.680 118.906  12
   0   2  -7 7537.63 741.331  15
   0  -2   7 7544.69 730.293   6
   0  -2   7 8492.71 736.497  12
   0   2  -7 8044.92 744.992  11
   0   2  -7 7676.92 741.365   9
   0   2  -6 5237.16 486.967  15
   0  -2   6 6460.65 490.726  16
   0  -2   6 5665.49 482.528   6
   0   2  -6 5852.07 492.043   9
   0   2  -6 6016.56 494.224  11
   0  -2   6 5715.51 484.880  12
   0   2  -5 1325.50 148.482  18
   0   2  -5 1598.84 173.927  15
   0  -2   5 1710.28 173.080  16
   0  -2   5 1678.47 168.739   6
   0   2  -5 1485.43 152.339   1
   0   2  -5 1622.77 174.295   9
   0   2  -5 1626.95 174.793  11
   0   2  -4 561.260 84.3575  15
   0   2  -4 539.902 74.3432  18
   0  -2   4 686.185 87.6147  14
   0   2  -4 504.070 67.0638  17
   0  -2   4 746.779 86.7241  16
   0   2  -4 625.923 80.6334   1
   0  -2   4 741.942 84.4594   6
   0   2  -4 695.771 89.4833  11
   0   2  -3 6070.80 594.910  17
   0  -2   3 7309.28 601.667  16
   0  -2   3 7462.17 605.326  14
   0   2  -3 5390.21 600.078  18
   0   2  -3 6288.10 600.415  15
   0   2  -3 7708.65 608.571   1
   0  -2   3 7230.97 602.062   6
   0   2  -2 725.550 80.6284  17
   0   2  -2 615.460 90.9070  18
   0  -2   2 802.219 78.0120  16
   0   2  -2 704.172 80.3284  15
   0  -2   2 915.667 84.6879  14
   0   2  -2 820.571 97.7170   1
   0  -2   2 865.482 80.7187   6
   0   2  -1 45195.6 3900.33  17
   0   2  -1 40572.5 3893.92  15
   0  -2   1 51485.5 3895.33  14
   0  -2   1 44854.8 3892.34   6
   0   2   0 3798.45 350.156  17
   0   2   1 1493.66 132.834  14
   0   2   1 1163.78 149.242  18
   0   2   1 1513.13 153.620   1
   0   2   1 1420.11 135.239   6
   0  -2  -1 1431.53 135.085   8
   0  -2  -1 1512.35 140.001   9
   0   2   2 24443.9 2406.77  18
   0   2   2 26542.9 2398.13  14
   0   2   2 29298.2 2408.60   1
   0   2   2 28748.7 2402.48   6
   0  -2  -2 28308.6 2405.17   9
   0   2   2 27471.3 2394.06  12
   0  -2  -2 27225.3 2408.26  11
   0  -2  -2 25185.1 2398.19   8
   0   2   3 1267.44 121.856  14
   0   2   3 1098.07 126.764  18
   0   2   3 1277.81 127.646   6
   0   2   3 1067.13 124.701   1
   0  -2  -3 1202.66 130.017   9
   0  -2  -3 1127.13 120.239   8
   0  -2  -3 1442.53 139.063  11
   0  -2  -3 1356.54 143.602  13
   0   2   3 1205.90 115.366  12
   0   2   4 6515.84 533.445  14
   0   2   4 4926.91 525.066  18
   0   2   4 6753.62 540.632   6
   0   2   4 4956.23 525.607   1
   0  -2  -4 6493.20 542.625   9
   0  -2  -4 6211.81 552.449  13
   0  -2  -4 6671.73 550.749  11
   0   2   4 6210.52 526.746  12
   0   2   5 21618.7 1687.80  14
   0   2   5 21243.7 1693.96   6
   0   2   5 20496.5 1679.55  12
   0  -2  -5 22562.1 1713.80  13
   0  -2  -5 21722.5 1707.79  11
   0  -2  -5 21597.1 1698.75   9
   0   2   6 10334.8 905.695  14
   0   2   6 10247.6 911.941   6
   0   2   6 9327.95 895.317  12
   0  -2  -6 10063.0 924.413  11
   0  -2  -6 10144.6 929.556  13
   0  -2  -6 10077.8 916.287   9
   0   2   7 1246.39 153.873  14
   0   2   7 1352.64 163.025   6
   0  -2  -7 1499.70 191.095  13
   0  -2  -7 1593.07 188.564  11
   0   2   7 1371.70 146.352  12
   0  -2  -7 1219.43 166.461   9
   0   2   8 279.953 67.4725  14
   0   2   8 169.009 71.8470   6
   0  -2  -8 273.884 79.4097   9
   0   2   8 370.491 60.8753  12
   0  -2  -8 455.891 113.587  13
   0  -2  -8 260.969 88.0908  11
   0   2   9 358.220 87.7926  14
   0   2   9 647.864 106.045   6
   0  -2  -9 416.302 104.872   9
   0  -2  -9 522.651 120.680  11
   0   2   9 575.380 82.0580  12
   0  -2  -9 789.374 143.120  13
   0   2  10 6108.75 587.735  14
   0  -2 -10 5423.96 603.801   9
   0   2  10 5518.36 570.600  12
   0  -2 -10 6047.51 629.341  13
   0  -2 -10 6401.32 625.542  11
   0   2  10 6689.90 558.745  30
   0   2  10 5767.15 593.435   6
   0   2  11 10334.3 940.770   6
   0   2  11 10230.7 931.185  14
   0  -2 -11 10113.8 988.620  15
   0   2  11 9317.81 892.788  22
   0  -2 -11 10527.4 904.021  31
   0   2  11 9537.03 892.670  25
   0   2  11 10274.6 894.531  30
   0  -2 -11 9735.05 968.042  11
   0   2  11 9779.91 913.020  12
   0  -2 -11 11325.6 992.931  13
   0  -2 -11 9004.95 949.251   9
   0   2  12 5700.40 570.486   6
   0  -2 -12 5380.54 521.774  23
   0   2  12 5654.97 520.083  22
   0  -2 -12 6202.28 533.584  31
   0   2  12 5815.32 562.339  14
   0  -2 -12 5407.56 620.633  15
   0   2  12 5716.46 520.071  30
   0   2  12 5828.35 521.274  25
   0   2  12 5116.86 530.270  10
   0   2  12 5140.65 539.747  12
   0  -2 -12 5580.03 619.208  13
   0  -2 -12 6707.11 621.534  11
   0   2  13 119.725 41.4434  25
   0  -2 -13 44.2917 41.3073  23
   0   2  13 45.2199 43.0481  22
   0  -2 -13 260.955 120.780  15
   0   2  13 57.7533 62.5300  14
   0   2  13 99.1194 36.0805  32
   0  -2 -13 28.6972 48.9451  31
   0   2  13 58.1968 40.3087  30
   0   2  13-13.0598 59.1265  12
   0  -2 -13-36.2350 94.4895  13
   0  -2 -13 165.756 97.5173  11
   0  -2 -14 6203.10 595.185  23
   0   2  14 6741.22 593.318  22
   0   2  14 5565.88 593.243  41
   0   2  14 6515.39 602.873  37
   0  -2 -14 5618.44 701.423  15
   0   2  14 5623.34 634.399  14
   0  -2 -14 6395.05 605.945  31
   0   2  14 7416.99 597.047  25
   0  -2 -14 7196.90 722.199  13
   0  -2 -14 6427.60 696.233  11
   0   2  15 3907.84 357.160  22
   0  -2 -15 3483.44 358.767  23
   0   2  15 3849.50 363.794  41
   0   2  15 3255.21 363.233  37
   0  -2 -15 3135.84 470.491  15
   0   2  15 3366.42 404.501  14
   0  -2 -15 3761.24 371.525  31
   0   2  15 4176.27 360.345  25
   0  -2 -15 3878.97 474.568  11
   0  -2 -15 3177.22 460.611  13
   0   2  16 218.001 72.0174  37
   0   2  16 121.731 60.8914  41
   0  -2 -16 202.436 132.364  15
   0   2  16 250.456 90.9656  14
   0  -2 -16 151.957 74.7774  31
   0   2  16 270.738 64.7985  22
   0   2  16 152.587 54.6467  25
   0  -2 -16 76.0194 49.3739  23
   0  -2 -16-44.6961 100.030  11
   0  -2 -16 196.007 144.479  13
   0   2  17 5160.03 449.759  22
   0   2  17 5091.79 456.114  41
   0   2  17 4747.00 458.244  37
   0  -2 -17 3721.23 577.927  15
   0   2  17 4365.70 498.333  14
   0  -2 -17 4429.01 459.721  31
   0   2  17 4520.07 445.679  25
   0  -2 -17 4022.58 570.093  13
   0  -2 -17 3715.33 543.684  11
   0   2  18 1612.23 190.979  37
   0  -2 -18 1558.75 193.645  31
   0  -2 -18 1432.84 189.531  35
   0  -2 -18 1278.02 290.286  15
   0   2  18 1556.14 175.320  25
   0   2  18 1606.25 177.574  22
   0  -2 -18 1178.57 263.620  11
   0  -2 -18 1179.52 282.718  13
   0   2  19-10.3050 52.4624  25
   0   2  19 21.2638 58.4560  22
   0  -2 -19 233.258 151.847  13
   0  -2 -19-53.2469 110.613  11
   0  -2 -19 13.9336 79.6563  35
   0  -2 -19 73.7476 72.3359  31
   0   2  20 64.7672 62.9200  22
   0   2  20 60.9783 54.7819  25
   0  -2 -20 97.2434 86.3486  26
   0  -2 -20-58.9991 122.582  13
   0  -2 -20 107.734 133.762  11
   0  -2 -20-14.8103 67.8634  31
   0  -2 -20-28.6876 83.5664  35
   0  -2 -21 201.562 86.2352  31
   0  -2 -21 156.459 86.7201  35
   0   2  21 260.303 64.3961  25
   0   2  21 422.876 84.5618  22
   0  -2 -21 268.067 97.0889  26
   0  -2 -22-53.8789 67.7109  31
   0  -2 -22-13.4748 79.1630  35
   0   2  22-8.75928 42.9457  25
   0   2  22 9.93569 53.4760  22
   0  -2 -22 178.039 83.9924  26
   0  -2 -23 12.0464 58.4087  31
   0  -2 -23 48.3913 79.5432  35
   0  -2 -23 26.9260 63.5175  26
   0   2  23 60.5844 42.6102  25
   0  -2 -24 35.2535 54.5786  26
   0  -2 -24-50.9556 57.6939  31
   0  -2 -24 91.8059 71.1780  35
   0   2  24 36.7221 72.5517  49
   0   2  24-11.3902 62.5944  44
   0  -2 -25 47.7546 42.4760  31
   0  -2 -25 7.95376 57.3010  35
   0   2  25 9.25911 52.9968  44
   0  -2 -25 108.003 52.3578  26
   0   2  25-19.6193 53.9848  49
   0  -2 -26 241.273 51.2708  35
   0   2  26 195.215 55.7652  44
   0  -2 -26 239.838 53.6287  26
   0   2  26 114.080 48.5960  49
   0  -2 -27 122.658 46.6502  34
   0   2  27 123.722 34.4919  44
   0   3 -29 169.244 43.7326  35
   0   3 -28 951.740 104.448  26
   0   3 -28 719.270 97.7418  31
   0   3 -28 976.191 107.158  35
   0   3 -28 744.697 99.1297  34
   0  -3  28 754.018 95.5802  44
   0  -3  28 548.746 91.8635  49
   0  -3  27 601.249 92.0103  57
   0   3 -27 540.211 91.3447  34
   0   3 -27 560.789 86.9539  31
   0   3 -27 628.117 95.5971  35
   0  -3  27 455.051 81.4480  44
   0   3 -27 452.680 85.8179  26
   0  -3  27 426.205 70.8081  25
   0  -3  26 545.466 96.4327  57
   0   3 -26 234.804 78.8323  26
   0  -3  26 429.252 69.4599  25
   0   3 -26 208.393 76.2844  31
   0   3 -26 178.729 83.1643  34
   0   3 -26 488.349 94.4435  35
   0  -3  25 1696.45 208.303  57
   0   3 -25 1700.77 204.012  26
   0  -3  25 1883.43 191.971  25
   0  -3  25 1713.16 187.542  22
   0   3 -25 1587.13 202.008  31
   0   3 -25 1730.24 208.357  35
   0   3 -25 1520.70 202.261  34
   0  -3  24 1096.44 145.629  57
   0   3 -24 763.610 126.141  26
   0  -3  24 907.261 114.898  25
   0   3 -24 648.318 107.971  23
   0  -3  24 674.126 108.756  22
   0   3 -24 572.604 121.292  31
   0   3 -24 640.633 130.540  35
   0  -3  23 484.867 111.206  57
   0  -3  23 337.976 70.7981  32
   0   3 -23 587.010 117.761  35
   0   3 -23 404.049 106.455  31
   0   3 -23 403.975 101.428  26
   0   3 -23 369.480 87.3146  23
   0  -3  23 485.844 89.2214  22
   0  -3  23 438.835 90.2728  25
   0   3 -22 619.503 189.718   7
   0   3 -22 1116.43 252.745  11
   0  -3  22 1000.86 154.182  57
   0  -3  22 877.709 129.138  37
   0   3 -22 1236.08 258.340  15
   0  -3  22 717.530 171.555  14
   0   3 -22 1014.79 155.472  35
   0   3 -22 780.001 142.019  31
   0  -3  22 926.451 117.685  32
   0   3 -22 922.573 146.807  26
   0  -3  22 937.149 127.326  22
   0  -3  22 898.884 128.747  25
   0   3 -22 963.144 137.677  23
   0   3 -21 289.942 148.686  11
   0   3 -21 617.328 175.334   7
   0  -3  21 483.858 111.559  57
   0  -3  21 427.967 95.3797  43
   0  -3  21 422.353 86.9865  37
   0   3 -21 446.940 184.620  15
   0  -3  21 434.443 141.289  14
   0  -3  21 336.271 75.3991  32
   0   3 -21 505.359 109.494  31
   0   3 -21 540.554 114.482  35
   0   3 -21 458.959 104.660  26
   0  -3  21 512.290 93.4426  25
   0   3 -21 250.076 85.1779  23
   0  -3  21 456.780 84.2338  22
   0   3 -20 223.193 143.315  11
   0  -3  20 563.269 117.144  57
   0  -3  20 426.462 95.7766  43
   0  -3  20 344.138 83.4933  37
   0   3 -20 595.201 193.493  15
   0  -3  20 493.035 137.590  14
   0   3 -20 421.769 108.841  35
   0  -3  20 379.088 74.9558  32
   0   3 -20 444.018 102.239  31
   0   3 -20 337.915 98.9138  26
   0   3 -20 373.522 89.9929  23
   0  -3  20 534.088 88.6976  25
   0  -3  20 433.228 82.3878  22
   0   3 -19-52.6010 116.850  11
   0  -3  19 26.8540 70.0061  12
   0  -3  19 29.6884 73.7842  57
   0  -3  19 31.6672 55.6971  37
   0  -3  19-12.7208 60.8439  43
   0  -3  19-9.88053 53.8514  41
   0   3 -19-51.3194 127.451  15
   0  -3  19 33.2663 82.6580  14
   0   3 -19 25.5079 75.0067  35
   0   3 -19-14.5160 72.1567  31
   0  -3  19 106.676 50.4439  32
   0   3 -19 14.6067 71.6952  26
   0   3 -19 98.3900 60.3957  23
   0  -3  19 100.732 53.9090  22
   0  -3  19 81.5698 57.2686  25
   0  -3  18 303.930 104.903  12
   0   3 -18 488.789 168.570  11
   0  -3  18 731.446 124.647  10
   0  -3  18 877.702 169.157   6
   0  -3  18 511.597 107.031  57
   0  -3  18 412.073 92.3048  43
   0  -3  18 501.669 84.5081  41
   0  -3  18 414.624 83.4078  37
   0  -3  18 737.680 153.150  14
   0   3 -18 95.6618 137.228  15
   0   3 -18 447.626 98.0218  35
   0   3 -18 392.889 102.512  31
   0  -3  18 581.836 85.3030  32
   0   3 -18 574.029 112.331  26
   0  -3  18 478.979 80.5051  22
   0  -3  18 674.794 94.3130  25
   0   3 -18 496.611 90.7815  23
   0  -3  17 671.557 115.066  57
   0  -3  17 609.617 93.4385  41
   0   3 -17 926.398 123.010  31
   0  -3  17 746.946 100.714  37
   0  -3  17 755.553 95.1007  32
   0   3 -17 796.635 116.562  35
   0  -3  17 504.034 91.0862  22
   0   3 -17 727.609 109.464  23
   0  -3  17 688.507 99.0550  25
   0  -3  17 537.650 127.443  12
   0   3 -17 314.009 148.483  11
   0  -3  17 565.968 121.729  10
   0  -3  17 699.074 152.324  14
   0   3 -17 747.011 185.432  15
   0  -3  16 2147.38 244.956  14
   0   3 -16 1318.92 252.180  15
   0  -3  16 1427.97 180.361  57
   0   3 -16 1616.30 184.444  31
   0  -3  16 1895.77 168.781  32
   0   3 -16 1357.68 174.585  35
   0  -3  16 1452.41 162.439  22
   0   3 -16 1337.27 171.267  23
   0  -3  16 1493.59 209.385  12
   0   3 -16 1511.47 266.010  11
   0  -3  15 249.410 95.8262  14
   0   3 -15 324.183 133.803  15
   0   3 -15 215.379 62.3281  23
   0  -3  15 224.868 51.8815  22
   0   3 -15 124.985 47.0408  24
   0  -3  15 224.230 48.1618  32
   0   3 -15 249.715 72.9056  31
   0  -3  15 204.937 46.8154  30
   0   3 -15 332.370 137.124  11
   0  -3  15 96.9678 75.1167  12
   0  -3  14 223.945 85.7865  14
   0   3 -14 96.7158 99.0712  15
   0   3 -14 97.6980 41.1959  24
   0   3 -14 261.005 59.7408  23
   0  -3  14 197.591 48.0480  22
   0   3 -14 225.761 63.0061  31
   0  -3  14 156.556 42.2702  32
   0  -3  14 138.020 40.3853  30
   0  -3  14 123.468 73.3748  12
   0   3 -14 299.127 117.572  11
   0  -3  13 8966.78 889.463  14
   0   3 -13 10043.3 935.862  15
   0  -3  13 9355.01 843.652  22
   0   3 -13 8753.65 850.506  23
   0  -3  13 9093.17 843.077  32
   0   3 -13 9630.56 857.217  31
   0  -3  13 9246.27 842.445  30
   0   3 -13 10895.4 949.022  11
   0  -3  13 10590.6 892.515  12
   0   3 -12 2932.63 295.733  31
   0  -3  12 3264.19 334.749   6
   0   3 -12 2662.86 353.073  15
   0  -3  12 2909.18 326.343  14
   0   3 -12 3207.98 364.975  11
   0  -3  12 3074.91 324.527  12
   0  -3  11 2504.05 255.309   6
   0  -3  11 1942.74 242.508  14
   0   3 -11 1935.80 270.532  15
   0  -3  11 2142.26 245.465  12
   0   3 -11 2254.79 278.282  11
   0  -3  10 10911.6 1017.94   6
   0   3 -10 12157.8 1048.05  15
   0  -3  10 11229.8 1018.32  14
   0   3 -10 9695.68 983.757  17
   0   3 -10 13651.7 1058.95  11
   0  -3  10 12442.1 1021.03  12
   0  -3   9 3231.88 336.413   6
   0   3  -9 2857.19 307.295  17
   0   3  -9 3309.22 355.573  15
   0   3  -9 4262.95 372.716  11
   0  -3   9 4070.47 347.193  12
   0   3  -8 5364.12 588.127   1
   0  -3   8 7341.39 618.871   6
   0   3  -8 7335.53 630.845  15
   0   3  -8 6360.47 588.289  17
   0   3  -8 7256.63 634.488  11
   0  -3   8 7648.11 620.921  12
   0  -3   7 11521.3 1000.64   6
   0   3  -7 9205.31 981.230   1
   0  -3   7 14135.2 1011.18  16
   0   3  -7 10748.9 979.174  17
   0   3  -7 10522.1 1006.19  15
   0   3  -7 12396.1 1017.05  11
   0   3  -6 663.606 89.1116   1
   0  -3   6 513.457 96.3370   6
   0   3  -6 637.658 84.8740  18
   0  -3   6 777.674 106.051  16
   0   3  -6 634.200 78.0365  17
   0   3  -6 689.247 105.644  15
   0  -3   6 621.345 102.519  14
   0   3  -6 616.587 109.158  13
   0  -3   5 3579.19 350.715   6
   0   3  -5 3902.52 354.460   1
   0  -3   5 4107.54 355.179  16
   0  -3   5 3825.10 356.183  14
   0   3  -5 3356.73 347.199  18
   0   3  -5 3736.83 352.973  15
   0   3  -5 3499.84 339.787  17
   0   3  -5 3622.17 356.402  13
   0   3  -4 474.737 85.8140   1
   0  -3   4 547.649 72.2991   6
   0  -3   4 594.196 74.0783  16
   0   3  -4 410.090 63.8640  17
   0  -3   4 603.821 81.8585  14
   0   3  -4 474.379 83.5731  18
   0   3  -4 480.096 73.5660  15
   0   3  -4 508.048 77.3071  13
   0   3  -3 336.769 77.9650   1
   0  -3   3 306.084 47.0507   6
   0   3  -3 239.833 45.9923  17
   0   3  -3 244.932 72.2143  18
   0   3  -3 285.160 47.3710  15
   0  -3   3 294.833 43.2235  16
   0  -3   3 345.873 54.3665  14
   0   3  -3 241.022 53.2726  13
   0  -3   2 1389.21 130.910   6
   0  -3   2 1494.42 136.722  14
   0   3  -2 1407.07 141.593  17
   0   3  -2 1103.65 153.339  18
   0   3  -2 1314.68 133.056  15
   0  -3   2 1455.99 127.357  16
   0   3  -2 1224.91 136.160  13
   0  -3   1 898.189 90.3782   6
   0  -3   1 1088.51 93.8353  14
   0   3  -1 1156.17 111.138  17
   0   3   0 3498.69 332.235  17
   0   3   1 5628.01 468.176   1
   0   3   1 4367.48 462.887  18
   0  -3  -1 4967.71 448.700   9
   0  -3  -1 4849.01 443.186   8
   0   3   2 25377.3 2153.38   1
   0   3   2 24713.7 2135.85  14
   0   3   2 22396.5 2151.33  17
   0   3   2 23172.3 2152.96  18
   0  -3  -2 24363.4 2144.46   9
   0  -3  -2 23498.7 2136.89   8
   0  -3  -2 24634.8 2149.40  11
   0   3   3 1833.31 201.564   1
   0   3   3 2045.98 195.886   6
   0   3   3 1968.89 205.409  18
   0   3   3 2054.74 190.222  14
   0   3   3 1963.21 181.158  12
   0  -3  -3 1885.51 198.460   9
   0  -3  -3 2103.62 208.683  11
   0  -3  -3 1998.20 189.599   8
   0   3   4 660.644 97.0300   1
   0   3   4 1045.03 106.828   6
   0   3   4 732.225 100.133  18
   0   3   4 979.851 97.7331  14
   0  -3  -4 833.157 122.220  13
   0  -3  -4 806.733 105.551   9
   0  -3  -4 979.514 120.347  11
   0   3   4 793.415 84.9035  12
   0   3   5 38852.0 3419.77   6
   0   3   5 29903.8 3405.58   1
   0   3   5 40678.0 3414.09  14
   0  -3  -5 42103.9 3435.68  11
   0  -3  -5 42399.4 3426.74   9
   0  -3  -5 43394.7 3444.19  13
   0   3   5 40894.9 3404.45  12
   0   3   6 3719.10 350.446   6
   0   3   6 4199.98 345.964  14
   0  -3  -6 4154.66 371.223  11
   0   3   6 4082.97 333.654  12
   0  -3  -6 4387.63 362.815   9
   0  -3  -6 4214.68 379.508  13
   0   3   7 14301.3 1284.21   6
   0   3   7 13988.7 1275.51  14
   0  -3  -7 13193.6 1288.35   9
   0   3   7 13920.2 1263.88  12
   0  -3  -7 15076.7 1313.13  13
   0  -3  -7 14795.3 1303.92  11
   0   3   8 3559.73 349.596   6
   0   3   8 3485.45 339.188  14
   0  -3  -8 3558.45 379.554  13
   0  -3  -8 3518.23 372.105  11
   0  -3  -8 3127.63 354.002   9
   0   3   8 3300.62 324.676  12
   0   3   9 6517.76 619.701   6
   0   3   9 6646.15 611.170  14
   0  -3  -9 6487.24 631.141   9
   0  -3  -9 6607.48 644.832  11
   0   3   9 5942.10 592.925  12
   0  -3  -9 7035.95 659.895  13
   0   3  10 540.110 96.8401  14
   0   3  10 407.333 60.5738  22
   0  -3 -10 348.081 104.187   9
   0  -3 -10 506.880 138.417  13
   0  -3 -10 337.606 110.840  11
   0   3  10 429.590 68.3977  12
   0   3  10 347.889 58.2442  10
   0   3  10 262.971 90.3741   6
   0   3  11 763.568 89.8590  22
   0  -3 -11 655.041 97.0089  31
   0   3  11 628.854 113.552  14
   0  -3 -11 722.153 180.169  15
   0   3  11 725.094 88.8188  25
   0  -3 -11 984.358 161.315  11
   0  -3 -11 675.580 137.232   9
   0   3  11 669.270 97.3768  12
   0  -3 -11 635.686 155.677  13
   0   3  12 124.413 45.7038  25
   0  -3 -12 155.838 49.0635  23
   0   3  12 252.759 50.7044  22
   0  -3 -12 176.669 130.983  15
   0   3  12 137.743 62.3119  14
   0  -3 -12 250.829 64.3105  31
   0   3  12 144.226 49.5801  30
   0  -3 -12 170.584 117.722  13
   0  -3 -12 153.939 103.654  11
   0   3  13 754.880 109.926  57
   0   3  13 674.523 97.5940  41
   0   3  13 611.727 100.887  37
   0   3  13 725.905 125.886  14
   0  -3 -13 435.453 169.083  15
   0  -3 -13 738.024 105.548  31
   0  -3 -13 802.350 184.572  13
   0  -3 -13 688.482 166.069  11
   0   3  13 603.012 86.7707  22
   0   3  13 681.333 91.2874  25
   0   3  14 504.772 96.3157  57
   0   3  14 469.969 89.0813  37
   0   3  14 541.309 83.2701  41
   0  -3 -14 572.417 180.789  15
   0   3  14 375.231 103.550  14
   0  -3 -14 407.032 85.7883  31
   0   3  14 357.293 69.9521  22
   0   3  14 507.906 76.0094  25
   0  -3 -14 496.341 149.265  11
   0  -3 -14 552.132 174.705  13
   0   3  15 328.848 79.3287  37
   0   3  15 157.793 61.3686  41
   0   3  15 200.942 78.6552  14
   0  -3 -15-48.5572 143.852  15
   0  -3 -15 288.510 78.9148  31
   0   3  15 176.971 54.1453  25
   0   3  15 268.190 63.8144  22
   0  -3 -15 93.4994 123.151  13
   0  -3 -15 335.561 120.190  11
   0   3  16 182.781 72.7500  37
   0   3  16 267.751 72.7976  41
   0  -3 -16-52.9519 126.110  15
   0  -3 -16 298.372 85.4407  31
   0   3  16 192.311 62.1734  22
   0   3  16 272.211 62.8777  25
   0  -3 -16 136.656 108.906  11
   0  -3 -16 203.359 127.596  13
   0   3  17 2298.65 251.853  37
   0  -3 -17 2094.55 252.199  31
   0  -3 -17 2446.48 257.204  35
   0  -3 -17 2214.57 380.399  15
   0   3  17 2336.08 237.572  25
   0   3  17 2287.29 238.604  22
   0  -3 -17 1850.57 348.627  13
   0  -3 -17 1849.77 328.661  11
   0  -3 -18 174.865 90.1644  35
   0  -3 -18 300.783 91.7371  31
   0  -3 -18 178.940 149.166  15
   0   3  18 216.622 61.5592  25
   0   3  18 156.041 66.7754  22
   0  -3 -18 357.313 151.015  11
   0  -3 -18 114.241 120.000  13
   0  -3 -19 145.458 75.1096  31
   0  -3 -19 365.189 98.2268  35
   0  -3 -19-61.1231 127.603  15
   0   3  19 166.935 57.5705  25
   0   3  19 235.089 71.8422  22
   0  -3 -19 175.543 145.831  13
   0  -3 -19 52.2308 109.243  11
   0  -3 -20 2351.82 262.056  35
   0  -3 -20 2380.00 258.319  31
   0   3  20 2012.03 231.067  25
   0   3  20 2346.44 242.312  22
   0  -3 -20 2262.95 262.655  26
   0  -3 -21 547.273 118.070  35
   0  -3 -21 722.679 117.265  31
   0  -3 -21 506.256 116.614  26
   0   3  21 601.664 90.5939  25
   0   3  21 639.273 100.496  22
   0  -3 -22 37.2848 63.9808  31
   0  -3 -22 12.5383 76.8790  35
   0   3  22-61.3301 88.4531  49
   0  -3 -22 56.6412 66.7003  26
   0   3  22-7.66672 41.2637  25
   0  -3 -23 1535.72 175.300  26
   0  -3 -23 1263.97 167.870  35
   0  -3 -23 1247.66 161.436  31
   0   3  23 1183.21 173.021  49
   0   3  23 1602.63 177.812  44
   0  -3 -24 485.869 90.2822  31
   0  -3 -24 725.619 101.781  35
   0   3  24 640.729 107.874  44
   0  -3 -24 730.219 102.638  26
   0   3  24 581.403 106.767  49
   0  -3 -25 49.6719 47.0102  35
   0   3  25-33.1685 52.4864  44
   0   3  25-8.63079 50.7073  49
   0  -3 -25 17.4311 42.1817  26
   0   3  26 118.310 44.4851  44
   0   3  26 63.4286 39.4386  49
   0   4 -29 143.795 47.4744  35
   0  -4  28 47.4125 48.0770  57
   0   4 -28-8.13059 40.3984  31
   0   4 -28-11.7876 51.9598  34
   0   4 -28 68.4652 56.3615  35
   0  -4  28 6.34148 38.5929  44
   0  -4  28-36.7894 44.0179  49
   0   4 -28 33.2967 43.3748  26
   0  -4  28 56.9685 34.0947  25
   0  -4  27-99.4369 62.0829  57
   0   4 -27 103.809 54.8073  26
   0  -4  27 87.6350 43.4591  25
   0   4 -27 46.8106 65.2238  34
   0   4 -27 41.3814 50.2162  31
   0   4 -27 114.629 70.8541  35
   0  -4  26-11.8648 69.7034  57
   0   4 -26-61.0961 61.4237  26
   0   4 -26 75.7425 54.6194  28
   0  -4  26-17.5640 44.1455  25
   0  -4  26-32.9478 45.2653  22
   0   4 -26 45.2494 75.3564  35
   0   4 -26 110.882 63.4240  31
   0   4 -26-47.5572 73.9197  34
   0  -4  25 81.3343 78.2322  57
   0   4 -25 68.7967 63.9411  26
   0  -4  25-10.0507 52.3834  25
   0  -4  25 9.35497 47.0753  22
   0   4 -25-10.2807 51.0907  23
   0   4 -25 83.7506 68.4678  31
   0   4 -25 99.0297 82.8830  34
   0   4 -25-25.5416 84.5065  35
   0  -4  24 119.028 82.6342  57
   0   4 -24 44.7187 74.0573  26
   0   4 -24 83.7493 59.4609  23
   0  -4  24 30.3768 55.7051  22
   0  -4  24-21.9786 57.9319  25
   0   4 -24 45.4783 79.8769  31
   0  -4  24 25.0089 43.9788  32
   0   4 -24-69.0626 90.1114  35
   0  -4  23 911.981 142.285  57
   0  -4  23 761.296 101.866  32
   0   4 -23 508.702 121.861  31
   0   4 -23 646.812 129.426  35
   0   4 -23 608.316 125.625  26
   0  -4  23 575.964 108.693  25
   0   4 -23 678.813 116.226  23
   0  -4  23 786.707 110.671  22
   0   4 -22 248.973 140.586   7
   0   4 -22 350.934 169.811  13
   0  -4  22 577.118 121.373  57
   0  -4  22 329.503 84.0772  43
   0  -4  22 439.327 90.9210  37
   0  -4  22 562.407 143.135  14
   0   4 -22 439.969 171.429  15
   0  -4  22 298.504 75.9594  32
   0   4 -22 303.625 105.307  35
   0   4 -22 466.964 105.709  31
   0   4 -22 426.976 108.413  26
   0  -4  22 591.974 98.2209  25
   0   4 -22 663.711 106.134  23
   0  -4  22 460.182 89.2526  22
   0   4 -21 49.3175 103.033   7
   0   4 -21 114.872 135.724  13
   0   4 -21 116.358 121.348  11
   0  -4  21 142.702 76.5222  57
   0  -4  21 212.671 74.6127  43
   0  -4  21 142.008 64.5567  37
   0  -4  21 222.750 105.667  14
   0   4 -21-54.2592 135.157  15
   0   4 -21 111.016 81.4453  31
   0  -4  21 126.505 57.2208  32
   0   4 -21 240.203 90.7942  35
   0   4 -21 78.0414 72.3023  26
   0  -4  21 203.787 73.0511  25
   0  -4  21 161.693 60.9132  22
   0   4 -21 13.5325 65.5643  23
   0   4 -20 386.093 177.222  13
   0   4 -20 278.684 167.968  11
   0  -4  20 408.742 116.152  12
   0  -4  20 519.328 108.449  57
   0  -4  20 319.269 91.5895  43
   0  -4  20 475.201 85.9514  37
   0   4 -20 418.552 168.525  15
   0  -4  20 391.579 130.493  14
   0   4 -20 259.995 92.8232  31
   0  -4  20 369.445 77.0937  32
   0   4 -20 606.911 112.334  35
   0   4 -20 481.720 104.430  26
   0   4 -20 407.387 90.6659  23
   0  -4  20 581.300 89.2000  22
   0  -4  19 2481.25 309.195  12
   0   4 -19 1767.72 352.580  13
   0  -4  19 1878.87 284.400  10
   0   4 -19 2413.18 380.025  11
   0  -4  19 2405.39 268.260  57
   0  -4  19 2445.46 248.909  41
   0  -4  19 2229.77 248.687  37
   0  -4  19 2658.80 268.711  43
   0  -4  19 2496.68 324.238  14
   0   4 -19 1582.60 348.175  15
   0  -4  19 2502.09 248.184  32
   0   4 -19 2313.03 262.416  35
   0   4 -19 2614.90 272.848  31
   0   4 -19 2508.29 271.823  26
   0  -4  19 2522.87 248.311  22
   0   4 -19 2364.04 258.481  23
   0   4 -18 386.405 163.887  13
   0  -4  18 337.727 106.663  12
   0   4 -18 486.424 173.617  11
   0  -4  18 235.454 88.3829  10
   0  -4  18 479.776 94.7046  57
   0  -4  18 345.005 72.9281  37
   0  -4  18 358.272 69.5331  41
   0   4 -18 459.837 172.187  15
   0  -4  18 581.906 143.643  14
   0  -4  18 449.071 73.2681  32
   0   4 -18 467.415 95.6098  35
   0   4 -18 350.517 90.8789  31
   0   4 -18 279.178 89.1584  26
   0  -4  18 234.221 66.5997  22
   0   4 -18 316.164 82.0037  23
   0  -4  17 2722.10 336.281  12
   0   4 -17 3484.86 423.710  11
   0   4 -17 3059.83 408.544  13
   0  -4  17 3026.37 304.479  57
   0  -4  17 2596.83 284.486  37
   0  -4  17 2557.63 280.720  41
   0  -4  17 3061.87 284.170  32
   0   4 -17 2545.60 299.405  31
   0   4 -17 3048.90 298.091  35
   0  -4  17 2853.06 281.907  22
   0   4 -17 2692.14 294.438  23
   0   4 -17 3395.80 307.938  26
   0  -4  17 3142.08 358.742  14
   0   4 -17 3548.45 415.657  15
   0   4 -16 5125.46 587.111  11
   0  -4  16 4600.73 517.849  12
   0   4 -16 5933.72 607.916  13
   0  -4  16 4874.50 486.076  57
   0   4 -16 5296.38 490.507  31
   0  -4  16 5075.12 471.338  32
   0   4 -16 4659.07 481.132  35
   0  -4  16 4916.27 469.694  22
   0   4 -16 5258.57 484.610  23
   0   4 -16 5331.94 489.967  26
   0   4 -16 5260.13 585.845  15
   0  -4  16 4940.96 534.651  14
   0  -4  15-23.2746 80.2520   6
   0  -4  15 135.618 87.4866  14
   0   4 -15 276.882 124.902  15
   0  -4  15 144.212 47.0216  22
   0   4 -15 72.6501 39.5074  24
   0   4 -15 109.530 52.1120  23
   0   4 -15 134.338 63.6067  31
   0  -4  15 99.3007 41.9377  32
   0  -4  15 165.848 40.7476  30
   0   4 -15 36.8399 100.670  11
   0  -4  15 79.8480 67.2133  12
   0  -4  14 20.9555 80.7166   6
   0   4 -14 247.960 124.153  15
   0  -4  14 61.2482 76.9945  14
   0   4 -14-8.30766 46.3307  23
   0   4 -14 20.3981 36.0819  24
   0  -4  14 54.2235 38.9692  25
   0  -4  14 27.1586 38.6339  22
   0  -4  14 89.4269 40.4595  32
   0   4 -14 65.2780 57.8163  31
   0  -4  14 54.9728 32.4195  30
   0  -4  14 54.7723 70.3579  12
   0   4 -14 229.232 126.024  13
   0   4 -14 232.311 116.601  11
   0  -4  13 147.595 77.2708  14
   0   4 -13 358.030 111.628  15
   0  -4  13 232.881 51.5436  25
   0   4 -13 218.520 60.8365  23
   0  -4  13 142.566 44.7741  22
   0   4 -13 184.452 63.5019  31
   0   4 -13 204.499 111.376  13
   0  -4  13 268.552 85.1575  12
   0   4 -13 267.475 113.256  11
   0  -4  13 170.044 85.7144   6
   0   4 -12 129.403 97.6129  13
   0  -4  12 46.5680 63.5859  12
   0   4 -12 132.421 97.6931  11
   0  -4  12 85.2613 73.5523   6
   0  -4  12 33.4483 68.4681  14
   0   4 -12 24.2829 85.4512  15
   0  -4  11 14.4805 66.2897  12
   0   4 -11-70.3259 90.1596  11
   0   4 -11-22.7373 99.3873  13
   0  -4  11 15.3877 66.1692   6
   0   4 -11 21.2299 79.9331  15
   0   4 -10 2942.72 308.024  11
   0  -4  10 3477.33 290.858  12
   0   4 -10 2907.39 307.424  13
   0   4 -10 2047.32 246.208   1
   0  -4  10 2936.09 281.857   6
   0   4 -10 2250.23 241.112  17
   0   4 -10 2896.85 300.976  15
   0  -4   9 12.6895 63.0095  12
   0   4  -9 33.9920 77.8048  13
   0   4  -9 53.6580 87.6924  11
   0  -4   9 12.3964 66.0088   6
   0   4  -9 22.5778 46.5278   1
   0   4  -9-22.3036 36.3690  17
   0   4  -9 78.0126 78.4345  15
   0   4  -8 4594.12 428.233  13
   0  -4   8 4322.23 412.457   6
   0   4  -8 3555.13 395.863   1
   0   4  -8 3897.56 387.420  17
   0  -4   8 4930.76 418.719  14
   0   4  -8 4610.23 423.374  15
   0   4  -7 517.042 101.616  13
   0  -4   7 476.934 90.8467   6
   0   4  -7 404.165 82.5119   1
   0  -4   7 562.070 95.5710  14
   0   4  -7 468.060 93.2483  15
   0   4  -7 470.227 81.0917  18
   0   4  -7 506.915 71.3617  17
   0  -4   7 529.134 90.5113  16
   0   4  -6 794.095 116.159  13
   0  -4   6 862.776 120.769  12
   0  -4   6 845.940 110.230   6
   0   4  -6 778.829 116.859   1
   0   4  -6 785.632 96.4536  17
   0  -4   6 726.821 106.385  16
   0  -4   6 746.091 111.978  14
   0   4  -6 800.212 115.065  18
   0   4  -6 797.165 109.573  15
   0   4  -5 1350.24 154.660  13
   0  -4   5 1530.79 151.420   6
   0   4  -5 1738.45 174.775   1
   0   4  -5 1360.84 162.503  18
   0   4  -5 1180.23 146.508  15
   0  -4   5 1347.59 147.080  16
   0   4  -5 1123.57 139.983  17
   0  -4   5 1420.80 156.574  14
   0   4  -4 23379.6 2064.48  13
   0   4  -4 23431.1 2069.15  11
   0   4  -4 21893.4 2051.15   7
   0  -4   4 23490.7 2057.54   6
   0   4  -4 26278.1 2082.91   1
   0  -4   4 23739.0 2055.82  16
   0   4  -4 22336.6 2057.68  15
   0   4  -4 21278.1 2059.13  17
   0  -4   4 25681.7 2065.31  14
   0   4  -4 22280.6 2075.12  18
   0   4  -3 561.309 63.1052   7
   0   4  -3 568.705 82.9338  13
   0  -4   3 662.050 72.8583   6
   0   4  -3 667.698 119.921   1
   0   4  -3 667.569 116.897  18
   0   4  -3 554.925 83.1555  17
   0  -4   3 800.637 83.5648  14
   0   4  -3 623.205 74.7968  15
   0  -4   3 653.660 68.0775  16
   0  -4   2 8090.12 697.154   6
   0   4  -2 7121.13 728.330  18
   0  -4   2 8632.43 703.959  14
   0   4  -2 7806.12 713.581  17
   0  -4   2 7547.22 692.558  16
   0  -4   1 18387.0 1755.97   6
   0  -4   1 21382.4 1759.12  14
   0   4  -1 22201.0 1780.00  17
   0  -4   0 40.0662 23.3004  10
   0  -4   0 13.0345 21.5704  12
   0   4   0 44.8802 52.2484  17
   0  -4  -1 1785.76 175.539   9
   0  -4  -1 1808.41 168.753   8
   0  -4  -1 1683.99 160.300  10
   0   4   1 1828.22 199.665   1
   0   4   1 1883.13 210.487  18
   0  -4  -2 836.890 95.2776   9
   0  -4  -2 745.600 83.8126   8
   0  -4  -2 723.676 100.617  11
   0   4   2 900.794 117.979   1
   0   4   2 552.909 113.037  18
   0   4   2 892.337 115.254  17
   0  -4  -3-8.64816 52.5974  11
   0  -4  -3 33.1224 40.2937   9
   0  -4  -3 7.47641 27.2303   8
   0   4   3 56.2366 57.8116   1
   0   4   3 3.42765 27.3246  14
   0   4   3-8.44203 62.8802  18
   0  -4  -4 3610.82 337.296  13
   0  -4  -4 3622.75 321.299   9
   0  -4  -4 2923.41 303.342   8
   0  -4  -4 3945.46 333.903  11
   0   4   4 3123.78 315.578   1
   0   4   4 3419.13 306.140  14
   0   4   4 2760.67 314.812  18
   0  -4  -5 369.836 71.9226   9
   0   4   5 289.227 39.5032  12
   0  -4  -5 415.445 88.9739  11
   0  -4  -5 332.983 84.5306  13
   0   4   5 410.111 72.2291   6
   0   4   5 194.973 56.4755   1
   0   4   5 342.968 57.2948  14
   0  -4  -6 1206.04 160.347  13
   0  -4  -6 1324.04 150.777  11
   0   4   6 780.720 85.5843  10
   0   4   6 1058.19 97.0632  12
   0  -4  -6 1212.79 133.487   9
   0   4   6 1115.93 125.164   6
   0   4   6 748.517 106.661   1
   0   4   6 1105.59 116.012  14
   0   4   7 675.801 74.1249  12
   0   4   7 541.660 62.3374  10
   0  -4  -7 565.109 101.474   9
   0  -4  -7 638.366 124.670  11
   0  -4  -7 834.283 137.916  13
   0   4   7 711.368 106.226   6
   0   4   7 659.320 91.2315  14
   0  -4  -8 5808.31 504.507   9
   0  -4  -8 5542.66 517.618  11
   0  -4  -8 5686.49 530.227  13
   0   4   8 4486.70 447.439  10
   0   4   8 5164.06 459.874  12
   0   4   8 5975.49 483.865  14
   0   4   9 170.207 45.8028  30
   0   4   9 192.834 43.1907  12
   0  -4  -9 243.386 82.8426   9
   0  -4  -9 275.386 103.793  13
   0  -4  -9 200.755 92.8615  11
   0   4   9 343.669 76.7008  14
   0   4  10 3002.39 279.994  22
   0  -4 -10 2766.65 346.804  11
   0  -4 -10 3700.82 380.902  13
   0  -4 -10 2654.00 326.994   9
   0   4  10 2737.71 305.162  14
   0   4  11 6265.06 540.148  22
   0   4  11 5569.68 569.710  14
   0  -4 -11 6127.53 645.676  15
   0   4  11 5618.80 537.179  25
   0  -4 -11 5144.00 590.309   9
   0  -4 -11 6437.52 639.260  13
   0  -4 -11 5933.85 620.707  11
   0   4  12 301.698 77.4990  14
   0  -4 -12 37.5614 108.487  15
   0  -4 -12 178.620 59.2948  31
   0   4  12 214.514 53.4930  25
   0   4  12 354.524 58.6585  22
   0  -4 -12 469.795 154.296  13
   0  -4 -12 224.917 114.853  11
   0  -4 -13 2054.68 297.155  13
   0  -4 -13 1286.26 250.235  11
   0   4  13 1944.51 205.415  57
   0   4  13 1753.91 196.210  37
   0   4  13 1659.80 188.400  41
   0  -4 -13 1718.95 291.596  15
   0   4  13 1515.03 208.825  14
   0  -4 -13 1707.20 194.348  31
   0   4  13 1719.85 181.166  25
   0   4  13 1844.66 183.390  22
   0   4  14 2759.72 306.860  57
   0   4  14 3228.86 305.908  37
   0   4  14 2537.17 291.235  41
   0  -4 -14 3063.36 419.396  15
   0  -4 -14 2763.34 298.860  31
   0  -4 -14 2833.85 388.155  11
   0  -4 -14 3384.55 423.515  13
   0   4  14 2954.60 287.591  22
   0   4  14 3078.12 288.353  25
   0   4  15 178.675 72.7808  57
   0   4  15 104.623 62.7199  41
   0   4  15 277.875 82.8121  37
   0  -4 -15 254.357 145.001  15
   0  -4 -15 235.174 70.7951  31
   0  -4 -15 171.497 112.928  11
   0  -4 -15 194.688 122.029  13
   0   4  15 203.739 56.7645  25
   0   4  15 194.035 58.3701  22
   0   4  16 1547.86 199.147  57
   0   4  16 1686.14 197.289  37
   0  -4 -16 1480.65 191.174  31
   0   4  16 1582.89 178.812  22
   0   4  16 1663.50 177.567  25
   0  -4 -16 1428.23 275.089  11
   0  -4 -16 1258.97 277.639  13
   0  -4 -16 1761.07 318.673  15
   0  -4 -17 934.657 265.488  15
   0   4  17 1207.46 176.817  57
   0  -4 -17 1327.93 176.972  35
   0  -4 -17 1511.00 177.715  31
   0  -4 -17 1021.40 242.687  11
   0  -4 -17 1499.50 286.588  13
   0   4  17 1387.21 161.702  22
   0   4  17 1349.19 155.256  25
   0  -4 -18 121.184 143.145  15
   0   4  18 109.695 85.9690  57
   0  -4 -18 284.148 85.6812  31
   0  -4 -18 108.865 84.8646  35
   0  -4 -18 351.214 142.461  11
   0  -4 -18 57.5034 119.964  13
   0   4  18 178.396 61.5698  22
   0   4  18 56.1286 46.6414  25
   0  -4 -19 61.1354 117.563  15
   0  -4 -19 14.1329 69.2891  31
   0  -4 -19 13.9108 81.7236  35
   0   4  19-62.7458 84.4257  57
   0   4  19 27.3078 45.1959  25
   0   4  19-10.5470 53.0179  22
   0  -4 -19-57.9868 111.508  13
   0   4  20-15.2465 78.4889  57
   0  -4 -20 13.6226 61.4362  31
   0  -4 -20 13.6472 80.8884  35
   0  -4 -20-15.6790 82.5712  26
   0   4  20-17.0249 41.1968  25
   0   4  20 10.2214 53.2287  22
   0   4  21 28.6816 77.2536  57
   0  -4 -21-50.4717 72.1905  31
   0  -4 -21 50.9078 82.4568  35
   0   4  21 80.2927 81.7682  49
   0  -4 -21 73.4593 73.0215  26
   0   4  21 85.5813 55.9610  22
   0  -4 -22 333.974 80.5841  31
   0  -4 -22 368.695 91.9549  35
   0   4  22 309.546 92.8797  44
   0   4  22 303.258 97.4743  49
   0  -4 -22 491.141 93.5350  26
   0   4  22 546.226 104.124  57
   0  -4 -23 323.087 74.5852  31
   0  -4 -23 355.692 81.7655  35
   0   4  23 463.998 90.8922  44
   0  -4 -23 311.243 82.8324  26
   0   4  23 433.375 98.6898  49
   0  -4 -24 47.2161 49.1717  35
   0  -4 -24-74.4105 74.1507  34
   0   4  24 56.8957 56.2605  44
   0  -4 -24 19.1283 46.3536  26
   0   4  24 59.8619 57.6121  49
   0  -4 -25 170.126 69.6075  34
   0   4  25 258.905 60.0517  44
   0   4  25 181.968 54.4694  49
   0  -4 -25 230.808 52.0780  26
   0   4  26 368.291 54.1623  44
   0   5 -30 51.7511 31.2737  35
   0   5 -29 413.116 67.1625  35
   0  -5  29 325.434 55.3916  49
   0  -5  28 318.374 69.5382  57
   0   5 -28 156.514 59.1899  34
   0   5 -28 267.720 62.4644  31
   0   5 -28 382.742 74.1164  35
   0  -5  28 259.738 56.3239  44
   0   5 -28 308.306 61.3661  26
   0  -5  28 159.357 47.8969  25
   0  -5  27 41.6114 58.4464  57
   0   5 -27 75.7661 56.4922  26
   0  -5  27 95.1428 47.5554  25
   0   5 -27 22.1243 52.9616  31
   0   5 -27-39.9903 67.1665  35
   0   5 -27 31.4964 63.7570  34
   0  -5  26 2281.88 214.716  57
   0   5 -26 1874.93 205.999  26
   0  -5  26 1998.99 193.791  25
   0  -5  26 1824.28 186.894  22
   0   5 -26 1220.49 180.027  23
   0   5 -26 1980.79 208.335  35
   0   5 -26 1509.52 194.899  34
   0   5 -26 1553.58 200.951  31
   0  -5  25 1274.54 172.614  57
   0  -5  25 1159.65 141.304  32
   0   5 -25 1097.60 161.556  34
   0   5 -25 1390.30 175.449  35
   0   5 -25 1157.67 167.500  31
   0   5 -25 1218.61 169.171  26
   0  -5  25 1442.38 154.012  22
   0  -5  25 1343.78 155.382  25
   0   5 -25 1161.27 154.286  23
   0  -5  24 225.285 94.3839  57
   0   5 -24 342.684 99.2404  31
   0   5 -24 381.590 100.776  34
   0  -5  24 163.727 58.6211  32
   0   5 -24 292.319 102.852  35
   0  -5  24 162.445 66.3588  43
   0   5 -24 270.226 87.4694  26
   0  -5  24 236.998 71.1284  25
   0   5 -24 229.334 73.6897  23
   0  -5  24 262.158 68.4744  22
   0  -5  23 1208.64 167.427  57
   0  -5  23 898.242 144.642  43
   0  -5  23 1153.10 137.774  32
   0   5 -23 1309.31 171.120  35
   0   5 -23 1340.38 171.572  31
   0   5 -23 1197.39 163.690  26
   0   5 -23 927.236 148.700  23
   0  -5  23 1043.98 141.104  22
   0   5 -22 1383.54 308.813   7
   0   5 -22 1507.82 331.160  13
   0  -5  22 2378.76 256.691  57
   0  -5  22 2026.86 239.975  43
   0  -5  22 2469.52 323.706  14
   0   5 -22 1872.81 338.311  15
   0  -5  22 2333.81 230.505  32
   0   5 -22 2029.86 252.289  31
   0   5 -22 2305.22 253.154  35
   0   5 -22 2018.34 249.103  26
   0  -5  22 2288.56 230.625  22
   0   5 -22 1984.11 241.140  23
   0   5 -21 233.372 145.119  11
   0   5 -21 47.0589 111.196   7
   0  -5  21-31.2741 88.9789  12
   0   5 -21 339.929 178.136  13
   0  -5  21-15.5568 73.8275  57
   0  -5  21 178.224 78.8686  43
   0   5 -21 157.594 130.722  15
   0  -5  21 150.700 114.904  14
   0   5 -21 154.507 91.3743  35
   0  -5  21 129.677 58.2447  32
   0   5 -21 95.6340 78.6596  31
   0   5 -21 230.077 84.7693  26
   0  -5  21 107.885 61.2901  22
   0   5 -21 83.1048 71.8683  23
   0  -5  20 182.032 101.062  12
   0   5 -20-108.378 134.537  13
   0  -5  20 108.742 79.8706  10
   0   5 -20 45.2146 93.9271   7
   0   5 -20 55.7707 131.359  11
   0  -5  20 134.022 82.6800  57
   0  -5  20 26.9198 76.2145  43
   0  -5  20 71.5216 97.2649  14
   0   5 -20-151.374 142.833  15
   0  -5  20 9.59103 51.0922  32
   0   5 -20-66.9917 88.0180  35
   0   5 -20 45.8453 70.9932  31
   0   5 -20 29.4510 71.2804  26
   0   5 -20-26.8144 72.1760  23
   0  -5  20 18.4140 51.1344  22
   0  -5  19 104.653 71.8208  10
   0   5 -19 101.935 120.435  13
   0  -5  19 85.8647 75.1623  12
   0   5 -19 52.4064 130.470  11
   0  -5  19 97.6168 71.6211  57
   0  -5  19 86.0527 49.6879  41
   0  -5  19 33.2870 98.2656  14
   0   5 -19 95.1197 134.976  15
   0  -5  19 162.108 55.6324  32
   0   5 -19 115.464 86.1026  31
   0   5 -19 111.148 67.9441  26
   0  -5  19 229.500 57.0720  22
   0   5 -19 25.4463 61.5393  23
   0   5 -18 1607.79 272.494  13
   0  -5  18 1194.42 195.673  12
   0   5 -18 1361.92 262.873  11
   0  -5  18 838.284 189.736   6
   0  -5  18 1031.26 157.258  57
   0  -5  18 1281.37 144.207  41
   0   5 -18 1370.16 243.293  15
   0  -5  18 1371.84 215.875  14
   0   5 -18 1436.29 171.282  31
   0  -5  18 1246.35 144.182  32
   0   5 -18 1267.32 166.111  26
   0   5 -18 1417.39 164.088  23
   0  -5  18 1235.90 143.576  22
   0   5 -17 3528.12 441.480  11
   0  -5  17 2936.13 362.128  12
   0   5 -17 2908.56 416.293  13
   0  -5  17 3030.05 322.710  57
   0   5 -17 2636.72 407.607  15
   0  -5  17 3762.91 387.945  14
   0   5 -17 2940.62 317.807  23
   0  -5  17 3087.35 305.088  22
   0   5 -17 3356.06 328.914  31
   0  -5  17 3467.35 308.726  32
   0  -5  17 2962.82 308.011  25
   0   5 -17 3298.32 326.242  26
   0  -5  17 2839.35 373.806   6
   0  -5  16 1801.05 263.854   6
   0   5 -16 2138.17 309.833  15
   0  -5  16 2407.34 277.325  14
   0  -5  16 1867.52 204.065  22
   0   5 -16 2078.43 221.444  23
   0   5 -16 2198.77 229.708  31
   0  -5  16 2021.62 208.430  32
   0  -5  16 2155.87 211.929  25
   0   5 -16 2043.20 224.647  26
   0   5 -16 2485.01 333.313  11
   0   5 -16 2053.67 309.492  13
   0  -5  16 1702.10 252.728  12
   0  -5  15 526.320 122.606   6
   0   5 -15 664.727 160.090  15
   0  -5  15 521.687 124.236  14
   0   5 -15 475.952 86.8542  23
   0  -5  15 445.722 71.1557  22
   0  -5  15 559.758 77.7814  25
   0   5 -15 555.261 94.0102  31
   0  -5  15 584.525 76.1834  32
   0   5 -15 226.437 75.7815  26
   0   5 -15 606.469 159.158  13
   0   5 -15 332.363 133.304  11
   0  -5  15 615.408 120.451  12
   0  -5  14 8264.58 785.510   6
   0   5 -14 9059.50 830.483  15
   0  -5  14 7804.38 781.304  14
   0   5 -14 8260.25 740.469  23
   0   5 -14 6736.95 731.127  24
   0  -5  14 8195.20 727.965  22
   0   5 -14 8994.52 747.310  31
   0  -5  14 7842.92 724.842  30
   0  -5  14 7867.56 729.349  25
   0   5 -14 7907.18 741.882  26
   0   5 -14 10175.6 848.946  13
   0   5 -14 8214.75 830.654  11
   0  -5  14 8732.81 783.331  12
   0  -5  13 7059.48 624.207   6
   0   5 -13 6843.45 653.784  15
   0   5 -13 6366.77 576.541  23
   0  -5  13 6289.29 564.365  22
   0   5 -13 6109.41 578.293  31
   0  -5  13 5633.16 564.638  25
   0   5 -13 5557.99 573.815  26
   0   5 -13 7208.68 662.312  13
   0   5 -13 6795.25 662.798  11
   0  -5  13 7276.51 621.689  12
   0   5 -12 254.110 101.582  15
   0   5 -12 150.999 101.351  13
   0  -5  12 97.5164 80.4508  12
   0   5 -12 53.0739 104.754  11
   0  -5  12 101.329 78.1000   6
   0   5 -11 10764.7 939.892  15
   0   5 -11 8712.00 876.222  17
   0  -5  11 12328.9 928.892  12
   0   5 -11 12333.8 957.506  13
   0  -5  11 11290.5 921.470   6
   0   5 -11 8396.18 889.228   1
   0  -5  10 12000.9 955.088  14
   0   5 -10 10983.4 964.032  15
   0   5 -10 9541.99 915.425  17
   0   5 -10 12019.2 974.855  13
   0  -5  10 10922.2 948.287   6
   0   5 -10 8405.13 926.111   1
   0  -5   9 1902.24 206.376  14
   0   5  -9 1583.41 173.136  17
   0   5  -9 1489.80 201.096  15
   0   5  -9 2076.77 223.761  13
   0  -5   9 1743.33 196.938   6
   0   5  -9 1441.31 185.908   1
   0   5  -8 5036.14 525.735  18
   0   5  -8 5322.10 517.896  17
   0  -5   8 5637.85 537.900  14
   0   5  -8 5695.13 539.178  15
   0   5  -8 6709.86 553.658  13
   0  -5   8 6026.02 545.617  12
   0  -5   8 5666.40 534.026   6
   0   5  -8 5334.14 532.322   1
   0   5  -7 3310.25 333.351  18
   0   5  -7 3120.88 319.918  17
   0  -5   7 3283.64 335.356  14
   0   5  -7 3563.03 335.430  15
   0  -5   7 3448.15 330.730  16
   0   5  -7 3269.48 338.654  13
   0  -5   7 3743.57 346.336  12
   0   5  -7 3206.10 336.468   1
   0  -5   7 3119.41 327.870   6
   0  -5   6 148.345 69.6151  14
   0  -5   6 125.139 58.6772  16
   0   5  -6 158.326 57.6790  15
   0   5  -6 220.246 54.2548  17
   0   5  -6 264.447 84.4575  18
   0   5  -6 209.924 72.7127  13
   0  -5   6 248.178 86.5139  12
   0   5  -6 115.961 73.3166  11
   0   5  -6 184.897 82.5916   1
   0  -5   6 133.918 61.2832   6
   0  -5   5 151.429 62.3476  14
   0  -5   5 112.401 46.8256  16
   0   5  -5 101.646 51.6693  17
   0   5  -5 161.014 93.4233  18
   0   5  -5 165.654 50.4469  15
   0   5  -5 179.501 63.2110  13
   0   5  -5 160.423 38.8126   7
   0  -5   5 139.239 51.5905   6
   0   5  -5 211.792 88.4352   1
   0   5  -4 3969.72 374.422  15
   0  -5   4 3746.86 368.723  16
   0  -5   4 4354.30 382.523  14
   0   5  -4 4005.54 383.926  17
   0   5  -4 4141.47 409.977  18
   0   5  -4 4062.60 383.179  13
   0   5  -4 3869.75 363.507   7
   0   5  -4 4752.78 418.602   1
   0  -5   4 4260.46 374.343   6
   0  -5   3 110.320 44.9038  14
   0   5  -3 133.410 57.7720  17
   0  -5   3 121.912 25.9106  16
   0   5  -3 113.762 37.3265  15
   0   5  -3 139.764 97.2832  18
   0  -5   3 118.040 32.1310   6
   0   5  -2 1500.85 210.525  18
   0   5  -2 1699.43 190.769  17
   0  -5   2 2055.71 173.362  14
   0  -5   2 1654.89 162.015   6
   0  -5   1 3582.48 302.248  14
   0   5  -1 3639.14 331.157  17
   0  -5   1 4029.26 312.225  12
   0  -5   1 2888.99 297.323   6
   0   5   0 535.933 97.7397  17
   0   5   0 557.339 121.533  18
   0  -5   0 377.382 53.1242  12
   0  -5   0 665.130 62.6570  10
   0   5   0 558.234 119.936   1
   0   5   1 14617.8 1318.11  18
   0  -5  -1 14559.0 1286.75   8
   0  -5  -1 13748.6 1278.00  10
   0  -5  -1 14871.9 1294.52   9
   0   5   1 17489.4 1326.12   1
   0   5   2 2635.17 269.705  17
   0   5   2 2249.30 265.732  18
   0  -5  -2 2456.03 237.048   8
   0  -5  -2 2473.79 254.760  11
   0  -5  -2 2555.08 247.776   9
   0   5   2 2735.73 271.065   1
   0   5   3 475.287 96.4150  18
   0  -5  -3 436.532 76.0209   9
   0  -5  -3 564.463 90.8671  11
   0  -5  -3 470.206 61.6469   8
   0   5   3 428.669 92.6790   1
   0   5   4 7013.13 715.880  18
   0  -5  -4 8398.24 726.518  11
   0  -5  -4 8325.46 714.956   9
   0  -5  -4 8706.79 734.663  13
   0  -5  -4 7637.95 697.396   8
   0   5   4 6796.93 712.108   1
   0   5   5 6593.47 588.283  14
   0  -5  -5 7218.57 621.808  11
   0  -5  -5 6817.02 628.167  13
   0  -5  -5 7201.18 607.835   9
   0   5   5 5069.23 593.808   1
   0   5   6 3626.68 312.196  14
   0  -5  -6 4071.38 353.013  11
   0  -5  -6 3372.85 328.270   9
   0  -5  -6 3668.41 357.469  13
   0   5   7 5020.85 441.594  14
   0  -5  -7 5324.98 491.979  13
   0  -5  -7 5827.11 487.033  11
   0  -5  -7 5227.76 465.521   9
   0   5   8 2801.66 253.576  30
   0  -5  -8 2261.31 285.503   9
   0  -5  -8 2923.37 325.978  13
   0  -5  -8 2260.63 299.841  11
   0   5   8 2639.89 271.079  14
   0   5   9 247.771 45.8614  22
   0   5   9 190.721 46.7349  30
   0  -5  -9 268.534 116.991  13
   0  -5  -9 378.385 108.300  11
   0  -5  -9 213.280 77.4601   9
   0   5   9 137.191 57.0442  14
   0   5  10 2471.59 245.212  22
   0   5  10 2935.35 250.120  30
   0   5  10 2406.57 243.970  25
   0   5  10 2138.78 265.720  14
   0  -5 -10 3009.36 349.517  13
   0  -5 -10 2542.40 317.870  11
   0  -5 -10 2466.06 295.597   9
   0   5  11 1013.71 145.732  14
   0  -5 -11 1210.24 223.964  15
   0  -5 -11 1322.21 201.792  11
   0  -5 -11 1011.22 166.498   9
   0  -5 -11 1026.35 211.897  13
   0   5  11 1028.01 123.256  22
   0   5  11 1224.63 124.726  25
   0   5  12 249.139 75.4351  57
   0   5  12 245.567 67.2636  37
   0  -5 -12 397.805 141.071  15
   0  -5 -12 197.457 61.3107  31
   0  -5 -12 234.248 106.947  11
   0  -5 -12 229.292 125.284  13
   0   5  12 200.892 51.3169  25
   0   5  12 224.118 58.9784  22
   0   5  13 24.5353 63.2102  57
   0   5  13 15.6217 51.3735  45
   0   5  13 66.6245 61.0802  37
   0  -5 -13 44.1600 109.663  15
   0  -5 -13 54.2865 56.6026  31
   0  -5 -13-42.3485 115.198  13
   0  -5 -13 110.785 91.7162  11
   0   5  13 46.4541 42.1961  22
   0   5  13 7.31934 35.9843  25
   0   5  14-26.3723 67.8847  57
   0   5  14-23.9539 63.0776  37
   0   5  14-51.2077 57.4218  41
   0  -5 -14 145.936 132.293  15
   0  -5 -14 11.8075 54.8428  31
   0  -5 -14-40.3093 94.9373  11
   0  -5 -14-139.377 126.348  13
   0   5  14 23.6903 40.6570  25
   0   5  14 50.9342 46.1764  22
   0   5  15 98.3245 68.9839  57
   0   5  15 153.537 72.5461  37
   0  -5 -15 75.9702 61.4092  31
   0  -5 -15-50.3300 131.109  13
   0  -5 -15 173.713 102.361  11
   0   5  15 50.2654 43.8140  25
   0   5  15 64.4196 49.1679  22
   0   5  16 2597.59 266.534  57
   0  -5 -16 2161.83 249.028  31
   0  -5 -16 2605.47 392.817  15
   0  -5 -16 1750.05 321.990  11
   0  -5 -16 1877.53 348.149  13
   0   5  16 2183.00 233.047  25
   0   5  16 2394.22 240.629  22
   0   5  17 823.784 143.919  57
   0  -5 -17 1006.11 144.203  35
   0  -5 -17 1073.93 146.302  31
   0  -5 -17 594.341 214.446  15
   0  -5 -17 1005.07 215.242  11
   0  -5 -17 952.592 234.902  13
   0   5  17 889.228 116.959  25
   0   5  17 992.617 128.629  22
   0   5  18 30.8537 78.5401  57
   0  -5 -18 55.3652 71.3118  31
   0  -5 -18 26.9781 82.0769  35
   0  -5 -18-60.7482 116.853  15
   0  -5 -18-57.1105 134.535  13
   0   5  18 72.6253 57.6649  22
   0   5  18 60.4625 44.5575  25
   0  -5 -19 2063.58 232.710  31
   0  -5 -19 1982.56 234.404  35
   0   5  19 2098.62 240.889  57
   0   5  19 1942.04 216.213  22
   0   5  19 1950.13 207.091  25
   0  -5 -20 1379.79 185.155  31
   0  -5 -20 1672.38 195.622  35
   0   5  20 1276.61 197.648  49
   0  -5 -20 1445.28 193.146  26
   0   5  20 1875.90 203.981  57
   0  -5 -21 79.4405 61.7258  31
   0  -5 -21-67.7703 76.2791  35
   0   5  21 76.1273 76.5356  49
   0   5  21 14.1795 77.1227  44
   0  -5 -21-27.5970 68.5114  26
   0   5  21-40.3159 68.3725  57
   0  -5 -22 690.130 117.236  31
   0  -5 -22 1134.51 133.787  35
   0   5  22 1088.87 143.788  44
   0  -5 -22 1204.66 143.099  26
   0   5  22 870.620 144.512  49
   0  -5 -23 439.212 76.5514  35
   0   5  23 579.135 94.4884  44
   0  -5 -23 462.463 85.3383  26
   0   5  23 401.825 92.7105  49
   0  -5 -24-40.2682 66.9292  34
   0   5  24 8.32368 52.2987  44
   0  -5 -24 98.5969 46.5391  26
   0   5  24-25.8134 52.7802  49
   0   5  25-5.68894 35.1912  49
   0  -5 -25 23.2217 48.4658  34
   0   5  25 35.5745 39.2431  44
   0   6 -30-13.8366 34.1807  35
   0   6 -29-36.6597 38.6222  31
   0   6 -29-19.9719 46.1661  35
   0  -6  29 23.2473 40.3053  49
   0  -6  29 46.3736 40.6293  57
   0  -6  29 31.8875 27.0534  25
   0  -6  28-17.5149 55.8539  57
   0   6 -28-51.3417 55.3960  35
   0   6 -28 143.916 56.8671  31
   0  -6  28-27.3578 41.9367  44
   0   6 -28-27.5417 45.5834  26
   0  -6  28 6.92479 36.0615  25
   0  -6  27 10.7574 62.0649  57
   0   6 -27-44.5874 60.6339  26
   0  -6  27-8.43144 43.4130  25
   0   6 -27 70.3912 62.6229  34
   0   6 -27-30.9879 65.3829  35
   0   6 -27-34.9945 61.4366  31
   0  -6  26 263.737 83.7740  57
   0   6 -26 282.061 80.5632  26
   0   6 -26 122.921 59.5320  23
   0  -6  26 211.569 59.0653  22
   0   6 -26 190.225 81.1358  35
   0  -6  26 218.708 52.5778  32
   0   6 -26 84.1939 76.9415  34
   0   6 -26 282.716 85.7202  31
   0  -6  25 70.1832 78.7039  57
   0   6 -25-91.9201 85.0174  35
   0   6 -25 29.8281 77.6731  31
   0  -6  25-35.1046 49.2164  32
   0   6 -25 53.0759 76.8399  34
   0   6 -25-14.1170 62.7036  26
   0   6 -25 60.3425 60.6771  23
   0  -6  25-56.3659 55.2021  22
   0  -6  24 874.295 133.814  57
   0  -6  24 502.687 103.969  43
   0  -6  24 648.636 99.7559  32
   0   6 -24 571.399 122.990  31
   0   6 -24 785.750 127.424  34
   0   6 -24 600.570 129.253  35
   0   6 -24 944.668 134.283  26
   0  -6  24 776.419 106.293  22
   0   6 -24 520.917 110.806  23
   0   6 -23 1381.73 284.271  13
   0  -6  23 1295.33 180.586  57
   0  -6  23 1367.16 173.862  43
   0   6 -23 1345.47 266.764  15
   0  -6  23 1182.14 225.209  14
   0   6 -23 1443.66 179.875  34
   0  -6  23 1306.87 158.196  32
   0   6 -23 1143.49 178.374  31
   0   6 -23 1187.09 175.164  26
   0  -6  23 1477.87 159.954  22
   0   6 -23 1227.34 171.298  23
   0   6 -22 1360.27 259.349   7
   0  -6  22 1119.09 216.084  12
   0   6 -22 2005.47 332.287  13
   0  -6  22 1782.97 199.333  57
   0  -6  22 1763.53 190.645  43
   0  -6  22 826.208 211.860  14
   0   6 -22 1139.21 254.733  15
   0   6 -22 1342.13 190.038  31
   0  -6  22 1551.95 169.811  32
   0   6 -22 1139.75 181.260  26
   0  -6  22 1591.19 168.390  22
   0   6 -22 1204.40 176.849  23
   0   6 -21 401.436 140.695   7
   0  -6  21 29.4528 74.3146  10
   0   6 -21 111.495 145.757  13
   0  -6  21 455.727 125.896  12
   0  -6  21 197.788 86.3264  57
   0  -6  21 278.115 84.1937  43
   0  -6  21 38.0358 85.4951  14
   0   6 -21 202.446 126.346  15
   0   6 -21 15.9712 78.4236  31
   0  -6  21 273.675 66.4743  32
   0   6 -21 195.414 85.3149  26
   0  -6  21 123.493 58.3274  22
   0  -6  21 110.653 66.9157  25
   0   6 -21 70.7433 74.0374  23
   0   6 -20 2066.55 376.617  11
   0  -6  20 2339.28 311.489  12
   0   6 -20 2074.44 356.800  13
   0  -6  20 2443.07 312.026  10
   0   6 -20 1928.18 333.000   7
   0  -6  20 2115.21 258.017  57
   0   6 -20 2034.27 348.405  15
   0  -6  20 1829.57 308.231  14
   0  -6  20 1961.39 312.998   6
   0  -6  20 2474.68 245.665  32
   0   6 -20 2066.34 259.935  31
   0  -6  20 2742.17 253.259  25
   0   6 -20 2228.34 259.991  26
   0  -6  20 2480.67 242.428  22
   0   6 -20 2638.26 264.291  23
   0   6 -19 1370.86 273.375   7
   0  -6  19 1556.67 247.761  12
   0   6 -19 1890.03 319.030  11
   0  -6  19 1730.44 248.526  10
   0   6 -19 1797.85 309.646  13
   0  -6  19 2222.42 220.566  57
   0   6 -19 1778.63 300.490  15
   0  -6  19 1461.77 249.820  14
   0  -6  19 2072.14 278.089   6
   0   6 -19 1801.09 213.946  31
   0  -6  19 1908.03 194.418  32
   0   6 -19 1624.24 206.413  26
   0  -6  19 1581.56 192.355  25
   0   6 -19 2010.72 210.912  23
   0  -6  19 1550.57 183.735  22
   0   6 -18 194.945 141.196  11
   0   6 -18 463.043 169.281  13
   0  -6  18 407.839 112.924  12
   0  -6  18 400.329 89.1478  57
   0  -6  18 304.717 118.608  14
   0   6 -18 423.151 151.582  15
   0  -6  18 304.659 111.116   6
   0  -6  18 208.071 63.7585  32
   0   6 -18 281.890 83.0824  31
   0   6 -18 477.986 92.7875  26
   0  -6  18 394.169 74.7486  25
   0  -6  18 411.990 69.8776  22
   0   6 -18 316.515 81.0481  23
   0   6 -17 1793.56 302.026  11
   0  -6  17 1800.47 248.377  12
   0   6 -17 1656.90 288.557  13
   0  -6  17 1893.95 206.785  57
   0   6 -17 1862.69 282.833  15
   0  -6  17 1966.67 262.218  14
   0  -6  17 1552.54 181.410  22
   0   6 -17 1843.23 203.106  23
   0   6 -17 1820.36 208.778  31
   0   6 -17 1781.89 203.195  35
   0  -6  17 1777.33 187.679  32
   0   6 -17 1769.99 203.222  26
   0  -6  17 1796.94 190.241  25
   0  -6  17 1739.43 246.888   6
   0  -6  16 399.643 115.532   6
   0  -6  16 704.006 141.879  14
   0   6 -16 458.234 148.672  15
   0  -6  16 388.819 65.5126  22
   0   6 -16 302.895 84.1162  23
   0  -6  16 474.364 74.3969  25
   0   6 -16 301.979 82.1576  35
   0  -6  16 517.710 72.2230  32
   0   6 -16 554.135 94.8403  31
   0   6 -16 400.775 84.3677  26
   0   6 -16 163.761 145.103  11
   0  -6  16 528.016 117.350  12
   0   6 -16 540.985 162.096  13
   0  -6  15 139.621 43.8747  22
   0  -6  15 175.316 52.0448  25
   0   6 -15 163.094 62.9128  23
   0   6 -15 126.789 103.638  15
   0  -6  15 158.102 89.8562   6
   0   6 -15 257.543 66.0586  26
   0   6 -15 278.931 123.283  13
   0  -6  15 63.5802 75.8327  12
   0   6 -15 296.760 134.252  11
   0  -6  14-23.4685 38.5385  25
   0   6 -14 8.76811 53.3203  23
   0  -6  14-5.05663 33.9194  22
   0   6 -14-29.4560 43.2637  24
   0   6 -14-28.2335 85.8451  15
   0  -6  14 61.3226 71.7663   6
   0   6 -14 77.0475 52.0599  26
   0   6 -14 187.281 122.522  13
   0  -6  14 97.8532 81.2997  12
   0   6 -13 171.567 54.2204  24
   0   6 -13 223.090 63.5847  23
   0  -6  13 233.189 48.4824  22
   0  -6  13 243.707 54.3319  25
   0   6 -13 348.499 107.325  15
   0  -6  13 222.168 90.8841   6
   0   6 -13 289.714 61.4429  26
   0  -6  13 273.342 91.7895  12
   0   6 -13 304.877 121.024  13
   0   6 -12 243.993 113.635  13
   0  -6  12 271.851 89.9978  12
   0  -6  12 485.886 105.820  14
   0   6 -12 390.595 108.779  15
   0   6 -12 225.333 69.2446   1
   0  -6  12 469.517 100.811   6
   0   6 -11 2384.74 246.661  13
   0   6 -11 1886.73 227.621  15
   0  -6  11 2081.17 224.512  14
   0   6 -11 1418.90 175.791  17
   0  -6  11 2091.85 216.936   6
   0   6 -11 1411.38 195.559   1
   0   6 -10 2396.66 264.169  13
   0   6 -10 1802.30 210.266  17
   0  -6  10 2210.69 242.776  14
   0   6 -10 2221.99 248.382  15
   0   6 -10 1934.59 232.503   1
   0  -6  10 2292.74 240.431   6
   0  -6   9 6127.03 489.201  12
   0   6  -9 5321.19 488.506  13
   0   6  -9 4884.45 492.592  11
   0   6  -9 3951.04 459.291  18
   0   6  -9 4739.98 474.528  15
   0   6  -9 4609.58 453.570  17
   0  -6   9 5053.99 476.369  14
   0   6  -9 4394.05 468.719   1
   0  -6   9 4957.35 469.722   6
   0   6  -8 13648.1 1213.24  13
   0   6  -8 13565.1 1220.67  11
   0  -6   8 15418.1 1219.15  12
   0   6  -8 13006.0 1202.46  15
   0   6  -8 12054.6 1201.50  18
   0   6  -8 13065.0 1193.17  17
   0  -6   8 13046.1 1205.90  14
   0  -6   8 11975.5 1197.45   6
   0   6  -8 13787.3 1211.10   1
   0  -6   7 3825.03 374.657  12
   0   6  -7 3826.50 370.263  13
   0   6  -7 3519.48 349.128   7
   0   6  -7 3862.85 379.988  11
   0   6  -7 3770.52 357.262  17
   0   6  -7 3150.31 354.256  15
   0   6  -7 3432.00 373.041  18
   0  -6   7 3627.32 364.827  14
   0  -6   7 4019.50 358.259  16
   0   6  -7 3435.76 374.014   1
   0  -6   7 3785.53 359.654   6
   0  -6   6 10613.6 965.193  12
   0   6  -6 10505.2 959.067  13
   0   6  -6 9935.80 937.299   7
   0  -6   6 9803.17 954.505  14
   0   6  -6 10305.9 972.175  18
   0  -6   6 10528.1 945.759  16
   0   6  -6 10259.9 949.063  15
   0   6  -6 10439.7 953.809  17
   0   6  -6 12621.5 987.055   1
   0  -6   6 10743.7 950.065   6
   0   6  -5 2974.14 312.577  13
   0  -6   5 3225.53 323.376  12
   0   6  -5 3104.76 289.733   7
   0  -6   5 3040.29 311.958  14
   0   6  -5 3483.37 306.684  15
   0   6  -5 3715.70 350.112  18
   0   6  -5 3364.55 316.313  17
   0  -6   5 2609.69 296.027  16
   0   6  -5 3875.20 352.455   1
   0  -6   5 3383.15 304.894   6
   0  -6   4 20498.1 1827.01  12
   0  -6   4 17868.4 1803.01  16
   0   6  -4 18973.5 1810.58  15
   0   6  -4 22048.6 1854.72  18
   0  -6   4 23127.3 1821.83  14
   0   6  -4 21086.7 1829.46  17
   0   6  -4 25314.8 1866.73   1
   0  -6   4 22030.7 1811.32   6
   0  -6   3 9697.71 870.398  12
   0   6  -3 9798.81 878.893  17
   0  -6   3 9163.19 845.617  16
   0  -6   3 10463.8 863.808  14
   0   6  -3 9186.44 898.362  18
   0  -6   3 9799.72 852.878   6
   0  -6   2 773.619 98.9872  12
   0  -6   2 853.772 89.4774  14
   0   6  -2 931.696 122.089  17
   0  -6   2 709.017 76.6776   6
   0  -6   1 145.160 40.9946  12
   0  -6   1 105.665 29.9305  14
   0  -6   0 6074.43 533.875   8
   0  -6   0 6107.82 519.954  12
   0  -6   0 6716.35 528.617  10
   0   6   0 6242.71 575.783  18
   0  -6   0 5031.29 516.638  14
   0   6   0 6320.77 561.172  17
   0   6   0 7126.33 580.953   1
   0   6   1 1913.84 243.829  18
   0   6   1 2377.04 245.704   1
   0   6   1 2047.97 238.155  20
   0  -6  -1 2070.82 199.515   8
   0  -6  -1 2018.28 187.930  10
   0  -6  -1 1823.20 205.458   9
   0   6   2 684.712 128.760  20
   0   6   2 444.457 111.832  18
   0   6   2 924.495 127.070   1
   0  -6  -2 658.047 91.2706   9
   0  -6  -2 663.576 99.6657  11
   0  -6  -2 647.613 79.2899   8
   0   6   3 242.382 86.8608  18
   0   6   3 333.230 86.4529   1
   0  -6  -3 236.372 69.3087  11
   0  -6  -3 293.259 50.0269   8
   0  -6  -3 347.805 68.5660   9
   0   6   4 213.131 76.0988  18
   0  -6  -4 317.077 66.2319   9
   0  -6  -4 321.401 77.5768  11
   0  -6  -4 262.695 86.4568  13
   0  -6  -4 208.070 42.1726   8
   0   6   4 374.799 78.4990   1
   0  -6  -5 118.122 78.4657  13
   0  -6  -5-10.9968 48.2176   9
   0  -6  -5 103.280 62.4923  11
   0   6   5 33.2167 50.0784   1
   0  -6  -6 364.847 82.4348   9
   0  -6  -6 621.969 120.847  13
   0  -6  -6 508.305 106.023  11
   0   6   6 328.285 81.5251   1
   0  -6  -7 11366.8 978.311   9
   0  -6  -7 12908.5 1006.77  11
   0  -6  -7 11784.5 1012.31  13
   0   6   8 2907.60 281.252  22
   0  -6  -8 2701.06 337.414  11
   0  -6  -8 2762.57 321.339   9
   0  -6  -8 3122.87 361.129  13
   0   6   8 3162.30 284.913  30
   0   6   9 2311.02 211.601  22
   0   6   9 2048.16 211.874  30
   0  -6  -9 2105.40 277.423  11
   0  -6  -9 1955.75 282.647  13
   0  -6  -9 1983.49 250.176   9
   0  -6 -10 7778.82 781.831  15
   0  -6 -10 7716.01 757.586  11
   0  -6 -10 6621.87 719.360   9
   0  -6 -10 7869.10 777.005  13
   0   6  10 7385.46 675.142  22
   0   6  10 7417.84 673.205  25
   0   6  11 3663.08 383.123  57
   0   6  11 3335.80 370.475  41
   0   6  11 4220.07 384.567  37
   0  -6 -11 3919.31 473.988  15
   0  -6 -11 3639.96 449.103  11
   0  -6 -11 4058.97 470.487  13
   0   6  11 3877.22 366.872  22
   0   6  11 4195.88 366.742  25
   0   6  12 331.160 90.4270  57
   0   6  12 431.241 71.6044  48
   0   6  12 468.442 83.8178  45
   0   6  12 386.363 82.9594  37
   0  -6 -12 251.576 156.138  15
   0  -6 -12 516.969 90.6290  31
   0  -6 -12 442.467 146.863  13
   0   6  12 588.467 78.7876  22
   0   6  12 439.934 70.0002  25
   0   6  13 3215.57 294.122  57
   0   6  13 2191.37 259.789  48
   0   6  13 2592.39 280.809  37
   0   6  13 2809.05 272.432  45
   0  -6 -13 2499.42 384.962  15
   0  -6 -13 2840.67 280.306  31
   0  -6 -13 2433.21 374.290  13
   0  -6 -13 2271.28 348.670  11
   0   6  13 2538.96 261.144  25
   0   6  13 2998.04 269.040  22
   0   6  14 1001.58 140.442  57
   0   6  14 786.096 110.814  48
   0  -6 -14 738.866 123.634  31
   0  -6 -14 1113.62 244.447  15
   0  -6 -14 721.419 207.672  13
   0  -6 -14 980.380 200.000  11
   0   6  14 921.069 110.415  25
   0   6  14 983.595 117.908  22
   0   6  15 370.824 97.9940  57
   0  -6 -15 371.518 90.1887  31
   0  -6 -15 327.280 163.171  15
   0  -6 -15 154.588 125.222  13
   0  -6 -15 303.939 139.797  11
   0   6  15 386.811 66.8912  25
   0   6  15 350.299 75.5197  22
   0   6  16 192.535 89.5583  57
   0  -6 -16 305.441 81.5211  31
   0  -6 -16 124.472 77.9997  35
   0  -6 -16 115.416 137.559  15
   0  -6 -16 90.6475 119.903  11
   0  -6 -16 379.375 154.867  13
   0   6  16 307.255 70.2176  22
   0   6  16 278.260 57.7915  25
   0   6  17-30.1763 74.9303  57
   0  -6 -17-59.6476 140.489  15
   0  -6 -17 51.7346 74.6295  35
   0  -6 -17-26.8704 61.5205  31
   0  -6 -17 111.466 123.763  13
   0   6  17 105.071 43.5272  25
   0   6  17-40.4438 50.8491  22
   0  -6 -18 64.7777 74.8073  35
   0  -6 -18 92.3925 64.7878  31
   0   6  18 87.8005 87.2458  49
   0   6  18 90.1663 74.6819  57
   0   6  18 15.3664 36.3292  25
   0   6  18-9.99395 51.5461  22
   0  -6 -19 272.469 90.4201  35
   0  -6 -19 162.746 70.4684  31
   0   6  19 237.138 96.6829  49
   0   6  19 235.346 98.6705  44
   0  -6 -19 183.011 78.7827  26
   0   6  19 189.287 88.9268  57
   0  -6 -20 122.944 77.1620  35
   0  -6 -20 22.7458 58.7673  31
   0   6  20 161.495 85.6276  44
   0  -6 -20 84.9459 76.3669  26
   0   6  20-27.3404 72.9645  57
   0   6  20 31.6448 83.4806  49
   0  -6 -21 234.411 66.9039  31
   0  -6 -21 291.427 76.9733  35
   0   6  21 277.804 86.5372  44
   0  -6 -21 253.190 78.7840  26
   0   6  21 170.572 89.8559  49
   0  -6 -22 584.006 91.6404  35
   0   6  22 775.658 114.119  44
   0  -6 -22 564.597 99.9843  26
   0   6  22 754.611 116.824  49
   0  -6 -23 79.7905 73.7492  34
   0   6  23 195.539 63.3732  44
   0  -6 -23 44.2608 45.7199  26
   0   6  23 87.8820 60.8715  49
   0  -6 -24 19.8668 54.5530  34
   0   6  24-49.0702 46.7282  44
   0   6  24-7.02350 43.0986  49
   0  -6 -25 286.543 52.1259  34
   0   6  25 296.205 47.1102  44
   0   7 -30 197.852 47.3348  35
   0  -7  29 475.350 70.5348  57
   0   7 -29 354.191 64.2617  26
   0  -7  29 341.493 55.4736  25
   0   7 -29 254.237 60.2706  31
   0   7 -29 323.371 67.7840  35
   0   7 -28-9.42270 47.9405  26
   0  -7  28 18.0485 52.0608  57
   0   7 -28 10.1498 50.3953  31
   0   7 -28-26.5866 56.9484  35
   0   7 -27 589.362 100.543  26
   0  -7  27 605.408 102.871  57
   0   7 -27 487.960 93.5815  34
   0   7 -27 704.975 109.336  31
   0  -7  26 841.304 126.871  57
   0   7 -26 763.030 113.937  34
   0   7 -26 665.691 120.120  31
   0  -7  26 881.400 102.810  32
   0   7 -26 619.649 112.747  26
   0  -7  26 765.801 101.463  22
   0   7 -26 463.309 99.7675  23
   0  -7  25 14.1149 74.3564  57
   0   7 -25 45.6688 76.5452  31
   0   7 -25 40.9744 72.3999  34
   0  -7  25 18.7131 47.6396  32
   0  -7  25 44.5647 59.9912  43
   0   7 -25 126.971 81.4090  26
   0   7 -25-40.8321 50.7180  28
   0  -7  25-37.0823 49.3960  22
   0   7 -25 215.856 73.2741  23
   0  -7  24 240.459 93.0583  57
   0  -7  24 230.718 80.5254  43
   0   7 -24 155.147 86.5920  34
   0  -7  24 111.503 56.7520  32
   0   7 -24 192.982 90.1005  31
   0   7 -24 401.589 90.6406  26
   0  -7  24 204.866 64.6448  22
   0  -7  24 288.109 79.2656  25
   0   7 -24 124.797 71.0478  23
   0  -7  23 783.052 157.142  12
   0   7 -23 455.329 180.266  13
   0  -7  23 571.163 121.399  57
   0  -7  23 537.871 108.669  43
   0   7 -23 599.640 178.291  15
   0  -7  23 402.857 139.829  14
   0   7 -23 370.466 104.360  34
   0  -7  23 684.406 100.999  32
   0   7 -23 709.278 130.265  31
   0   7 -23 668.301 116.782  26
   0  -7  23 522.760 92.1083  22
   0  -7  23 582.850 102.489  25
   0   7 -23 623.644 113.091  23
   0   7 -22 56.4316 140.624  13
   0  -7  22 249.860 95.7406  10
   0  -7  22 275.576 105.442  12
   0   7 -22-42.6315 82.8795   7
   0  -7  22 61.4649 87.0061  57
   0  -7  22 155.449 79.3877  43
   0   7 -22 213.516 93.7742  31
   0  -7  22 105.452 60.9272  32
   0   7 -22 73.3431 70.1593  23
   0  -7  22 144.720 57.9740  22
   0  -7  22 205.628 75.4854  25
   0   7 -22 166.211 76.0057  26
   0   7 -22 149.268 117.815  15
   0  -7  22 238.726 117.506  14
   0   7 -21-54.7112 121.490  13
   0  -7  21-33.6604 87.6500  12
   0  -7  21 62.1235 68.9808  10
   0   7 -21-41.8844 93.0098   7
   0  -7  21-14.8987 76.7061  57
   0   7 -21 48.4401 100.619  15
   0  -7  21-38.2037 99.4785  14
   0   7 -21-32.0359 71.1437  31
   0  -7  21 51.3270 56.9960  32
   0   7 -21 14.6889 65.2420  26
   0  -7  21-10.9006 62.8949  25
   0  -7  21 82.6946 53.5070  22
   0   7 -21 28.9262 66.2160  23
   0  -7  20-64.0670 87.1416  12
   0   7 -20-156.325 135.693  13
   0   7 -20 40.2221 89.3375   7
   0  -7  20 60.1857 74.7379  10
   0  -7  20 84.8499 77.7432  57
   0   7 -20-92.4917 130.919  15
   0  -7  20 35.9542 93.6396  14
   0  -7  20-142.839 97.1368   6
   0   7 -20-79.4816 85.1510  35
   0  -7  20 58.4057 55.6752  32
   0   7 -20-15.3010 71.0969  31
   0   7 -20-56.0979 63.2835  26
   0  -7  20-40.8332 66.1203  25
   0   7 -20 13.9548 65.7664  23
   0  -7  20-8.58504 43.2081  22
   0   7 -19 146.660 138.377  13
   0  -7  19-28.6924 78.0294  10
   0   7 -19-37.9045 103.082   7
   0  -7  19-29.9738 78.0438  12
   0  -7  19-65.7099 85.5456   6
   0  -7  19 79.0368 66.2172  57
   0   7 -19 130.403 118.211  15
   0  -7  19 33.2626 104.452  14
   0   7 -19 12.4597 67.0589  35
   0   7 -19-14.4268 71.6309  31
   0  -7  19 36.2680 49.3157  32
   0   7 -19 26.3652 62.9509  26
   0   7 -19 26.5497 69.1284  23
   0  -7  19-56.5487 58.2596  25
   0  -7  19-23.7465 42.6017  22
   0   7 -18 210.753 112.159   7
   0   7 -18 452.885 143.661  13
   0   7 -18 146.821 123.186  11
   0  -7  18 306.469 106.847  12
   0  -7  18 419.696 123.967   6
   0  -7  18 352.554 83.4948  57
   0   7 -18 204.776 57.6076  47
   0  -7  18 213.238 116.478  14
   0   7 -18 80.5445 115.791  15
   0   7 -18 231.623 78.2097  35
   0  -7  18 150.276 55.4658  32
   0   7 -18 195.833 72.2092  26
   0  -7  18 245.704 56.9691  22
   0   7 -18 261.835 77.2669  23
   0  -7  18 249.768 64.8663  25
   0   7 -17 2076.44 298.587  13
   0  -7  17 1566.69 231.626  12
   0  -7  17 1613.95 189.378  57
   0   7 -17 1732.79 276.435  15
   0  -7  17 1563.92 171.241  22
   0   7 -17 1743.22 193.068  23
   0   7 -17 1440.09 188.425  35
   0  -7  17 1664.90 176.512  32
   0   7 -17 1912.07 196.844  26
   0  -7  17 1621.22 177.761  25
   0  -7  17 1660.18 238.191   6
   0  -7  16 296.093 105.457   6
   0   7 -16 100.223 99.3447  15
   0   7 -16 193.617 68.2689  23
   0  -7  16 184.648 55.1098  25
   0  -7  16 160.862 45.8147  22
   0  -7  16 215.805 55.4700  32
   0   7 -16 143.436 62.1478  26
   0   7 -16 113.193 94.9395  13
   0  -7  16 165.606 82.4229  12
   0  -7  15 1811.27 236.206   6
   0   7 -15 1917.67 199.874  23
   0  -7  15 1650.02 177.499  22
   0  -7  15 1883.50 183.932  25
   0   7 -15 1619.34 191.340  26
   0  -7  15 1775.66 232.940  12
   0   7 -15 1971.14 280.825  13
   0   7 -15 1586.25 253.678  15
   0  -7  14 6428.65 599.508   6
   0   7 -14 5437.16 610.983  15
   0  -7  14 5676.61 594.006  14
   0  -7  14 5466.87 536.951  22
   0   7 -14 6592.69 557.461  23
   0   7 -14 5456.38 549.331  26
   0  -7  14 5992.32 542.478  25
   0  -7  14 7354.48 610.914  12
   0   7 -14 5949.25 630.881  13
   0   7 -13 603.801 120.054   1
   0  -7  13 846.272 144.611   6
   0  -7  13 984.603 155.925  14
   0   7 -13 1045.73 165.659  15
   0   7 -13 913.365 113.596  23
   0   7 -13 782.990 109.825  31
   0  -7  13 844.033 98.7256  25
   0   7 -13 841.111 106.839  26
   0   7 -13 967.883 174.425  13
   0  -7  12 9399.75 890.441  14
   0   7 -12 9499.84 900.574  15
   0   7 -12 7630.45 874.661   1
   0  -7  12 10509.1 892.565   6
   0   7 -12 9786.60 854.362  23
   0   7 -12 9216.52 909.789  13
   0   7 -11 14061.8 1224.10  13
   0  -7  11 13322.9 1207.56  12
   0   7 -11 13332.0 1231.55  11
   0   7 -11 14198.6 1212.51  15
   0   7 -11 12063.7 1173.96  17
   0  -7  11 13950.3 1209.63  14
   0   7 -11 11351.5 1194.13   1
   0  -7  11 13170.9 1199.12   6
   0   7 -10 481.243 120.345  11
   0  -7  10 423.769 103.155  12
   0   7 -10 252.001 98.5839  13
   0  -7  10 507.806 108.190  14
   0   7 -10 468.573 95.8965  15
   0   7 -10 457.533 81.0638  17
   0   7 -10 412.597 102.459   1
   0  -7  10 556.845 100.289   6
   0   7  -9 5615.68 520.247  13
   0   7  -9 5427.54 527.615  11
   0   7  -9 4960.28 493.756   7
   0  -7   9 6113.53 522.589  12
   0   7  -9 5307.90 505.105  15
   0   7  -9 4765.13 505.663  18
   0   7  -9 5056.59 494.835  17
   0  -7   9 5447.03 511.783  14
   0   7  -9 5159.85 514.947   1
   0  -7   9 4567.12 497.658   6
   0   7  -8 5450.77 462.785  13
   0   7  -8 4077.47 427.530   7
   0  -7   8 5298.32 462.531  12
   0   7  -8 4445.56 440.878  15
   0  -7   8 4207.00 446.401  14
   0   7  -8 5086.68 463.357  18
   0   7  -8 4344.50 440.157  17
   0  -7   8 4361.50 440.602   6
   0   7  -8 4661.95 461.736   1
   0   7  -7 296.167 83.3270  13
   0   7  -7 256.106 51.4203   7
   0  -7   7 284.788 89.3744  12
   0   7  -7 381.447 73.0211  15
   0   7  -7 265.083 72.3081  17
   0  -7   7 213.453 76.0857  14
   0   7  -7 257.739 98.5991  18
   0  -7   7 376.871 75.1948   6
   0   7  -7 321.945 99.5880   1
   0  -7   6 107.561 74.2500  12
   0   7  -6 98.6678 64.8339  13
   0   7  -6 92.7058 50.1973  15
   0   7  -6 75.9317 66.3808  17
   0  -7   6 139.686 66.4193  14
   0   7  -6 176.396 101.769  18
   0  -7   6 84.6351 47.7585   6
   0   7  -6 102.388 93.1122   1
   0   7  -6 60.3601 28.0935   7
   0  -7   5 271.025 85.6708  12
   0   7  -5 266.440 78.4552  17
   0   7  -5 268.573 109.176  18
   0   7  -5 178.996 51.6275  15
   0  -7   5 270.261 73.0067  14
   0  -7   5 297.573 55.9903   6
   0   7  -5 144.602 111.981   1
   0  -7   4 124.254 64.0954  12
   0  -7   4 66.5948 47.4099  14
   0   7  -4 68.5224 64.4505  17
   0   7  -4 34.5398 110.391  18
   0   7  -4-56.1586 104.177   1
   0  -7   4 112.723 37.7823   6
   0  -7   3 4801.11 424.379  12
   0  -7   3 4482.40 415.383  14
   0   7  -3 4081.85 435.624  17
   0   7  -3 3991.77 460.245  18
   0   7  -3 4858.35 468.246   1
   0  -7   3 4364.10 403.267   6
   0  -7   2 9055.95 713.524  12
   0  -7   2 7614.06 703.826  14
   0   7  -2 8054.46 736.261  17
   0  -7   2 7455.95 693.700   6
   0  -7   1 5.67031 35.1746  10
   0  -7   1 79.1583 33.0018  12
   0  -7   1 41.3558 27.0587  14
   0   7  -1 17.0863 110.652  18
   0   7  -1-25.6249 75.3283  17
   0  -7   1 30.7588 13.9210   6
   0   7   0 3762.63 392.864  18
   0   7   0 3908.90 394.359   1
   0   7   0 3651.18 387.815  20
   0  -7   0 3721.42 348.289   8
   0  -7   0 3442.62 331.173  12
   0  -7   0 3989.70 342.257  10
   0   7   1 13696.1 1213.32  18
   0   7   1 14124.9 1214.54   1
   0   7   1 13894.6 1220.00  20
   0  -7  -1 13980.9 1173.32   8
   0  -7  -1 12034.0 1158.79  10
   0  -7  -1 13975.5 1183.20   9
   0   7   2 443.833 104.039  18
   0   7   2 234.375 100.055  20
   0   7   2 250.537 90.5767   1
   0  -7  -2 486.882 74.9888   9
   0  -7  -2 306.343 74.3163  11
   0  -7  -2 293.026 51.9434   8
   0   7   3 6876.08 687.873  18
   0   7   3 7242.26 689.892   1
   0  -7  -3 7678.05 673.787   9
   0  -7  -3 6734.20 653.274   8
   0  -7  -3 8406.55 690.552  11
   0   7   4 9669.57 965.778  18
   0  -7  -4 11634.9 959.533   9
   0  -7  -4 12760.6 988.269  13
   0  -7  -4 9968.27 931.422   8
   0  -7  -4 11218.3 972.589  11
   0   7   4 8827.93 959.043   1
   0  -7  -5 4939.22 471.013  13
   0  -7  -5 4749.07 441.701   9
   0  -7  -5 4900.43 460.072  11
   0   7   5 3684.39 438.463   1
   0  -7  -6 1352.89 166.318   9
   0  -7  -6 1627.50 204.658  13
   0  -7  -6 1341.05 180.162  11
   0   7   6 1031.76 157.406   1
   0   7   7 1375.30 124.778  30
   0  -7  -7 1063.15 172.202  11
   0  -7  -7 1082.12 152.896   9
   0  -7  -7 1443.45 201.273  13
   0  -7  -8 542.344 100.417   9
   0  -7  -8 424.231 112.804  11
   0  -7  -8 544.945 133.789  13
   0   7   8 382.409 61.1924  22
   0  -7  -9-26.4536 80.4335  11
   0  -7  -9 122.723 93.2862  13
   0  -7  -9-54.0387 59.9973   9
   0   7   9 29.2347 31.8045  22
   0  -7 -10 213.936 119.274  15
   0   7  10 157.816 56.4258  41
   0  -7 -10 102.997 94.0203  13
   0  -7 -10 117.836 84.1163  11
   0   7  10 103.888 41.6341  22
   0   7  11 275.017 74.1214  57
   0   7  11 242.424 70.9599  37
   0   7  11 337.330 72.7024  45
   0   7  11 81.7403 57.8284  41
   0   7  11 208.537 56.2550  48
   0  -7 -11 317.704 137.345  15
   0  -7 -11 419.578 141.854  13
   0  -7 -11 162.564 104.016  11
   0   7  11 250.838 55.8382  22
   0   7  12-73.8346 62.6373  57
   0   7  12 29.6831 51.5595  41
   0   7  12 70.7187 48.6092  48
   0   7  12 43.2324 61.1211  45
   0  -7 -12 43.9664 97.6447  15
   0  -7 -12-32.2635 63.7706  31
   0  -7 -12-35.5167 108.005  11
   0   7  12 60.1801 36.4183  25
   0   7  12 7.84900 39.5009  22
   0   7  13 760.349 123.463  57
   0   7  13 931.469 120.010  45
   0   7  13 733.964 104.493  48
   0  -7 -13 723.036 201.388  15
   0  -7 -13 880.455 119.455  31
   0  -7 -13 728.504 178.715  11
   0  -7 -13 824.597 202.418  13
   0   7  13 731.609 104.463  22
   0   7  13 752.445 97.1938  25
   0   7  14 69.0953 77.4907  57
   0   7  14 8.56509 45.1326  48
   0  -7 -14-52.2093 122.971  15
   0  -7 -14 61.4131 59.4604  31
   0  -7 -14-246.308 122.305  13
   0  -7 -14 40.8127 90.6365  11
   0   7  14 99.9951 52.9481  22
   0   7  15 374.009 101.793  57
   0   7  15 681.470 95.8231  48
   0  -7 -15 445.387 181.712  15
   0  -7 -15 561.427 103.842  31
   0  -7 -15 468.848 160.843  13
   0   7  15 638.707 91.9113  22
   0   7  16 1089.90 148.723  57
   0   7  16 779.089 148.505  49
   0  -7 -16 290.425 157.871  15
   0  -7 -16 920.427 137.234  35
   0  -7 -16 1076.10 136.911  31
   0  -7 -16 1510.71 269.428  13
   0   7  16 897.961 119.631  22
   0   7  17 265.870 88.5134  57
   0   7  17 141.359 97.6802  49
   0  -7 -17 295.255 154.742  15
   0  -7 -17 173.036 82.4691  35
   0  -7 -17 205.029 71.8511  31
   0  -7 -17 54.5098 114.559  13
   0   7  17 223.259 64.3240  22
   0  -7 -18 499.874 105.855  35
   0  -7 -18 563.524 101.215  31
   0   7  18 537.060 122.192  44
   0   7  18 516.058 129.229  49
   0   7  18 722.689 122.329  57
   0  -7 -19 1034.48 146.720  31
   0  -7 -19 1137.65 152.811  35
   0   7  19 1363.78 172.795  44
   0  -7 -19 1463.80 171.843  26
   0   7  19 959.573 170.409  49
   0  -7 -20 46.0037 60.6205  35
   0   7  20 219.793 81.1654  44
   0   7  20 133.729 88.4930  49
   0  -7 -20 64.9464 63.4533  26
   0   7  21 72.5645 68.2132  44
   0   7  21 91.0078 78.7521  49
   0  -7 -21 90.3256 63.7379  26
   0   7  22 243.259 69.8832  44
   0  -7 -22 130.944 57.6657  26
   0   7  22 118.301 70.5286  49
   0  -7 -23-72.6641 61.7383  34
   0   7  23 7.93516 47.4873  44
   0  -7 -23 7.23010 37.2770  26
   0   7  23-65.3080 52.8884  49
   0  -7 -24-5.00494 42.8632  34
   0   7  24 32.9511 36.5849  44
   0   7  24-25.7601 32.3585  49
   0  -8  29 7.02219 41.6265  57
   0   8 -29 8.43791 39.1955  31
   0   8 -28 104.542 52.4825  26
   0  -8  28 119.180 60.0396  57
   0   8 -28 84.7125 58.8949  31
   0  -8  27 411.594 83.5540  57
   0  -8  27 247.965 56.0647  32
   0   8 -27 275.596 79.9895  31
   0   8 -27 204.452 70.9284  26
   0  -8  27 325.926 68.1246  25
   0  -8  27 236.507 55.0554  22
   0   8 -27 164.436 61.9924  23
   0  -8  26 409.767 97.9323  57
   0  -8  26 396.786 71.9354  32
   0   8 -26 340.586 92.4597  31
   0   8 -26 312.402 82.2432  34
   0  -8  26 369.572 79.5507  43
   0   8 -26 501.678 96.7590  26
   0  -8  26 541.725 86.4652  25
   0  -8  26 281.203 66.5753  22
   0   8 -26 349.491 83.9074  23
   0  -8  25 28.1922 73.7071  57
   0   8 -25 107.982 73.9649  31
   0  -8  25 68.8275 52.7758  32
   0   8 -25 29.2828 72.5981  34
   0  -8  25 120.419 67.1781  43
   0   8 -25 41.9104 68.8146  26
   0  -8  25 63.4654 49.2496  22
   0  -8  25 110.591 57.9744  25
   0   8 -25 105.562 65.8545  23
   0  -8  24 3191.34 293.380  57
   0  -8  24 2384.73 271.849  43
   0   8 -24 2536.23 269.836  39
   0   8 -24 2338.45 282.261  31
   0  -8  24 2687.58 265.186  32
   0   8 -24 2250.51 263.909  34
   0   8 -24 2766.64 285.325  26
   0  -8  24 3199.38 276.962  25
   0   8 -24 2063.79 258.462  28
   0  -8  24 2222.63 248.123  29
   0   8 -24 2269.07 274.134  23
   0  -8  24 2839.80 263.470  22
   0   8 -23 2575.23 398.435  13
   0  -8  23 2594.21 339.979  12
   0  -8  23 2818.04 287.798  57
   0  -8  23 2340.11 275.612  43
   0   8 -23 2167.82 264.156  34
   0  -8  23 2727.22 266.311  32
   0   8 -23 2466.64 281.058  35
   0   8 -23 2631.69 290.301  31
   0  -8  23 2621.59 260.337  22
   0   8 -23 2538.54 280.959  23
   0   8 -23 2160.32 275.203  26
   0  -8  23 2819.66 271.724  25
   0   8 -23 1960.38 345.108  15
   0  -8  23 2285.71 342.698  14
   0  -8  22 142.096 96.6231  12
   0   8 -22-55.3309 122.873  13
   0  -8  22 32.9791 77.6900  10
   0  -8  22 120.284 104.409  14
   0  -8  22 15.0685 70.0058  57
   0   8 -22 131.802 88.6875  31
   0   8 -22-56.4688 83.6906  35
   0  -8  22 10.7025 60.6118  32
   0   8 -22 33.2078 74.7735  34
   0   8 -22-14.7708 68.6235  26
   0  -8  22-56.3700 64.4566  25
   0   8 -22-14.9928 67.6357  23
   0  -8  22 121.350 54.3738  22
   0   8 -21 1355.96 282.250   7
   0  -8  21 1584.40 275.628  12
   0   8 -21 2196.47 350.167  13
   0  -8  21 2406.52 298.832  10
   0  -8  21 2227.73 242.613  57
   0   8 -21 1613.01 303.580  15
   0  -8  21 2416.10 319.764  14
   0  -8  21 2088.78 219.771  32
   0   8 -21 1877.14 223.811  34
   0   8 -21 1952.18 235.970  35
   0   8 -21 2337.66 250.424  31
   0   8 -21 1992.52 234.691  26
   0  -8  21 1879.85 217.111  25
   0   8 -21 2007.90 235.566  23
   0  -8  21 1952.63 211.007  22
   0  -8  20 2100.01 300.490  12
   0   8 -20 2344.65 356.581  13
   0   8 -20 1525.07 292.132   7
   0  -8  20 2416.62 309.809  10
   0  -8  20 1933.26 301.178   6
   0  -8  20 2772.69 256.491  57
   0   8 -20 1873.54 223.501  47
   0   8 -20 2415.68 341.656  15
   0  -8  20 2338.10 319.484  14
   0  -8  20 2121.77 229.125  32
   0   8 -20 2129.53 245.065  35
   0  -8  20 2219.28 234.307  25
   0   8 -20 2297.52 247.934  26
   0  -8  20 2171.07 223.740  22
   0   8 -20 1984.90 243.945  23
   0   8 -19 238.828 139.783  13
   0   8 -19 245.300 115.623   7
   0  -8  19 460.390 130.135  12
   0  -8  19 323.642 129.432   6
   0  -8  19 257.586 87.1642  57
   0   8 -19 475.075 78.3164  47
   0   8 -19 370.651 141.686  15
   0  -8  19 419.278 80.5100  32
   0   8 -19 458.279 103.052  35
   0   8 -19 359.828 89.3136  26
   0  -8  19 336.114 70.7072  22
   0  -8  19 640.238 88.2378  25
   0   8 -19 489.388 96.6733  23
   0   8 -18 1720.33 267.801   7
   0  -8  18 1850.86 257.471  12
   0   8 -18 1990.65 305.058  13
   0  -8  18 2247.76 274.828   6
   0  -8  18 1677.84 201.797  57
   0   8 -18 1525.43 186.145  47
   0   8 -18 1904.00 290.161  15
   0  -8  18 1982.99 193.873  32
   0   8 -18 1880.23 208.578  35
   0   8 -18 1717.97 203.952  26
   0  -8  18 1937.89 193.059  25
   0   8 -18 1819.35 208.657  23
   0  -8  18 1562.44 182.923  22
   0   8 -17 1378.05 250.819  13
   0  -8  17 1796.40 225.213  12
   0   8 -17 1184.41 212.560   7
   0  -8  17 1560.40 219.306   6
   0  -8  17 1241.37 159.472  57
   0   8 -17 1178.07 146.453  47
   0   8 -17 1522.11 169.505  35
   0  -8  17 1362.34 151.819  25
   0   8 -17 1096.69 156.740  26
   0  -8  17 1287.81 141.411  22
   0   8 -17 1304.50 163.996  23
   0   8 -17 1529.84 239.288  15
   0  -8  16 48.8763 69.6410   6
   0   8 -16 251.137 115.874  15
   0  -8  16 25.6220 78.3191  14
   0   8 -16 133.000 66.7527  23
   0  -8  16 154.821 51.5679  25
   0  -8  16 28.7607 36.1771  22
   0   8 -16 149.759 56.5506  26
   0   8 -16 36.7766 86.9888  13
   0   8 -16 186.430 93.8507   7
   0  -8  16 146.491 88.2037  12
   0  -8  15 1020.98 156.658   6
   0   8 -15 783.972 159.384  15
   0  -8  15 842.949 156.114  14
   0   8 -15 673.725 111.499  23
   0  -8  15 754.638 95.3961  22
   0   8 -15 752.776 114.768  31
   0  -8  15 939.660 104.175  25
   0   8 -15 757.258 109.420  26
   0  -8  15 791.625 147.719  12
   0   8 -15 1091.34 195.293  13
   0   8 -15 920.061 154.842   7
   0  -8  14 1169.46 166.848   6
   0  -8  14 1350.72 180.988  14
   0   8 -14 962.997 166.836  15
   0   8 -14 934.442 126.882  23
   0  -8  14 837.858 105.582  22
   0   8 -14 1237.93 133.194  31
   0  -8  14 933.853 113.726  25
   0   8 -14 929.584 122.279  26
   0   8 -14 1327.19 201.942  13
   0   8 -14 987.184 168.515   7
   0   8 -14 1215.78 213.307  11
   0   8 -13 319.727 97.9144   1
   0  -8  13 494.503 107.472   6
   0   8 -13 645.988 120.687  15
   0  -8  13 512.502 114.691  14
   0  -8  13 426.444 66.5336  25
   0   8 -13 467.870 81.7488  23
   0   8 -13 409.658 77.6497  31
   0   8 -13 475.681 74.0676  26
   0   8 -13 211.328 84.5838   7
   0   8 -13 302.209 124.468  11
   0   8 -13 652.930 138.118  13
   0   8 -12 2821.76 273.988  23
   0   8 -12 3191.12 277.182  31
   0   8 -12 2731.60 304.428   7
   0   8 -12 2738.96 325.022  13
   0  -8  12 3478.82 326.564  12
   0   8 -12 2557.90 335.511  11
   0   8 -12 2374.47 307.188   1
   0  -8  12 2974.94 310.487   6
   0  -8  12 2772.60 312.097  14
   0   8 -12 3073.60 316.246  15
   0   8 -12 2046.53 273.919  17
   0   8 -11 5980.17 522.603  13
   0   8 -11 4511.01 480.098   7
   0  -8  11 5635.36 511.608  12
   0  -8  11 5157.36 491.769   6
   0   8 -11 4348.67 494.238   1
   0   8 -11 4793.84 493.965  15
   0  -8  11 5461.47 503.315  14
   0   8 -11 4502.86 473.514  17
   0   8 -10 558.917 99.8190   7
   0  -8  10 984.133 141.353  12
   0   8 -10 770.303 133.199  13
   0   8 -10 749.131 128.770   1
   0  -8  10 784.988 120.922   6
   0   8 -10 647.487 130.691  18
   0  -8  10 660.281 125.751  14
   0   8 -10 771.023 112.747  17
   0   8 -10 649.217 113.289  15
   0   8  -9 21531.4 2000.39  13
   0   8  -9 20897.0 1970.14   7
   0  -8   9 24846.4 2007.79  12
   0  -8   9 21034.3 1984.78   6
   0   8  -9 22817.2 2007.46   1
   0   8  -9 21999.1 1986.97  17
   0   8  -9 22842.2 1988.69  15
   0   8  -9 21509.5 2002.24  18
   0  -8   9 22332.6 1996.11  14
   0  -8   8 18928.5 1559.36  12
   0   8  -8 17159.5 1552.17  13
   0   8  -8 16604.9 1519.50   7
   0   8  -8 17757.6 1566.95   1
   0  -8   8 15419.0 1535.18   6
   0   8  -8 16750.3 1563.93  18
   0  -8   8 16963.5 1546.99  14
   0   8  -8 18073.6 1540.09  15
   0   8  -8 16619.6 1544.62  17
   0  -8   7 26.9786 74.8926  12
   0   8  -7-12.9704 63.6023  13
   0   8  -7-18.8279 92.3159   1
   0   8  -7 21.6540 22.6877   7
   0  -8   7-9.15302 46.0282   6
   0   8  -7 12.6489 61.2265  17
   0  -8   7 69.7953 60.5896  14
   0   8  -7 35.7348 102.125  18
   0   8  -7 8.97608 46.2261  15
   0  -8   6 5556.51 476.518  12
   0   8  -6 5249.61 506.623   1
   0  -8   6 4111.06 447.006   6
   0   8  -6 5197.72 503.927  18
   0   8  -6 4575.91 448.527  15
   0   8  -6 4996.27 472.537  17
   0  -8   6 4987.85 462.561  14
   0  -8   5 22341.8 1890.25  12
   0   8  -5 23601.2 1932.30   1
   0  -8   5 20765.4 1868.95   6
   0  -8   5 19686.9 1878.08  14
   0   8  -5 20046.2 1894.51  17
   0   8  -5 20885.9 1921.45  18
   0  -8   4 1233.48 139.751  12
   0  -8   4 979.913 110.820   6
   0   8  -4 958.260 177.795   1
   0   8  -4 765.184 178.494  18
   0  -8   4 1042.42 127.976  14
   0   8  -4 1053.38 151.195  17
   0  -8   3 288.280 62.1795  12
   0  -8   3 182.375 33.1823   6
   0   8  -3 127.952 94.4410   1
   0   8  -3 78.7780 120.721  18
   0  -8   3 127.387 45.6136  14
   0   8  -3 125.074 73.9435  17
   0  -8   2 79.0666 39.2078  12
   0  -8   2 125.840 49.9783  10
   0  -8   2 37.5036 18.4178   6
   0   8  -2 159.004 90.0669  20
   0  -8   2 129.196 38.1815  14
   0   8  -2 57.5116 74.2366  17
   0   8  -1 1932.43 238.599  20
   0  -8   1 2262.68 198.835  10
   0  -8   1 1936.80 185.784  12
   0   8  -1 2347.97 257.843   1
   0   8  -1 1766.29 227.190  17
   0  -8   1 1745.89 179.643  14
   0   8  -1 1913.99 249.559  18
   0   8   0 3893.92 401.259  20
   0  -8   0 3524.10 333.123  12
   0  -8   0 3651.29 344.222  10
   0  -8   0 3754.32 354.322   8
   0  -8   0 3847.64 363.308   9
   0   8   0 4296.59 406.797   1
   0   8   0 3972.17 403.081  18
   0  -8  -1 472.676 78.9968   9
   0  -8  -1 370.435 47.9063  10
   0  -8  -1 431.654 66.3684   8
   0   8   1 460.246 115.960   1
   0   8   1 379.406 106.824  20
   0   8   1 573.886 129.424  18
   0  -8  -2 38.5071 53.8208  11
   0  -8  -2 159.340 50.5926   9
   0  -8  -2 73.8878 32.6945   8
   0   8   2 50.3663 80.5048   1
   0   8   2-22.5751 98.9469  20
   0   8   2 214.700 94.6736  18
   0  -8  -3 4365.29 420.134   9
   0  -8  -3 4143.59 397.857   8
   0  -8  -3 4768.03 437.400  11
   0   8   3 4066.00 436.295   1
   0   8   3 4531.96 444.794  18
   0  -8  -4 975.603 152.147  13
   0  -8  -4 1006.23 131.547   9
   0  -8  -4 1100.96 149.745  11
   0   8   4 881.867 142.550   1
   0  -8  -5 181.321 82.5917  13
   0  -8  -5 193.798 75.3243  11
   0  -8  -5 175.968 64.1456   9
   0   8   5 283.235 86.5418   1
   0  -8  -6 6718.88 678.087  13
   0  -8  -6 7390.58 673.554  11
   0  -8  -6 7031.90 647.092   9
   0   8   6 5943.74 646.858   1
   0  -8  -7 7982.06 817.622   9
   0  -8  -7 10080.9 874.672  13
   0  -8  -7 9328.23 850.989  11
   0   8   7 7016.63 812.844   1
   0   8   7 9173.35 784.490  22
   0   8   8 44.9758 32.3658  22
   0  -8  -8 49.8531 73.3227  11
   0  -8  -8 29.0863 85.5268  13
   0   8   9 2271.47 242.619  45
   0  -8  -9 2409.90 308.225  11
   0  -8  -9 2114.89 316.010  13
   0   8   9 2526.94 236.677  22
   0   8  10 2085.84 205.035  57
   0   8  10 1725.04 191.307  41
   0   8  10 1505.54 183.691  48
   0   8  10 1842.71 193.809  45
   0  -8 -10 1505.35 277.415  15
   0  -8 -10 1988.48 283.028  13
   0  -8 -10 1648.23 251.657  11
   0   8  10 1760.29 182.163  22
   0   8  11-83.8688 66.5283  57
   0   8  11-39.0822 54.2604  41
   0   8  11 61.0650 60.1153  45
   0   8  11-24.4190 40.9461  48
   0  -8 -11-41.6992 98.2210  15
   0  -8 -11-30.7971 51.6271  31
   0  -8 -11 39.8535 98.9511  13
   0  -8 -11-66.6064 82.6920  11
   0   8  11 30.0633 38.2701  22
   0   8  12 2029.32 224.574  57
   0   8  12 1726.42 202.332  48
   0   8  12 1826.72 211.191  45
   0  -8 -12 2016.23 317.992  15
   0  -8 -12 2223.56 218.990  31
   0  -8 -12 1783.79 306.558  13
   0  -8 -12 1939.90 286.249  11
   0   8  12 1918.62 201.958  22
   0   8  13 1144.27 147.813  57
   0   8  13 863.794 121.280  48
   0   8  13 1058.71 162.709  49
   0   8  13 826.113 130.786  45
   0  -8 -13 897.496 227.515  15
   0  -8 -13 1044.83 136.165  31
   0  -8 -13 803.028 187.793  11
   0  -8 -13 938.484 212.899  13
   0   8  13 1084.49 124.473  22
   0   8  14 84.1485 70.6624  57
   0   8  14 100.567 53.4436  48
   0   8  14 17.4069 88.6916  49
   0  -8 -14-53.4252 118.726  15
   0  -8 -14-24.4614 57.8096  31
   0  -8 -14 49.8183 103.587  13
   0   8  14 109.175 50.2258  22
   0   8  15 86.3647 72.4749  57
   0   8  15 142.065 89.3628  49
   0   8  15 45.8387 48.9890  48
   0  -8 -15 56.1645 116.731  15
   0  -8 -15-24.9291 57.2082  31
   0  -8 -15 11.5261 62.8275  35
   0  -8 -15-51.8957 107.870  13
   0   8  15 121.300 56.4181  22
   0   8  16 203.744 60.9129  48
   0   8  16 213.349 102.487  49
   0  -8 -16 57.6495 121.290  15
   0  -8 -16 296.960 75.8398  31
   0  -8 -16 244.360 79.3613  35
   0  -8 -16 52.8259 103.405  13
   0   8  16 434.992 99.8091  57
   0  -8 -17 11.9000 59.1470  31
   0  -8 -17 56.2511 69.0335  35
   0   8  17 34.8304 86.5109  49
   0  -8 -18 154.115 68.0281  31
   0   8  18 199.299 96.9607  49
   0   8  19 295.251 91.6405  44
   0   8  19 214.851 92.1188  49
   0  -8 -19 157.931 76.8664  26
   0   8  20 12.5899 69.1886  44
   0   8  20-13.6620 75.8423  49
   0  -8 -20 11.5728 54.5145  26
   0   8  21 754.682 108.148  44
   0  -8 -21 495.304 92.0290  26
   0   8  21 532.286 104.955  49
   0  -8 -22 301.540 78.4908  34
   0   8  22 347.917 71.1077  44
   0  -8 -22 198.817 54.5301  26
   0   8  22 209.913 68.5309  49
   0   8  23 44.1966 39.6886  49
   0  -8 -23-55.2595 50.2459  34
   0   8  23-44.5670 45.5666  44
   0  -9  29 518.457 73.0397  57
   0  -9  29 394.418 61.5585  25
   0   9 -29 290.746 68.9976  31
   0  -9  28 18.3190 50.8998  57
   0   9 -28 75.4398 50.2643  26
   0  -9  28 54.8915 43.1562  25
   0  -9  28 26.2823 36.1834  32
   0   9 -28-43.7234 56.9700  31
   0  -9  27 632.474 101.760  57
   0   9 -27 653.490 106.892  35
   0   9 -27 473.758 99.7014  31
   0  -9  27 545.029 82.1755  32
   0   9 -27 393.142 93.2305  26
   0  -9  27 564.550 78.5607  22
   0  -9  27 559.924 87.5461  25
   0   9 -27 420.718 87.6134  23
   0  -9  26 318.198 91.5651  57
   0   9 -26 389.534 84.2784  34
   0   9 -26 344.625 93.3830  31
   0  -9  26 378.466 76.3023  32
   0   9 -26 300.885 91.2514  35
   0  -9  26 415.515 89.1561  43
   0   9 -26 367.094 92.7418  26
   0   9 -26 363.828 87.8230  23
   0  -9  26 421.186 82.1836  25
   0  -9  26 401.493 70.6406  22
   0  -9  25-69.7468 74.3191  57
   0  -9  25-91.3973 55.8679  32
   0   9 -25 39.1543 78.0755  35
   0   9 -25 109.933 72.6821  34
   0   9 -25 93.3174 81.0332  31
   0   9 -25 40.2255 69.7737  39
   0  -9  25 63.4145 70.4532  43
   0   9 -25 13.6996 60.8950  26
   0  -9  25 66.8112 37.8584  29
   0  -9  25 17.5661 47.8423  22
   0  -9  25 66.1944 57.5099  25
   0   9 -25 135.978 72.4483  23
   0  -9  24 29.3834 78.2267  57
   0   9 -24-22.7876 82.4673  39
   0  -9  24 13.7676 67.4988  43
   0  -9  24 32.1711 56.4752  32
   0   9 -24 88.8601 73.9417  34
   0   9 -24 16.2683 80.7749  31
   0   9 -24 54.8241 85.4054  35
   0   9 -24 28.6297 66.4854  26
   0  -9  24-11.4125 65.2266  25
   0  -9  24-55.0902 50.4580  22
   0   9 -24-14.5995 70.6535  23
   0   9 -23-109.579 121.659  13
   0  -9  23-34.1346 75.7953  10
   0  -9  23-36.8029 81.7201  12
   0  -9  23 14.9487 74.2224  57
   0  -9  23-41.1661 96.9533  14
   0  -9  23 32.7675 56.8791  32
   0   9 -23 13.9942 81.4765  35
   0   9 -23 51.3333 69.8012  34
   0   9 -23 14.5451 67.5546  26
   0   9 -23-10.0956 44.1287  28
   0  -9  23 34.2643 60.1492  25
   0   9 -23-45.4248 73.2767  23
   0  -9  23 92.3515 52.2818  22
   0   9 -22-54.0598 112.354  13
   0  -9  22 34.4981 71.7616  10
   0  -9  22-36.5164 95.1594  12
   0  -9  22 59.0954 76.1557  57
   0   9 -22 39.4192 56.9864  47
   0   9 -22 269.707 132.098  15
   0   9 -22-69.6614 85.5150  35
   0   9 -22 62.2294 72.9315  34
   0  -9  22 86.4790 61.3209  32
   0   9 -22-14.4105 76.8283  26
   0   9 -22 10.1919 43.2653  28
   0   9 -22 137.541 77.8508  23
   0  -9  22 72.0134 50.6186  22
   0  -9  22 166.590 66.5157  25
   0  -9  21 508.060 153.781  10
   0   9 -21 523.009 173.545  13
   0  -9  21 740.745 166.382  12
   0  -9  21 570.323 113.100  57
   0   9 -21 719.734 101.851  47
   0   9 -21 479.457 159.346  15
   0  -9  21 653.942 172.021  14
   0  -9  21 718.373 105.010  32
   0   9 -21 638.304 121.871  35
   0   9 -21 725.679 114.277  34
   0   9 -21 475.950 105.429  26
   0  -9  21 792.972 108.426  25
   0   9 -21 798.378 125.423  23
   0  -9  21 513.365 90.5397  22
   0   9 -20 696.384 199.921  13
   0  -9  20 970.075 186.266  12
   0  -9  20 1011.93 186.169  10
   0  -9  20 1281.90 206.567   6
   0  -9  20 660.245 131.857  57
   0   9 -20 890.328 121.031  47
   0   9 -20 1161.99 216.228  15
   0   9 -20 1027.42 143.154  35
   0  -9  20 1091.72 127.271  32
   0   9 -20 720.253 126.094  34
   0   9 -20 975.056 141.226  26
   0   9 -20 832.093 138.894  23
   0  -9  20 851.358 124.420  25
   0  -9  20 966.646 116.361  22
   0   9 -19-93.2698 109.834  13
   0   9 -19-31.6432 86.0550   7
   0  -9  19-62.8883 92.3651  12
   0  -9  19-31.9442 90.4209   6
   0  -9  19 50.3755 64.8339  57
   0   9 -19 17.8612 49.5768  47
   0   9 -19-38.8588 101.179  15
   0   9 -19 130.979 73.4483  34
   0   9 -19 12.2761 70.1626  35
   0   9 -19 87.9442 64.6772  26
   0  -9  19-22.0996 42.1036  22
   0   9 -19-27.8946 62.9007  23
   0  -9  19 9.15298 55.6608  25
   0   9 -18 1640.79 284.996  13
   0  -9  18 2105.54 270.941  12
   0   9 -18 1693.77 257.763   7
   0  -9  18 1812.34 258.938   6
   0  -9  18 1795.97 205.394  57
   0   9 -18 1688.51 192.093  47
   0  -9  18 2128.11 273.407  14
   0   9 -18 1649.71 270.690  15
   0   9 -18 2084.52 212.061  35
   0   9 -18 1790.66 212.200  31
   0  -9  18 1907.25 195.309  25
   0   9 -18 1646.09 203.428  26
   0   9 -18 1736.87 211.076  23
   0  -9  18 1682.02 185.260  22
   0   9 -17 1700.19 262.747  13
   0   9 -17 1218.26 210.097   7
   0  -9  17 1843.60 235.489  12
   0  -9  17 1572.76 225.035   6
   0  -9  17 1149.03 164.495  57
   0   9 -17 1096.54 154.711  47
   0   9 -17 1802.72 187.082  31
   0   9 -17 1767.77 181.174  35
   0  -9  17 1413.53 151.697  22
   0   9 -17 1563.78 180.505  23
   0  -9  17 1627.39 162.906  25
   0   9 -17 1277.51 167.046  26
   0  -9  17 1613.13 230.356  14
   0   9 -17 1633.20 243.807  15
   0  -9  16 485.228 127.026   6
   0  -9  16 597.531 137.802  14
   0   9 -16 323.253 129.308  15
   0  -9  16 573.262 84.4967  25
   0   9 -16 685.781 103.944  23
   0  -9  16 515.409 73.2130  22
   0   9 -16 546.353 99.2777  31
   0   9 -16 587.011 91.4740  26
   0   9 -16 394.362 140.633  13
   0   9 -16 708.024 134.690   7
   0  -9  15 5540.06 540.409   6
   0  -9  15 5454.33 547.381  14
   0   9 -15 4470.10 543.002  15
   0   9 -15 5330.03 497.672  23
   0  -9  15 5278.28 475.728  22
   0   9 -15 5214.68 496.853  31
   0  -9  15 5284.25 480.837  25
   0   9 -15 4903.21 488.485  26
   0   9 -15 5220.69 569.916  13
   0   9 -15 4481.08 529.595   7
   0   9 -14 2633.48 367.845   1
   0  -9  14 3794.65 379.574   6
   0   9 -14 3684.46 390.725  15
   0  -9  14 4046.52 391.928  14
   0  -9  14 3090.83 316.429  22
   0   9 -14 3762.34 340.777  23
   0   9 -14 3685.84 339.748  31
   0  -9  14 3237.16 322.734  25
   0   9 -14 3544.69 332.571  26
   0   9 -14 3401.70 370.559   7
   0   9 -14 3710.98 409.196  13
   0   9 -13 393.077 106.246   1
   0  -9  13 419.810 108.195   6
   0  -9  13 584.696 125.837  14
   0   9 -13 483.427 115.362  15
   0   9 -13 465.929 86.7944  23
   0  -9  13 505.712 73.5380  25
   0   9 -13 514.524 83.2038  31
   0   9 -13 565.292 80.0659  26
   0   9 -13 690.324 134.800  13
   0   9 -13 506.015 98.4904   7
   0  -9  13 655.973 134.584  12
   0   9 -12 6712.49 593.658  31
   0   9 -12 6450.66 646.889  13
   0  -9  12 7868.77 649.814  12
   0   9 -12 6183.25 610.428   7
   0   9 -12 5652.62 631.274   1
   0  -9  12 6428.78 624.739   6
   0   9 -12 5249.36 602.054  17
   0   9 -12 6726.48 631.339  15
   0  -9  12 7096.28 637.133  14
   0   9 -11 3403.50 377.935   7
   0   9 -11 3869.40 416.776  13
   0  -9  11 4562.69 420.373  12
   0  -9  11 4286.60 403.572   6
   0   9 -11 3416.61 410.189   1
   0   9 -11 4038.28 402.240  15
   0  -9  11 4168.25 410.541  14
   0   9 -11 3792.96 392.523  17
   0   9 -10 291.604 92.6994  13
   0   9 -10 337.170 61.2000   7
   0  -9  10 376.187 100.919  12
   0   9 -10 155.528 94.6932   1
   0  -9  10 391.018 87.4578   6
   0   9 -10 245.360 82.2728  17
   0   9 -10 351.274 79.5389  15
   0   9 -10 510.984 124.046  18
   0  -9  10 315.922 93.0420  14
   0   9  -9-49.6457 67.5229  13
   0  -9   9 144.801 78.8933  12
   0   9  -9 38.4952 32.0533   7
   0  -9   9-12.0131 57.3861   6
   0   9  -9 19.8241 80.8819   1
   0   9  -9-37.9170 88.0649  18
   0   9  -9-28.2878 59.8146  17
   0  -9   9 43.5750 59.2706  14
   0   9  -9 11.8744 51.0815  15
   0   9  -8 598.551 72.8065   7
   0   9  -8 964.068 131.402  13
   0  -9   8 918.746 135.060  12
   0   9  -8 1131.24 168.787   1
   0  -9   8 749.368 109.606   6
   0  -9   8 664.075 116.396  14
   0   9  -8 919.131 112.506  15
   0   9  -8 885.511 131.750  17
   0   9  -8 828.603 156.111  18
   0  -9   7 488.840 98.1724  12
   0   9  -7 345.782 123.314   1
   0  -9   7 363.615 74.0381   6
   0  -9   7 552.738 95.4492  14
   0   9  -7 143.569 109.501  18
   0   9  -7 340.673 94.5735  17
   0   9  -7 359.620 67.8324  15
   0  -9   6 1912.39 213.692  12
   0  -9   6 1533.55 185.357   6
   0   9  -6 2083.43 256.907   1
   0   9  -6 2177.86 260.118  18
   0   9  -6 2322.55 229.878  17
   0  -9   6 1643.98 198.285  14
   0  -9   5 1940.95 212.776  12
   0  -9   5 1595.04 187.785   6
   0   9  -5 2472.11 269.674   1
   0  -9   5 1901.41 205.478  14
   0   9  -5 2089.80 232.064  17
   0   9  -5 2659.12 278.635  18
   0  -9   4 1031.23 122.744  12
   0  -9   4 714.808 95.0055   6
   0   9  -4 1419.63 200.454   1
   0   9  -4 1177.57 153.781  17
   0  -9   4 964.606 115.876  14
   0   9  -4 763.933 166.589  18
   0   9  -3 11948.7 1101.62  20
   0  -9   3 15249.3 1063.43  12
   0  -9   3 10297.3 1034.50   6
   0   9  -3 13518.7 1094.38  17
   0  -9   3 12286.3 1050.50  14
   0  -9   2 5605.16 519.471  12
   0  -9   2 6515.96 532.376  10
   0   9  -2 5730.35 572.381  20
   0   9  -2 5452.89 558.267  17
   0  -9   2 5286.02 512.060  14
   0   9  -1 2480.08 315.213  20
   0  -9   1 2744.03 268.057  10
   0  -9   1 3196.59 282.691   8
   0  -9   1 2482.14 255.245  12
   0   9  -1 3304.06 336.146   1
   0   9  -1 3050.27 330.908  18
   0   9  -1 2469.21 304.146  17
   0   9   0 15197.5 1431.46  20
   0  -9   0 15904.9 1380.42   8
   0  -9   0 14476.8 1365.96  10
   0  -9   0 16084.4 1391.42   9
   0   9   0 15685.4 1426.50   1
   0   9   0 15265.7 1426.34  18
   0   9   1 5750.59 620.498  20
   0  -9  -1 6216.10 576.728   9
   0  -9  -1 5773.71 561.729   8
   0  -9  -1 6309.76 585.319  11
   0   9   1 6742.66 615.998   1
   0   9   1 5831.51 607.347  18
   0  -9  -2 186.286 66.9590  11
   0  -9  -2 220.881 59.4949   9
   0  -9  -2 165.138 40.7163   8
   0   9   2 245.915 96.6920   1
   0   9   2 164.584 98.9351  18
   0  -9  -3 9036.76 788.410   9
   0  -9  -3 8553.68 802.950  11
   0   9   3 7855.29 807.992   1
   0   9   3 7895.46 809.804  18
   0  -9  -4 6164.92 579.340  11
   0  -9  -4 5949.09 558.399   9
   0  -9  -4 5702.31 582.073  13
   0   9   4 5300.13 575.003   1
   0  -9  -5 65.4128 76.5809  13
   0  -9  -5 39.4402 45.0367   9
   0  -9  -5-19.0376 59.8191  11
   0   9   5 18.3116 65.9110   1
   0  -9  -6 381.476 102.561  11
   0  -9  -6 294.817 98.7838  13
   0   9   6 309.610 91.6186   1
   0  -9  -7 27.5899 75.0893  13
   0  -9  -7 47.1318 61.4305  11
   0   9   7 68.2274 56.8882   1
   0   9   7 21.4029 30.4350  22
   0   9   8 39.6957 61.4574  49
   0   9   8 30.7070 57.8086  45
   0  -9  -8-30.8279 76.5342  13
   0  -9  -8 26.0872 70.9466  11
   0   9   8-5.94485 33.3340  22
   0   9   9 414.515 85.4725  57
   0  -9  -9 392.896 133.979  15
   0   9   9 392.533 77.4625  41
   0   9   9 336.664 74.0128  48
   0   9   9 632.805 92.0511  45
   0   9   9 370.243 95.1959  49
   0  -9  -9 429.934 118.729  11
   0  -9  -9 753.249 156.711  13
   0   9   9 432.167 66.9148  22
   0   9  10 129.005 66.0379  57
   0   9  10 158.450 68.3398  45
   0   9  10-15.2208 69.9464  49
   0   9  10 67.5113 47.7106  48
   0  -9 -10 118.803 112.262  15
   0  -9 -10 37.7673 93.9615  13
   0  -9 -10 156.018 91.8641  11
   0   9  10 35.7278 38.1306  22
   0   9  11 399.995 93.9996  57
   0   9  11 425.040 79.9960  48
   0   9  11 310.032 83.6347  45
   0   9  11 435.476 106.438  49
   0  -9 -11 392.591 145.482  15
   0  -9 -11 422.402 80.7500  31
   0  -9 -11 536.327 159.234  13
   0  -9 -11 403.225 120.209  11
   0   9  11 377.953 67.8377  22
   0   9  12 2162.74 247.042  57
   0   9  12 1995.15 261.398  49
   0   9  12 2280.82 235.004  48
   0   9  12 2344.76 241.279  45
   0  -9 -12 1997.08 332.655  15
   0  -9 -12 2229.41 240.515  31
   0  -9 -12 2762.98 360.553  13
   0   9  12 2144.08 226.956  22
   0   9  13 398.629 97.0520  57
   0   9  13 342.485 74.4843  48
   0   9  13 315.228 103.668  49
   0  -9 -13 255.815 147.956  15
   0  -9 -13 268.547 77.7395  31
   0  -9 -13 427.118 152.077  13
   0   9  13 387.200 69.2581  22
   0   9  14 446.859 125.169  49
   0   9  14 750.156 102.781  48
   0  -9 -14 270.542 162.251  15
   0  -9 -14 536.115 102.792  31
   0   9  14 861.343 126.558  57
   0  -9 -14 546.266 178.177  13
   0   9  15 1974.44 207.693  48
   0  -9 -15 1400.41 308.369  15
   0  -9 -15 1754.30 211.071  31
   0   9  15 2133.47 246.345  49
   0  -9 -15 1881.70 317.381  13
   0  -9 -16 915.324 130.849  31
   0   9  16 898.039 156.899  49
   0   9  16 1003.23 124.845  48
   0   9  17-16.8886 83.8676  49
   0   9  18 833.854 145.704  49
   0  -9 -18 909.657 137.606  26
   0   9  19 254.935 94.8760  49
   0  -9 -19 386.396 85.7218  26
   0   9  20-73.3263 75.0067  49
   0  -9 -20-9.93414 53.5693  26
   0  -9 -21 72.0710 69.1921  34
   0  -9 -21-7.92173 46.5967  26
   0   9  21 69.4101 59.8383  49
   0   9  22-58.1100 45.6493  49
   0  -9 -22 46.9292 49.4132  34
   0   9  22-7.06744 47.7569  44
   0   9  23 58.5076 31.2324  44
   0  10 -30-5.72269 42.8600  35
   0  10 -29 60.0814 52.7405  35
   0  10 -29-72.6328 49.3877  31
   0 -10  29 64.7352 36.3018  25
   0 -10  29-40.8929 44.7727  57
   0 -10  28 443.108 71.4777  32
   0  10 -28 421.199 89.3815  35
   0  10 -28 444.580 85.6938  31
   0 -10  28 664.573 92.4268  57
   0 -10  28 387.789 74.1178  25
   0 -10  27 1079.27 140.396  57
   0  10 -27 925.516 140.451  35
   0  10 -27 1020.36 147.039  31
   0 -10  27 1151.17 129.948  32
   0 -10  27 975.974 133.491  43
   0  10 -27 950.511 133.319  26
   0 -10  27 1113.07 132.228  25
   0 -10  26 112.558 70.3293  57
   0  10 -26-11.8922 78.3020  35
   0 -10  26 104.981 55.3278  32
   0  10 -26 36.6485 66.5390  39
   0 -10  26 58.1441 66.6865  43
   0  10 -26 110.903 61.4265  26
   0 -10  26 30.7324 41.7106  22
   0  10 -26 87.4261 65.2677  23
   0 -10  26 51.1308 57.0298  25
   0 -10  25 1093.63 152.074  57
   0  10 -25 950.724 149.787  35
   0 -10  25 935.142 134.464  32
   0  10 -25 1191.29 151.513  39
   0 -10  25 1180.28 152.769  43
   0  10 -25 1145.26 151.053  26
   0 -10  25 986.130 124.384  29
   0 -10  25 975.604 126.308  22
   0  10 -25 1041.75 150.100  23
   0 -10  25 1103.60 139.246  25
   0 -10  24 2629.27 289.734  57
   0 -10  24 2699.85 275.320  32
   0  10 -24 3017.33 293.699  35
   0 -10  24 2646.52 275.648  25
   0  10 -24 2284.70 281.058  26
   0  10 -24 2510.66 288.476  23
   0 -10  24 2568.70 265.193  22
   0 -10  23-35.6670 79.2533  10
   0  10 -23 53.3687 102.670  13
   0 -10  23 37.6667 83.6905  12
   0 -10  23 43.7838 81.0717  57
   0  10 -23 170.529 64.0454  47
   0 -10  23-41.3511 85.9400  14
   0 -10  23-11.0286 55.5178  32
   0  10 -23 96.1861 84.3042  35
   0  10 -23-14.1565 63.9118  26
   0  10 -23 46.2128 68.4738  23
   0 -10  23 11.2454 59.9496  25
   0 -10  23 61.9731 45.6729  22
   0  10 -22 1527.09 290.292  13
   0 -10  22 1790.93 262.708  10
   0 -10  22 1233.17 237.376  12
   0 -10  22 1340.34 188.524  57
   0  10 -22 1455.35 175.594  47
   0  10 -22 1629.31 194.519  35
   0 -10  22 1455.55 177.506  32
   0 -10  22 1573.29 179.199  25
   0  10 -22 1476.39 189.464  26
   0 -10  22 1485.42 166.528  22
   0  10 -22 1709.64 199.876  23
   0  10 -21 1936.78 324.992  13
   0 -10  21 2039.53 287.755  10
   0 -10  21 1298.01 265.399  12
   0 -10  21 1355.10 263.309   6
   0 -10  21 2142.55 228.783  57
   0  10 -21 1858.96 215.793  40
   0  10 -21 1721.48 204.305  47
   0  10 -21 1190.61 260.163  15
   0  10 -21 2111.21 230.521  35
   0 -10  21 2102.26 213.059  25
   0  10 -21 1819.11 218.652  26
   0  10 -21 1951.04 229.402  23
   0 -10  21 2054.01 200.065  22
   0 -10  20 171.119 101.724  12
   0 -10  20 169.484 104.229  10
   0  10 -20 145.519 127.251  13
   0 -10  20 410.254 129.652   6
   0 -10  20 145.216 71.2403  57
   0  10 -20 122.647 72.7906  40
   0  10 -20 174.070 63.1517  47
   0  10 -20 195.515 119.905  15
   0 -10  20 36.2488 91.3231  14
   0  10 -20 230.720 85.0203  35
   0  10 -20 259.780 91.1105  31
   0  10 -20 170.062 73.5508  26
   0 -10  20 184.273 53.1164  22
   0 -10  20 224.463 71.9199  25
   0  10 -20 134.302 75.7054  23
   0  10 -19 773.604 193.760  13
   0 -10  19 935.027 169.446  12
   0 -10  19 568.423 148.784   6
   0 -10  19 606.134 106.248  57
   0  10 -19 537.601 95.7764  47
   0  10 -19 659.032 164.447  15
   0 -10  19 370.394 135.857  14
   0  10 -19 635.396 117.266  31
   0  10 -19 727.257 112.614  35
   0  10 -19 616.677 104.685  26
   0 -10  19 658.873 87.1796  22
   0 -10  19 687.298 101.199  25
   0  10 -19 585.341 118.375  23
   0  10 -18 547.987 165.913  13
   0 -10  18 691.688 156.958  12
   0 -10  18 723.871 153.378   6
   0 -10  18 389.694 94.7570  57
   0  10 -18 558.561 91.0976  47
   0 -10  18 560.656 142.400  14
   0  10 -18 607.915 148.402  15
   0  10 -18 566.442 105.825  35
   0  10 -18 606.787 109.950  31
   0 -10  18 591.595 89.9649  32
   0  10 -18 379.057 89.1670  26
   0  10 -18 567.529 109.625  23
   0 -10  18 499.362 88.0997  25
   0 -10  18 653.700 81.2389  22
   0  10 -17-22.8800 59.5748   7
   0  10 -17-115.845 109.303  13
   0 -10  17 26.4560 65.6798   6
   0 -10  17-42.3945 57.6475  57
   0  10 -17 110.217 54.4823  47
   0  10 -17-30.7390 68.2564  15
   0 -10  17 57.3449 84.2237  14
   0  10 -17 62.3181 65.6385  31
   0  10 -17 20.9696 60.4877  35
   0  10 -17 21.1745 49.1736  26
   0 -10  17 7.62438 46.3656  25
   0  10 -17 75.9736 63.6521  23
   0 -10  17-5.88440 34.2620  22
   0 -10  16 24.1189 97.2551   6
   0  10 -16 188.206 72.4812  23
   0 -10  16 69.2021 37.1068  22
   0 -10  16 104.422 46.2395  25
   0  10 -16 194.982 59.2730  47
   0  10 -16 154.031 66.0585  35
   0  10 -16 228.481 72.6962  31
   0  10 -16 141.033 68.1186   7
   0  10 -16 210.242 110.655  13
   0  10 -16 125.796 54.9767  26
   0 -10  16 342.565 113.911  14
   0  10 -16 165.900 87.6123  15
   0 -10  15 87.8822 75.1832   6
   0 -10  15 48.5554 78.5842  14
   0  10 -15-24.6325 69.7242  15
   0  10 -15-21.6922 60.8084  23
   0 -10  15 6.35497 37.6671  25
   0  10 -15 31.2153 54.1850  31
   0  10 -15-8.79180 44.7312  26
   0  10 -15-31.5613 85.8316  13
   0  10 -15 34.7367 43.1189   7
   0 -10  15-72.9450 73.9304  12
   0  10 -14 142.901 87.1191   1
   0 -10  14 200.009 76.9332   6
   0  10 -14 130.749 74.2710  15
   0 -10  14 268.228 97.3956  14
   0 -10  14 167.990 47.0409  25
   0  10 -14 149.121 62.4723  23
   0  10 -14 236.063 66.1021  31
   0  10 -14 223.049 56.4037  26
   0  10 -14 226.378 105.381  13
   0  10 -14 102.734 52.6344   7
   0 -10  14 273.407 95.9490  12
   0 -10  13 72.7465 60.8620   6
   0  10 -13 46.1347 87.0494   1
   0  10 -13 76.9246 64.3254  15
   0 -10  13 206.477 97.4369  14
   0 -10  13 42.2267 36.8388  25
   0  10 -13 77.1036 49.3187  31
   0  10 -13 158.849 49.7683  26
   0  10 -13 24.2622 45.0588   7
   0 -10  13 127.994 75.1282  12
   0  10 -13-25.3536 79.8349  13
   0  10 -12 2556.87 239.466  31
   0 -10  12 2429.85 283.341  12
   0  10 -12 2552.75 291.943  13
   0  10 -12 1968.63 239.662   7
   0  10 -12 2583.23 296.401   1
   0 -10  12 2508.29 271.837   6
   0  10 -12 2207.56 265.746  15
   0  10 -12 1881.19 254.109  17
   0 -10  12 2801.29 287.648  14
   0  10 -11 931.822 118.661  23
   0 -10  11 1192.11 168.272  12
   0  10 -11 1052.69 164.326  13
   0  10 -11 853.417 115.199   7
   0  10 -11 1027.44 165.242   1
   0 -10  11 1088.44 147.721   6
   0  10 -11 1020.09 145.479  15
   0  10 -11 909.736 143.057  17
   0 -10  11 1233.29 163.410  14
   0  10 -11 986.855 168.561  18
   0  10 -10 4366.04 498.948   7
   0  10 -10 6141.56 558.949  13
   0 -10  10 7091.21 569.482  12
   0  10 -10 6039.51 571.788   1
   0 -10  10 5796.28 536.872   6
   0 -10  10 6505.47 554.504  14
   0  10 -10 5626.24 545.701  17
   0  10 -10 6417.18 579.420  18
   0  10 -10 6297.20 538.710  15
   0 -10   9 6490.37 586.922  12
   0 -10   9 5326.03 560.060   6
   0  10  -9 6096.27 602.463   1
   0 -10   9 5929.18 575.612  14
   0  10  -9 6026.93 607.548  18
   0  10  -9 5866.69 560.807  15
   0  10  -9 5860.60 583.026  17
   0 -10   8 653.271 119.856  12
   0 -10   8 623.546 95.9578   6
   0  10  -8 611.317 147.050   1
   0  10  -8 516.106 144.511  18
   0  10  -8 554.382 118.391  17
   0  10  -8 546.735 87.1083  15
   0 -10   8 791.642 117.927  14
   0 -10   7 12282.4 1066.88  12
   0 -10   7 10089.8 1039.70   6
   0  10  -7 13152.1 1112.19   1
   0 -10   7 11097.5 1055.29  14
   0  10  -7 12849.8 1108.07  18
   0  10  -7 12074.1 1076.99  17
   0 -10   6 19719.1 1571.83  12
   0 -10   6 14637.2 1540.11   6
   0  10  -6 22405.4 1640.75   1
   0  10  -6 19180.1 1621.99  18
   0  10  -6 19239.5 1592.78  17
   0 -10   6 16447.3 1556.13  14
   0 -10   5 91.5050 59.0391  12
   0 -10   5 38.8263 35.0985   6
   0  10  -5 155.809 113.588   1
   0  10  -5-22.7929 85.9225  20
   0 -10   5 47.4902 53.9405  14
   0  10  -5 35.3535 73.5568  17
   0  10  -5 95.8789 117.594  18
   0  10  -4 7143.63 706.237  20
   0 -10   4 8536.16 665.988  12
   0 -10   4 6300.00 634.081   6
   0  10  -4 8814.92 738.057   1
   0  10  -4 8348.75 701.799  17
   0  10  -4 7419.46 724.557  18
   0 -10   4 6968.19 651.162  14
   0 -10   3 7068.99 631.462  12
   0 -10   3 7464.46 641.983  10
   0  10  -3 6587.85 682.548  20
   0  10  -3 6706.48 668.407  17
   0 -10   3 6387.24 621.411  14
   0  10  -2 2948.88 343.760  20
   0  10  -2 2765.50 345.867  18
   0  10  -2 2856.42 327.007  17
   0 -10   2 2666.26 268.797  14
   0  10  -2 3781.25 370.102   1
   0 -10   2 3221.05 295.572  10
   0 -10   2 3136.51 282.674  12
   0  10  -1 247.805 118.625  18
   0  10  -1 355.557 103.549  17
   0  10  -1 322.203 114.525  20
   0  10  -1 166.885 113.503   1
   0 -10   1 285.839 45.1458  12
   0 -10   1 269.780 57.0865  10
   0 -10   1 297.285 66.1370   8
   0  10   0 679.887 165.460  20
   0  10   0 1108.98 181.890  18
   0  10   0 1212.42 185.040   1
   0 -10   0 821.560 127.691   9
   0 -10   0 1067.44 124.682   8
   0  10   1 607.306 153.445  20
   0  10   1 753.374 158.566  18
   0  10   1 767.740 142.923   1
   0 -10  -1 567.835 88.5737   8
   0 -10  -1 837.780 115.587   9
   0 -10  -1 916.506 128.897  11
   0  10   2 1677.39 242.574  18
   0  10   2 1668.61 259.404  20
   0 -10  -2 2099.38 227.610  11
   0 -10  -2 2079.89 212.698   9
   0  10   2 1493.61 230.822   1
   0 -10  -3 2585.48 305.578  11
   0 -10  -3 2750.67 291.022   9
   0 -10  -3 2763.09 313.480  13
   0  10   3 3114.39 330.388   1
   0 -10  -4 961.727 159.170  13
   0 -10  -4 1223.30 161.526  11
   0  10   4 883.112 157.210   1
   0 -10  -5 773.497 140.078  13
   0 -10  -5 956.314 141.848  11
   0  10   5 506.664 125.925   1
   0 -10  -6 4212.06 440.626  11
   0  10   6 3202.60 419.609   1
   0  10   7 1022.16 145.701  49
   0  10   7 816.331 114.834  48
   0  10   7 930.200 133.414  44
   0  10   7 908.566 122.978  45
   0 -10  -7 1170.61 188.610  13
   0 -10  -7 936.735 166.338  11
   0  10   7 1033.49 108.402  22
   0  10   8 1400.51 174.911  49
   0  10   8 1168.22 147.328  57
   0  10   8 1124.17 148.068  52
   0 -10  -8 952.417 203.817  15
   0  10   8 967.069 133.060  48
   0  10   8 1151.79 144.417  45
   0  10   8 1422.32 163.292  44
   0 -10  -8 1186.00 186.531  11
   0 -10  -8 1266.00 214.208  13
   0  10   8 1098.83 125.828  22
   0  10   9 1126.66 158.459  52
   0  10   9 1580.63 170.202  57
   0 -10  -9 1282.45 234.824  15
   0  10   9 1217.82 151.774  48
   0  10   9 1441.54 174.688  44
   0  10   9 1130.95 153.656  45
   0  10   9 1310.12 182.369  49
   0 -10  -9 1180.26 220.294  13
   0  10   9 1387.85 142.908  22
   0  10  10 738.494 114.593  57
   0  10  10 636.533 127.298  49
   0  10  10 646.101 109.521  52
   0  10  10 504.865 117.389  44
   0  10  10 540.282 102.683  45
   0  10  10 743.513 101.985  48
   0 -10 -10 914.799 190.445  15
   0 -10 -10 586.133 163.588  13
   0  10  10 636.535 87.1091  22
   0  10  11 721.457 115.640  45
   0  10  11 679.288 102.770  48
   0  10  11 1031.04 137.405  44
   0 -10 -11 862.704 198.702  15
   0 -10 -11 534.082 101.854  31
   0  10  11 831.453 125.136  57
   0  10  11 598.720 129.265  49
   0  10  11 816.169 120.104  52
   0 -10 -11 507.024 164.348  13
   0  10  12 769.901 122.008  48
   0  10  12 1077.19 138.988  45
   0  10  12 1040.23 150.002  44
   0 -10 -12 931.037 216.187  15
   0 -10 -12 1190.48 136.680  31
   0  10  12 793.636 128.523  52
   0  10  12 920.454 159.117  49
   0 -10 -12 766.693 201.559  13
   0  10  13 423.313 107.975  44
   0  10  13 431.209 85.8424  48
   0 -10 -13 156.279 140.549  15
   0 -10 -13 533.595 89.6092  31
   0  10  13 397.305 110.504  49
   0 -10 -13 331.397 143.860  13
   0 -10 -14 162.661 121.446  15
   0  10  14 221.420 99.8328  44
   0  10  14 188.872 66.2998  48
   0 -10 -14 146.150 109.343  13
   0  10  14 163.037 97.7643  49
   0  10  15-47.5556 60.2469  48
   0  10  15 93.9364 83.3954  44
   0  10  15-71.2726 95.9286  49
   0  10  16-43.2462 50.3702  48
   0  10  16 102.730 86.0748  49
   0  10  17 64.1531 83.7109  49
   0 -10 -18 515.011 91.9726  26
   0  10  18 320.171 102.898  49
   0 -10 -19 140.211 59.0615  26
   0  10  19 304.928 90.1850  49
   0 -10 -20 8.06081 42.9635  26
   0  10  20 52.6805 63.0230  49
   0 -10 -21 205.057 63.1097  34
   0  10  21 192.439 57.6003  49
   0  10  22 55.8914 32.2908  49
   0  11 -30 651.016 85.3608  35
   0 -11  29 70.4822 35.9282  32
   0  11 -29-7.45404 51.0362  35
   0 -11  29 97.2050 39.5402  25
   0 -11  29 89.9728 43.2334  57
   0  11 -28 262.185 71.9964  35
   0 -11  28 315.140 60.0972  32
   0 -11  28 284.077 68.6273  57
   0 -11  28 244.257 59.5440  25
   0 -11  27 622.883 104.809  43
   0  11 -27 539.164 97.5947  39
   0 -11  27 663.168 105.504  57
   0  11 -27 742.425 110.326  35
   0 -11  27 604.181 92.6339  32
   0  11 -27 637.597 101.054  26
   0 -11  27 720.250 97.7831  25
   0  11 -26 374.827 90.3413  39
   0 -11  26 351.191 89.6957  43
   0 -11  26 375.103 92.6029  57
   0  11 -26 256.177 90.4927  35
   0 -11  26 281.623 72.5983  32
   0  11 -26 295.761 81.8080  26
   0 -11  26 393.727 65.4440  29
   0  11 -26 420.055 91.5172  23
   0 -11  26 425.173 66.9205  22
   0 -11  26 545.408 87.6772  25
   0 -11  25 107.183 76.6741  43
   0  11 -25 67.8082 75.3861  39
   0 -11  25 53.0092 66.7331  57
   0 -11  25 104.959 58.9762  32
   0  11 -25-37.6781 77.1082  35
   0  11 -25 25.6867 58.9239  26
   0 -11  25 23.7744 41.4558  22
   0  11 -25 183.108 76.7113  23
   0 -11  25-21.5105 61.0140  25
   0  11 -24 69.0328 58.7182  47
   0 -11  24 97.5806 74.8359  57
   0  11 -24 157.838 81.2116  35
   0 -11  24 65.8365 59.1997  32
   0  11 -24 148.152 75.3728  26
   0 -11  24 243.433 72.2664  25
   0 -11  24 141.406 53.1066  22
   0  11 -24-30.0978 71.5257  23
   0  11 -23-51.7856 90.9153  13
   0 -11  23 111.038 100.664  10
   0 -11  23-38.4858 90.6495  12
   0 -11  23 85.0600 80.2659  57
   0  11 -23 31.0817 58.0998  47
   0  11 -23-65.4631 82.2775  31
   0  11 -23 174.543 91.2922  35
   0  11 -23-13.7383 60.0637  26
   0 -11  23-41.9834 42.7392  22
   0  11 -23 93.5455 75.4616  23
   0 -11  23 110.427 64.8866  25
   0  11 -22 665.270 202.861  13
   0 -11  22 1025.11 202.527  12
   0 -11  22 630.654 176.087  10
   0 -11  22 993.309 147.423  57
   0  11 -22 961.955 131.520  47
   0  11 -22 1142.53 144.485  40
   0 -11  22 1010.18 208.528  14
   0  11 -22 877.776 150.218  31
   0  11 -22 1218.50 154.022  35
   0  11 -22 1014.05 141.380  26
   0  11 -22 1040.79 152.809  23
   0 -11  22 845.624 115.964  22
   0 -11  22 1031.76 133.926  25
   0 -11  21 1804.15 287.911  12
   0  11 -21 1984.83 324.491  13
   0 -11  21 1821.11 288.758  10
   0 -11  21 1984.76 293.945   6
   0 -11  21 2070.55 228.765  57
   0  11 -21 1813.13 212.872  47
   0  11 -21 1812.13 221.267  40
   0 -11  21 1776.79 287.666  14
   0  11 -21 2055.23 230.615  35
   0  11 -21 2301.34 242.729  31
   0 -11  21 2109.91 217.106  25
   0  11 -21 1753.47 221.529  26
   0  11 -21 2138.19 238.523  23
   0 -11  21 1856.03 201.234  22
   0  11 -20 47.3202 101.326  13
   0 -11  20 246.063 113.099  10
   0 -11  20 245.154 119.220  12
   0 -11  20 404.998 129.433   6
   0 -11  20 257.569 80.8407  57
   0  11 -20 290.241 72.7894  47
   0  11 -20 309.906 86.6499  40
   0 -11  20 510.308 139.429  14
   0  11 -20 302.062 94.3656  35
   0  11 -20 259.100 90.5224  31
   0 -11  20 398.669 77.8158  32
   0  11 -20 398.460 86.1899  26
   0 -11  20 241.945 55.8958  22
   0  11 -20 167.171 84.5833  23
   0 -11  20 269.558 72.3414  25
   0  11 -19 3335.26 481.282  13
   0 -11  19 4235.41 468.510  12
   0 -11  19 3405.09 445.282   6
   0 -11  19 3682.06 388.487  57
   0  11 -19 3380.10 378.684  47
   0  11 -19 3246.44 447.081  15
   0 -11  19 4143.20 473.490  14
   0  11 -19 4125.68 394.032  35
   0  11 -19 3881.44 399.981  31
   0 -11  19 4314.65 385.137  32
   0  11 -19 4111.34 392.928  26
   0 -11  19 4037.74 380.020  25
   0  11 -19 4536.23 409.690  23
   0 -11  19 3829.30 369.696  22
   0  11 -18 3259.64 433.817  13
   0 -11  18 3388.40 398.223   6
   0 -11  18 2882.77 334.337  57
   0  11 -18 2882.48 327.495  47
   0 -11  18 3088.53 399.078  14
   0  11 -18 2936.26 393.507  15
   0  11 -18 3846.27 352.168  31
   0  11 -18 3259.12 338.633  35
   0 -11  18 4084.29 335.313  32
   0 -11  18 3384.26 326.006  25
   0  11 -18 3331.01 338.315  26
   0  11 -18 3761.23 352.655  23
   0 -11  18 3248.95 317.404  22
   0  11 -17 265.103 116.034  13
   0 -11  17 52.5391 78.4781   6
   0 -11  17 178.606 62.8178  57
   0  11 -17 151.985 61.6486  47
   0 -11  17 174.622 100.613  14
   0  11 -17 58.1952 66.1738  15
   0  11 -17 199.935 72.1718  31
   0  11 -17 248.246 76.2189  35
   0  11 -17 220.869 65.0142  26
   0 -11  17 113.739 49.3649  25
   0  11 -17 259.427 78.8605  23
   0 -11  16 3429.13 386.863   6
   0  11 -16 3674.02 348.735  23
   0  11 -16 3164.67 330.755  47
   0  11 -16 3070.65 384.335  15
   0 -11  16 3514.24 396.803  14
   0  11 -16 3299.36 336.899  35
   0  11 -16 3616.30 344.970  31
   0 -11  16 3317.44 325.596  25
   0  11 -16 3215.47 334.117  26
   0 -11  16 3567.68 401.487  12
   0  11 -16 3929.16 433.064  13
   0 -11  15 3481.69 381.523  12
   0  11 -15 2776.18 380.782  13
   0  11 -15 3065.95 315.864  47
   0  11 -15 3494.58 328.395  31
   0 -11  15 3453.81 368.647   6
   0  11 -15 2606.37 378.906   1
   0 -11  15 3104.86 308.530  25
   0  11 -15 3159.39 319.371  26
   0  11 -15 3732.94 379.941  15
   0 -11  15 3840.74 384.459  14
   0  11 -14 52.7744 83.8748   1
   0 -11  14 199.002 83.6834   6
   0  11 -14 125.320 78.0000  15
   0 -11  14 91.4465 83.2670  14
   0 -11  14 208.755 50.3132  25
   0  11 -14 134.078 58.2321  31
   0  11 -14 128.800 48.2242  26
   0 -11  14 284.114 97.4521  12
   0  11 -14 112.712 80.8116  13
   0  11 -13 2237.66 252.059  15
   0 -11  13 2220.87 265.828  14
   0 -11  13 2314.88 271.221  12
   0  11 -13 2525.14 287.854  13
   0  11 -13 2308.73 219.550  31
   0 -11  13 1826.11 200.144  25
   0  11 -13 1915.79 208.684  26
   0  11 -13 1753.82 270.834   1
   0 -11  13 2061.18 248.099   6
   0 -11  12 982.435 150.392   6
   0  11 -12 1087.30 177.231   1
   0  11 -12 893.522 148.033  17
   0 -11  12 1154.94 169.185  14
   0  11 -12 1185.11 153.324  15
   0  11 -12 935.531 125.498  23
   0  11 -12 993.105 124.215  31
   0 -11  12 1001.99 111.915  25
   0 -11  12 1252.92 172.758  12
   0  11 -12 974.729 169.286  13
   0  11 -11 332.503 67.4314  23
   0  11 -11 345.066 66.3849  31
   0  11 -11 318.672 101.281  13
   0 -11  11 216.221 102.778  12
   0  11 -11 391.866 112.384   1
   0 -11  11 221.255 76.7832   6
   0  11 -11 456.301 106.913  17
   0  11 -11 264.896 71.5039  15
   0  11 -11 399.233 128.202  18
   0 -11  11 415.640 107.086  14
   0 -11  10 13.1717 50.6585   6
   0  11 -10-74.5755 89.4307   1
   0 -11  10 129.276 76.7186  12
   0  11 -10-7.34645 45.0453  23
   0  11 -10-23.9849 103.134  18
   0 -11  10 16.6731 68.0145  14
   0  11 -10-36.5728 67.3353  17
   0  11 -10-23.1640 43.6069  15
   0 -11   9 189.978 81.9540  12
   0  11  -9 102.035 100.619   1
   0 -11   9 81.2235 54.7974   6
   0  11  -9 196.503 116.124  18
   0  11  -9 131.744 70.0086  17
   0 -11   9 61.2377 71.7931  14
   0 -11   8 160.146 78.5797  12
   0  11  -8 264.802 123.669   1
   0 -11   8 110.080 53.7034   6
   0  11  -8 50.3694 107.260  18
   0  11  -8 153.717 84.9834  17
   0 -11   8 208.766 75.2324  14
   0 -11   7 2651.58 271.633  12
   0 -11   7 1963.37 239.221   6
   0  11  -7 2828.71 328.487   1
   0  11  -7 3007.49 299.693  17
   0  11  -7 2853.27 317.991  20
   0  11  -7 2724.88 323.978  18
   0 -11   7 2224.69 257.579  14
   0 -11   6 2193.93 211.728  12
   0  11  -6 1939.39 264.332   1
   0 -11   6 1560.52 176.497   6
   0  11  -6 1546.09 220.901  17
   0  11  -6 1827.29 270.382  18
   0 -11   6 1666.89 194.054  14
   0  11  -6 1826.88 246.800  20
   0 -11   5 264.712 69.7171  12
   0  11  -5 170.911 125.338   1
   0  11  -5 201.398 90.5901  17
   0 -11   5 120.331 51.3431  14
   0  11  -5 51.0370 86.2044  20
   0  11  -5 288.916 146.511  18
   0 -11   4 7066.65 631.341  12
   0 -11   4 7313.51 642.963  10
   0  11  -4 7301.54 693.812  20
   0 -11   4 6070.37 618.889  14
   0  11  -4 6776.16 672.068  17
   0 -11   3 17239.1 1599.98  12
   0 -11   3 19420.9 1615.86  10
   0  11  -3 16924.4 1660.03  20
   0  11  -3 17178.9 1647.45  17
   0 -11   2 309.315 68.5786  10
   0 -11   2 192.978 66.2342   8
   0 -11   2 307.548 54.5220  12
   0  11  -2 460.398 133.761   1
   0  11  -2 350.130 111.078  20
   0  11  -2 433.214 123.178  17
   0  11  -2 377.132 135.078  18
   0  11  -1 18459.5 1670.06   1
   0 -11   1 17382.8 1598.26  10
   0 -11   1 17810.4 1612.76   8
   0 -11   1 18398.1 1625.66   9
   0  11  -1 17874.6 1675.78  20
   0  11  -1 17391.6 1661.58  18
   0  11   0 11524.5 1108.53   1
   0 -11   0 11836.2 1067.97   9
   0 -11   0 11540.4 1053.71   8
   0  11   0 11655.2 1124.63  20
   0  11   0 10754.6 1100.02  18
   0 -11  -1 438.071 92.5443  11
   0 -11  -1 484.392 87.5536   9
   0  11   1 439.774 122.451   1
   0  11   1 549.999 136.313  18
   0  11   1 498.123 135.928  20
   0  11   2 6127.51 626.293   1
   0  11   2 5984.56 656.327  20
   0 -11  -2 6200.61 586.633   9
   0 -11  -2 5977.06 599.391  11
   0  11   3 3765.87 436.439   1
   0 -11  -3 3970.02 428.633  13
   0 -11  -3 4205.91 421.697  11
   0  11   4 23.9400 77.5337   1
   0 -11  -4 39.4631 58.0172  11
   0 -11  -4 22.4455 55.7823  13
   0  11   5-47.9494 82.0418   1
   0 -11  -5 25.0165 70.8118  13
   0 -11  -5 64.3523 63.0109  11
   0  11   6 184.393 61.3905  45
   0  11   6 126.474 66.3377  44
   0  11   6 132.473 54.7239  48
   0  11   6 96.4794 68.7755  49
   0  11   6 186.898 78.8599   1
   0 -11  -6 306.017 109.949  13
   0 -11  -6 93.4429 67.3529  11
   0 -11  -7 65.0470 99.7642  15
   0  11   7 185.548 71.2593  44
   0  11   7 147.751 56.9796  48
   0  11   7 119.080 61.5284  45
   0  11   7 241.774 75.1497  52
   0  11   7 73.6677 68.7229  49
   0 -11  -7 277.180 111.580  13
   0 -11  -8 793.663 193.354  15
   0  11   8 1011.29 132.856  48
   0  11   8 1203.28 155.509  44
   0  11   8 1102.57 143.133  45
   0  11   8 1138.86 149.117  52
   0  11   8 1286.40 170.827  49
   0 -11  -8 1050.63 195.798  13
   0 -11  -9 596.493 174.454  15
   0  11   9 723.740 97.4277  48
   0  11   9 532.671 111.643  44
   0  11   9 527.283 96.7701  45
   0  11   9 314.661 92.6264  52
   0  11   9 497.607 122.708  49
   0 -11  -9 666.531 152.635  13
   0 -11 -10 565.054 177.034  15
   0  11  10 782.852 108.666  48
   0  11  10 900.264 119.869  45
   0  11  10 823.923 130.400  44
   0  11  10 729.400 136.522  49
   0  11  10 475.174 104.395  52
   0 -11 -10 280.285 138.585  13
   0 -11 -11 2210.68 356.204  15
   0  11  11 2198.10 269.524  44
   0  11  11 2587.39 262.794  45
   0  11  11 2350.83 254.885  48
   0  11  11 2586.43 289.556  49
   0  11  11 2396.35 261.186  52
   0 -11 -11 2438.26 353.753  13
   0 -11 -12 1603.76 307.630  15
   0  11  12 2296.93 248.421  44
   0  11  12 2112.36 222.228  48
   0  11  12 1885.67 250.954  49
   0  11  12 1893.67 223.346  52
   0 -11 -12 1980.28 315.956  13
   0  11  13 47.2405 79.2463  44
   0  11  13 10.3740 57.1342  48
   0  11  13 146.686 97.7018  49
   0 -11 -13 52.3946 100.825  15
   0  11  14 1352.10 204.161  49
   0  11  14 1536.03 176.029  48
   0  11  14 1558.31 198.983  44
   0  11  15 1665.14 243.460  49
   0  11  15 2008.64 242.542  44
   0  11  15 2199.05 219.752  48
   0  11  16 16.2687 86.8791  49
   0  11  16 122.321 53.9756  48
   0  11  16 14.2875 83.4505  44
   0  11  17 788.568 122.483  44
   0  11  17 415.608 114.492  49
   0 -11 -17 578.403 102.008  26
   0  11  18 935.097 126.258  44
   0  11  18 574.992 121.064  49
   0 -11 -18 726.821 107.839  26
   0  11  19 59.7066 65.1428  44
   0  11  19 120.850 65.9323  49
   0 -11 -19 40.2385 46.3470  26
   0  11  20 17.2126 52.3369  49
   0 -11 -20-6.02765 54.5742  34
   0  11  21 99.5852 39.0728  49
   0  11  21 16.8990 37.5975  44
   0  12 -30 27.8544 41.7926  35
   0 -12  29 213.757 46.7245  32
   0  12 -29 196.507 58.6670  35
   0 -12  29 151.088 48.3273  57
   0 -12  29 191.573 48.5912  25
   0  12 -28 1162.50 145.542  35
   0 -12  28 1270.78 138.150  32
   0  12 -28 975.828 134.113  39
   0 -12  28 1364.53 143.976  57
   0 -12  28 1223.86 137.798  25
   0 -12  27 578.701 93.4240  32
   0  12 -27 680.955 107.860  35
   0  12 -27 641.742 104.674  39
   0 -12  27 621.990 109.856  43
   0 -12  27 645.793 104.713  57
   0 -12  27 822.790 101.842  25
   0 -12  26 149.477 73.0924  57
   0  12 -26 141.438 79.8356  31
   0 -12  26 205.786 62.2774  32
   0  12 -26 260.021 78.2108  35
   0  12 -26 288.183 84.4364  39
   0 -12  26 111.811 71.8024  43
   0  12 -26 22.3965 60.7209  26
   0 -12  26 187.938 52.7166  29
   0 -12  26 227.486 65.6425  25
   0  12 -26 128.523 66.2049  23
   0 -12  25 2023.37 217.064  57
   0 -12  25 2098.25 209.215  32
   0  12 -25 1410.66 214.519  31
   0  12 -25 1912.43 215.022  35
   0  12 -25 1698.06 217.541  39
   0  12 -25 1922.22 213.566  26
   0 -12  25 1736.11 202.066  25
   0  12 -25 1801.46 219.029  23
   0 -12  24 907.457 132.718  57
   0  12 -24 611.200 109.915  47
   0  12 -24 792.762 135.837  31
   0  12 -24 766.151 126.959  35
   0  12 -24 904.980 128.487  26
   0  12 -24 847.633 132.865  23
   0 -12  24 808.952 100.928  22
   0 -12  24 671.146 111.957  25
   0 -12  23 1566.46 240.445  10
   0  12 -23 951.156 238.167  13
   0 -12  23 1292.48 229.313  12
   0 -12  23 1306.82 168.457  57
   0  12 -23 1372.70 166.548  40
   0  12 -23 1168.50 154.126  47
   0 -12  23 951.854 211.316  14
   0  12 -23 1409.20 171.625  35
   0  12 -23 1177.49 177.468  31
   0  12 -23 1287.73 167.354  26
   0 -12  23 1232.72 154.112  25
   0 -12  23 1306.63 142.770  22
   0  12 -23 911.326 170.662  23
   0 -12  22 1275.85 238.600  12
   0 -12  22 1072.08 212.607  10
   0  12 -22 992.725 234.314  13
   0 -12  22 1296.86 165.194  57
   0  12 -22 1158.53 150.704  47
   0  12 -22 1373.33 164.010  40
   0 -12  22 889.588 214.797  14
   0  12 -22 1191.04 170.028  31
   0  12 -22 1316.92 168.111  35
   0 -12  22 1201.79 149.124  25
   0  12 -22 1053.07 156.707  26
   0  12 -22 1050.06 169.271  23
   0 -12  22 1199.57 136.626  22
   0 -12  21 1016.17 211.835  10
   0 -12  21 1577.94 247.568  12
   0  12 -21 1497.42 262.024  13
   0 -12  21 1217.14 166.024  57
   0  12 -21 1210.73 156.622  47
   0  12 -21 1276.76 165.337  40
   0 -12  21 1394.91 238.724  14
   0  12 -21 1367.50 170.538  35
   0  12 -21 1292.06 178.905  31
   0 -12  21 1340.02 160.461  32
   0  12 -21 1191.95 162.234  26
   0 -12  21 1127.99 152.114  25
   0  12 -21 1469.49 185.122  23
   0 -12  20 145.561 107.130  10
   0  12 -20 92.4257 96.2507  13
   0 -12  20-33.2848 94.4832   6
   0 -12  20 137.595 70.4893  57
   0  12 -20 118.219 75.7333  40
   0  12 -20 145.405 66.1215  47
   0 -12  20-73.3536 91.3305  14
   0  12 -20 24.6229 73.9512  35
   0  12 -20 60.6843 80.2123  31
   0 -12  20 170.575 62.9269  32
   0  12 -20 151.747 66.2354  26
   0 -12  20 9.49352 57.2048  25
   0  12 -20 30.8464 70.9596  23
   0 -12  19 104.533 98.8041  10
   0  12 -19 87.1224 102.762  13
   0 -12  19 30.8775 103.012   6
   0 -12  19 118.215 61.8397  57
   0  12 -19 40.3802 59.0677  47
   0 -12  19 205.708 111.130  14
   0  12 -19-58.4391 71.9041  35
   0 -12  19 132.205 57.2462  32
   0  12 -19 71.9915 70.8343  31
   0  12 -19 96.1929 62.8903  26
   0  12 -19 29.6354 68.0837  23
   0 -12  19 97.3335 59.2357  25
   0  12 -18-81.0858 105.573  13
   0 -12  18 63.7754 96.9653  12
   0 -12  18 56.8744 74.0566   6
   0 -12  18 55.4624 64.0080  57
   0  12 -18 29.3171 59.4431  47
   0 -12  18 63.8426 93.7767  14
   0  12 -18 142.475 67.2138  35
   0  12 -18 13.4996 70.3134  31
   0 -12  18 44.1046 46.9888  32
   0  12 -18-22.5747 64.5263  26
   0 -12  18-40.9409 53.0273  25
   0  12 -18-28.1354 67.1927  23
   0 -12  17 234.471 101.949   6
   0  12 -17 475.523 97.8692  23
   0 -12  17 361.956 70.7871  25
   0  12 -17 406.098 82.4487  47
   0 -12  17 443.530 129.682  14
   0  12 -17 576.580 102.875  31
   0  12 -17 498.441 89.8796  35
   0  12 -17 241.223 80.9104  26
   0 -12  17 389.276 122.501  12
   0  12 -17 410.831 138.724  13
   0 -12  16 1203.40 196.518  12
   0  12 -16 990.302 194.129  13
   0  12 -16 1010.32 135.979  47
   0 -12  16 1040.53 184.794  14
   0  12 -16 891.681 166.752  15
   0  12 -16 1217.44 141.163  35
   0  12 -16 1340.74 152.993  31
   0  12 -16 1209.37 140.750  26
   0 -12  16 1162.03 129.814  25
   0 -12  16 809.336 170.920   6
   0  12 -15 416.983 143.614   1
   0 -12  15 715.917 134.831   6
   0 -12  15 691.127 89.2329  25
   0  12 -15 586.439 96.8978  47
   0  12 -15 839.008 108.990  31
   0 -12  15 945.509 164.494  12
   0  12 -15 684.409 156.692  13
   0  12 -15 674.781 98.7371  26
   0  12 -15 861.548 140.059  15
   0 -12  15 556.516 139.467  14
   0  12 -14 461.740 127.845   1
   0 -12  14 276.194 92.8533   6
   0  12 -14 311.356 86.4914  15
   0 -12  14 351.299 106.889  14
   0 -12  14 313.126 58.0561  25
   0  12 -14 418.649 84.9973  23
   0  12 -14 361.139 75.8982  31
   0  12 -14 456.446 72.4237  26
   0  12 -14 283.361 104.130  13
   0 -12  14 245.860 99.4332  12
   0 -12  13 5776.43 575.886   6
   0  12 -13 5584.45 609.011   1
   0  12 -13 5268.97 567.051  15
   0  12 -13 5074.06 571.175  17
   0 -12  13 6168.68 593.541  14
   0  12 -13 6096.00 548.941  23
   0  12 -13 5993.01 545.666  31
   0 -12  13 5841.49 530.439  25
   0  12 -13 5754.41 539.339  26
   0 -12  13 5849.53 595.634  12
   0  12 -13 5667.22 603.242  13
   0 -12  12 7146.14 669.293   6
   0  12 -12 5864.92 699.028   1
   0 -12  12 7472.25 686.195  14
   0  12 -12 6539.47 658.392  15
   0  12 -12 6062.48 676.030  17
   0  12 -12 7252.23 643.274  23
   0  12 -12 7918.55 643.608  31
   0 -12  12 6413.61 625.394  25
   0 -12  12 7351.61 692.612  12
   0  12 -11 677.021 99.4184  23
   0  12 -11 776.447 97.0794  31
   0  12 -11 433.181 91.8659  15
   0 -12  11 740.369 131.714  14
   0  12 -11 1003.63 147.484  17
   0 -12  11 878.960 141.793  12
   0  12 -11 810.256 98.3794   2
   0  12 -11 903.606 167.676   1
   0 -12  11 476.428 105.237   6
   0  12 -10 7364.22 671.429  23
   0  12 -10 7565.86 669.953  31
   0 -12  10 8245.81 720.544  12
   0  12 -10 6613.35 733.919   1
   0  12 -10 7181.73 666.442   2
   0 -12  10 6035.89 682.497   6
   0  12 -10 7558.54 753.011  18
   0 -12  10 7704.09 708.484  14
   0  12 -10 7496.42 721.717  17
   0  12  -9 2264.02 228.972  23
   0 -12   9 2399.70 268.848  12
   0  12  -9 2189.14 227.529   2
   0  12  -9 2547.05 311.308   1
   0 -12   9 2022.89 239.043   6
   0 -12   9 2269.92 257.842  14
   0  12  -9 2265.58 280.185  17
   0  12  -9 2548.89 316.984  18
   0 -12   8 163.905 74.9090  12
   0  12  -8 199.236 59.7708   2
   0  12  -8 206.994 116.706   1
   0 -12   8 83.2319 46.9384   6
   0 -12   8 126.435 69.9372  14
   0  12  -8 279.379 139.246  18
   0  12  -8 62.1133 95.2058  20
   0  12  -8 152.481 88.0394  17
   0  12  -7 3874.79 439.749  20
   0 -12   7 4124.60 389.003  12
   0  12  -7 3749.85 356.308   2
   0  12  -7 3987.19 449.023   1
   0 -12   7 3411.21 371.591  14
   0  12  -7 2979.39 427.020  18
   0  12  -7 3914.36 413.541  17
   0 -12   6 266.361 76.3393  12
   0  12  -6 278.956 69.9185   2
   0  12  -6 155.094 128.808   1
   0  12  -6 314.919 144.174  18
   0 -12   6 288.298 65.6104  14
   0  12  -6 291.591 108.366  17
   0  12  -6 260.879 114.056  20
   0  12  -5 5662.19 571.873  20
   0 -12   5 4868.17 493.833  14
   0  12  -5 5082.20 548.118  17
   0  12  -5 5440.61 588.247  18
   0 -12   5 5701.64 509.941  12
   0 -12   5 5823.77 521.501  10
   0  12  -5 5332.13 579.908   1
   0  12  -5 4973.67 489.616   2
   0 -12   4 1229.71 147.334  12
   0 -12   4 1277.84 162.589  10
   0  12  -4 1178.78 206.634  20
   0  12  -4 1300.72 202.628  17
   0  12  -3 445.897 155.066  18
   0  12  -3 475.842 128.141  17
   0  12  -3 206.329 115.694  20
   0 -12   3 351.525 67.3018  12
   0 -12   3 386.589 79.2892  10
   0 -12   3 563.109 101.024   8
   0  12  -3 423.681 76.8402   2
   0  12  -2 299.156 135.221  18
   0  12  -2 579.376 136.852  20
   0 -12   2 355.507 69.5818  10
   0 -12   2 425.981 81.6409   8
   0  12  -2 245.447 68.3047   2
   0  12  -2 440.236 133.981   1
   0  12  -1 1015.93 197.071  20
   0  12  -1 1084.31 197.494  18
   0 -12   1 926.760 142.869   9
   0 -12   1 1218.66 143.186   8
   0  12  -1 1051.48 185.150   1
   0  12  -1 992.329 121.423   2
   0  12   0 99.6053 94.5455  20
   0  12   0 257.351 129.777  18
   0 -12   0 169.023 68.4440  11
   0 -12   0 43.8550 51.0789   9
   0  12   0 170.996 53.5256   2
   0  12   0 83.1376 87.6344   1
   0  12   1 69.5728 98.5657  20
   0  12   1 135.596 92.9083   1
   0 -12  -1 17.5009 53.3978  11
   0  12   2 2933.47 359.876   1
   0 -12  -2 2929.33 336.106  13
   0 -12  -2 3053.75 330.185  11
   0  12   3 646.795 148.754   1
   0 -12  -3 986.795 144.202  11
   0 -12  -3 885.316 149.106  13
   0  12   4 343.717 90.8453  58
   0  12   4 611.563 86.9639  48
   0  12   4 460.371 119.028   1
   0 -12  -4 622.084 123.981  13
   0  12   5 2020.08 233.482  52
   0  12   5 1912.87 228.777  36
   0  12   5 2604.48 242.556  44
   0  12   5 2167.73 223.519  48
   0  12   5 1828.85 271.056   1
   0 -12  -5 2201.11 283.214  13
   0  12   6 1005.77 142.225  44
   0  12   6 1116.77 131.600  48
   0  12   6 982.424 130.947  45
   0  12   6 952.441 142.569  36
   0  12   6 896.282 136.778  52
   0  12   6 1133.30 157.661  49
   0 -12  -6 1025.02 184.042  13
   0 -12  -7 172.991 98.9891  15
   0  12   7 106.033 72.0315  44
   0  12   7 156.395 68.5128  45
   0  12   7 180.294 62.2160  48
   0  12   7 135.034 69.6560  52
   0  12   7 320.524 92.7237  49
   0 -12  -7 128.665 84.9859  13
   0 -12  -8 1830.64 297.519  15
   0  12   8 1925.10 225.571  45
   0  12   8 2190.40 243.276  44
   0  12   8 2135.74 223.988  48
   0  12   8 2299.74 237.346  52
   0  12   8 2197.13 253.523  49
   0 -12  -8 1473.41 274.614  13
   0 -12  -9 750.652 182.084  15
   0  12   9 654.720 107.781  45
   0  12   9 615.680 97.3085  48
   0  12   9 544.949 109.991  44
   0  12   9 353.298 117.484  49
   0  12   9 553.005 99.7829  52
   0  12  10 76.3327 77.7335  44
   0  12  10 52.8302 62.1502  48
   0  12  10 42.6696 72.1062  45
   0  12  10 72.9792 88.3479  49
   0  12  10-49.7666 61.8514  52
   0 -12 -10 90.3453 86.9211  15
   0  12  11 296.017 89.1454  45
   0  12  11 215.164 71.9209  48
   0  12  11 343.351 99.6101  44
   0  12  11 144.657 70.9388  52
   0  12  11 278.575 106.329  49
   0 -12 -11 433.963 157.557  15
   0  12  12 1083.59 162.900  44
   0  12  12 1226.30 143.215  48
   0  12  12 1022.32 173.516  49
   0 -12 -12 606.549 196.261  15
   0  12  13-18.2367 91.7929  49
   0  12  13-52.4248 56.0251  48
   0  12  13-77.6031 74.2648  44
   0  12  14 298.033 107.654  49
   0  12  14 405.811 101.042  44
   0  12  14 207.146 73.0780  48
   0  12  15 49.3809 85.9112  49
   0  12  15 44.2007 52.7137  48
   0  12  15 128.020 79.1736  44
   0  12  16 52.4469 72.8139  44
   0  12  16 14.7961 45.0335  48
   0  12  16 15.0323 78.3064  49
   0 -12 -16 22.6049 57.5399  26
   0  12  17 351.354 86.4334  44
   0  12  17 279.273 89.5022  49
   0 -12 -17 282.800 70.6130  26
   0  12  18 341.626 80.7769  44
   0 -12 -18 157.388 54.9770  26
   0  12  18 316.533 82.0255  49
   0  12  19 18.0618 53.0652  49
   0 -12 -19 29.2842 49.1038  34
   0  12  19-8.12873 49.4420  44
   0  12  20 411.962 70.5227  49
   0  12  20 562.000 74.1299  44
   0  13 -30 158.472 47.5356  35
   0 -13  29 173.324 46.3475  25
   0  13 -29 97.5504 53.5137  35
   0  13 -29 44.9671 50.3335  31
   0 -13  29 193.275 45.0924  32
   0 -13  28 341.745 62.8854  32
   0  13 -28 400.525 79.9290  31
   0  13 -28 143.779 65.7754  35
   0 -13  28 392.025 75.1527  43
   0  13 -28 307.369 70.8961  39
   0 -13  28 288.194 64.1462  57
   0 -13  28 353.276 64.2890  25
   0 -13  27 27.3616 54.5427  57
   0 -13  27 17.5994 46.3955  32
   0  13 -27 78.1076 63.1579  35
   0  13 -27 74.7472 68.8445  31
   0  13 -27 80.3986 65.8147  39
   0 -13  27 198.882 72.9344  43
   0 -13  27 90.1022 41.0003  29
   0 -13  27 164.944 56.6669  25
   0 -13  26 64.1093 61.4088  57
   0  13 -26 124.083 72.8942  31
   0  13 -26 43.4714 66.4034  35
   0 -13  26 12.6105 68.8929  43
   0  13 -26 52.5453 73.6141  39
   0 -13  26 89.1659 45.9036  29
   0 -13  26 115.244 59.2388  25
   0 -13  25 106.618 70.8832  57
   0  13 -25 234.497 77.6219  35
   0  13 -25 89.0094 72.4463  31
   0  13 -25 104.850 87.7852  39
   0  13 -25 92.1100 60.0629  26
   0  13 -25 84.9696 70.1058  23
   0 -13  25 92.0261 59.2413  25
   0 -13  24 62.8970 70.6162  57
   0  13 -24-34.4797 68.8090  40
   0  13 -24 52.0925 59.6523  47
   0  13 -24 108.525 83.5179  31
   0  13 -24-61.5757 78.0286  35
   0  13 -24 86.0003 60.3393  26
   0 -13  24 52.6749 60.3168  25
   0  13 -24 120.994 81.4787  23
   0 -13  23 392.428 130.566  10
   0 -13  23 516.385 145.980  12
   0 -13  23 451.605 98.2844  57
   0  13 -23 466.647 90.8239  47
   0  13 -23 515.956 102.071  40
   0 -13  23 371.255 136.533  14
   0  13 -23 459.873 109.956  31
   0 -13  23 541.917 96.5635  32
   0  13 -23 681.296 113.354  35
   0  13 -23 407.502 93.5830  26
   0  13 -23 471.521 111.207  23
   0 -13  23 548.408 92.9943  25
   0 -13  22 1574.64 256.017  10
   0  13 -22 1056.78 241.955  13
   0 -13  22 1610.77 261.150  12
   0 -13  22 1261.64 176.351  57
   0  13 -22 1617.29 177.402  47
   0  13 -22 1505.86 183.942  40
   0 -13  22 1010.09 226.038  14
   0  13 -22 1454.07 181.726  35
   0  13 -22 1508.39 194.391  31
   0 -13  22 1596.71 175.204  32
   0 -13  22 1381.56 168.502  25
   0  13 -22 1456.43 179.898  26
   0  13 -22 1309.42 186.383  23
   0 -13  21 271.375 121.896  10
   0  13 -21 93.9334 110.786  13
   0 -13  21 37.7245 61.9582  57
   0  13 -21 21.9224 61.1596  47
   0  13 -21 137.181 80.9696  40
   0 -13  21-38.8375 101.311  14
   0  13 -21 136.749 75.8487  35
   0  13 -21 93.5927 76.7242  31
   0 -13  21 116.484 62.5163  32
   0  13 -21 38.2715 59.5703  26
   0 -13  21 49.4001 60.8926  25
   0  13 -21 31.8009 74.1061  23
   0  13 -20 2437.38 378.466  13
   0 -13  20 3118.41 385.139  10
   0 -13  20 2748.46 355.632   6
   0 -13  20 2447.11 284.692  57
   0  13 -20 2794.24 293.455  40
   0  13 -20 2331.39 280.620  47
   0 -13  20 2619.10 362.845  14
   0 -13  20 3143.65 287.076  32
   0  13 -20 2557.82 288.569  35
   0  13 -20 2682.41 300.308  31
   0  13 -20 2589.92 287.324  26
   0 -13  20 2989.73 280.967  25
   0  13 -20 3186.14 308.821  23
   0 -13  19 4806.91 565.707   6
   0  13 -19 5555.70 522.282  23
   0  13 -19 5046.67 502.638  47
   0 -13  19 6124.72 602.622  14
   0  13 -19 5208.60 518.460  31
   0  13 -19 4879.86 504.062  35
   0 -13  19 5711.92 502.647  32
   0  13 -19 5281.90 507.549  26
   0 -13  19 5022.78 494.403  25
   0  13 -19 4614.44 596.856  13
   0 -13  19 5785.98 595.076  12
   0 -13  18 252.622 92.9902   6
   0 -13  18 178.354 57.1689  25
   0  13 -18 318.455 73.0430  47
   0 -13  18 290.907 117.959  14
   0 -13  18 241.876 66.3222  32
   0  13 -18 332.928 80.2157  35
   0  13 -18 175.483 77.5073  31
   0  13 -18 122.808 63.8723  26
   0  13 -18 199.669 110.392  13
   0 -13  18 295.405 125.155  12
   0  13 -17 1773.86 272.686  13
   0 -13  17 2132.66 272.465  12
   0  13 -17 1713.47 194.147  47
   0 -13  17 1921.71 262.935  14
   0  13 -17 1957.86 198.733  35
   0  13 -17 1585.45 199.982  31
   0  13 -17 1695.71 195.162  26
   0 -13  17 1556.62 180.582  25
   0 -13  17 1647.51 235.981   6
   0 -13  16 3532.01 399.889  12
   0  13 -16 3873.44 420.320  13
   0  13 -16 3377.82 329.158  47
   0 -13  16 3233.10 386.690  14
   0  13 -16 3372.17 327.753  35
   0  13 -16 3370.02 335.345  31
   0  13 -16 3235.02 326.143  26
   0 -13  16 3047.93 315.491  25
   0 -13  16 2964.01 368.294   6
   0 -13  15 1349.52 200.927   6
   0  13 -15 1199.73 229.213   1
   0  13 -15 1479.35 177.862  23
   0  13 -15 1563.95 171.642  47
   0 -13  15 1624.87 227.480  14
   0  13 -15 1498.89 174.892  31
   0 -13  15 1502.04 157.101  25
   0  13 -15 1374.66 164.115  26
   0 -13  15 1632.74 226.115  12
   0 -13  14 407.989 100.513   6
   0  13 -14 440.236 134.308   1
   0 -13  14 519.400 73.5957  25
   0  13 -14 555.960 92.3804  23
   0  13 -14 504.137 87.1395  47
   0  13 -14 580.581 93.1551  31
   0 -13  14 614.064 132.383  12
   0  13 -14 692.029 88.9544  26
   0 -13  14 334.614 116.017  14
   0 -13  13 1104.59 164.807   6
   0  13 -13 1411.68 224.334   1
   0  13 -13 1426.77 187.744  17
   0 -13  13 1505.04 198.020  14
   0  13 -13 1335.32 150.103  23
   0  13 -13 1359.25 148.907  31
   0  13 -13 1260.95 139.270  26
   0 -13  13 1031.97 127.759  25
   0 -13  13 959.066 178.846  12
   0  13 -12 404.265 79.9056  23
   0  13 -12 497.459 85.6777  31
   0 -13  12 571.883 115.429  14
   0  13 -12 564.599 119.379  17
   0 -13  12 721.168 125.859  12
   0 -13  12 329.743 85.8884   6
   0  13 -12 547.051 143.318   1
   0  13 -11 34.3488 43.7766  23
   0  13 -11 82.1086 49.1686  31
   0 -13  11 18.8246 66.1483  14
   0  13 -11-22.7449 71.4773  17
   0 -13  11 21.1405 70.4671  12
   0  13 -11 30.6552 93.2483   1
   0 -13  11 13.8937 47.6239   6
   0  13 -10 494.415 75.8544  31
   0  13 -10 258.127 121.748  20
   0 -13  10 414.002 97.3809  14
   0  13 -10 328.740 137.943  18
   0  13 -10 564.488 129.447  17
   0 -13  10 414.706 112.739  12
   0  13 -10 405.372 143.493   1
   0 -13  10 482.245 88.6767   6
   0  13 -10 367.644 76.8866   2
   0  13  -9 586.427 83.3422  31
   0 -13   9 512.837 111.118  12
   0  13  -9 603.273 91.1274   2
   0  13  -9 576.706 162.678   1
   0  13  -9 364.252 156.748  18
   0  13  -9 563.284 156.765  20
   0  13  -9 626.447 137.410  17
   0 -13   9 500.863 103.574  14
   0 -13   8 554.605 103.528  12
   0  13  -8 611.928 89.1334   2
   0  13  -8 393.461 148.546   1
   0 -13   8 530.933 100.643  14
   0  13  -8 473.577 145.703  20
   0  13  -8 515.078 133.270  17
   0  13  -8 338.457 170.377  18
   0  13  -7 8799.66 865.176  20
   0 -13   7 8815.75 810.617  10
   0 -13   7 8664.30 799.737  12
   0  13  -7 8116.65 770.568   2
   0  13  -7 8709.68 867.451   1
   0  13  -7 8735.43 836.984  17
   0 -13   7 8099.08 785.577  14
   0  13  -7 8143.87 857.043  18
   0  13  -6 3154.87 372.707  20
   0 -13   6 3158.29 306.783  12
   0 -13   6 3191.30 318.074  10
   0  13  -6 2947.36 374.079   1
   0  13  -6 2650.74 282.020   2
   0  13  -6 2776.25 341.955  17
   0  13  -6 2214.74 358.202  18
   0 -13   6 2851.03 291.263  14
   0 -13   5 3141.30 309.620  12
   0 -13   5 2876.64 319.692  10
   0  13  -5 2723.46 368.002  20
   0  13  -5 3077.45 363.939  17
   0  13  -4 7448.57 820.757  20
   0 -13   4 8150.48 751.186  12
   0 -13   4 8634.24 769.086  10
   0  13  -4 7865.88 741.615   2
   0  13  -4 8236.96 811.049  17
   0 -13   3 432.916 90.0817   8
   0 -13   3 360.773 81.3062  10
   0  13  -3 686.699 152.340   1
   0  13  -3 412.784 77.3723   2
   0  13  -3 601.637 157.746  18
   0  13  -3 431.649 140.734  20
   0  13  -2 2945.55 370.278  20
   0 -13   2 2750.75 308.448   9
   0 -13   2 2838.45 299.711   8
   0  13  -2 3454.42 378.953   1
   0  13  -2 2725.02 274.231   2
   0  13  -2 2205.55 343.279  18
   0  13  -1 5788.32 635.216  20
   0  13  -1 4963.30 605.015  18
   0 -13   1 5643.99 571.112   9
   0 -13   1 6833.89 587.042  11
   0  13  -1 5662.05 539.350   2
   0  13  -1 6108.66 629.880   1
   0  13   0 258.500 120.535  20
   0 -13   0 542.681 102.761  11
   0  13   0 244.977 117.454   1
   0  13   1 539.993 160.062  20
   0  13   1 664.703 149.630   1
   0 -13  -1 569.784 113.685  13
   0  13   2 1206.19 216.644   1
   0 -13  -2 1582.42 204.946  13
   0  13   3 701.662 116.640  58
   0  13   3 839.830 125.101  52
   0  13   3 804.815 110.030  45
   0  13   3 907.801 171.077   1
   0 -13  -3 848.793 148.966  13
   0  13   4 676.281 106.079  52
   0  13   4 597.506 103.990  44
   0  13   4 645.855 94.5154  48
   0  13   4 526.261 97.2955  36
   0  13   4 605.184 146.768   1
   0 -13  -4 278.336 101.224  13
   0  13   5 435.832 89.6467  52
   0  13   5 350.209 87.8273  44
   0  13   5 389.388 77.2513  48
   0 -13  -5 269.319 109.555  15
   0  13   5 362.020 87.2047  36
   0  13   5 384.695 120.237   1
   0 -13  -5 222.813 95.3523  13
   0  13   6 13.3109 63.5643  44
   0  13   6-19.7850 54.3638  48
   0  13   6 9.38450 62.9473  45
   0  13   6 16.4078 78.3530  49
   0  13   6 25.5106 63.3322  52
   0 -13  -6-66.3898 82.4090  15
   0  13   7 410.908 86.0527  48
   0  13   7 464.340 98.9839  45
   0  13   7 577.172 109.536  44
   0  13   7 453.381 96.8138  52
   0  13   7 327.566 108.973  49
   0 -13  -7 622.071 157.237  15
   0  13   8 604.802 113.489  44
   0  13   8 573.286 96.8754  48
   0  13   8 352.257 97.7588  45
   0  13   8 559.235 104.153  52
   0  13   8 467.303 119.275  49
   0 -13  -8 360.112 129.165  15
   0  13   9 431.181 92.9934  45
   0  13   9 320.783 99.1529  44
   0  13   9 228.974 75.8899  48
   0  13   9 218.631 77.3839  52
   0  13   9 314.967 110.089  49
   0 -13  -9 43.3487 92.6852  15
   0  13  10 676.088 108.807  48
   0  13  10 542.584 112.490  45
   0  13  10 888.964 133.503  44
   0  13  10 461.816 103.060  52
   0  13  10 734.273 145.075  49
   0 -13 -10 786.985 183.059  15
   0  13  11 2466.25 289.350  52
   0  13  11 2878.12 325.435  49
   0  13  11 2882.61 310.933  44
   0  13  11 3082.72 296.325  48
   0  13  12 387.210 120.422  49
   0  13  12 520.898 95.5156  48
   0  13  12 463.576 111.637  44
   0  13  13 866.210 148.797  49
   0  13  13 659.494 112.533  48
   0  13  13 881.195 135.507  44
   0  13  14 1210.26 192.612  49
   0  13  14 1594.93 188.181  44
   0  13  14 1350.99 163.836  48
   0  13  15 290.589 64.4751  48
   0  13  15 247.057 86.0477  44
   0  13  15 181.679 92.0589  49
   0 -13 -15 185.274 68.3247  26
   0  13  16 232.523 80.5687  44
   0  13  16 313.714 59.7718  48
   0  13  16 322.532 92.9844  49
   0 -13 -16 347.081 69.7490  26
   0  13  17 539.593 101.524  49
   0  13  17 470.307 87.9823  44
   0  13  18 102.355 59.3245  49
   0 -13 -18 38.5373 48.0740  34
   0  13  18 114.135 51.2981  44
   0  13  19 13.6652 40.5096  49
   0  13  19-30.0956 37.5198  44
   0  14 -30-43.4135 38.9931  35
   0  14 -29 694.567 104.981  31
   0 -14  29 962.573 101.130  32
   0  14 -29 788.029 102.016  35
   0  14 -29 718.085 96.3318  39
   0 -14  29 865.499 97.6718  25
   0 -14  28 897.503 103.113  32
   0  14 -28 813.602 105.569  35
   0  14 -28 553.931 103.200  31
   0 -14  28 849.219 111.159  43
   0  14 -28 694.968 103.858  39
   0 -14  28 696.907 95.6950  25
   0  14 -27-60.0322 64.6270  31
   0  14 -27-27.7724 58.1493  35
   0  14 -27-18.2225 65.1727  39
   0 -14  27-11.2147 60.3661  43
   0 -14  27 14.2892 38.4652  29
   0 -14  27 8.32339 43.8445  25
   0  14 -26 773.876 127.368  31
   0  14 -26 744.295 119.287  35
   0  14 -26 856.276 131.067  39
   0 -14  26 959.756 117.091  25
   0 -14  25 1344.78 149.779  32
   0  14 -25 1120.02 160.063  31
   0  14 -25 1198.08 153.409  35
   0  14 -25 1158.17 150.140  40
   0  14 -25 1141.38 158.244  39
   0 -14  25 1280.66 145.771  25
   0  14 -25 933.345 133.569  51
   0 -14  25 1116.65 148.740  57
   0 -14  24 279.027 78.7900  57
   0  14 -24 189.843 63.4707  51
   0  14 -24 188.799 82.5234  35
   0  14 -24 271.741 94.2744  31
   0 -14  24 206.184 70.9380  32
   0  14 -24 232.958 76.9358  47
   0  14 -24 295.251 87.1471  40
   0  14 -24 286.922 72.4528  26
   0  14 -24 209.717 86.6772  23
   0 -14  24 295.158 71.1091  25
   0 -14  23 637.301 115.548  57
   0  14 -23 884.625 121.875  47
   0  14 -23 601.185 122.355  40
   0  14 -23 759.833 135.321  31
   0  14 -23 825.307 126.365  35
   0 -14  23 990.029 122.353  32
   0  14 -23 650.006 112.893  26
   0  14 -23 655.576 128.615  23
   0 -14  23 879.152 114.435  25
   0  14 -22 1350.80 206.387  23
   0  14 -22 1753.97 206.385  40
   0  14 -22 1499.66 192.201  47
   0 -14  22 1610.31 271.151  14
   0  14 -22 1661.54 198.567  35
   0 -14  22 1855.34 196.317  32
   0  14 -22 1512.74 207.408  31
   0  14 -22 1708.69 198.421  26
   0 -14  22 1823.27 191.346  25
   0 -14  22 1936.20 285.922  10
   0 -14  21 597.919 89.4833  25
   0  14 -21 729.875 124.775  23
   0  14 -21 614.141 112.048  40
   0  14 -21 350.578 92.8275  47
   0 -14  21 543.689 163.877  14
   0  14 -21 554.373 101.748  35
   0 -14  21 678.981 98.6747  32
   0  14 -21 353.927 102.547  31
   0  14 -21 306.860 85.0755  26
   0 -14  21 159.026 120.096  10
   0 -14  20-95.8653 114.961   6
   0 -14  20 9.15200 54.7183  25
   0  14 -20 31.1237 76.2949  23
   0  14 -20 12.6166 71.4242  40
   0  14 -20 22.4328 65.3035  47
   0 -14  20 37.0225 96.3969  14
   0 -14  20 111.869 61.8434  32
   0  14 -20-74.6427 80.3467  31
   0  14 -20-58.4062 69.8401  35
   0  14 -20 23.9932 52.4375  26
   0 -14  20 37.3897 88.0592  12
   0 -14  19-89.3502 96.4152   6
   0 -14  19 42.9242 50.4541  25
   0  14 -19 110.297 66.5253  47
   0 -14  19-34.8517 94.7903  14
   0 -14  19 38.6041 56.7156  32
   0  14 -19 78.0561 67.2560  35
   0  14 -19 71.3655 73.4908  31
   0  14 -19-23.0150 54.2225  26
   0 -14  19 35.6883 108.520  12
   0 -14  18 550.521 138.379   6
   0 -14  18 799.016 107.119  25
   0  14 -18 970.545 127.752  47
   0 -14  18 751.170 167.775  14
   0 -14  18 881.573 113.703  32
   0  14 -18 914.288 121.676  35
   0  14 -18 795.699 126.985  31
   0  14 -18 772.658 115.704  26
   0 -14  18 775.463 170.176  12
   0 -14  18 746.630 171.145  10
   0 -14  17 2992.66 384.003  12
   0  14 -17 3395.70 318.192  47
   0 -14  17 2920.40 374.875  14
   0  14 -17 3196.63 323.230  31
   0  14 -17 3539.10 317.846  35
   0  14 -17 3020.30 311.750  26
   0 -14  17 2887.03 300.104  25
   0 -14  17 2476.87 349.858   6
   0 -14  16 1799.93 250.662  12
   0 -14  16 1176.64 197.492   6
   0  14 -16 1177.64 237.898   1
   0  14 -16 1482.93 171.222  51
   0  14 -16 1439.21 173.244  47
   0 -14  16 1584.50 229.950  14
   0  14 -16 1566.67 180.481  31
   0  14 -16 1760.30 173.897  35
   0  14 -16 1449.90 167.997  26
   0 -14  16 1570.76 161.025  25
   0  14 -16 1284.79 179.211  23
   0 -14  15 28.1352 82.9681  12
   0 -14  15 20.9632 62.0111   6
   0  14 -15 70.0160 95.4856   1
   0  14 -15 104.542 53.7826  51
   0  14 -15 91.2616 59.0993  54
   0  14 -15 185.139 64.4191  47
   0 -14  15 26.2688 74.7146  14
   0  14 -15 153.566 67.1029  31
   0  14 -15 52.0083 44.1831  26
   0 -14  15 81.0331 41.8779  25
   0  14 -15 105.422 63.4666  23
   0 -14  14 2783.38 354.144   6
   0  14 -14 3221.51 413.376   1
   0 -14  14 3305.23 381.939  14
   0  14 -14 3735.11 355.237  52
   0  14 -14 3275.23 334.358  54
   0  14 -14 3283.35 335.870  31
   0 -14  14 3521.38 393.741  12
   0  14 -14 3666.62 341.465  23
   0  14 -13 5603.40 667.941   1
   0 -14  13 5869.59 614.704   6
   0 -14  13 6499.19 638.636  14
   0  14 -13 5736.01 637.223  17
   0  14 -13 6288.93 608.425  52
   0  14 -13 6655.67 593.104  31
   0 -14  13 6350.00 646.429  12
   0  14 -13 6505.57 594.980  23
   0  14 -12 9.05438 47.6109  31
   0  14 -12 101.025 105.953   1
   0 -14  12 120.124 54.4217   6
   0 -14  12 70.1654 82.3793  12
   0  14 -12 43.3475 107.816  20
   0 -14  12 145.235 76.6836  14
   0  14 -12 97.9812 84.0823  17
   0  14 -11 5954.54 554.251  31
   0  14 -11 6410.25 660.447   1
   0 -14  11 6373.70 606.688  12
   0  14 -11 5188.57 608.965  17
   0  14 -11 7195.55 688.297  20
   0 -14  11 5275.51 585.024  14
   0  14 -10 5446.85 502.856  31
   0  14 -10 4994.43 591.527   1
   0  14 -10 5099.96 502.476   2
   0 -14  10 5734.21 550.894  12
   0  14 -10 5300.73 570.311  17
   0 -14  10 5339.05 535.048  14
   0  14 -10 5748.54 619.019  20
   0  14  -9 22.6616 45.6082  31
   0 -14   9 113.179 72.8249  12
   0 -14   9 130.346 70.6054  10
   0  14  -9 33.3897 123.113  18
   0  14  -9 190.925 120.078  20
   0 -14   9 62.2440 55.0012  14
   0  14  -9-26.9796 79.5047  17
   0  14  -9 35.5166 115.138   1
   0  14  -9 188.936 65.4220   2
   0  14  -8 5262.72 613.418  18
   0  14  -8 5352.25 586.300  17
   0 -14   8 5054.79 537.782  14
   0  14  -8 7289.15 653.207  20
   0 -14   8 6226.37 559.786  12
   0 -14   8 5617.98 564.674  10
   0  14  -8 5370.42 615.610   1
   0  14  -8 5424.53 521.446   2
   0  14  -7 5013.28 549.374  17
   0  14  -7 5054.96 574.505  18
   0  14  -7 5788.63 590.241  20
   0 -14   7 4761.84 515.630  10
   0 -14   7 5324.46 509.825  12
   0  14  -7 4998.81 481.930   2
   0  14  -7 5191.81 583.307   1
   0 -14   6-27.7095 55.4617  12
   0 -14   6-17.7715 57.5249  10
   0  14  -6 39.9493 56.8006   2
   0  14  -6 111.011 123.249   1
   0  14  -6 35.7795 84.2674  20
   0  14  -6 28.2529 96.6813  17
   0  14  -6-67.7916 121.943  18
   0 -14   5 803.757 120.554  10
   0  14  -5 537.487 159.418  20
   0  14  -5 488.233 141.536  17
   0 -14   4 190.901 61.0368  10
   0 -14   4 184.559 71.4032   8
   0  14  -4 117.108 62.5612   2
   0  14  -4 362.977 140.564  20
   0  14  -4 364.456 141.033  18
   0 -14   3 2094.71 251.621   8
   0 -14   3 2556.12 272.083   9
   0  14  -3 2567.03 325.898  18
   0  14  -3 1891.68 305.598  20
   0  14  -3 1990.38 222.671   2
   0  14  -3 2488.64 323.035   1
   0  14  -2 2481.54 357.334  20
   0  14  -2 2416.61 352.558  18
   0  14  -2 3095.31 374.657   1
   0  14  -2 2771.19 272.299   2
   0  14  -1 2441.83 366.153  20
   0  14  -1 3216.74 379.066   1
   0  14   0 203.874 128.085  20
   0  14   0-67.4609 99.1354   1
   0  14   0 40.0313 67.9702  49
   0  14   1 2701.98 288.460  48
   0  14   1 2744.13 288.299  45
   0  14   1 3256.40 383.022   1
   0  14   1 2967.66 403.632  20
   0  14   1 3510.82 311.996  52
   0  14   1 3032.47 314.562  49
   0  14   1 2685.91 298.141  58
   0  14   2 5834.86 610.956  58
   0  14   2 6629.38 619.621  52
   0  14   2 6653.72 605.359  48
   0  14   2 6736.48 616.213  44
   0  14   2 6490.66 603.143  45
   0  14   2 6265.89 689.799   1
   0  14   3 252.882 70.5700  36
   0  14   3 319.346 85.6398  58
   0  14   3 177.757 78.2534  52
   0  14   3 260.979 73.7885  45
   0  14   3 166.465 71.1767  44
   0  14   3 186.994 54.6023   4
   0  14   3 100.598 96.7987   1
   0  14   3 242.260 60.6022   5
   0  14   4 2899.55 337.691  36
   0  14   4 3766.51 352.572  52
   0  14   4 3705.23 337.721  45
   0  14   4 3723.21 351.305  44
   0  14   4 3182.39 335.232  48
   0  14   4 2652.75 396.230   1
   0  14   5 1361.45 199.485  36
   0  14   5 1941.74 214.053  52
   0  14   5 1909.59 202.000  48
   0  14   5 1925.79 211.513  44
   0  14   6-13.4599 66.8321  52
   0  14   6-14.1025 72.6009  44
   0  14   6 42.6921 62.7043  48
   0  14   7 1886.80 230.535  52
   0  14   7 2063.36 252.815  49
   0  14   7 1952.03 224.927  45
   0  14   7 2286.31 244.292  44
   0  14   7 1976.37 224.944  48
   0  14   8 750.947 143.042  49
   0  14   8 426.035 102.006  52
   0  14   8 544.346 107.522  45
   0  14   8 729.852 109.423  48
   0  14   8 579.652 120.631  44
   0  14   9 25.8272 64.9814  52
   0  14   9-19.0371 94.5677  49
   0  14   9 125.075 68.0462  48
   0  14   9 46.6584 79.1837  44
   0  14   9-22.3300 79.9088  45
   0  14  10-18.9827 95.4223  49
   0  14  10-24.4808 63.0131  52
   0  14  10 46.7880 85.7062  44
   0  14  10 11.3646 67.3583  48
   0  14  11 74.2725 102.641  49
   0  14  11 67.3372 65.0947  52
   0  14  11 133.639 76.0230  48
   0  14  11 291.630 96.2837  44
   0  14  12 17.7824 90.5381  49
   0  14  12 88.7804 81.3871  44
   0  14  12 21.2641 60.2882  48
   0  14  13 133.013 106.987  49
   0  14  13 153.390 82.4185  44
   0  14  13 176.185 67.6087  48
   0  14  14 166.590 78.2257  44
   0  14  14 103.037 55.1884  48
   0  14  14 15.1817 85.3895  49
   0 -14 -14 41.3107 56.0038  26
   0  14  15 107.716 74.8767  49
   0  14  15 11.4371 66.1304  44
   0  14  15 49.3228 47.7929  48
   0  14  16 138.617 72.5010  49
   0  14  16 324.645 75.5842  44
   0  14  17 330.083 75.0519  49
   0  14  17 296.901 65.7702  44
   0  14  18 42.4592 46.5156  49
   0  14  18 5.94802 37.9786  44
   0  15 -29 49.2437 46.3068  31
   0  15 -29 58.8910 43.9252  35
   0  15 -29 66.1421 44.8532  39
   0 -15  29 60.0633 35.7295  25
   0  15 -28-29.8144 51.2123  31
   0  15 -28 14.7032 49.0255  35
   0 -15  28 46.8284 55.0694  43
   0  15 -28 14.9155 54.6576  39
   0 -15  28-17.9175 30.4728  29
   0 -15  28-80.8061 41.3520  25
   0  15 -27 34.4951 55.8820  35
   0 -15  27 17.1335 47.1416  32
   0  15 -27 11.4551 56.2143  31
   0 -15  27 67.4529 63.6906  43
   0  15 -27 36.5420 69.5774  39
   0 -15  27 57.9949 39.0939  29
   0 -15  27-7.84803 43.1980  25
   0 -15  26 8.73726 46.2650  25
   0  15 -26 102.221 65.9551  31
   0 -15  26 85.9307 56.2987  32
   0  15 -26 9.70226 60.1682  35
   0  15 -26 108.916 64.7033  40
   0  15 -26 73.6236 74.4687  39
   0 -15  25 84.3344 53.9383  25
   0  15 -25 96.7125 81.0293  31
   0 -15  25 174.473 65.6881  32
   0  15 -25 116.360 70.6522  35
   0  15 -25 127.231 84.7715  39
   0  15 -25 75.6254 71.1254  40
   0 -15  24 257.017 70.9479  32
   0  15 -24 358.844 83.4454  35
   0  15 -24 175.189 77.1126  31
   0  15 -24 155.846 83.8426  40
   0  15 -24 128.465 68.9047  47
   0  15 -24 180.483 61.6565  51
   0 -15  24 165.291 61.5941  25
   0  15 -23 445.633 81.8333  51
   0  15 -23 418.994 101.539  40
   0  15 -23 370.602 87.6199  47
   0  15 -23 324.763 88.7072  35
   0  15 -23 256.290 94.4168  31
   0 -15  23 392.089 84.0539  32
   0  15 -23 388.438 80.3736  26
   0  15 -23 261.036 91.3008  23
   0 -15  23 421.807 78.9288  25
   0 -15  22-81.9935 97.8881  10
   0 -15  22 282.235 131.498  12
   0  15 -22 142.117 67.3157  51
   0  15 -22 288.136 84.4767  47
   0  15 -22 260.715 86.5203  40
   0 -15  22 319.311 137.531  14
   0  15 -22 164.306 77.6648  35
   0  15 -22 243.892 89.4001  31
   0 -15  22 184.426 67.3717  32
   0  15 -22 137.510 59.8119  26
   0 -15  22 386.092 73.2784  25
   0  15 -22 125.500 79.5377  23
   0 -15  21 394.004 138.891  12
   0  15 -21 527.830 95.2090  51
   0  15 -21 453.922 98.3187  47
   0  15 -21 590.548 114.025  40
   0 -15  21 658.352 161.558  14
   0 -15  21 519.000 94.0474  32
   0  15 -21 738.924 120.593  31
   0  15 -21 407.108 96.5579  35
   0  15 -21 518.718 92.8456  26
   0 -15  21 494.530 86.8453  25
   0  15 -20 3240.74 371.428  51
   0  15 -20 3670.98 377.363  47
   0  15 -20 3679.53 384.255  40
   0 -15  20 3772.80 458.953  14
   0  15 -20 3616.91 387.471  31
   0  15 -20 3792.69 378.052  35
   0 -15  20 4460.29 379.564  32
   0  15 -20 3682.84 375.505  26
   0 -15  20 4075.02 369.893  25
   0 -15  20 3432.04 456.056  12
   0 -15  19 1702.04 246.721   6
   0  15 -19 1517.81 186.849  51
   0  15 -19 1713.36 203.778  40
   0  15 -19 1596.16 190.966  47
   0 -15  19 1856.73 267.475  14
   0  15 -19 1822.48 196.924  35
   0 -15  19 1934.40 191.432  32
   0  15 -19 1798.82 204.656  31
   0 -15  19 1362.51 174.550  25
   0  15 -19 1419.59 183.445  26
   0 -15  19 2101.57 292.664  10
   0 -15  19 1783.46 271.909  12
   0 -15  18 761.750 165.328  12
   0 -15  18 586.016 153.970  10
   0 -15  18 640.923 135.917   6
   0  15 -18 522.692 94.9077  51
   0  15 -18 631.082 106.255  47
   0 -15  18 525.621 139.658  14
   0  15 -18 538.175 105.527  31
   0  15 -18 399.972 90.0543  35
   0 -15  18 560.723 90.5516  32
   0  15 -18 558.869 90.2889  26
   0 -15  18 491.275 82.3595  25
   0  15 -18 485.420 104.903  23
   0 -15  17 1889.76 267.584  10
   0 -15  17 1633.75 253.696  12
   0 -15  17 1275.59 212.422   6
   0  15 -17 1390.68 180.144  51
   0  15 -17 1658.34 190.609  47
   0 -15  17 1843.35 255.084  14
   0  15 -17 1597.56 194.198  31
   0 -15  17 1668.45 179.841  32
   0  15 -17 1670.79 183.073  35
   0 -15  17 1741.15 173.548  25
   0  15 -17 1551.24 197.775  23
   0 -15  16 733.940 175.851  10
   0 -15  16 1450.58 208.121  12
   0  15 -16 1037.05 199.118   1
   0 -15  16 850.194 154.545   6
   0  15 -16 903.465 128.723  51
   0  15 -16 943.186 128.273  54
   0  15 -16 1137.45 135.931  47
   0 -15  16 1057.72 180.563  14
   0  15 -16 999.438 136.408  31
   0  15 -16 839.126 119.922  35
   0 -15  16 844.659 110.599  25
   0  15 -16 1037.47 139.447  23
   0  15 -15-37.8410 102.915   1
   0  15 -15 37.4335 55.4780   5
   0  15 -15 49.9260 45.7400   4
   0 -15  15 26.5660 72.2548  14
   0  15 -15-68.4540 61.9048  51
   0  15 -15-19.8220 59.7746  54
   0  15 -15-110.813 87.0015  52
   0  15 -15-33.5460 58.2400  31
   0 -15  15 127.066 86.3962  10
   0 -15  15-29.1090 79.1696  12
   0  15 -15 11.8239 52.5206  23
   0  15 -14 1873.13 218.869  54
   0  15 -14 1892.69 230.771  52
   0  15 -14 1956.17 212.313  51
   0  15 -14 2780.72 371.266  20
   0 -15  14 1846.87 254.402  14
   0  15 -14 2247.55 221.049  31
   0 -15  14 2871.72 305.325  10
   0 -15  14 2495.74 289.866  12
   0  15 -14 1943.27 301.599   1
   0  15 -14 1730.30 210.786   5
   0  15 -14 1868.71 209.122   4
   0  15 -13 13.0878 67.7086  52
   0  15 -13 100.697 63.1042  54
   0  15 -13 36.7186 46.6297  51
   0  15 -13 64.9188 53.4274  47
   0  15 -13 48.1279 107.077  20
   0 -15  13 91.0134 71.7651  14
   0  15 -13 109.035 57.0475  31
   0 -15  13 102.840 75.8185  12
   0 -15  13 114.974 81.6367  10
   0  15 -13 116.057 54.8615   4
   0  15 -13 119.857 61.7821   5
   0  15 -13-37.1155 101.159   1
   0  15 -12 51.0538 66.2086  54
   0  15 -12 51.2831 71.2696  52
   0  15 -12 52.6341 55.6502  47
   0  15 -12-45.9619 108.313  20
   0 -15  12 62.7737 65.8153  14
   0  15 -12 82.1897 77.6387  17
   0  15 -12 56.2121 50.5629  31
   0 -15  12 96.5582 80.4896  12
   0 -15  12-27.2961 74.3274  10
   0  15 -12 83.8701 50.7143   4
   0  15 -12 9.28528 56.1175   5
   0  15 -12-37.3391 97.2939   1
   0  15 -11 206.870 73.0052  54
   0  15 -11 25.2001 66.0459  52
   0  15 -11 190.452 58.8573  47
   0  15 -11 168.185 56.9785  31
   0  15 -11 150.803 61.7351   5
   0  15 -11 170.823 63.1210   4
   0  15 -11 226.686 133.593   1
   0 -15  11 203.219 88.2834  12
   0 -15  11 362.161 108.630  10
   0 -15  11 324.032 89.9413  14
   0  15 -11 132.501 116.091  20
   0  15 -11 285.230 115.279  17
   0 -15  10 757.928 134.868  14
   0  15 -10 1108.80 221.950  20
   0  15 -10 969.759 179.486  17
   0  15 -10 969.913 134.153  54
   0  15 -10 1017.50 140.921  52
   0  15 -10 901.214 113.915  31
   0 -15  10 1369.13 184.199  10
   0 -15  10 800.883 147.394  12
   0  15 -10 731.922 184.677   1
   0 -15   9 23.0564 67.8735  10
   0 -15   9 58.3023 63.0642  12
   0  15  -9 41.3956 97.5960  20
   0 -15   9 76.2242 52.3587  14
   0  15  -9 30.0409 85.1500  17
   0  15  -9 39.2925 106.950   1
   0  15  -8 6599.89 707.538  17
   0  15  -8 7286.59 746.630  18
   0  15  -8 7769.65 760.025  20
   0 -15   8 6925.72 678.946  10
   0 -15   8 6716.93 663.159  12
   0  15  -8 6483.80 734.878   1
   0  15  -8 6608.15 633.388   2
   0  15  -7 3096.72 436.439  18
   0  15  -7 3534.68 424.679  17
   0  15  -7 3311.35 439.718  20
   0 -15   7 4230.44 399.411  10
   0 -15   7 3374.29 371.844  12
   0  15  -7 3491.53 350.719   2
   0  15  -7 4213.47 474.572   1
   0 -15   6 224.802 80.2971  10
   0  15  -6 238.281 122.360  20
   0  15  -6 200.658 145.726   1
   0  15  -5 9098.00 908.830  20
   0 -15   5 8411.76 837.417   8
   0  15  -4 8981.96 924.017   1
   0  15  -4 8810.26 929.158  20
   0  15  -3 236.243 83.2451  49
   0  15  -3 311.575 78.2192  52
   0  15  -3 193.331 111.501   1
   0  15  -3 123.529 122.813  20
   0  15  -2 2314.47 234.189  52
   0  15  -2 2213.61 240.813  49
   0  15  -2 1680.92 218.681  58
   0  15  -2 1899.31 300.557   1
   0  15  -2 2184.91 221.644   5
   0  15  -2 1946.77 214.638   4
   0  15  -2 2528.73 343.392  20
   0  15  -1 1068.95 131.170  45
   0  15  -1 986.822 132.146  48
   0  15  -1 1196.61 158.641  49
   0  15  -1 1044.22 142.248  58
   0  15  -1 1110.68 141.003  54
   0  15  -1 1256.54 154.543  52
   0  15  -1 935.911 207.304   1
   0  15  -1 1201.61 133.559   4
   0  15  -1 1099.69 138.338   5
   0  15  -1 779.540 204.095  20
   0  15   0 127.846 56.0971  48
   0  15   0 122.580 56.7643  45
   0  15   0 133.881 126.366  20
   0  15   0-34.4352 57.0955  58
   0  15   0 27.5148 57.2534  54
   0  15   0 38.2419 73.6190  52
   0  15   0 43.7909 71.6467  49
   0  15   0 8.23081 46.7223   4
   0  15   0 74.3655 105.304   1
   0  15   0 9.23225 54.3467   5
   0  15   1-10.5088 58.3497  36
   0  15   1 30.3577 74.4274  49
   0  15   1 48.0851 61.1740  58
   0  15   1-39.2216 68.8624  52
   0  15   1 19.1720 51.6078  48
   0  15   1 125.531 62.7255  44
   0  15   1-17.0974 57.3542  45
   0  15   1-16.4213 46.0492   4
   0  15   1 37.0013 91.8665   1
   0  15   1 27.5645 53.0208   5
   0  15   2 243.552 72.7118  36
   0  15   2 226.907 75.1238  58
   0  15   2 200.947 84.1979  52
   0  15   2 411.232 80.0802  45
   0  15   2 276.993 77.4270  44
   0  15   2 240.298 70.0094  48
   0  15   2 164.674 63.7467   5
   0  15   2 258.732 110.638   1
   0  15   2 221.026 59.2380   4
   0  15   3 23.2942 62.0446  36
   0  15   3 54.7345 71.2827  52
   0  15   3-46.7382 66.0734  45
   0  15   3 25.4268 62.3590  44
   0  15   3 36.6654 76.1804   1
   0  15   3-8.07655 46.1994   4
   0  15   3 99.5340 54.1332   5
   0  15   4 85.3649 66.3288  36
   0  15   4-41.7082 74.0252  52
   0  15   4-35.5803 79.0051   1
   0  15   4 40.2124 71.3704  44
   0  15   4-48.8699 67.7671  45
   0  15   5-22.1440 58.3286  48
   0  15   5-14.0795 67.2512  44
   0  15   5-14.0156 73.0019  52
   0  15   6-88.1112 78.3170  44
   0  15   6 11.3366 58.5284  48
   0  15   6-69.9227 80.7979  52
   0  15   7 560.792 111.417  44
   0  15   7 416.937 99.4451  45
   0  15   7 668.847 100.883  48
   0  15   7 379.066 120.394  49
   0  15   7 289.286 97.4149  52
   0  15   8 1813.05 201.101  48
   0  15   8 1697.06 214.750  44
   0  15   8 1773.17 207.492  45
   0  15   8 1935.89 235.368  49
   0  15   8 1454.07 199.208  52
   0  15   9-61.7705 93.1240  44
   0  15   9 11.5765 62.9693  48
   0  15   9 19.0679 94.6776  49
   0  15   9 12.6451 65.1007  52
   0  15  10 1607.29 196.725  44
   0  15  10 1045.97 167.056  52
   0  15  10 1339.88 206.486  49
   0  15  11 1398.88 162.628  48
   0  15  11 1122.27 170.804  44
   0  15  11 1280.21 186.791  49
   0  15  12-10.0549 58.7270  48
   0  15  12-136.876 87.4218  44
   0  15  12 49.8156 93.2127  49
   0  15  13 751.691 114.923  44
   0  15  13 572.347 96.4985  48
   0  15  13 529.028 126.683  49
   0  15  14 456.561 86.0460  44
   0  15  14 255.537 65.1398  48
   0  15  14 335.160 92.6575  49
   0  15  15 85.8559 59.5202  44
   0  15  15-22.9970 62.6143  49
   0  15  16 77.4651 51.9533  44
   0  15  16 56.6534 57.7336  49
   0  15  17 108.312 41.5633  44
   0  15  17 71.7564 44.3753  49
   0  16 -29 311.849 65.4087  31
   0  16 -29 444.942 68.1946  39
   0 -16  29 342.525 67.2838  43
   0 -16  28 101.000 42.5145  32
   0  16 -28 52.4140 45.9611  35
   0  16 -28 148.372 57.5175  31
   0 -16  28 93.3222 64.0388  43
   0  16 -28 193.681 62.7693  39
   0 -16  28 126.393 39.0709  29
   0 -16  28 49.0507 37.6719  25
   0 -16  27 333.377 68.1394  32
   0  16 -27 280.282 76.4561  31
   0  16 -27 446.796 76.2773  35
   0  16 -27 389.881 71.1536  40
   0  16 -27 316.245 84.1716  39
   0 -16  27 297.613 62.7462  29
   0 -16  27 512.771 71.8444  25
   0  16 -26 429.207 87.0623  35
   0  16 -26 386.275 92.7303  31
   0 -16  26 474.473 85.1549  32
   0  16 -26 414.674 101.695  39
   0  16 -26 670.155 97.1878  40
   0 -16  26 551.348 82.5026  25
   0  16 -25 226.372 75.1947  35
   0 -16  25 220.524 64.5847  32
   0  16 -25 302.759 83.5885  31
   0  16 -25 513.587 104.189  39
   0  16 -25 305.603 83.0267  40
   0 -16  25 236.304 66.0014  25
   0  16 -24 94.7105 60.0228  35
   0 -16  24 136.400 63.1578  32
   0  16 -24 97.9870 81.8275  31
   0  16 -24 36.1898 74.9285  40
   0  16 -24 129.106 65.8332  47
   0 -16  24 36.5411 47.5951  25
   0  16 -23 2113.72 221.400  40
   0  16 -23 1691.19 204.981  47
   0  16 -23 1590.08 199.979  35
   0  16 -23 1556.59 212.209  31
   0 -16  23 2153.14 208.508  32
   0 -16  23 1935.05 199.082  25
   0  16 -23 1627.39 194.978  51
   0  16 -22-42.1241 54.8440  51
   0  16 -22 52.9670 81.1943  40
   0  16 -22 23.4503 67.0161  47
   0 -16  22-39.2611 87.1809  14
   0  16 -22-33.5119 61.3905  35
   0  16 -22 73.8303 75.1289  31
   0 -16  22 75.0158 58.2914  32
   0 -16  22-80.7770 105.163  12
   0 -16  22-18.3342 48.8149  25
   0  16 -21-65.5812 63.0618  51
   0  16 -21-26.8664 78.9224  40
   0  16 -21-11.9215 67.4946  47
   0 -16  21 76.4928 90.0808  14
   0  16 -21-11.1336 67.1423  35
   0 -16  21-31.5329 60.6434  32
   0  16 -21 44.1975 68.4299  31
   0 -16  21 39.6206 87.9808  12
   0 -16  21 17.7881 48.3827  25
   0  16 -20-66.5537 54.4088  51
   0  16 -20-53.8710 83.2690  40
   0  16 -20 23.9351 72.1863  47
   0 -16  20-73.3528 103.829  14
   0 -16  20 10.1751 54.2045  32
   0  16 -20-14.4468 70.8485  31
   0  16 -20 54.4436 61.0707  35
   0 -16  20 120.478 109.228  10
   0 -16  20 38.5017 104.720  12
   0 -16  20-34.0149 49.5393  25
   0  16 -19 110.605 59.2756  51
   0  16 -19 174.084 86.9517  40
   0  16 -19 130.808 73.2238  47
   0 -16  19-34.8683 95.0636  14
   0  16 -19 13.9941 63.4688  31
   0 -16  19 155.723 59.5667  32
   0  16 -19 20.9403 59.0851  35
   0 -16  19 194.869 106.203  10
   0 -16  19-36.8946 82.1998  12
   0 -16  19 64.1826 50.4432  25
   0  16 -18 500.815 95.1173  51
   0  16 -18 878.242 118.456  47
   0  16 -18 953.328 134.316  40
   0 -16  18 887.968 170.668  14
   0  16 -18 755.342 104.510  35
   0  16 -18 695.396 112.289  31
   0 -16  18 535.910 94.9902  32
   0 -16  18 457.994 141.276  12
   0 -16  18 413.324 143.294  10
   0 -16  18 570.322 88.2083  25
   0  16 -17 2891.91 265.689  47
   0 -16  17 2554.67 248.389  32
   0  16 -17 2612.65 265.224  31
   0 -16  17 2614.80 324.248  14
   0  16 -17 2495.58 404.721  20
   0 -16  17 1807.88 307.899  12
   0 -16  17 2778.06 343.610  10
   0  16 -17 2022.72 252.001  54
   0  16 -17 2178.68 251.184  51
   0  16 -16 72.3291 56.3956  51
   0  16 -16 106.836 73.7165  54
   0 -16  16 147.521 50.7112  32
   0  16 -16 71.8814 62.3817  31
   0  16 -16 348.093 164.483  20
   0 -16  16 229.753 101.264  14
   0 -16  16 34.5264 86.2249  10
   0 -16  16 94.8139 96.5500  12
   0  16 -16 41.1680 97.4095   1
   0  16 -16 116.719 54.4920   4
   0  16 -16 100.911 58.4301   5
   0  16 -15 4437.48 447.856  54
   0  16 -15 5396.65 472.337  52
   0  16 -15 4670.53 445.299  51
   0  16 -15 4702.36 588.042  20
   0 -16  15 4915.06 508.317  14
   0  16 -15 4849.20 452.228  31
   0 -16  15 4661.49 513.049  12
   0 -16  15 4789.56 526.959  10
   0  16 -15 4219.95 543.199   1
   0  16 -15 4520.78 441.097   4
   0  16 -15 4023.38 441.892   5
   0  16 -14 4982.30 480.454  51
   0  16 -14 5140.62 502.461  52
   0  16 -14 5183.87 488.431  54
   0  16 -14 5308.69 484.249  47
   0  16 -14 6758.08 667.342  20
   0 -16  14 3979.19 516.731  14
   0  16 -14 5445.51 487.070  31
   0 -16  14 4794.92 543.842  12
   0 -16  14 5651.24 569.217  10
   0  16 -14 4430.49 474.816   4
   0  16 -14 4559.98 578.059   1
   0  16 -14 5205.28 483.915   5
   0  16 -13 134.161 52.5838  51
   0  16 -13 221.000 82.5060  52
   0  16 -13 120.788 69.1859  54
   0  16 -13 126.025 63.5887  47
   0  16 -13 50.6550 112.944  20
   0 -16  13 159.531 78.6578  14
   0  16 -13 40.5533 56.0865  31
   0 -16  13 79.7117 81.4352  12
   0 -16  13 210.980 98.0959  10
   0  16 -13 63.4324 53.7446   4
   0  16 -13 122.164 111.215   1
   0  16 -13 171.103 67.3631   5
   0  16 -12 6038.71 535.287   4
   0  16 -12 5709.51 537.917   5
   0  16 -12 5347.22 642.663   1
   0  16 -12 5571.24 542.514  54
   0  16 -12 5887.62 553.499  52
   0  16 -12 5715.52 534.158  51
   0  16 -12 5599.91 532.977  47
   0 -16  12 4674.45 562.315  14
   0  16 -12 5447.07 532.672  31
   0 -16  12 5265.60 582.529  12
   0 -16  12 6037.68 607.857  10
   0  16 -12 6590.86 691.269  20
   0  16 -11 6584.67 610.095   4
   0  16 -11 6471.92 612.345   5
   0  16 -11 6206.36 721.256   1
   0  16 -11 7179.23 631.301  52
   0  16 -11 6633.22 617.625  54
   0  16 -11 6476.16 607.635  51
   0  16 -11 6670.02 607.309  47
   0 -16  11 5501.12 632.959  14
   0  16 -11 6645.75 607.660  31
   0 -16  11 6585.32 671.953  10
   0 -16  11 5529.25 646.508  12
   0  16 -11 6744.89 742.448  20
   0  16 -10 529.730 107.858  54
   0  16 -10 538.365 108.764  49
   0  16 -10 437.998 100.667  52
   0  16 -10 734.328 186.472  20
   0  16 -10 645.324 89.0364  47
   0  16 -10 599.604 93.1724   4
   0  16 -10 494.688 98.0933   5
   0  16 -10 466.237 166.681   1
   0 -16  10 519.912 117.838  12
   0 -16  10 491.651 119.517  10
   0  16  -9 367.967 93.7994  52
   0  16  -9 505.680 96.4047  54
   0  16  -9 352.752 95.0838  49
   0  16  -9 501.646 87.0326   4
   0  16  -9 602.813 177.132   1
   0  16  -9 449.159 92.9784   5
   0 -16   9 459.938 105.035  12
   0 -16   9 683.967 132.213  10
   0  16  -9 449.257 151.041  20
   0  16  -8 1915.84 228.214  52
   0  16  -8 1846.22 220.354  54
   0  16  -8 1705.26 223.038  49
   0  16  -8 2183.67 223.933   5
   0  16  -8 1991.94 215.034   4
   0  16  -8 1915.30 311.411   1
   0 -16   8 2355.25 266.489  10
   0 -16   8 2196.95 245.930  12
   0  16  -8 1726.23 305.286  20
   0  16  -7 602.136 93.4258  58
   0  16  -7 428.916 98.6198  49
   0  16  -7 673.628 111.946  52
   0  16  -7 553.666 89.8624   4
   0  16  -7 564.198 99.2424   5
   0  16  -7 524.441 160.090   1
   0 -16   7 318.064 96.3878  10
   0  16  -7 483.139 164.480  20
   0  16  -6 270.080 79.9657  49
   0  16  -6 53.6166 68.0907  54
   0  16  -6 126.124 59.2012  58
   0 -16   6 95.0913 62.7062   8
   0  16  -6 43.8914 91.7157  20
   0  16  -5-53.4648 52.4433  58
   0  16  -5-13.7232 68.9987  49
   0  16  -5 31.5249 69.5269  54
   0  16  -5 38.0629 54.9142   4
   0  16  -5 96.2735 68.7535   5
   0  16  -5 220.702 134.217  20
   0  16  -4 8.11999 45.0963  48
   0  16  -4-39.0828 67.8547  52
   0  16  -4 61.8983 70.6182  54
   0  16  -4 10.9352 55.6521  58
   0  16  -4 14.0382 64.2762  49
   0  16  -4-42.1728 65.7109   5
   0  16  -4 212.628 120.379   1
   0  16  -4 46.8221 57.4341   4
   0  16  -4 89.2457 92.6945  20
   0  16  -3 430.863 72.7117  45
   0  16  -3 463.640 78.0645  48
   0  16  -3 407.758 154.493  20
   0  16  -3 317.280 93.0558  49
   0  16  -3 368.916 92.6588  52
   0  16  -3 393.388 83.2814  58
   0  16  -3 345.912 87.5620  54
   0  16  -3 280.189 83.6863   5
   0  16  -3 387.167 76.2226   4
   0  16  -3 209.366 131.551   1
   0  16  -2 2867.41 278.470  48
   0  16  -2 2484.16 272.992  45
   0  16  -2 2768.29 390.928  20
   0  16  -2 2440.46 276.804  36
   0  16  -2 3145.44 310.405  49
   0  16  -2 2494.92 285.077  58
   0  16  -2 2890.05 300.415  52
   0  16  -2 2714.27 283.859  54
   0  16  -2 3008.26 287.446   5
   0  16  -2 2980.72 387.633   1
   0  16  -2 2874.88 279.745   4
   0  16  -1 437.933 87.8643  44
   0  16  -1 497.093 85.9627  48
   0  16  -1 503.358 89.2460  45
   0  16  -1 471.421 157.712  20
   0  16  -1 391.185 82.1477  36
   0  16  -1 271.192 84.7609  54
   0  16  -1 420.732 94.2940  58
   0  16  -1 558.602 109.018  52
   0  16  -1 551.051 108.152  49
   0  16  -1 450.371 152.592   1
   0  16  -1 434.954 88.8509   5
   0  16  -1 540.836 84.2430   4
   0  16   0 911.191 145.127  36
   0  16   0 1311.69 164.179  58
   0  16   0 1222.33 169.176  52
   0  16   0 1629.06 187.852  49
   0  16   0 1486.52 162.549  44
   0  16   0 1263.99 151.389  45
   0  16   0 1293.50 154.318  48
   0  16   0 1063.95 148.451   5
   0  16   0 1326.19 150.639   4
   0  16   0 1099.84 227.461   1
   0  16   1 3893.63 428.000  36
   0  16   1 4042.94 436.672  58
   0  16   1 4480.25 453.557  49
   0  16   1 4784.66 447.622  52
   0  16   1 4724.39 437.764  44
   0  16   1 5104.79 434.162  48
   0  16   1 4846.65 428.286  45
   0  16   1 3966.33 519.605   1
   0  16   1 4284.57 427.377   5
   0  16   1 3866.14 418.671   4
   0  16   2 245.218 80.7904  36
   0  16   2 256.962 86.5580  58
   0  16   2 316.526 92.2541  52
   0  16   2 200.611 78.6397  45
   0  16   2 553.263 90.1486  48
   0  16   2 267.257 85.5381  44
   0  16   2 160.525 116.757   1
   0  16   2 413.628 77.0003   5
   0  16   2 298.921 68.7765   4
   0  16   3 2003.45 248.830  36
   0  16   3 2254.71 260.611  52
   0  16   3 2697.02 265.952  44
   0  16   3 2725.80 256.170  45
   0  16   3 2108.17 241.931   5
   0  16   3 2350.13 337.190   1
   0  16   4 2922.31 360.331  36
   0  16   4 3535.54 360.116  45
   0  16   4 4300.14 380.036  44
   0  16   4 3912.45 380.139  52
   0  16   5 128.293 69.1546  48
   0  16   5 72.5470 72.6468  44
   0  16   5 116.052 76.1203  52
   0  16   6 1194.71 167.343  44
   0  16   6 1250.03 156.418  48
   0  16   6 1024.41 158.532  52
   0  16   7 1004.75 137.759  48
   0  16   7 1198.27 160.483  44
   0  16   7 769.110 136.707  52
   0  16   8 245.893 80.6531  48
   0  16   8 60.6047 79.0638  44
   0  16   8 116.936 74.6840  52
   0  16   8 190.403 103.290  49
   0  16   9-29.6824 77.3055  44
   0  16   9 22.8611 59.5508  48
   0  16   9-35.8512 60.8266  52
   0  16   9-55.6084 90.8940  49
   0  16  10 71.1070 77.4618  44
   0  16  10 54.6548 62.6114  48
   0  16  10 106.006 91.0467  49
   0  16  10 10.5422 56.2850  52
   0  16  11-53.2096 72.4082  44
   0  16  11-20.3547 59.8579  48
   0  16  11-16.4589 86.7248  49
   0  16  12-45.6852 56.0571  48
   0  16  12 48.4647 67.2869  44
   0  16  12-44.8901 86.3447  49
   0  16  13 149.857 69.1146  44
   0  16  13 195.306 59.1344  48
   0  16  13 92.6188 75.4289  49
   0  16  14 9.10082 50.5203  44
   0  16  14-11.3526 60.4472  49
   0  16  15 65.8192 48.1734  44
   0  16  15 93.2678 57.5901  49
   0  16  16 242.539 58.1004  49
   0  17 -30-46.4617 32.1306  39
   0 -17  29 62.7203 33.3637  32
   0  17 -29 82.3414 41.2945  31
   0  17 -29 112.003 50.8255  39
   0 -17  29 89.7960 46.5658  43
   0  17 -28 8.49833 48.1101  31
   0 -17  28 6.91513 37.6116  32
   0 -17  28-27.4318 56.5237  43
   0  17 -28 43.8788 55.9585  39
   0 -17  28 5.96760 32.1181  29
   0 -17  28-21.3719 33.0278  25
   0 -17  27 48.1908 43.7891  32
   0  17 -27 13.6984 46.3530  35
   0  17 -27 19.9625 53.2306  31
   0  17 -27 22.2630 53.7967  40
   0  17 -27 8.82597 66.1660  39
   0 -17  27 35.8879 36.2060  29
   0 -17  27 57.7302 38.1382  25
   0 -17  26 502.023 77.8462  32
   0  17 -26 303.380 70.5980  35
   0  17 -26 270.675 75.6285  31
   0  17 -26 394.749 93.5521  39
   0  17 -26 346.271 79.4434  40
   0 -17  26 269.963 59.5797  25
   0  17 -25-53.5911 56.5904  35
   0 -17  25-29.0651 50.5166  32
   0  17 -25-61.9849 62.3697  31
   0  17 -25-43.5741 73.1133  40
   0  17 -25 89.4079 82.3450  39
   0 -17  25-15.8975 40.9997  25
   0  17 -24 347.971 78.7463  35
   0  17 -24 491.507 95.1518  31
   0 -17  24 437.650 83.1705  32
   0  17 -24 246.807 78.6248  47
   0  17 -24 264.976 91.5854  40
   0 -17  24 233.975 63.7103  25
   0  17 -23 2433.64 257.466  31
   0 -17  23 2571.28 245.545  32
   0  17 -23 1973.12 238.904  35
   0  17 -23 2300.44 248.782  47
   0  17 -23 2609.26 260.504  40
   0 -17  23 2066.22 230.337  25
   0  17 -23 2119.56 233.802  51
   0  17 -22 224.994 76.2561  47
   0  17 -22 227.528 91.6026  40
   0  17 -22 20.8714 66.3822  35
   0  17 -22 170.588 73.9361  31
   0 -17  22 73.4008 57.4102  32
   0  17 -22 140.422 55.5621  51
   0 -17  22 102.044 47.4362  25
   0  17 -21 1781.19 218.513  51
   0  17 -21 2203.80 245.339  40
   0  17 -21 2144.62 235.656  47
   0 -17  21 2726.42 326.736  14
   0  17 -21 1967.67 224.448  35
   0  17 -21 2127.31 242.027  31
   0 -17  21 2276.66 227.955  32
   0 -17  21 1893.52 212.586  25
   0 -17  21 2061.64 306.359  12
   0 -17  21 2219.78 318.682  10
   0  17 -20 1492.33 199.336  51
   0  17 -20 1867.07 225.759  40
   0  17 -20 1932.79 216.554  47
   0  17 -20 2840.32 412.406  20
   0 -17  20 2090.38 291.153  14
   0  17 -20 1863.89 219.271  31
   0 -17  20 2180.69 209.774  32
   0  17 -20 1635.43 201.516  35
   0 -17  20 1816.74 194.005  25
   0 -17  20 1849.43 285.002  12
   0 -17  20 2145.94 308.277  10
   0  17 -19 13.8426 79.8633  40
   0  17 -19-48.8302 67.0920  47
   0  17 -19-66.3636 127.620  20
   0 -17  19-34.3382 97.2009  14
   0  17 -19 59.5873 59.8941  35
   0 -17  19 9.66178 49.7475  32
   0  17 -19 13.7331 60.0352  31
   0 -17  19 39.4543 97.9524  10
   0 -17  19 37.2264 87.6795  12
   0  17 -19 32.6835 54.7728  51
   0  17 -18 1155.50 158.413  40
   0  17 -18 1061.35 143.717  47
   0 -17  18 1105.26 194.406  14
   0  17 -18 1158.66 267.726  20
   0  17 -18 1003.83 141.746  31
   0 -17  18 1002.98 129.855  32
   0 -17  18 818.161 183.222  12
   0 -17  18 803.624 191.614  10
   0  17 -18 953.133 129.893  51
   0  17 -17 108.646 81.0855  40
   0 -17  17 200.413 58.4643  32
   0  17 -17 113.473 60.9968  31
   0 -17  17 152.877 93.4780  14
   0  17 -17 62.0056 129.160  20
   0 -17  17 147.883 96.7577  10
   0 -17  17 169.732 100.193  12
   0  17 -17 10.6764 51.9127  51
   0  17 -16 126.020 71.4852  54
   0  17 -16 10.4801 57.1252  51
   0  17 -16 297.634 147.827  20
   0 -17  16 142.674 86.8417  14
   0  17 -16 48.0220 58.2206  31
   0 -17  16 147.792 56.6863  32
   0 -17  16 71.2628 88.5369  10
   0 -17  16-32.2836 91.4578  12
   0  17 -16 32.1696 59.0476   5
   0  17 -16-43.9739 97.7150   1
   0  17 -16-9.57035 51.0954   4
   0  17 -15 61.6783 50.4401  51
   0  17 -15 119.799 78.0083  52
   0  17 -15-46.3692 79.3638  54
   0  17 -15 88.3443 64.3269  47
   0  17 -15-57.2337 110.079  20
   0 -17  15 185.966 88.5093  14
   0 -17  15-7.70928 43.2704  32
   0  17 -15-11.3942 54.4499  31
   0 -17  15-30.6252 79.7666  12
   0 -17  15 68.5697 80.7728  10
   0  17 -15 176.556 120.055   1
   0  17 -15-43.1379 58.0792   5
   0  17 -15 38.5814 55.6817   4
   0  17 -14 147.216 81.9210  52
   0  17 -14 46.9764 73.9781  54
   0  17 -14 212.200 59.1069  51
   0  17 -14 126.935 64.0406  47
   0  17 -14 55.0384 122.344  20
   0 -17  14 49.2006 67.1433  14
   0 -17  14 7.21437 41.2373  32
   0  17 -14-10.8275 51.3187  31
   0 -17  14 144.925 99.3500  12
   0 -17  14-32.9396 73.3633  10
   0  17 -14-44.2170 98.3481   1
   0  17 -14 86.7370 62.8070   5
   0  17 -14 116.805 55.3978   4
   0  17 -13 49.8510 49.5254  51
   0  17 -13 47.5826 72.3527  54
   0  17 -13-29.0471 68.4267  52
   0  17 -13 20.1802 57.6868  47
   0  17 -13 106.450 132.143  20
   0  17 -13 20.5674 48.4623  31
   0 -17  13-109.422 83.1881  12
   0 -17  13-63.1699 96.0458  10
   0  17 -13-10.9493 60.7994   5
   0  17 -13 88.7323 53.6445   4
   0  17 -13 44.5939 105.037   1
   0  17 -12 300.729 97.5940  54
   0  17 -12 158.144 53.8424  51
   0  17 -12 143.735 82.8907  52
   0  17 -12 182.469 65.8969  47
   0  17 -12 310.187 152.678  20
   0  17 -12 178.494 58.6780  36
   0 -17  12 60.3983 86.9292  10
   0 -17  12 179.998 87.0920  12
   0  17 -12 260.392 68.5611   4
   0  17 -12 166.451 69.8509   5
   0  17 -12 90.1075 123.539   1
   0  17 -11 2156.05 252.016  54
   0  17 -11 2252.11 260.425  52
   0  17 -11 2641.20 242.603  47
   0  17 -11 1660.95 330.107  20
   0  17 -11 2365.96 243.406  36
   0 -17  11 2505.67 309.007  10
   0 -17  11 1898.23 274.774  12
   0  17 -11 2178.52 240.495   4
   0  17 -11 2058.75 339.253   1
   0  17 -11 2356.81 250.219   5
   0  17 -10 42.4942 69.4921  52
   0  17 -10 118.001 75.9762  49
   0  17 -10 48.4974 76.7816  54
   0  17 -10 20.9296 63.1559  40
   0  17 -10 8.70315 45.9049  47
   0  17 -10 148.133 102.592  20
   0  17 -10 29.9289 49.5997  36
   0 -17  10-27.2661 67.7383  10
   0 -17  10 22.2605 58.0170  12
   0  17 -10 51.6264 57.3746   4
   0  17 -10-11.4525 65.5042   5
   0  17 -10 46.4435 115.327   1
   0  17  -9 3512.48 343.820  58
   0  17  -9 3725.37 354.156  54
   0  17  -9 3508.95 359.250  52
   0  17  -9 3275.71 358.499  49
   0  17  -9 3373.09 339.256  40
   0  17  -9 3508.39 333.822  47
   0  17  -9 2337.37 417.774  20
   0  17  -9 3155.57 338.011  36
   0 -17   9 3489.69 391.766  10
   0  17  -9 3374.53 455.582   1
   0  17  -9 3419.05 340.032   4
   0  17  -9 3440.98 347.676   5
   0  17  -8 5856.45 566.007   4
   0  17  -8 5830.63 568.413   5
   0  17  -8 5614.28 681.947   1
   0  17  -8 5822.76 555.468  47
   0  17  -8 5961.28 562.471  40
   0  17  -8 5748.37 566.661  58
   0  17  -8 6300.25 585.315  49
   0  17  -8 6880.77 587.482  52
   0 -17   8 5581.67 607.470  10
   0  17  -8 5745.11 690.544  20
   0  17  -7 448.601 98.5331  52
   0  17  -7 314.127 75.5663  58
   0  17  -7 322.072 91.6889  49
   0  17  -7 252.995 72.6240  40
   0  17  -7 384.829 158.082  20
   0 -17   7 213.642 97.6550   8
   0  17  -7 377.517 167.913   1
   0  17  -6 3884.31 417.146  36
   0  17  -6 4436.66 413.019  48
   0  17  -6 4194.00 414.360  40
   0  17  -6 4322.29 425.450  58
   0  17  -6 5161.55 447.291  49
   0  17  -6 4526.32 430.767  54
   0  17  -6 3610.96 526.092  20
   0  17  -5 8023.50 702.977  49
   0  17  -5 7179.29 683.529  58
   0  17  -5 7141.65 683.961  54
   0  17  -5 6972.79 666.259  45
   0  17  -5 7646.26 672.973  48
   0  17  -5 6457.48 674.750  36
   0  17  -5 7445.39 679.659   4
   0  17  -5 7008.88 795.222   1
   0  17  -5 7590.28 686.501   5
   0  17  -5 7691.73 816.990  20
   0  17  -4 8.93008 49.5732  48
   0  17  -4 15.2479 49.7177  45
   0  17  -4 48.7747 121.087  20
   0  17  -4-40.2243 54.1232  36
   0  17  -4 45.9245 72.1070  49
   0  17  -4-35.7441 62.0461  58
   0  17  -4 22.3104 70.0600  54
   0  17  -4-42.5934 69.6077  52
   0  17  -4 91.8706 108.186   1
   0  17  -4 33.9303 67.0360   5
   0  17  -4 20.1118 55.2616   4
   0  17  -3 1415.22 157.513  48
   0  17  -3 1151.63 150.787  45
   0  17  -3 1675.95 279.010  20
   0  17  -3 1296.52 157.921  36
   0  17  -3 1235.52 164.177  54
   0  17  -3 1597.03 189.248  49
   0  17  -3 1064.37 161.529  58
   0  17  -3 1320.31 173.808  52
   0  17  -3 1394.08 165.315   5
   0  17  -3 1508.21 159.968   4
   0  17  -3 1087.59 242.934   1
   0  17  -2 829.537 124.809  45
   0  17  -2 1092.79 133.130  48
   0  17  -2 1048.96 229.049  20
   0  17  -2 815.564 127.420  36
   0  17  -2 1251.28 164.984  49
   0  17  -2 907.361 138.297  58
   0  17  -2 1206.78 158.327  52
   0  17  -2 1061.34 141.055  54
   0  17  -2 1029.68 226.060   1
   0  17  -2 1024.12 138.131   5
   0  17  -2 1138.20 134.004   4
   0  17  -1 41.6597 58.5293  48
   0  17  -1 44.8038 59.8273  45
   0  17  -1-50.7688 105.527  20
   0  17  -1 98.3486 57.0477  36
   0  17  -1 16.4421 74.2602  49
   0  17  -1 88.4688 77.7552  52
   0  17  -1 78.0493 74.4549  58
   0  17  -1 19.4460 51.3627   4
   0  17  -1 133.290 135.150   1
   0  17  -1 54.4923 63.0018   5
   0  17   0 11.3058 57.5247  36
   0  17   0-36.1625 59.1012  44
   0  17   0-32.5673 60.8655  48
   0  17   0-28.0435 60.9622  45
   0  17   0 44.8303 68.4086  52
   0  17   0 168.959 87.9871  49
   0  17   0 13.4398 66.7334  58
   0  17   0 10.7837 59.2643   5
   0  17   0-28.8983 53.4772   4
   0  17   0-88.0120 97.7164   1
   0  17   1 70.2006 63.6647  36
   0  17   1-68.0478 68.7102  45
   0  17   1 75.6647 61.8549  44
   0  17   1 33.7186 64.8674  48
   0  17   1 60.4087 75.0077  52
   0  17   1 52.0897 81.8082  49
   0  17   1 27.7592 80.0927  58
   0  17   1-10.6332 56.6478   5
   0  17   1 28.4671 52.7087   4
   0  17   1-43.5394 102.560   1
   0  17   2 156.888 72.4757  36
   0  17   2 184.350 80.4966  44
   0  17   2 282.297 82.5993  45
   0  17   2 323.504 83.1411  48
   0  17   2 546.814 105.640  52
   0  17   2 217.505 66.3035   5
   0  17   2 212.762 126.960   1
   0  17   3 494.750 103.837  36
   0  17   3 708.990 112.080  45
   0  17   3 482.203 94.3704   5
   0  17   3 439.843 111.183  52
   0  17   4 623.879 109.768  44
   0  17   4 440.253 97.4278  45
   0  17   4 434.945 104.402  52
   0  17   5-76.9346 77.2097  45
   0  17   5 14.5418 74.8976  44
   0  17   5 131.984 72.3914  48
   0  17   5 58.5937 78.0314  52
   0  17   6 1060.32 153.387  44
   0  17   6 1050.86 144.080  48
   0  17   6 845.118 143.427  52
   0  17   7 2934.49 294.298  44
   0  17   7 2846.25 281.839  48
   0  17   7 2124.13 274.473  52
   0  17   8 931.656 141.348  44
   0  17   8 1039.64 137.060  48
   0  17   8 828.442 131.032  52
   0  17   8 861.492 166.369  49
   0  17   9 817.223 112.733  48
   0  17   9 574.914 113.477  44
   0  17   9 538.141 100.559  52
   0  17   9 470.482 126.952  49
   0  17  10 1312.92 173.416  44
   0  17  10 1482.38 168.826  48
   0  17  10 1279.14 188.830  49
   0  17  11 210.834 65.0554  48
   0  17  11 196.191 72.8250  44
   0  17  11 161.505 89.4547  49
   0  17  12 60.6882 59.6227  44
   0  17  12 47.5976 48.8856  48
   0  17  12 64.7540 73.4787  49
   0  17  13 289.062 69.0602  44
   0  17  13 299.414 81.5990  49
   0  17  14-18.2028 52.5301  49
   0  17  15 55.7344 43.3460  49
   0  18 -30 278.401 46.1290  39
   0 -18  29 292.641 59.9714  43
   0  18 -29 184.806 53.8639  39
   0 -18  29 256.847 46.8057  32
   0 -18  28 23.2969 32.3339  29
   0  18 -28-63.5476 57.3403  39
   0  18 -28 20.8304 39.8493  40
   0 -18  28 88.0970 56.6122  43
   0  18 -28 75.9052 46.1598  31
   0 -18  28-39.2126 38.7378  32
   0 -18  27 448.268 72.0871  29
   0  18 -27 461.927 82.2469  31
   0 -18  27 524.359 78.7202  32
   0  18 -27 706.319 98.6272  39
   0  18 -27 468.162 82.8386  40
   0 -18  26 468.184 79.4852  32
   0  18 -26 341.860 84.3906  31
   0  18 -26 546.311 95.0279  40
   0 -18  25 110.789 53.3028  32
   0  18 -25 54.2854 49.8779  35
   0  18 -25-103.514 60.6070  31
   0  18 -25 53.7582 70.6507  40
   0  18 -25 54.1940 78.0151  39
   0  18 -24 68.3370 57.3255  35
   0 -18  24 19.5222 56.3410  32
   0  18 -24 24.8710 60.9946  31
   0  18 -24-23.3663 82.0566  39
   0  18 -24-23.8447 76.6341  40
   0  18 -23-9.10420 55.8468  35
   0 -18  23 20.0847 52.9121  32
   0  18 -23 65.6291 62.7016  31
   0  18 -23-11.3160 75.3985  47
   0  18 -23 64.0324 81.0733  40
   0  18 -22-9.42875 55.4364  35
   0  18 -22 13.5267 63.7537  31
   0 -18  22 60.7279 57.8886  32
   0  18 -22 37.6818 55.8793  51
   0  18 -22 26.8609 79.6336  40
   0  18 -22 23.6842 71.4437  47
   0 -18  21 80.2943 54.6068  32
   0  18 -21 13.7062 63.6720  31
   0  18 -21-41.5471 86.9883  40
   0  18 -21 73.1318 75.3564  47
   0  18 -21-30.1409 50.5220  51
   0  18 -20 225.424 91.4334  40
   0  18 -20 160.818 76.9200  47
   0 -18  20 208.994 99.4206  14
   0  18 -20 134.218 118.498  20
   0  18 -20 149.817 72.0672  31
   0 -18  20 127.311 59.4358  32
   0 -18  20 80.6973 84.7762  10
   0 -18  20 114.867 104.909  12
   0  18 -20 135.755 63.7303  51
   0  18 -19 14.1895 84.1118  40
   0  18 -19-37.2018 71.5506  47
   0  18 -19 66.3381 127.574  20
   0 -18  19-33.4093 98.1457  14
   0  18 -19-40.0064 63.6946  31
   0 -18  19 18.9169 48.1402  32
   0 -18  19-39.6519 88.0557  10
   0 -18  19 37.0289 91.9361  12
   0  18 -19-63.8742 61.4287  51
   0  18 -18 481.592 106.171  40
   0 -18  18 285.882 109.340  14
   0  18 -18 194.399 163.220  20
   0  18 -18 284.038 80.7148  31
   0 -18  18 271.563 68.9307  32
   0 -18  18 503.634 151.532  10
   0 -18  18 321.357 128.363  12
   0  18 -18 299.669 72.1754  51
   0  18 -17 597.138 106.839  51
   0  18 -17 827.380 137.917  40
   0  18 -17 754.683 214.282  20
   0 -18  17 389.025 141.176  14
   0  18 -17 794.883 119.454  31
   0 -18  17 893.947 108.036  32
   0 -18  17 1055.73 203.166  10
   0 -18  17 787.811 168.341  12
   0  18 -17 413.198 162.976   1
   0  18 -17 1065.11 126.525   5
   0  18 -16 10.5722 53.1458  51
   0  18 -16-48.8320 74.2381  54
   0  18 -16-23.4800 68.3531  47
   0  18 -16 60.8541 126.398  20
   0 -18  16-16.2456 43.2519  32
   0  18 -16 47.5047 62.5449  31
   0 -18  16 36.5976 86.1945  10
   0 -18  16 32.7338 85.2312  12
   0  18 -16 40.6086 57.4739   4
   0  18 -16-46.8249 103.974   1
   0  18 -16 11.3489 64.8637   5
   0  18 -15 3025.33 320.188  51
   0  18 -15 3265.76 334.615  54
   0  18 -15 3465.65 348.629  52
   0  18 -15 3276.99 327.321  47
   0  18 -15 3708.90 344.981  40
   0  18 -15 3481.20 480.574  20
   0 -18  15 2986.95 309.755  32
   0  18 -15 2709.51 319.590  31
   0 -18  15 3367.16 408.505  10
   0 -18  15 3274.48 392.600  12
   0  18 -15 3406.61 448.780   1
   0  18 -15 2909.11 320.339   4
   0  18 -15 3636.45 332.452   5
   0  18 -14 1976.27 246.667  52
   0  18 -14 1982.47 223.328  51
   0  18 -14 1917.35 236.239  54
   0  18 -14 1990.99 237.662  40
   0  18 -14 2341.42 234.502  47
   0  18 -14 2059.29 353.114  20
   0 -18  14 2044.97 213.022  32
   0  18 -14 2157.61 229.728  36
   0  18 -14 1976.90 225.482  31
   0 -18  14 1711.38 270.391  12
   0 -18  14 2054.48 296.877  10
   0  18 -14 2472.32 233.746   4
   0  18 -14 2237.42 235.655   5
   0  18 -14 2195.77 345.836   1
   0  18 -13 2630.74 286.899  52
   0  18 -13 2659.52 281.555  54
   0  18 -13 2500.82 264.560  47
   0  18 -13 2855.37 281.103  40
   0  18 -13 2900.16 410.007  20
   0  18 -13 2528.05 265.185  36
   0 -18  13 2465.20 315.512  12
   0 -18  13 2044.06 319.639  10
   0  18 -13 2480.84 264.704   4
   0  18 -13 2273.07 364.496   1
   0  18 -13 2305.56 267.671   5
   0  18 -12 4612.34 446.681   5
   0  18 -12 4524.82 443.093   4
   0  18 -12 3681.02 542.372   1
   0  18 -12 4479.15 451.373  54
   0  18 -12 4887.08 463.918  52
   0  18 -12 4865.77 441.529  47
   0  18 -12 4857.80 450.410  40
   0  18 -12 4102.94 437.148  36
   0 -18  12 4004.64 485.431  12
   0 -18  12 4517.62 510.450  10
   0  18 -12 4534.10 587.218  20
   0  18 -11 391.997 99.7065  52
   0  18 -11 286.377 77.1481  58
   0  18 -11 376.082 96.9628  54
   0  18 -11 515.389 96.2528  40
   0  18 -11 237.370 68.1176  47
   0  18 -11 321.542 142.004  20
   0  18 -11 250.396 66.7233  36
   0  18 -11 164.823 69.1947   4
   0  18 -11 499.881 100.199   5
   0  18 -11 149.043 119.941   1
   0 -18  11 391.766 114.057  10
   0  18 -10 180.582 87.1412  52
   0  18 -10 129.506 82.5342  54
   0  18 -10 110.109 81.2474  49
   0  18 -10 207.624 68.0031  58
   0  18 -10 235.422 63.5354  47
   0  18 -10 229.414 77.5061  40
   0  18 -10 423.614 166.870  20
   0  18 -10 92.7889 53.0742  36
   0  18 -10 133.362 65.6277   4
   0  18 -10 50.3118 119.319   1
   0  18 -10 160.575 79.4261   5
   0 -18  10 142.042 84.6163  10
   0  18  -9 1406.46 167.567  40
   0  18  -9 1533.31 160.027  47
   0  18  -9 1212.26 165.665  58
   0  18  -9 1368.21 183.251  52
   0  18  -9 1067.08 169.984  54
   0  18  -9 1319.55 183.423  49
   0  18  -9 1352.99 167.455   4
   0  18  -9 1572.94 285.089   1
   0  18  -9 1532.41 180.073   5
   0  18  -9 1943.75 304.753  20
   0  18  -8 79.4868 62.4203  40
   0  18  -8 31.5077 71.0632  49
   0  18  -8 35.4599 56.4647  58
   0  18  -8-15.0378 77.4290  52
   0  18  -8 49.9805 72.7644   5
   0  18  -8 101.788 138.415   1
   0  18  -8-44.7340 54.1431   4
   0  18  -8-52.2960 108.633  20
   0  18  -7 150.582 84.0436  52
   0  18  -7 112.584 75.2967  54
   0  18  -7 126.919 84.9206  49
   0  18  -7 60.0987 58.0553  58
   0  18  -7 104.601 50.4950  48
   0  18  -7 75.5310 59.0088  40
   0  18  -7 156.620 136.211  20
   0  18  -6 456.367 75.2434  48
   0  18  -6 392.162 85.1349  58
   0  18  -6 545.204 108.732  49
   0  18  -6 320.136 93.3177  54
   0  18  -6 209.234 74.3690   4
   0  18  -6 365.680 151.365  20
   0  18  -5 197.075 60.2483  45
   0  18  -5 201.267 64.4506  48
   0  18  -5 209.556 124.742  20
   0  18  -5 389.732 98.8080  49
   0  18  -5 157.650 81.1832  54
   0  18  -5 87.6756 68.4663  58
   0  18  -5 152.253 66.4734   4
   0  18  -5 366.457 88.2363   5
   0  18  -4 435.614 78.6054  48
   0  18  -4 317.171 74.2454  45
   0  18  -4 315.648 140.101  20
   0  18  -4 275.389 71.2965  36
   0  18  -4 336.582 99.0425  52
   0  18  -4 280.467 97.0610  49
   0  18  -4 490.685 94.3320  54
   0  18  -4 307.698 86.3149  58
   0  18  -4 196.677 136.914   1
   0  18  -4 343.408 80.8931   4
   0  18  -4 301.323 83.3893   5
   0  18  -3 2753.70 283.392  48
   0  18  -3 2354.94 274.206  45
   0  18  -3 2540.17 402.905  20
   0  18  -3 2608.54 283.351  36
   0  18  -3 2630.01 293.350  58
   0  18  -3 2697.68 291.992  54
   0  18  -3 2978.09 308.248  52
   0  18  -3 3189.48 318.036  49
   0  18  -3 3092.97 297.217   5
   0  18  -3 3115.05 289.393   4
   0  18  -3 2286.98 380.614   1
   0  18  -2 942.915 129.014  45
   0  18  -2 855.472 127.799  48
   0  18  -2 1013.57 229.722  20
   0  18  -2 941.245 129.201  36
   0  18  -2 891.155 140.953  58
   0  18  -2 1178.56 166.879  49
   0  18  -2 856.636 148.734  52
   0  18  -2 768.898 203.298   1
   0  18  -2 997.837 139.897   5
   0  18  -2 1151.60 134.838   4
   0  18  -1 465.861 94.1972  36
   0  18  -1 473.090 93.9934  45
   0  18  -1 479.378 97.3093  48
   0  18  -1 675.076 123.825  52
   0  18  -1 596.247 112.680  58
   0  18  -1 435.483 118.535  49
   0  18  -1 475.656 169.595   1
   0  18  -1 713.033 98.8520   4
   0  18  -1 556.035 104.655   5
   0  18   0 2248.68 285.086  36
   0  18   0 3147.96 297.016  48
   0  18   0 2838.50 288.794  45
   0  18   0 2603.34 299.932  58
   0  18   0 2825.72 311.172  52
   0  18   0 3232.58 325.821  49
   0  18   0 2882.23 288.096   4
   0  18   0 2012.34 370.422   1
   0  18   0 3083.75 298.468   5
   0  18   1 1881.93 244.463  36
   0  18   1 2354.82 247.005  45
   0  18   1 2626.01 254.982  48
   0  18   1 2305.98 263.914  52
   0  18   1 2702.24 283.501  49
   0  18   1 2213.88 245.868   5
   0  18   1 1918.86 329.575   1
   0  18   2 314.884 85.3346  36
   0  18   2 192.474 80.4843  48
   0  18   2 212.234 78.3650  44
   0  18   2 323.779 90.7406  45
   0  18   2 174.756 130.274   1
   0  18   2 168.802 70.4350   5
   0  18   2 439.254 108.288  52
   0  18   2 351.031 117.284  49
   0  18   3 3432.89 326.427  45
   0  18   3 3469.19 336.352  44
   0  18   3 2729.94 312.645   5
   0  18   3 3132.62 339.632  52
   0  18   4 990.123 154.523  44
   0  18   4 1109.78 151.803  45
   0  18   4 1184.50 164.707  52
   0  18   5-47.8863 72.1902  48
   0  18   5-54.8664 74.6049  45
   0  18   5 112.545 78.0949  44
   0  18   5 14.3380 72.0744  52
   0  18   6 327.882 89.2977  48
   0  18   6 279.362 86.6680  44
   0  18   6 188.275 84.9985  52
   0  18   7-13.5981 69.2026  44
   0  18   7-56.5055 67.0014  48
   0  18   7 12.3060 64.8274  52
   0  18   8 42.9362 67.9483  48
   0  18   8 90.5397 68.8773  44
   0  18   8-43.4754 61.5397  52
   0  18   9 119.806 68.9079  44
   0  18   9 129.783 65.0902  48
   0  18   9 36.2504 49.3848  52
   0  18   9 126.363 85.3630  49
   0  18  10 144.576 60.2793  48
   0  18  10 53.8312 64.8395  44
   0  18  10 42.8493 78.8772  49
   0  18  11 15.7614 49.2125  48
   0  18  11 37.3307 51.9082  44
   0  18  11 75.4527 67.0362  49
   0  18  12 107.217 65.8829  49
   0  18  13 193.138 67.5725  49
   0  18  14 40.1220 39.4445  49
   0  19 -29 46.3132 42.9970  39
   0 -19  29 6.23431 40.7110  43
   0 -19  28 189.928 44.8897  29
   0 -19  28 275.107 68.9913  43
   0  19 -28 228.970 52.0861  40
   0  19 -28 388.332 70.7640  39
   0 -19  28 264.599 50.9304  32
   0 -19  27 821.170 103.890  29
   0 -19  27 964.587 109.993  32
   0  19 -27 1010.46 121.648  39
   0  19 -27 771.730 110.716  40
   0  19 -26 37.2122 49.2789  31
   0 -19  26 190.183 53.1906  32
   0  19 -26 149.091 71.1213  39
   0  19 -26 54.1409 60.7830  40
   0  19 -25 408.017 80.9512  31
   0 -19  25 294.249 68.6619  32
   0  19 -25 311.344 94.4503  39
   0  19 -25 492.811 95.3148  40
   0  19 -24 2206.58 274.716  31
   0 -19  24 2712.34 272.195  32
   0  19 -24 3240.81 295.248  39
   0  19 -24 2734.59 286.808  40
   0 -19  23 757.610 108.217  32
   0  19 -23 633.399 114.696  31
   0  19 -23 833.341 129.121  40
   0  19 -22 177.518 76.7711  31
   0 -19  22 451.559 75.7148  32
   0  19 -22 320.166 104.025  40
   0  19 -22 374.174 94.4969  47
   0  19 -21 1654.50 192.906  31
   0 -19  21 1711.11 182.456  32
   0  19 -21 1246.74 172.716  51
   0  19 -21 1658.35 196.160  47
   0  19 -21 2037.14 213.921  40
   0 -19  20 122.058 54.1169  32
   0  19 -20 51.7517 62.6141  31
   0  19 -20 127.781 91.1210  40
   0  19 -20 222.262 86.2150  47
   0  19 -20 109.647 58.3972  51
   0  19 -19 718.657 123.505  40
   0  19 -19 65.8410 131.931  20
   0 -19  19 327.573 74.9041  32
   0  19 -19 484.743 92.7154  31
   0 -19  19 355.261 136.605  10
   0 -19  19 401.809 136.545  12
   0  19 -19 535.618 87.4792  51
   0  19 -18 461.316 95.6215  51
   0  19 -18 850.093 134.727  40
   0  19 -18 648.157 217.250  20
   0  19 -18 634.053 108.421  31
   0 -19  18 769.793 100.570  32
   0 -19  18 970.124 181.327  10
   0 -19  18 354.509 127.864  12
   0  19 -18 714.398 111.080   5
   0  19 -17 179.620 61.9874  51
   0  19 -17 170.477 80.4914  47
   0  19 -17 126.847 132.736  20
   0 -19  17 116.826 55.6518  32
   0  19 -17 204.440 69.9965  31
   0 -19  17 204.447 108.231  12
   0 -19  17 380.824 124.336  10
   0  19 -17 192.121 126.112   1
   0  19 -17 242.595 75.4520   5
   0  19 -16-31.9253 74.1656  52
   0  19 -16 35.6450 66.6445  47
   0  19 -16 140.871 93.2082  40
   0  19 -16 186.098 119.305  20
   0 -19  16 7.90793 42.6094  32
   0  19 -16-11.6183 54.7636  36
   0 -19  16 65.5078 89.0979  12
   0 -19  16 37.2519 97.0155  10
   0  19 -16-49.3866 102.599   1
   0  19 -16 71.4718 70.6319   5
   0  19 -15 619.870 126.168  52
   0  19 -15 605.666 121.280  54
   0  19 -15 494.872 104.578  47
   0  19 -15 536.506 111.022  40
   0  19 -15 363.181 184.776  20
   0  19 -15 610.982 97.7274  36
   0 -19  15 461.384 81.8083  32
   0 -19  15 564.472 139.640  12
   0 -19  15 873.656 169.301  10
   0  19 -15 560.194 109.285   5
   0  19 -15 553.283 174.914   1
   0  19 -15 765.514 106.647   4
   0  19 -14-15.8478 78.6954  52
   0  19 -14-107.243 89.3064  54
   0  19 -14 13.3377 74.7861  40
   0  19 -14 110.857 70.1752  47
   0  19 -14-118.681 131.769  20
   0  19 -14 11.0473 46.7194  36
   0 -19  14 29.8883 70.4020  12
   0 -19  14-35.3469 73.4274  10
   0  19 -14-55.8230 60.7361   4
   0  19 -14-51.1861 98.4373   1
   0  19 -14 62.0862 68.9407   5
   0  19 -13 380.599 105.991  54
   0  19 -13 341.059 84.2328  58
   0  19 -13 379.778 106.765  52
   0  19 -13 398.520 98.3219  40
   0  19 -13 638.310 96.0985  47
   0  19 -13 58.1915 107.927  20
   0  19 -13 303.235 75.4649  36
   0 -19  13 477.824 133.138  10
   0  19 -13 415.364 166.721   1
   0  19 -13 518.179 102.789   5
   0  19 -13 512.082 94.6301   4
   0  19 -12 1560.73 189.243  58
   0  19 -12 1582.27 205.871  52
   0  19 -12 1823.85 208.470  54
   0  19 -12 1554.48 194.918  40
   0  19 -12 1659.77 185.124  47
   0  19 -12 1608.16 301.424  20
   0  19 -12 1398.11 179.434  36
   0 -19  12 1994.59 260.391  10
   0  19 -12 1539.29 187.232   4
   0  19 -12 1740.92 308.500   1
   0  19 -12 1542.66 195.285   5
   0  19 -11 59.0355 71.1604  40
   0  19 -11 77.8027 58.0732  47
   0  19 -11 167.001 64.8111  58
   0  19 -11 300.907 97.9589  52
   0  19 -11 206.315 88.6664  54
   0  19 -11 226.921 141.426  20
   0 -19  11 124.275 81.9171  10
   0  19 -11 106.987 126.645   1
   0  19 -11 156.536 79.7120   5
   0  19 -11 199.444 73.6604   4
   0  19 -10 2311.32 398.071  20
   0  19 -10 2990.56 292.525  40
   0  19 -10 2521.20 286.757   4
   0  19 -10 2702.93 294.713   5
   0  19 -10 2432.14 396.974   1
   0  19 -10 2808.18 309.269  52
   0  19 -10 3184.14 318.958  49
   0  19 -10 3071.90 305.711  54
   0  19 -10 2439.29 285.932  58
   0  19  -9 3256.43 447.935  20
   0  19  -9 2572.27 295.311  40
   0  19  -9 2957.07 304.508   4
   0  19  -9 2863.90 308.374   5
   0  19  -9 1734.50 367.787   1
   0  19  -9 3247.35 324.659  49
   0  19  -9 2990.73 304.931  58
   0  19  -9 3371.37 325.983  52
   0  19  -8 616.020 190.102  20
   0  19  -8 327.250 81.4393  40
   0  19  -8 367.284 91.4033   4
   0  19  -8 569.797 103.740   5
   0  19  -8 650.454 198.429   1
   0  19  -8 374.214 87.0644  58
   0  19  -8 370.567 105.542  49
   0  19  -8 494.221 111.664  52
   0  19  -7 1062.34 269.398  20
   0  19  -7 1815.42 214.770  49
   0  19  -7 1742.62 191.769  58
   0  19  -7 1363.84 188.944  54
   0  19  -7 1591.55 174.886  48
   0  19  -7 1481.58 176.246  40
   0  19  -6 6155.49 582.790  54
   0  19  -6 5599.22 576.481  58
   0  19  -6 6661.47 602.367  49
   0  19  -6 5947.27 564.972  48
   0  19  -6 6072.84 575.213   4
   0  19  -6 5891.77 712.370   1
   0  19  -6 5941.60 581.749   5
   0  19  -6 5754.89 715.564  20
   0  19  -5 23.9878 55.4431  45
   0  19  -5-9.73840 51.8565  48
   0  19  -5 12.8508 76.1700  54
   0  19  -5-13.2759 65.9198  58
   0  19  -5 242.205 101.639  49
   0  19  -5-11.4825 60.4742   4
   0  19  -5-12.8936 77.7532   5
   0  19  -5 52.9123 117.492   1
   0  19  -5-55.8377 123.988  20
   0  19  -4 1830.63 177.459  48
   0  19  -4 1505.49 165.275  45
   0  19  -4 725.329 223.586  20
   0  19  -4 1644.28 206.425  49
   0  19  -4 1687.58 199.900  52
   0  19  -4 1032.09 173.217  58
   0  19  -4 1471.96 175.905   4
   0  19  -4 835.049 243.111   1
   0  19  -4 1398.04 181.047   5
   0  19  -3 561.429 96.6317  48
   0  19  -3 605.642 97.2777  45
   0  19  -3 949.650 215.044  20
   0  19  -3 387.591 84.5530  36
   0  19  -3 541.785 107.906  58
   0  19  -3 570.880 121.651  52
   0  19  -3 494.901 118.911  49
   0  19  -3 462.911 181.628   1
   0  19  -3 457.428 94.0070   4
   0  19  -3 463.031 102.014   5
   0  19  -2-78.8919 68.0577  36
   0  19  -2 104.028 68.9455  45
   0  19  -2 180.174 70.2621  48
   0  19  -2 28.3996 72.3358  58
   0  19  -2 161.025 93.2407  49
   0  19  -2 65.4673 79.2886  52
   0  19  -2 54.8633 62.2232   4
   0  19  -2 50.7475 119.574   1
   0  19  -2 12.3083 71.7521   5
   0  19  -1 114.615 66.1628  36
   0  19  -1 19.6268 65.8652  45
   0  19  -1-69.8770 67.8460  48
   0  19  -1 54.2954 86.4575  49
   0  19  -1 115.911 80.4644  58
   0  19  -1 98.2230 87.1963  52
   0  19  -1-60.2338 66.2432   5
   0  19  -1 149.266 146.170   1
   0  19   0 11.6131 59.8232  36
   0  19   0 59.6707 69.5162  48
   0  19   0 40.4554 68.7963  45
   0  19   0-48.8762 81.9260  52
   0  19   0 18.3290 87.5538  49
   0  19   0 145.358 107.610   1
   0  19   0 11.6875 64.2641   5
   0  19   1 70.2036 69.9884  36
   0  19   1-24.2162 65.2020  48
   0  19   1-10.3598 70.4668  45
   0  19   1 139.065 120.715   1
   0  19   1 44.5638 63.7098   5
   0  19   1 37.0410 91.9816  49
   0  19   1-16.0957 80.9384  52
   0  19   2 632.227 109.917  48
   0  19   2 495.660 107.643  45
   0  19   2 505.418 94.2899   5
   0  19   2 503.860 115.478  52
   0  19   2 671.616 139.621  49
   0  19   3 761.047 120.194  48
   0  19   3 660.890 116.139  45
   0  19   3 578.055 121.998  52
   0  19   4-72.3649 77.3262  52
   0  19   5 243.194 86.2358  52
   0  19   6 1702.70 197.943  48
   0  19   6 1648.77 201.237  52
   0  19   7 302.775 80.6608  48
   0  19   7 281.525 75.1483  52
   0  19   8 241.935 72.6216  48
   0  19   8 198.520 64.6666  52
   0  19   9 875.577 118.978  48
   0  19  10 99.6585 51.4408  48
   0  19  10 229.401 79.0969  49
   0  19  11 71.7358 62.1206  49
   0  19  12 233.465 65.7605  49
   0  19  13 37.6491 37.0133  49
   0  20 -29-9.46221 38.8559  39
   0 -20  29 67.9501 37.2749  43
   0 -20  28 112.339 36.1481  32
   0 -20  28 146.900 56.7424  43
   0  20 -28 110.464 45.2961  40
   0  20 -28 217.564 60.6081  39
   0 -20  28 115.417 33.5532  29
   0  20 -27 209.530 59.8663  40
   0  20 -27 301.741 70.2950  39
   0 -20  27 253.416 52.3298  32
   0 -20  26 251.996 57.3101  32
   0  20 -26 323.194 80.6670  39
   0  20 -26 250.950 70.1259  40
   0 -20  26 190.505 50.9090  29
   0 -20  25 55.1880 49.0220  32
   0  20 -25 100.929 68.8232  40
   0  20 -25 19.5605 77.7251  39
   0 -20  24 352.350 71.0074  32
   0  20 -24 338.162 75.8538  31
   0  20 -24 372.868 93.9843  40
   0  20 -23 44.1537 55.1222  31
   0 -20  23 113.574 52.1146  32
   0  20 -23 12.2885 79.7696  40
   0  20 -22 162.399 64.2534  31
   0 -20  22 231.112 61.9649  32
   0  20 -22 313.945 96.6342  40
   0 -20  21 846.394 112.588  32
   0  20 -21 727.428 119.249  31
   0  20 -21 1148.78 152.915  40
   0  20 -21 828.538 130.494  47
   0  20 -20-12.0289 62.2251  31
   0 -20  20 131.779 50.1087  32
   0  20 -20 56.0197 58.6635  36
   0  20 -20 197.365 90.7958  40
   0  20 -19 169.739 65.9319  36
   0 -20  19 111.457 47.8909  32
   0  20 -19 243.949 100.316  40
   0  20 -18 2707.75 267.625  47
   0  20 -18 2509.33 410.848  20
   0 -20  18 2236.43 240.795  32
   0  20 -18 2291.76 252.441  36
   0  20 -18 2448.40 258.430   5
   0 -20  18 2427.53 336.629  10
   0 -20  18 2143.27 314.662  12
   0  20 -17 215.711 102.190  40
   0  20 -17 375.227 87.2541  47
   0  20 -17 317.516 165.704  20
   0  20 -17-11.1775 52.3139  36
   0 -20  17 134.863 54.3157  32
   0  20 -17 118.861 72.4980   5
   0  20 -17 49.7281 110.956   1
   0 -20  17 267.032 116.498  10
   0 -20  17 235.265 99.3236  12
   0  20 -16 2341.23 264.311  52
   0  20 -16 2152.66 236.624  58
   0  20 -16 2440.47 258.968  40
   0  20 -16 2310.25 242.503  47
   0  20 -16 1504.39 336.583  20
   0  20 -16 1962.23 230.268  36
   0  20 -16 2200.22 242.626   5
   0  20 -16 1802.89 335.645   1
   0 -20  16 2048.11 289.825  12
   0 -20  16 2143.53 306.909  10
   0  20 -15 1233.40 164.474  58
   0  20 -15 1409.33 192.191  52
   0  20 -15 1457.46 184.732  40
   0  20 -15 1427.12 170.264  47
   0  20 -15 801.947 252.086  20
   0  20 -15 1271.08 161.265  36
   0  20 -15 1591.23 175.189   4
   0  20 -15 1375.81 175.208   5
   0  20 -15 1376.28 273.380   1
   0 -20  15 1327.95 231.755  10
   0  20 -14 533.975 121.085  54
   0  20 -14 639.883 98.2639  58
   0  20 -14 325.108 109.078  52
   0  20 -14 792.648 224.150  20
   0  20 -14 512.253 111.993  40
   0  20 -14 366.796 94.7609  47
   0  20 -14 622.222 104.289   4
   0  20 -14 594.554 185.839   1
   0  20 -14 652.604 111.428   5
   0 -20  14 432.517 140.503  10
   0  20 -13 256.588 100.683  54
   0  20 -13 334.986 84.1531  58
   0  20 -13 310.034 104.906  52
   0  20 -13 421.688 166.836  20
   0  20 -13 327.742 83.7450  39
   0  20 -13 341.953 83.1063  47
   0  20 -13 468.715 102.480  40
   0  20 -13 443.746 89.9264   4
   0  20 -13 306.668 97.6793   5
   0  20 -13 330.765 159.198   1
   0 -20  13 487.359 137.549  10
   0  20 -12 655.460 133.637  52
   0  20 -12 690.007 113.175  58
   0  20 -12 704.163 139.134  54
   0  20 -12 837.825 219.323  20
   0  20 -12 685.928 109.090  39
   0  20 -12 663.276 120.328  40
   0  20 -12 732.542 129.514   5
   0  20 -12 615.071 196.577   1
   0  20 -12 829.676 118.919   4
   0 -20  12 769.574 179.634   8
   0  20 -11-59.9383 73.5036  40
   0  20 -11 16.4613 80.7058  52
   0  20 -11 14.3976 91.8267  54
   0  20 -11 24.5494 56.1909  58
   0  20 -11 283.212 160.331   1
   0  20 -11-49.4085 69.9284   4
   0  20 -11 13.7521 78.5988   5
   0  20 -11 118.869 123.450  20
   0  20 -10 114.431 71.7131  40
   0  20 -10 249.555 76.7890  58
   0  20 -10 279.491 99.5905  49
   0  20 -10 86.0388 91.5246  54
   0  20 -10 231.465 93.4399  52
   0  20 -10-171.318 142.259   1
   0  20 -10 99.4754 71.3743   4
   0  20 -10 152.573 80.1457   5
   0  20 -10 237.086 147.618  20
   0  20  -9 206.548 76.5728  40
   0  20  -9 232.426 89.2868  52
   0  20  -9 299.176 99.3577  49
   0  20  -9 177.888 71.4435  58
   0  20  -9 311.127 85.4177   4
   0  20  -9 57.2635 120.311   1
   0  20  -9 111.282 82.2661   5
   0  20  -9 236.560 132.562  20
   0  20  -8-50.0073 81.7232  52
   0  20  -8-17.7224 87.9938  49
   0  20  -8-38.8865 64.3589  58
   0  20  -8 81.8464 65.2503  40
   0  20  -8 59.0013 113.459  20
   0  20  -7 89.2418 89.2121  49
   0  20  -7 207.452 90.7712  54
   0  20  -7 92.6590 69.6917  58
   0  20  -7 124.739 58.1682  48
   0  20  -7 58.8462 103.810  20
   0  20  -6 1650.24 176.119  48
   0  20  -6 1706.83 214.553  49
   0  20  -6 1365.70 186.845  58
   0  20  -6 896.543 253.427   1
   0  20  -6 1684.68 187.765   4
   0  20  -6 1523.16 193.656   5
   0  20  -6 1113.89 277.658  20
   0  20  -5-20.2422 56.1870  48
   0  20  -5-8.25679 55.7636  45
   0  20  -5-33.6743 83.6006  52
   0  20  -5 13.8036 68.5391  58
   0  20  -5 18.0576 85.0594  49
   0  20  -5 13.3974 69.7689   5
   0  20  -5-110.476 114.734   1
   0  20  -5 11.9380 60.7403   4
   0  20  -5 58.3257 121.148  20
   0  20  -4 1353.54 161.792  48
   0  20  -4 1391.41 157.467  45
   0  20  -4 1126.83 168.797  58
   0  20  -4 1264.89 183.291  52
   0  20  -4 1452.47 196.164  49
   0  20  -4 1251.45 171.295   5
   0  20  -4 1232.07 161.721   4
   0  20  -4 1361.76 274.332   1
   0  20  -4 1277.55 263.058  20
   0  20  -3 1680.96 191.229  48
   0  20  -3 1435.96 181.663  45
   0  20  -3 1635.03 212.163  52
   0  20  -3 1463.58 198.902  58
   0  20  -3 1642.78 219.257  49
   0  20  -3 1845.74 201.954   5
   0  20  -3 1603.25 297.985   1
   0  20  -3 1794.01 194.092   4
   0  20  -3 1156.69 275.330  20
   0  20  -2 138.295 68.0128  48
   0  20  -2 57.8044 66.6817  45
   0  20  -2 52.3013 108.825   1
   0  20  -2 50.3688 70.8927   5
   0  20  -2 33.5719 82.5496  52
   0  20  -2 91.6279 90.0767  49
   0  20  -2 72.8951 73.5707  58
   0  20  -1 531.494 105.220  48
   0  20  -1 615.100 107.719  45
   0  20  -1 974.663 149.578  49
   0  20  -1 482.105 120.715  52
   0  20  -1 506.745 168.261   1
   0  20  -1 717.872 116.506   5
   0  20   0 1725.84 228.032  36
   0  20   0 2513.90 243.179  48
   0  20   0 2137.18 233.773  45
   0  20   0 2037.92 235.869   5
   0  20   0 1936.70 328.321   1
   0  20   0 2546.41 275.399  49
   0  20   0 2369.26 261.026  52
   0  20   1 389.794 90.5604  45
   0  20   1 371.743 86.9556  48
   0  20   1 279.293 81.8065   5
   0  20   1 380.699 87.8941  53
   0  20   1 445.124 107.677  52
   0  20   1 313.450 113.780  49
   0  20   2 1269.95 157.771  48
   0  20   2 1092.63 145.652   5
   0  20   2 1206.58 168.166  52
   0  20   2 1154.54 186.416  49
   0  20   3 1113.99 141.832  48
   0  20   3 809.027 140.628  52
   0  20   4 281.486 85.8657  52
   0  20   5 60.6687 71.4847  52
   0  20   6 110.202 62.5283  48
   0  20   6-10.6213 54.1562  52
   0  20   7-55.4485 58.1994  48
   0  20   7-44.0856 51.0471  52
   0  20   8 58.3768 53.0349  48
   0  20  10-29.0245 59.8602  49
   0  20  11 249.013 62.5881  49
   0  20  12 412.231 64.9227  49
   0  21 -29 70.9618 37.0481  39
   0 -21  29 73.9186 36.8515  43
   0 -21  28 546.033 78.5186  43
   0  21 -28 544.427 75.2194  39
   0  21 -28 392.574 64.7459  40
   0 -21  27 333.303 51.5097  29
   0 -21  27 219.230 49.8664  32
   0  21 -27 308.107 65.3788  40
   0  21 -27 371.545 71.2604  39
   0 -21  26 318.356 57.4643  29
   0  21 -26 195.707 68.6797  40
   0 -21  26 351.876 59.5626  32
   0  21 -25 1919.31 220.683  40
   0 -21  25 2094.96 207.684  32
   0  21 -24 1096.72 144.404  40
   0 -21  24 931.529 116.415  32
   0  21 -23 23.5550 79.0700  40
   0  21 -23-10.6468 72.4643  39
   0 -21  23 70.0986 47.8760  32
   0  21 -22 1053.92 140.569  39
   0  21 -22 1046.76 149.723  40
   0 -21  22 751.588 108.623  32
   0  21 -21 812.203 127.946  39
   0  21 -21 676.986 132.067  40
   0 -21  21 651.717 95.2088  32
   0  21 -20 123.841 89.8821  40
   0  21 -20 200.944 82.8267  39
   0  21 -20 172.692 57.1291  58
   0 -21  20 95.9766 45.9882  32
   0  21 -19 213.577 94.6090  39
   0  21 -19 349.839 84.6610   5
   0  21 -19 307.583 72.8532  58
   0 -21  19 306.194 64.2404  32
   0  21 -18-32.2260 52.6658  58
   0  21 -18 45.1761 64.5497   5
   0  21 -18 23.4973 74.3619  39
   0  21 -17 504.204 182.423  20
   0  21 -17 444.161 85.0163  58
   0  21 -17 253.008 89.8472   5
   0  21 -17 638.841 115.658  40
   0  21 -17 482.442 105.881  39
   0  21 -16 547.526 112.636  40
   0  21 -16 222.021 85.5230  39
   0  21 -16 226.334 102.212  52
   0  21 -16 352.691 82.2534  58
   0  21 -16 627.404 192.803  20
   0  21 -16 264.675 152.424   1
   0  21 -16 290.476 91.3881   5
   0 -21  16 261.899 117.147  10
   0  21 -15 192.635 94.5249  40
   0  21 -15 254.736 78.7529  39
   0  21 -15 231.957 68.5129  58
   0  21 -15 146.968 86.7845  52
   0  21 -15 62.2384 120.932  20
   0  21 -15 235.846 87.7883   5
   0  21 -15 54.7352 122.767   1
   0 -21  15 294.821 117.016  10
   0  21 -14-61.9583 108.764  20
   0  21 -14 160.730 76.8671  39
   0  21 -14-40.1488 85.3542  40
   0  21 -14-11.7977 56.3378  58
   0  21 -14-32.9529 81.8079  52
   0  21 -14-56.2381 132.450   1
   0  21 -14-12.1337 69.9991   4
   0  21 -14 26.9902 71.0697   5
   0  21 -13 2217.61 369.308  20
   0  21 -13 1953.06 232.462  40
   0  21 -13 1767.40 215.028  39
   0  21 -13 1690.88 220.073  58
   0  21 -13 2060.08 248.875  52
   0  21 -13 2421.45 234.729   4
   0  21 -13 2352.85 375.168   1
   0  21 -13 2292.84 241.961   5
   0  21 -12 2336.12 373.115  20
   0  21 -12 1666.80 214.928  40
   0  21 -12 1695.76 211.963  58
   0  21 -12 2209.55 243.275  52
   0  21 -12 1865.82 233.608  54
   0  21 -12 2173.03 222.360   4
   0  21 -12 1716.37 223.279   5
   0  21 -12 1926.53 346.165   1
   0  21 -11 551.506 181.323  20
   0  21 -11 333.027 87.3333  40
   0  21 -11 266.822 106.357  54
   0  21 -11 353.931 110.486  52
   0  21 -11 310.553 80.4324  58
   0  21 -11 99.7311 85.0496   5
   0  21 -11 354.447 180.942   1
   0  21 -11 114.970 76.2123   4
   0  21 -10 1713.75 340.412  20
   0  21 -10 2135.15 232.045  40
   0  21 -10 1824.12 228.793  58
   0  21 -10 2101.98 251.799  52
   0  21 -10 1782.99 349.316   1
   0  21 -10 2233.16 238.166   4
   0  21 -10 2194.00 245.233   5
   0  21  -9 1465.81 299.127  20
   0  21  -9 1573.02 186.867  40
   0  21  -9 1874.17 219.633  52
   0  21  -9 1760.24 220.263  49
   0  21  -9 1719.04 198.885  58
   0  21  -9 1563.38 195.755   4
   0  21  -9 1010.49 277.713   1
   0  21  -9 1635.15 204.473   5
   0  21  -8 290.390 84.9893  58
   0  21  -8 307.911 112.142  52
   0  21  -8 274.082 103.710  49
   0  21  -8 255.748 74.5848  40
   0  21  -7 2058.53 375.120  20
   0  21  -7 2412.40 267.325  58
   0  21  -7 3066.62 300.502  49
   0  21  -7 2426.62 263.820   4
   0  21  -7 1638.04 351.954   1
   0  21  -6-60.0679 124.765  20
   0  21  -6 19.3132 50.8562  48
   0  21  -6 13.7436 71.5703  58
   0  21  -6-55.2091 86.6854  49
   0  21  -6-57.6550 128.022   1
   0  21  -6 55.5805 73.9858   5
   0  21  -6-12.3762 68.0133   4
   0  21  -5 59.5671 125.732  20
   0  21  -5 286.080 75.5786  48
   0  21  -5 202.652 99.5688  49
   0  21  -5 294.001 88.7103  58
   0  21  -5 188.725 97.8348  52
   0  21  -5 283.087 149.106   1
   0  21  -5 254.931 82.8168   4
   0  21  -5 354.414 94.7377   5
   0  21  -4 1180.34 253.222  20
   0  21  -4 888.740 151.937  52
   0  21  -4 1177.58 165.033  49
   0  21  -4 682.888 134.212  58
   0  21  -4 721.404 218.897   1
   0  21  -4 852.761 137.313   5
   0  21  -4 942.223 126.425  48
   0  21  -3 230.538 88.2754  58
   0  21  -3 183.710 94.7598  49
   0  21  -3 135.604 93.5050  52
   0  21  -3 245.904 88.7846   5
   0  21  -3-54.0140 113.270   1
   0  21  -3 211.095 73.5974  48
   0  21  -2 501.337 116.760  52
   0  21  -2 567.380 132.480  49
   0  21  -2 312.894 143.910   1
   0  21  -2 610.416 112.262   5
   0  21  -2 604.375 104.156  48
   0  21  -1-49.0219 80.2182  52
   0  21  -1 72.8921 88.2845  49
   0  21  -1-82.7583 74.9420   5
   0  21  -1-57.8188 69.2598  48
   0  21   0 268.841 101.250  52
   0  21   0 487.812 117.153  49
   0  21   0 404.495 90.8734  53
   0  21   0 263.193 81.4287   5
   0  21   0 300.970 86.8262  48
   0  21   1 166.184 84.2108  52
   0  21   1 196.037 101.870  49
   0  21   1 127.740 63.7706   5
   0  21   1 182.929 78.4871  48
   0  21   2 724.580 132.010  52
   0  21   2 1133.74 163.694  49
   0  21   2 769.197 111.618   5
   0  21   2 946.800 128.918  48
   0  21   3 692.999 137.967  49
   0  21   3 654.983 113.657  52
   0  21   3 599.401 105.339  48
   0  21   4-47.1350 67.4762  52
   0  21   5 635.973 101.754  52
   0  21   6 160.678 62.3854  52
   0  21   6 460.239 76.4057  48
   0  21   7 7.80312 48.2402  48
   0  22 -28 170.464 42.7815  40
   0  22 -28 190.138 48.6104  39
   0 -22  28 184.218 51.6759  43
   0 -22  27 193.124 40.7513  29
   0  22 -27 269.106 56.0793  40
   0 -22  26 91.3363 36.6625  29
   0 -22  26 77.9923 34.3631  32
   0  22 -26 127.691 56.8218  40
   0 -22  25 54.5940 36.6658  29
   0  22 -25 88.5683 60.6524  40
   0  22 -25 179.421 69.3390  39
   0 -22  25 81.5486 37.5768  32
   0  22 -24-9.00670 65.5728  39
   0  22 -24 120.548 73.1365  40
   0 -22  24-25.3043 34.0498  32
   0  22 -23 204.217 84.3834  39
   0  22 -23 254.515 88.2022  40
   0 -22  23 286.893 56.5307  32
   0  22 -22 1658.49 178.987  40
   0  22 -22 1502.29 167.461  39
   0  22 -21 328.607 85.8486  53
   0  22 -21 454.708 108.293  40
   0  22 -21 481.295 100.448  39
   0 -22  21 377.905 66.1507  32
   0  22 -20 327.960 92.5902  39
   0  22 -19 2188.78 227.526  39
   0  22 -19 1987.13 217.865   5
   0  22 -19 1814.63 210.162  58
   0  22 -18 1451.26 185.141  40
   0  22 -18 1253.88 168.643  39
   0  22 -18 1582.93 172.839   5
   0  22 -18 1153.61 154.947  58
   0  22 -17 682.162 116.703  39
   0  22 -17 822.813 132.246  40
   0  22 -17 695.059 113.760   5
   0  22 -17 484.029 96.5734  58
   0  22 -16 2364.32 262.210  40
   0  22 -16 2272.46 244.691  39
   0  22 -16 2177.69 251.965   5
   0  22 -16 2193.41 240.825  58
   0  22 -15 293.733 82.3286  39
   0  22 -15 680.073 114.833  40
   0  22 -15 539.276 91.1389  58
   0  22 -15 389.306 109.551  52
   0  22 -15 382.915 97.0150   5
   0  22 -14 123.918 97.3110  20
   0  22 -14-36.7873 64.6211  39
   0  22 -14 90.8336 77.6183  40
   0  22 -14 57.5985 59.3500  58
   0  22 -14-16.4373 82.6611  52
   0  22 -14 57.2308 127.101   1
   0  22 -14 13.6530 80.9566   5
   0  22 -13 309.417 165.948  20
   0  22 -13 538.895 110.125  40
   0  22 -13 382.481 114.744  52
   0  22 -13 400.605 86.4877  58
   0  22 -13 728.500 119.994   5
   0  22 -13 234.431 150.817   1
   0  22 -12-61.9224 137.502  20
   0  22 -12-12.0235 67.4195  40
   0  22 -12-16.7905 87.4442  52
   0  22 -12 36.1304 59.0575  58
   0  22 -12-59.6248 114.664   1
   0  22 -12 89.5935 76.5328   4
   0  22 -12 128.451 89.6450   5
   0  22 -11 185.731 119.182  20
   0  22 -11 11.4309 70.8777  40
   0  22 -11 84.6203 93.1694  52
   0  22 -11 110.721 67.1423  58
   0  22 -11 120.292 141.763   1
   0  22 -11-14.4277 89.3575   5
   0  22 -11 90.4687 71.2390   4
   0  22 -10 864.388 217.949  20
   0  22 -10 645.221 108.167  40
   0  22 -10 465.122 101.313  58
   0  22 -10 732.309 130.322  52
   0  22 -10 579.566 119.367   5
   0  22 -10 699.648 120.638   4
   0  22 -10 422.633 185.244   1
   0  22  -9-34.2152 96.9406  52
   0  22  -9 237.370 94.0931  49
   0  22  -9 38.5060 62.2594  58
   0  22  -9 123.092 108.123  20
   0  22  -9 19.8816 59.5845  40
   0  22  -8 61.1765 108.159  20
   0  22  -8 117.909 71.6749  58
   0  22  -8 293.654 106.659  49
   0  22  -7 788.446 230.529  20
   0  22  -7 1425.68 177.306   5
   0  22  -7 1061.03 252.203   1
   0  22  -7 1359.95 186.655  49
   0  22  -7 974.897 151.065  58
   0  22  -6 59.9515 120.948  20
   0  22  -6 550.568 122.629  49
   0  22  -6 516.008 101.005  58
   0  22  -6 520.398 190.702   1
   0  22  -6 442.615 103.781   5
   0  22  -5 532.663 198.363  20
   0  22  -5 781.584 144.906  52
   0  22  -5 1095.81 161.185  49
   0  22  -5 840.106 133.350  58
   0  22  -5 862.615 135.063   5
   0  22  -5 564.358 200.349   1
   0  22  -5 707.071 111.292  48
   0  22  -4 2031.23 270.867  58
   0  22  -4 3211.76 310.923  49
   0  22  -4 2301.11 286.798  52
   0  22  -4 2856.98 281.760   5
   0  22  -4 2531.67 265.749  48
   0  22  -3 611.070 137.188  49
   0  22  -3 676.428 128.871  52
   0  22  -3 775.948 123.200   5
   0  22  -3 672.964 109.814  48
   0  22  -2 144.522 97.3203  52
   0  22  -2 213.268 96.9691  49
   0  22  -2 118.307 78.7770   5
   0  22  -2 238.836 75.5078  48
   0  22  -1 1714.66 218.481  49
   0  22  -1 1408.10 188.141  53
   0  22  -1 1268.10 198.426  52
   0  22  -1 1775.03 191.609   5
   0  22  -1 1784.32 190.793  48
   0  22   0 891.081 151.406  49
   0  22   0 716.224 112.139  53
   0  22   0 749.417 130.281  52
   0  22   0 796.570 113.438   5
   0  22   0 698.459 115.890  48
   0  22   1 199.877 99.0437  49
   0  22   1 96.1501 81.0865  52
   0  22   1 84.2311 53.9035   5
   0  22   1 52.2726 61.9321  48
   0  22   2 226.689 84.3865  52
   0  22   2 240.566 100.112  49
   0  22   2 390.682 82.4162  48
   0  22   3 44.9917 65.0786  52
   0  22   3 258.528 98.2469  49
   0  22   3 122.881 63.7763  48
   0  22   4 29.0827 53.8146  52
   0  22   4-56.6597 81.7170  49
   0 -23  28 363.776 56.8584  43
   0  23 -27 21.0584 38.5949  40
   0 -23  26 474.817 67.5971  29
   0  23 -26 589.588 85.2967  39
   0  23 -26 606.347 85.8284  40
   0 -23  25 822.676 107.884  29
   0  23 -25 1147.85 127.288  39
   0  23 -25 1107.48 127.044  40
   0 -23  24 104.379 40.1449  29
   0  23 -24 127.054 64.4849  39
   0  23 -24 174.163 69.8624  40
   0 -23  23 285.760 55.5453  29
   0  23 -23 142.430 80.1055  40
   0  23 -23 207.025 71.4028  39
   0  23 -22 357.798 85.2266  39
   0  23 -22 352.866 94.8976  40
   0  23 -21-50.1475 58.9667  53
   0  23 -21 9.56976 65.9649  39
   0  23 -20 66.5969 53.8671   5
   0  23 -20 176.449 75.1654  39
   0  23 -19 38.6689 55.9086   5
   0  23 -19-12.6592 79.6027  40
   0  23 -19 98.6983 69.8463  39
   0  23 -18 163.471 56.7425  58
   0  23 -18 150.775 72.0713   5
   0  23 -18 107.520 78.2626  39
   0  23 -18 12.8680 83.4057  40
   0  23 -17 349.080 75.2489  58
   0  23 -17 361.503 89.4911   5
   0  23 -17 342.927 83.3813  39
   0  23 -17 361.578 101.086  40
   0  23 -16 581.111 94.4529  58
   0  23 -16 669.058 114.894   5
   0  23 -16 512.315 107.395  40
   0  23 -16 392.779 91.9583  39
   0  23 -15 142.324 87.2413  52
   0  23 -15 21.2234 53.2448  58
   0  23 -15 233.885 88.0850   5
   0  23 -15 75.4086 78.0685  40
   0  23 -15 86.1004 60.5670  39
   0  23 -14 1162.47 157.799  58
   0  23 -14 1286.10 187.508  52
   0  23 -14 1482.65 178.046   5
   0  23 -14 1379.93 174.449  40
   0  23 -13 1841.38 227.739  52
   0  23 -13 1681.24 199.144  58
   0  23 -13 1785.59 214.216   5
   0  23 -13 1762.75 207.216  40
   0  23 -12 378.782 115.336  52
   0  23 -12 347.442 86.8789  58
   0  23 -12 352.454 101.427   5
   0  23 -12 425.597 93.5611  40
   0  23 -11 1399.25 176.443  58
   0  23 -11 1460.77 198.080  52
   0  23 -11 1466.45 191.384   5
   0  23 -11 1442.42 174.408  40
   0  23 -10 1903.82 223.961  58
   0  23 -10 2086.09 248.357  52
   0  23 -10 2367.13 247.142   5
   0  23 -10 1848.69 214.897  40
   0  23  -9 37.1388 64.5707  58
   0  23  -9 50.1901 90.1168  52
   0  23  -8 781.599 122.029  58
   0  23  -8 768.401 144.371  49
   0  23  -7 820.399 144.340  49
   0  23  -7 627.579 113.925  58
   0  23  -7 698.392 127.518   5
   0  23  -6-49.5381 88.8839  52
   0  23  -6-17.7211 85.7717  49
   0  23  -6 116.664 74.0993  58
   0  23  -6-13.3283 79.7003   5
   0  23  -5 261.305 87.1643  58
   0  23  -5 325.598 105.448  52
   0  23  -5 210.635 97.2273  49
   0  23  -5 102.895 77.7685   5
   0  23  -4-69.2641 89.1875  49
   0  23  -4-63.7254 83.0108  52
   0  23  -4 12.2865 69.6136   5
   0  23  -3-46.3534 79.5811  52
   0  23  -3-25.5131 70.1467  53
   0  23  -3-17.0354 90.7397  49
   0  23  -3-23.1652 65.6182   5
   0  23  -2 100.049 88.9863  49
   0  23  -2 103.712 88.2236  52
   0  23  -2 148.362 76.8531  53
   0  23  -2 171.084 73.1517   5
   0  23  -2 247.498 72.2543  48
   0  23  -1 459.891 97.3664  53
   0  23  -1 762.831 141.654  49
   0  23  -1 854.481 131.342  52
   0  23  -1 642.880 101.880   5
   0  23  -1 764.340 107.010  48
   0  23   0 109.733 85.6364  49
   0  23   0 91.1360 76.9029  52
   0  23   0 140.146 57.7140   5
   0  23   0 28.6260 58.5724  48
   0  23   1 355.318 88.3674  52
   0  23   1 479.852 114.630  49
   0  23   1 246.729 70.8948  48
   0  23   2 608.867 106.992  52
   0  23   2 1031.56 139.032  49
   0  23   3 196.179 78.1559  49
   0  23   3 143.452 58.9455  52
   0  23   4 165.698 75.7598  49
   0  23   5 280.960 77.5986  49
   0  24 -27 17.5019 32.7814  40
   0  24 -27 4.05125 32.6038  39
   0  24 -26-5.07859 41.4345  39
   0  24 -26 11.6293 43.0650  40
   0 -24  25 29.8635 26.9751  29
   0  24 -25 113.254 50.9313  39
   0  24 -25-14.1064 48.3758  40
   0 -24  24 115.708 36.9544  29
   0  24 -24 188.311 61.5769  39
   0  24 -24 73.2692 55.9883  40
   0 -24  23 409.944 67.4151  29
   0  24 -23 628.388 96.4838  40
   0  24 -23 640.869 90.4787  39
   0 -24  22 213.668 48.5004  29
   0  24 -22 291.408 74.7692  39
   0 -24  21 392.908 64.0933  29
   0  24 -21 368.949 81.0971  53
   0  24 -21 551.979 87.5237  39
   0  24 -20 1754.24 206.954  53
   0 -24  20 1611.11 185.398  29
   0  24 -20 1927.67 196.374   5
   0  24 -20 1857.46 200.241  39
   0  24 -20 2165.50 216.013  40
   0  24 -19 713.448 106.445   5
   0  24 -19 670.184 106.710  39
   0  24 -19 750.011 123.015  40
   0  24 -18 50.6507 64.2103   5
   0  24 -18-11.7402 73.2370  40
   0  24 -18 66.8698 65.0533  39
   0  24 -17 1623.45 146.584   5
   0  24 -17 2039.35 160.659  40
   0  24 -17 1646.59 128.138  39
   0  24 -16 1249.95 148.431  58
   0  24 -16 1405.39 170.520   5
   0  24 -16 1174.20 146.021  39
   0  24 -16 1297.75 165.008  40
   0  24 -15 90.4270 84.6019  52
   0  24 -15 58.1181 51.7495  58
   0  24 -15 87.0599 78.8330   5
   0  24 -15-22.8879 70.2966  40
   0  24 -14 322.382 102.307  52
   0  24 -14 121.230 63.1754  58
   0  24 -14 142.153 86.3825   5
   0  24 -14 77.4610 72.1845  40
   0  24 -13-15.5703 80.1575  52
   0  24 -13 31.3922 53.2421  58
   0  24 -13-53.1574 89.7492   5
   0  24 -13 42.2502 67.8774  40
   0  24 -12 62.9420 90.0225  52
   0  24 -12 86.2156 59.3593  58
   0  24 -12-67.6234 82.3416   5
   0  24 -12 79.4976 63.5046  40
   0  24 -11 285.166 104.974  52
   0  24 -11 199.060 70.3414  58
   0  24 -11 177.167 87.8194   5
   0  24 -11 357.031 76.6329  40
   0  24 -10 603.935 124.001  52
   0  24 -10 587.787 100.868  58
   0  24 -10 435.291 112.086   5
   0  24  -9-57.5938 66.0294  58
   0  24  -8 946.961 139.665  58
   0  24  -8 1081.85 151.683   5
   0  24  -7 1837.53 210.339  49
   0  24  -7 1229.11 172.156  58
   0  24  -7 1500.44 186.352   5
   0  24  -6-16.5274 83.0913  49
   0  24  -6-46.1946 78.3539  52
   0  24  -6 135.842 86.1805   5
   0  24  -5 2017.62 232.053  49
   0  24  -5 1683.41 218.373  52
   0  24  -5 1741.92 209.148   5
   0  24  -4 949.003 147.485  53
   0  24  -4 1147.71 161.271  52
   0  24  -4 1259.54 172.707  49
   0  24  -4 1160.11 151.194   5
   0  24  -3 46.6502 76.2868  49
   0  24  -3 32.6213 61.6195  53
   0  24  -3-13.8751 73.9298  52
   0  24  -3 61.0697 70.6243   5
   0  24  -2 903.618 141.012  49
   0  24  -2 744.223 124.379  52
   0  24  -2 661.796 107.536  53
   0  24  -2 728.809 108.856   5
   0  24  -1 535.182 114.837  49
   0  24  -1 313.704 91.9344  52
   0  24  -1 469.580 79.0440   5
   0  24   0 10.9034 60.6168  52
   0  24   0-96.1690 79.3253  49
   0  24   1 25.7178 69.2111  49
   0  24   1-28.7030 54.6865  52
   0  24   2 141.704 71.3876  49
   0  24   2 24.1321 45.3817  52
   0  24   3-21.1636 58.7712  49
   0  24   4-9.18414 53.9613  49
   0  24   5-7.62324 46.3619  49
   0  24   6 5.87302 33.5700  49
   0  25 -26 506.750 69.3530  40
   0  25 -25 124.580 46.2664  40
   0  25 -25 82.6870 41.7700  39
   0  25 -24 55.7937 49.9235  40
   0  25 -24 74.5695 45.0280  39
   0 -25  23 105.103 32.4413  29
   0  25 -23 159.881 53.8310  39
   0 -25  22 51.1096 30.2392  29
   0  25 -22 165.872 55.9501  39
   0 -25  21-16.1068 28.2946  29
   0  25 -21 73.7425 52.6626  53
   0  25 -21 37.2754 62.5154  40
   0  25 -21 46.8180 52.2545  39
   0  25 -20-78.0034 58.8087  53
   0 -25  20-22.2080 29.5865  29
   0  25 -20 41.3437 46.5502   5
   0  25 -20 9.82516 64.5454  40
   0  25 -20 6.83575 50.9249  39
   0  25 -19 99.5880 67.9749  53
   0  25 -19 16.3491 52.6947   5
   0  25 -19 71.1685 68.3222  40
   0  25 -19 34.0621 50.9079  39
   0  25 -18 129.590 62.7553   5
   0  25 -18 196.739 77.9111  40
   0  25 -17 955.129 139.297   5
   0  25 -17 1235.27 148.253  40
   0  25 -16 218.253 77.6822   5
   0  25 -16 307.714 81.7920  40
   0  25 -15 682.839 105.132  58
   0  25 -15 778.013 118.193  40
   0  25 -14 2895.09 296.657  52
   0  25 -14 2458.37 264.614  58
   0  25 -14 3027.37 286.654   5
   0  25 -14 2348.04 267.590  40
   0  25 -13 1450.41 164.172  58
   0  25 -13 1663.37 197.700  52
   0  25 -13 1445.50 180.912   5
   0  25 -13 1202.46 161.248  40
   0  25 -12 471.418 89.5954  58
   0  25 -12 686.170 127.084  52
   0  25 -12 640.256 114.327   5
   0  25 -12 444.125 84.9846  40
   0  25 -11 1898.98 222.210  58
   0  25 -11 2464.16 256.024  52
   0  25 -11 2117.04 241.854   5
   0  25 -10 202.087 67.9364  58
   0  25 -10 161.332 87.7367  52
   0  25  -9 205.366 64.0161  58
   0  25  -8 323.551 90.8354   5
   0  25  -7 382.728 100.173  52
   0  25  -7 219.046 81.2574   5
   0  25  -6-14.8169 75.3936  49
   0  25  -6-61.4139 76.5454  53
   0  25  -6 27.6088 73.5110  52
   0  25  -6 10.9541 68.8070   5
   0  25  -5 78.8517 67.6369  53
   0  25  -5 119.720 81.8007  52
   0  25  -5-28.9941 79.0963  49
   0  25  -5 143.638 70.4946   5
   0  25  -4 60.2272 58.4419  53
   0  25  -4-84.5806 81.3237  49
   0  25  -4-37.9603 70.2416  52
   0  25  -4 28.2347 60.0254   5
   0  25  -3 179.945 62.8097  53
   0  25  -3 271.992 85.0459  49
   0  25  -3 130.319 70.3621  52
   0  25  -3 201.644 63.0686   5
   0  25  -2 636.759 114.942  49
   0  25  -2 565.615 103.493  52
   0  25  -2 467.492 81.1102   5
   0  25  -1 165.640 66.9070  52
   0  25  -1 306.599 81.7568  49
   0  25   0 295.316 71.9360  52
   0  25   0 409.905 94.5783  49
   0  25   1 858.679 109.535  49
   0  25   1 465.468 81.1617  52
   0  25   2 136.984 61.1912  49
   0  25   3 162.571 53.5312  49
   0  25   4 406.244 65.0368  49
   0  26 -25-23.2236 34.6533  40
   0  26 -23 560.232 84.7513  40
   0  26 -22 7.24672 51.8340  40
   0  26 -21 549.437 82.7660  53
   0  26 -21 486.421 86.1460  40
   0  26 -20 684.878 99.8179  53
   0  26 -20 564.801 83.9180   5
   0  26 -20 771.972 103.840  40
   0  26 -19-9.71566 56.6492  53
   0  26 -19 35.6662 48.9162   5
   0  26 -19 85.9347 61.5389  40
   0  26 -18 355.780 85.2665  53
   0  26 -18 318.447 72.0363   5
   0  26 -18 270.740 72.5555  40
   0  26 -17 175.040 77.5935  53
   0  26 -17 171.746 64.2202   5
   0  26 -17 78.4658 63.1457  40
   0  26 -16 19.5193 61.4270   5
   0  26 -16 68.2388 57.7451  40
   0  26 -15 113.804 69.2379   5
   0  26 -15 179.865 63.3037  40
   0  26 -14 21.5804 65.0964   5
   0  26 -14 22.9684 50.6842  40
   0  26 -13 78.1214 73.7494  52
   0  26 -13-11.0800 65.7170   5
   0  26 -12 65.5841 77.8529  52
   0  26 -12 32.4549 45.6749  58
   0  26 -12 67.3880 72.8251   5
   0  26 -11 267.815 63.8328  58
   0  26 -11 315.290 89.0908  52
   0  26 -11 179.768 76.0401   5
   0  26  -9 1046.45 149.130  53
   0  26  -9 1082.13 145.815   5
   0  26  -8 1585.01 184.514  53
   0  26  -8 1407.35 174.813   5
   0  26  -7 132.528 69.8666  53
   0  26  -7 61.6712 72.2999  52
   0  26  -7 89.0338 65.5166   5
   0  26  -6 805.952 118.593  52
   0  26  -6 605.306 105.912  53
   0  26  -6 637.021 104.947   5
   0  26  -5 1516.42 177.993  52
   0  26  -5 1305.41 164.481  53
   0  26  -5 1553.07 167.195   5
   0  26  -4 31.3782 59.9892  52
   0  26  -4 74.8678 50.8092   5
   0  26  -3 270.150 74.0360  49
   0  26  -3 238.092 66.6475  52
   0  26  -3 107.913 50.3404   5
   0  26  -2 92.7351 56.7091  52
   0  26  -2 273.984 74.8346  49
   0  26  -1 71.6062 47.4745  52
   0  26  -1 145.070 64.5465  49
   0  26   0-17.2771 50.7730  49
   0  26   1-14.8448 44.3966  49
   0  27 -24 16.4407 30.6458  40
   0  27 -23 54.5411 38.8341  40
   0  27 -22 11.2950 40.6471  40
   0  27 -21-16.4691 37.0738  53
   0  27 -21 24.7580 45.3230  40
   0  27 -20 209.147 58.5715  53
   0  27 -20 219.008 46.9619   5
   0  27 -20 197.429 57.5162  40
   0  27 -19 8.17251 49.3719  53
   0  27 -19 23.6581 42.9128   5
   0  27 -19 74.9470 50.5497  40
   0  27 -18 467.924 88.1032  53
   0  27 -18 552.670 79.3921   5
   0  27 -18 405.802 75.9437  40
   0  27 -17 300.002 80.5801  53
   0  27 -17 347.666 72.5419   5
   0  27 -17 351.881 68.7227  40
   0  27 -16 74.5532 68.6994  53
   0  27 -16 151.245 63.0731   5
   0  27 -15 1568.55 189.969  53
   0  27 -15 1582.02 179.130   5
   0  27 -14 490.968 100.146  53
   0  27 -14 326.336 82.8876   5
   0  27 -13 149.894 79.0940  53
   0  27 -13 162.686 70.2398   5
   0  27 -12 1159.97 164.187  52
   0  27 -12 1459.65 161.552   5
   0  27 -11 476.439 100.518  52
   0  27 -11 539.123 99.7238  53
   0  27 -10 10.8362 66.4491  53
   0  27  -9 195.365 72.1371  53
   0  27  -9 245.313 69.7061   5
   0  27  -8 213.709 77.3372  52
   0  27  -8 363.658 77.7965  53
   0  27  -8 120.751 61.1901   5
   0  27  -7 34.7644 56.6265  53
   0  27  -7 153.542 66.4384  52
   0  27  -7 144.476 57.4771   5
   0  27  -6-22.8475 49.5034  53
   0  27  -6 48.2589 58.8611  52
   0  27  -6 145.961 54.8358   5
   0  27  -5 115.956 57.7390  52
   0  27  -5 108.914 48.4661   5
   0  27  -4 24.0895 50.0807  52
   0  27  -3 264.959 59.5324  52
   0  27  -2 154.301 45.3621  52
   0  28 -21 503.642 65.9228  40
   0  28 -20 73.8086 39.1992  53
   0  28 -20 153.712 41.0467  40
   0  28 -19 6.46063 41.8253  53
   0  28 -19-8.98264 33.0773   5
   0  28 -18-7.41044 50.4356  53
   0  28 -18 54.9214 42.0889   5
   0  28 -17 49.0246 50.5280  53
   0  28 -17-6.27507 43.5311   5
   0  28 -16 35.0064 54.1060  53
   0  28 -16-6.90164 45.3409   5
   0  28 -15 9.15802 58.8669  53
   0  28 -15 22.1465 50.8753   5
   0  28 -14 75.0834 66.7217  53
   0  28 -14-30.8434 53.1198   5
   0  28 -13-7.90012 54.0726   5
   0  28 -12 270.000 66.4571   5
   0  28 -11 225.184 67.4231  53
   0  28 -10 102.535 57.3405  53
   0  28 -10 166.876 60.1105   5
   0  28  -9 1202.53 132.650  53
   0  28  -9 936.355 125.759   5
   0  28  -8 467.055 81.9927  52
   0  28  -8 418.852 75.3107  53
   0  28  -8 427.138 73.5126   5
   0  28  -7 31.7831 47.5125  52
   0  28  -7 6.06105 41.2149  53
   0  28  -7-5.99932 41.3355   5
   0  28  -6 376.968 72.1008  52
   0  28  -6 469.200 65.3903   5
   0  28  -5 31.9255 41.7336  52
   0  28  -4 79.8127 37.3263  52
   0  29 -19 76.3318 33.1908  53
   0  29 -18 382.277 65.0388  53
   0  29 -18 510.411 61.3345   5
   0  29 -17 173.278 49.4705  53
   0  29 -17 51.2583 34.4609   5
   0  29 -16 241.776 58.2661  53
   0  29 -16 173.711 46.4079   5
   0  29 -15 197.690 60.1489  53
   0  29 -15 279.490 57.1022   5
   0  29 -14 65.8356 45.6833   5
   0  29 -13 85.6906 44.4264   5
   0  29 -12 210.083 56.7061  53
   0  29 -11-6.62356 42.2479  53
   0  29 -10-6.05159 39.7538  53
   0  29 -10 22.5310 40.5339   5
   0  29  -9 15.7756 35.5125  53
   0  29  -9-15.4898 38.8794   5
   0  29  -8-31.6496 35.0705   5
   0  30 -15 61.1161 30.9097  53
   0  30 -14 28.3397 28.8895   5
   0  30 -13 341.844 53.3996  53
   0  30 -13 368.114 51.8071   5
  -1  30 -11 146.268 40.3116  53
  -1  30 -12 5.40047 35.7605  53
  -1  30 -12 28.5398 31.9459   5
  -1  30 -13-23.6882 31.6287   5
  -1  30 -14 5.51017 33.7884  53
  -1  30 -14 4.55408 31.9807   5
  -1  30 -15-21.0793 32.0999  53
  -1  30 -16 24.0959 28.3917  53
  -1  29  -7 116.698 38.9833   5
  -1  29  -8 238.026 55.1523  53
  -1  29  -8 282.870 55.3982   5
  -1  29  -9 535.112 75.7411  53
  -1  29  -9 375.483 68.5950   5
  -1  29 -10 21.5839 47.2946  53
  -1  29 -11 646.013 93.4803  53
  -1  29 -12 884.520 109.287   5
  -1  29 -13-6.63058 45.6807   5
  -1  29 -14 630.702 94.9415  53
  -1  29 -14 737.952 93.3851   5
  -1  29 -15 607.583 84.8066  53
  -1  29 -15 495.938 76.8746   5
  -1  29 -16 35.1801 46.4469  53
  -1  29 -16 66.2186 41.3593   5
  -1  29 -17 306.057 63.5447  53
  -1  29 -17 374.704 57.1267   5
  -1  29 -18 76.9427 37.4852  53
  -1  28  -5 735.568 90.6864   5
  -1  28  -6 392.132 68.4451  53
  -1  28  -6 460.227 73.3965   5
  -1  28  -7 91.0802 53.0552  53
  -1  28  -7 63.0539 50.2599   5
  -1  28  -8 428.953 79.5755  53
  -1  28  -8 446.037 80.1503   5
  -1  28  -9-18.0965 53.7162  53
  -1  28  -9-47.8745 52.8699   5
  -1  28 -10-9.52143 59.3358  53
  -1  28 -11 42.0865 55.8044   5
  -1  28 -12 185.626 65.2810   5
  -1  28 -13 109.914 66.8377  53
  -1  28 -13 41.5878 54.1857   5
  -1  28 -14 206.257 73.8397  53
  -1  28 -14 274.121 69.7494   5
  -1  28 -15 246.456 75.1741  53
  -1  28 -15 183.748 59.2791   5
  -1  28 -16 242.046 71.0949  53
  -1  28 -16 142.052 55.4919   5
  -1  28 -17 504.409 93.3456  53
  -1  28 -17 786.376 92.4239   5
  -1  28 -18 243.641 63.3887  53
  -1  28 -18 274.345 55.2784   5
  -1  28 -18 326.425 59.2573  40
  -1  28 -19 81.5518 46.4114  53
  -1  28 -19 135.377 45.8090  40
  -1  28 -20 429.967 62.8334  53
  -1  28 -20 435.559 66.3689  40
  -1  27  -3 93.9366 50.4648  52
  -1  27  -4 83.1612 52.5528  52
  -1  27  -4 53.0130 45.7249   5
  -1  27  -5 72.4380 55.3557  53
  -1  27  -5 120.124 60.2948  52
  -1  27  -5 165.972 56.5382   5
  -1  27  -6 18.2671 56.5108  53
  -1  27  -6 30.0425 56.1954  52
  -1  27  -6 33.1288 54.8398   5
  -1  27  -7 790.293 113.075  53
  -1  27  -7 809.198 114.431  52
  -1  27  -7 621.920 104.234   5
  -1  27  -8 673.661 108.212  53
  -1  27  -8 445.962 100.113  52
  -1  27  -8 458.700 93.2657   5
  -1  27  -9 56.1548 70.6098  53
  -1  27  -9 17.7656 48.4221  58
  -1  27  -9 57.6440 70.1815  52
  -1  27 -10 639.331 111.229  53
  -1  27 -10 743.212 112.881  52
  -1  27 -10 512.302 92.2179  58
  -1  27 -11 1567.69 184.878  58
  -1  27 -11 1878.13 196.968   5
  -1  27 -12 102.185 57.6098  58
  -1  27 -12 130.141 66.9814   5
  -1  27 -13 678.446 112.762  53
  -1  27 -13 535.637 86.2439  58
  -1  27 -13 531.816 98.6536   5
  -1  27 -14 1190.44 151.152  53
  -1  27 -14 796.035 117.897  58
  -1  27 -14 1220.69 137.238   5
  -1  27 -15-7.42150 42.0654  58
  -1  27 -15-11.2679 69.1200  53
  -1  27 -15 118.126 62.2233   5
  -1  27 -15 28.8289 49.6929  40
  -1  27 -16 609.685 104.558  53
  -1  27 -16 509.855 88.6103   5
  -1  27 -16 442.411 82.2165  40
  -1  27 -17 149.245 68.6583  53
  -1  27 -17 178.657 61.5856   5
  -1  27 -17 213.331 62.2372  40
  -1  27 -18 36.1114 55.9172  53
  -1  27 -18 82.3480 46.7885   5
  -1  27 -18-7.57553 50.9351  40
  -1  27 -19-39.5064 51.9035  53
  -1  27 -19 34.3433 38.9234   5
  -1  27 -19 22.1153 53.0468  40
  -1  27 -20 19.5395 44.2988  53
  -1  27 -20 7.01132 52.5219  40
  -1  27 -21 19.4965 47.8914  40
  -1  27 -22 93.4092 43.7789  40
  -1  26   2 231.922 54.3321  49
  -1  26   1 153.599 52.9280  49
  -1  26   0 122.027 61.7672  49
  -1  26  -1 726.893 100.950  52
  -1  26  -1 852.190 115.713  49
  -1  26  -2 179.781 59.7296  52
  -1  26  -2 92.4893 62.0057  49
  -1  26  -2 122.588 50.7153   5
  -1  26  -3 96.7580 64.2630  52
  -1  26  -3 119.239 62.1007  49
  -1  26  -3 107.041 54.1940   5
  -1  26  -4 1323.42 153.518  53
  -1  26  -4 1169.76 153.084  52
  -1  26  -4 1229.70 148.121   5
  -1  26  -5 1052.65 151.067  52
  -1  26  -5 1202.51 151.288  53
  -1  26  -5 1294.80 149.150   5
  -1  26  -6 12.1088 70.3480  52
  -1  26  -6 159.171 70.2051  53
  -1  26  -6 110.174 69.4964   5
  -1  26  -7 403.980 89.3974  58
  -1  26  -7 581.653 103.533  52
  -1  26  -7 411.531 97.0483  53
  -1  26  -7 474.244 95.8274   5
  -1  26  -8 202.486 70.4322  58
  -1  26  -8 130.576 77.3328  52
  -1  26  -8 190.393 77.8403  53
  -1  26  -8 120.458 68.6232   5
  -1  26  -9 146.964 81.7389  52
  -1  26  -9 84.9499 56.6372  58
  -1  26  -9 92.0417 80.4602  53
  -1  26 -10-52.5795 57.9753  58
  -1  26 -11 321.167 80.1189  58
  -1  26 -11 573.851 101.269   5
  -1  26 -12-30.4314 54.6004  58
  -1  26 -12-41.1095 79.0570  53
  -1  26 -12 34.1683 77.9528   5
  -1  26 -12 7.63875 50.8911  40
  -1  26 -13 661.427 100.509  58
  -1  26 -13 502.536 118.701  53
  -1  26 -13 681.009 111.518   5
  -1  26 -13 558.474 94.4189  40
  -1  26 -14 797.570 132.820  53
  -1  26 -14 667.248 108.571  58
  -1  26 -14 875.125 124.398   5
  -1  26 -14 883.610 118.094  40
  -1  26 -15 36.4305 47.9839  58
  -1  26 -15 12.8319 74.0396  53
  -1  26 -15 30.9411 63.2536   5
  -1  26 -15-27.5420 60.3169  40
  -1  26 -16 1958.42 222.384  58
  -1  26 -16 2233.21 245.411  53
  -1  26 -16 2328.81 233.768   5
  -1  26 -16 2155.87 230.250  40
  -1  26 -17 1471.90 182.752  53
  -1  26 -17 1312.39 163.090  58
  -1  26 -17 1690.53 175.236   5
  -1  26 -17 1629.01 178.782  40
  -1  26 -18 41.8019 64.6008  53
  -1  26 -18-32.1197 54.2296   5
  -1  26 -18 9.30713 66.5673  40
  -1  26 -19 427.642 89.9935  53
  -1  26 -19 524.324 81.1903   5
  -1  26 -19 642.124 98.4615  40
  -1  26 -20 592.657 93.7175  53
  -1  26 -20 707.466 104.010  40
  -1  26 -21 110.562 45.9772  53
  -1  26 -21 64.5000 57.5566  40
  -1  26 -24 5.52063 39.4877  40
  -1  26 -25-13.0395 32.2116  40
  -1  25   5 360.298 57.5769  49
  -1  25   4 61.7230 42.4024  49
  -1  25   3 90.8426 51.2682  49
  -1  25   2 274.630 69.9976  49
  -1  25   1 41.9737 60.6495  49
  -1  25   0 100.742 53.1199  52
  -1  25   0 34.0324 62.6743  49
  -1  25  -1 106.832 59.6610  52
  -1  25  -1 48.1263 67.9819  49
  -1  25  -1 115.565 52.0381   5
  -1  25  -2-50.3601 74.0310  49
  -1  25  -2-43.4234 62.1239  52
  -1  25  -2 59.2293 52.8178   5
  -1  25  -3 104.264 73.0839  49
  -1  25  -3-94.7018 68.9375  52
  -1  25  -3-20.6807 61.3065  53
  -1  25  -3 9.45906 59.4265   5
  -1  25  -4 80.6437 68.9215  53
  -1  25  -4 126.660 74.8833  52
  -1  25  -4 200.595 78.9401  49
  -1  25  -4 194.944 71.4168   5
  -1  25  -5 163.540 78.1981  49
  -1  25  -5 249.329 86.3758  53
  -1  25  -5 169.437 76.6421  58
  -1  25  -5 120.118 77.3674  52
  -1  25  -5 262.260 83.0695   5
  -1  25  -6 396.934 104.691  53
  -1  25  -6 512.386 98.9221  58
  -1  25  -6 611.319 112.268  52
  -1  25  -6 470.353 99.2269   5
  -1  25  -7 629.977 125.604  52
  -1  25  -7 858.721 134.551  53
  -1  25  -7 635.255 115.546  58
  -1  25  -7 846.599 127.801   5
  -1  25  -8 395.217 103.963  52
  -1  25  -8 413.650 94.1920  58
  -1  25  -8 416.086 115.007  53
  -1  25  -9 431.205 105.008  52
  -1  25  -9 229.240 88.3649  58
  -1  25  -9 559.915 115.135  53
  -1  25 -10 1882.17 220.687  58
  -1  25 -10 2035.47 228.654   5
  -1  25 -11 527.581 97.8075  58
  -1  25 -11 467.478 106.311   5
  -1  25 -11 470.327 88.4709  40
  -1  25 -12 484.202 115.117  53
  -1  25 -12 471.153 94.0375  58
  -1  25 -12 474.646 108.523   5
  -1  25 -12 440.708 89.8520  40
  -1  25 -13 1316.21 191.291  53
  -1  25 -13 1301.72 165.055  58
  -1  25 -13 1612.23 184.330   5
  -1  25 -13 1316.30 165.632  40
  -1  25 -14 130.761 64.6715  58
  -1  25 -14 160.744 89.0079  53
  -1  25 -14 212.616 81.2815   5
  -1  25 -14 94.6542 68.7376  40
  -1  25 -15 147.189 63.9359  58
  -1  25 -15 70.5126 80.7720  53
  -1  25 -15 226.023 81.0551   5
  -1  25 -15 334.452 82.0321  40
  -1  25 -16-60.2930 58.5272  58
  -1  25 -16 13.4326 78.2222  53
  -1  25 -16 53.3290 71.0671   5
  -1  25 -16-10.9295 71.8050  40
  -1  25 -17 9.48153 51.1844  58
  -1  25 -17-37.8293 70.1115  53
  -1  25 -17-99.1236 64.2927   5
  -1  25 -17-54.6579 70.8794  40
  -1  25 -17-65.7185 57.4625  39
  -1  25 -18 209.283 80.7448  53
  -1  25 -18 237.299 62.8389  58
  -1  25 -18 251.732 70.0343   5
  -1  25 -18 255.446 70.7731  39
  -1  25 -18 388.288 90.9088  40
  -1  25 -19 20.9249 62.8975  53
  -1  25 -19 87.3987 46.3055  58
  -1  25 -19 55.0441 52.0659   5
  -1  25 -19 105.844 60.0097  39
  -1  25 -19 104.856 72.0634  40
  -1  25 -20 54.3446 58.8771  53
  -1  25 -20 20.0599 68.3993  40
  -1  25 -20 96.8006 59.8522  39
  -1  25 -21 21.9095 47.4534  53
  -1  25 -21 78.9163 54.7572  39
  -1  25 -22 695.254 98.3290  39
   1 -25  23 354.511 53.9409  29
  -1  25 -23 444.257 75.5967  40
  -1  25 -23 321.462 68.6249  39
  -1  25 -24 196.238 59.3100  40
  -1  25 -25 463.709 70.7512  40
  -1  25 -26 62.6962 33.3919  40
   1 -25  26 102.125 38.8477  43
  -1  24   7 30.0752 33.0305  49
  -1  24   6-6.81866 44.1463  49
  -1  24   5 58.7814 50.9026  49
  -1  24   4 78.3046 58.4252  49
  -1  24   3 271.634 61.8436  48
  -1  24   3 274.897 77.1118  49
  -1  24   2 425.346 78.1686  48
  -1  24   2 540.710 100.700  49
  -1  24   1 32.8085 50.3053  48
  -1  24   1 9.34854 52.9366  52
  -1  24   1-12.8532 66.9434  49
  -1  24   0 1442.94 160.402  48
  -1  24   0 1236.39 155.359   5
  -1  24   0 1825.92 191.350  49
  -1  24   0 1292.01 166.731  52
  -1  24  -1 1195.82 140.540  48
  -1  24  -1 1005.88 148.787  52
  -1  24  -1 1446.64 170.755  49
  -1  24  -1 1212.37 143.497  53
  -1  24  -1 1015.22 139.929   5
  -1  24  -2-8.78953 37.8169  36
  -1  24  -2-8.76751 49.6511  48
  -1  24  -2 44.3077 62.7213  53
  -1  24  -2 25.6453 66.7864  52
  -1  24  -2 72.3038 72.7032  49
  -1  24  -2 40.3243 61.3170   5
  -1  24  -3 463.048 101.366  36
  -1  24  -3 805.010 107.819  48
  -1  24  -3 1167.86 150.654  49
  -1  24  -3 1050.94 138.597  52
  -1  24  -3 1069.75 134.603  53
  -1  24  -3 599.699 115.986   5
  -1  24  -4 1298.15 164.182  36
  -1  24  -4 1352.47 160.529  48
  -1  24  -4 1376.63 175.832   5
  -1  24  -4 1790.09 196.713  52
  -1  24  -4 1551.03 189.451  53
  -1  24  -4 1712.05 197.148  49
  -1  24  -4 1302.10 180.298  58
  -1  24  -5-9.87508 55.9080  36
  -1  24  -5-60.6515 74.3797   5
  -1  24  -5-14.0251 77.0761  53
  -1  24  -5-15.1903 74.4761  49
  -1  24  -5 94.5216 76.4455  58
  -1  24  -5 133.688 85.6958  52
  -1  24  -6 171.111 65.4344  36
  -1  24  -6 176.445 83.0574   5
  -1  24  -6 310.653 87.9263  58
  -1  24  -6 454.090 105.425  53
  -1  24  -6 351.622 96.5507  49
  -1  24  -6 290.066 95.6761  52
  -1  24  -7-10.2047 53.2138  36
  -1  24  -7 64.9053 76.9898   5
  -1  24  -7 13.4400 72.3887  58
  -1  24  -7 121.317 90.7090  53
  -1  24  -7 45.9506 78.8998  49
  -1  24  -7 46.7218 79.2853  52
  -1  24  -8-15.8055 81.5317  52
  -1  24  -8-39.9598 71.1120  58
  -1  24  -8-82.4473 61.3038  36
  -1  24  -9 31.9383 86.1220  52
  -1  24  -9 52.6618 66.4072  58
  -1  24  -9 82.8129 58.8579  36
  -1  24 -10 362.982 74.6798  36
  -1  24 -10 243.201 73.5122  40
  -1  24 -10 350.320 85.8971  58
  -1  24 -10 270.626 98.2484   5
  -1  24 -11 124.367 57.8303  36
  -1  24 -11 114.888 68.3541  40
  -1  24 -11 25.5312 72.2688  58
  -1  24 -11 215.425 87.0990   5
  -1  24 -12 392.922 81.4333  36
  -1  24 -12 418.679 92.4723  40
  -1  24 -12 516.726 114.128  52
  -1  24 -12 300.700 88.1824  58
  -1  24 -12 490.782 105.649   5
  -1  24 -13 801.673 117.896  36
  -1  24 -13 905.321 133.865  40
  -1  24 -13 846.946 130.659  58
  -1  24 -13 1143.07 159.721  52
  -1  24 -13 841.920 137.647   5
  -1  24 -14-10.1777 50.8057  36
  -1  24 -14 141.695 76.0589  40
  -1  24 -14 47.9351 61.9151  58
  -1  24 -14 175.289 82.9906   5
  -1  24 -15 1366.65 179.550  36
  -1  24 -15 1526.83 177.313  39
  -1  24 -15 1843.73 200.598  40
  -1  24 -15 1665.97 191.481  58
  -1  24 -15 1858.61 203.832   5
  -1  24 -16 1517.19 187.527  36
  -1  24 -16 1598.87 187.284  39
  -1  24 -16 1972.45 211.117  40
  -1  24 -16 1597.43 194.584  58
  -1  24 -16 1820.22 214.741  53
  -1  24 -16 1830.95 202.280   5
  -1  24 -17 249.141 65.2785  36
  -1  24 -17 258.944 77.1130  39
  -1  24 -17 352.831 97.4107  40
  -1  24 -17 283.563 90.9993  53
  -1  24 -17 311.896 77.3705  58
  -1  24 -17 308.275 80.1244   5
  -1  24 -18 542.981 96.9656  36
  -1  24 -18 669.592 105.502  58
  -1  24 -18 764.287 123.877  53
  -1  24 -18 847.572 113.137   5
  -1  24 -18 876.597 129.017  40
  -1  24 -18 798.635 113.394  39
  -1  24 -19 1418.38 161.022  58
  -1  24 -19 1592.57 175.292  53
  -1  24 -19 1277.32 158.958   5
  -1  24 -19 1324.69 164.924  39
  -1  24 -19 1274.34 172.326  40
  -1  24 -20 127.160 54.8107  58
  -1  24 -20 159.648 65.5571  53
  -1  24 -20 89.1704 68.7877  39
  -1  24 -21 106.832 55.5540  53
  -1  24 -21 283.974 76.3407  39
  -1  24 -22 211.684 69.6196  39
  -1  24 -22 186.458 74.4001  40
  -1  24 -23 97.8336 64.4146  40
  -1  24 -23-97.9827 61.2502  39
  -1  24 -24-47.5701 54.0697  39
  -1  24 -24-54.8916 54.2079  40
   1 -24  25 64.5685 29.1449  29
  -1  24 -25 65.1930 49.1778  39
  -1  24 -26 41.7231 40.6994  40
   1 -24  27 293.643 52.9901  43
  -1  23   8 267.582 55.5451  49
  -1  23   7 8.11322 51.3562  49
  -1  23   6 223.013 67.9554  49
  -1  23   5 424.608 76.7809  48
  -1  23   5 410.844 89.7614  49
  -1  23   4-40.1962 54.0119  48
  -1  23   4-24.6442 68.4720  49
  -1  23   3 259.770 69.4202  48
  -1  23   3 240.042 85.2698  49
  -1  23   3 239.329 66.2781  52
  -1  23   2-45.8380 57.1649  48
  -1  23   2-56.5859 79.3397  49
  -1  23   2 40.4410 59.4342  52
  -1  23   1 47.7510 57.1004  48
  -1  23   1-8.09846 49.2487   5
  -1  23   1-44.3207 80.3550  49
  -1  23   1-22.8886 57.5298  52
  -1  23   0 88.1399 62.9489  48
  -1  23   0 62.9975 65.6282  52
  -1  23   0-15.2470 80.3093  49
  -1  23   0-9.94037 56.8314  53
  -1  23   0-18.8692 55.9389   5
  -1  23  -1 104.504 64.8090  36
  -1  23  -1 210.146 65.2319  45
  -1  23  -1 79.1097 60.4751  48
  -1  23  -1 230.673 85.5020  52
  -1  23  -1 171.441 83.0576  49
  -1  23  -1 218.863 77.2530  53
  -1  23  -1 73.2838 65.9529   5
  -1  23  -2 108.490 64.3628  36
  -1  23  -2 158.678 62.4982  45
  -1  23  -2 88.5233 57.4460  48
  -1  23  -2-14.3680 72.7789  52
  -1  23  -2 95.0840 82.0719  49
  -1  23  -2 165.827 76.1337  53
  -1  23  -2 101.517 69.1742   5
  -1  23  -3 890.436 147.476  36
  -1  23  -3 1349.90 152.839  48
  -1  23  -3 998.752 141.829  45
  -1  23  -3 1560.76 185.697  52
  -1  23  -3 1453.91 175.844  53
  -1  23  -3 1124.91 167.649  58
  -1  23  -3 1523.78 186.839  49
  -1  23  -3 1349.02 163.210   5
  -1  23  -4 781.884 125.422  36
  -1  23  -4 916.511 120.972  45
  -1  23  -4 894.641 120.957  48
  -1  23  -4 1038.25 154.041  52
  -1  23  -4 1212.13 158.813  49
  -1  23  -4 1026.94 149.796  53
  -1  23  -4 738.450 136.841  58
  -1  23  -4 1061.54 144.358   5
  -1  23  -5 57.3180 56.9496  36
  -1  23  -5 8.87770 49.8080  48
  -1  23  -5-7.48403 52.9122  45
  -1  23  -5-15.8700 79.7978  52
  -1  23  -5 43.3723 76.1608  58
  -1  23  -5 81.2155 82.6623  49
  -1  23  -5 105.471 84.4943  53
  -1  23  -5-38.8543 74.7402   5
  -1  23  -6 924.235 147.192  36
  -1  23  -6 1206.09 141.118  48
  -1  23  -6 1188.93 163.734   5
  -1  23  -6 1690.94 186.446  49
  -1  23  -6 1372.05 179.826  52
  -1  23  -6 1193.32 168.061  58
  -1  23  -7 1508.18 205.106  36
  -1  23  -7 1930.83 224.386   5
  -1  23  -7 1879.87 222.516  58
  -1  23  -7 2238.32 239.521  49
  -1  23  -7 2043.61 233.588  52
  -1  23  -8 56.2801 74.1026  58
  -1  23  -8 66.0130 78.8132  52
  -1  23  -8-93.0165 80.6203  36
  -1  23  -9 674.727 114.801  36
  -1  23  -9 744.387 114.812  40
  -1  23  -9 791.182 124.975  58
  -1  23  -9 802.087 131.431   5
  -1  23 -10 1210.47 166.328  36
  -1  23 -10 1398.12 168.229  40
  -1  23 -10 1230.35 171.911  58
  -1  23 -10 1576.60 187.454   5
  -1  23 -11-69.7257 75.7838  36
  -1  23 -11 137.977 74.4370  40
  -1  23 -11-13.4559 64.2581  58
  -1  23 -11 13.9487 78.9667   5
  -1  23 -12 660.893 122.055  36
  -1  23 -12 899.035 134.096  40
  -1  23 -12 873.980 135.378  58
  -1  23 -12 1142.00 162.108  52
  -1  23 -12 1109.35 151.252   5
  -1  23 -13 277.626 74.3941  36
  -1  23 -13 338.039 75.3725  39
  -1  23 -13 272.588 91.2171  40
  -1  23 -13 268.525 109.703  52
  -1  23 -13 325.488 88.0378  58
  -1  23 -13 373.410 94.7211   5
  -1  23 -14-69.0790 58.6130  36
  -1  23 -14 18.1238 60.4010  39
  -1  23 -14 12.7285 76.7825  40
  -1  23 -14 12.7851 61.0883  58
  -1  23 -14-25.7818 70.8711   5
  -1  23 -15 11.4243 52.4168  36
  -1  23 -15 9.55089 65.0315  39
  -1  23 -15-51.9099 92.8854  40
  -1  23 -15 150.242 70.2831  58
  -1  23 -15 136.230 80.8395   5
  -1  23 -16 11.2951 51.7249  36
  -1  23 -16-78.6873 88.5783  40
  -1  23 -16 9.92402 64.7322  39
  -1  23 -16 73.1937 74.8115  58
  -1  23 -16-94.3462 72.3246   5
  -1  23 -17 266.439 66.7724  36
  -1  23 -17 78.6947 79.7126  40
  -1  23 -17 101.834 69.3295  39
  -1  23 -17 200.578 69.5552  58
  -1  23 -17 126.642 81.6860  53
  -1  23 -17 155.540 71.2291   5
  -1  23 -18 259.354 70.4586  36
  -1  23 -18 194.440 90.3633  40
  -1  23 -18 330.028 91.8382  39
  -1  23 -18 210.220 90.3459  53
  -1  23 -18 203.137 69.4212  58
  -1  23 -18 339.031 80.9435   5
  -1  23 -19 207.834 64.9340  36
  -1  23 -19 205.985 81.8466  39
  -1  23 -19 264.726 83.8239  53
  -1  23 -19 297.616 77.4162  58
  -1  23 -19 211.339 65.3720   5
  -1  23 -20 39.3101 52.3922  36
   1 -23  20 45.6393 37.0027  32
  -1  23 -20 40.5189 70.2825  39
  -1  23 -20-19.6117 49.9584  58
  -1  23 -20 42.6723 63.8360  53
  -1  23 -21 890.989 128.406  36
   1 -23  21 991.296 120.902  32
  -1  23 -21 1211.17 157.562  40
  -1  23 -21 1283.86 151.166  39
  -1  23 -21 1223.03 135.114  58
   1 -23  22 902.058 123.464  32
  -1  23 -22 1278.80 156.498  40
   1 -23  23 11.9180 32.0723  32
  -1  23 -23-9.81322 64.4558  40
  -1  23 -23-26.0505 65.0306  39
   1 -23  24 598.607 82.6412  32
  -1  23 -24 814.986 107.149  39
  -1  23 -24 786.744 106.819  40
   1 -23  25 533.527 74.3207  32
  -1  23 -25 708.526 96.3722  39
  -1  23 -25 697.938 96.6657  40
   1 -23  26 5.05774 25.1534  29
  -1  23 -26 54.5750 46.1770  40
  -1  23 -27 168.531 42.6771  40
  -1  22  10 44.2682 36.0354  49
  -1  22   9-44.7746 49.5221  49
  -1  22   8 6.27446 41.5125  48
  -1  22   8-36.8740 53.1866  49
  -1  22   7 32.4699 65.3288  49
  -1  22   6 220.678 82.8517  49
  -1  22   5 122.866 59.2052  48
  -1  22   5 80.9488 71.6636  49
  -1  22   4 338.504 76.4920  48
  -1  22   4 304.364 99.9790  49
  -1  22   4 255.042 69.3990  52
  -1  22   3 1041.29 132.791  48
  -1  22   3 863.368 129.435  52
  -1  22   3 1099.04 155.463  49
  -1  22   2 126.506 72.1871  45
  -1  22   2 257.750 76.9969  48
  -1  22   2 179.666 70.7368  52
  -1  22   2 174.078 92.5414  49
  -1  22   2 147.364 56.9608   5
  -1  22   1 422.827 89.5720  48
  -1  22   1 494.856 96.6826  45
  -1  22   1 351.660 83.5219  53
  -1  22   1 502.587 116.246  49
  -1  22   1 405.852 99.1031  52
  -1  22   1 555.056 91.9822   5
  -1  22   1 599.771 102.602  36
  -1  22   0 1892.34 203.868  48
  -1  22   0 1923.45 198.104  45
  -1  22   0 1668.11 203.662  53
  -1  22   0 1416.84 204.400  52
  -1  22   0 1990.29 227.958  49
  -1  22   0 1783.35 201.540   5
  -1  22   0 1657.24 201.378  36
  -1  22  -1 213.390 70.5561  48
  -1  22  -1 219.743 72.4715  45
  -1  22  -1 154.939 78.0787  53
  -1  22  -1 83.0562 87.2916  49
  -1  22  -1 149.453 82.9609  58
  -1  22  -1 59.1081 79.5470  52
  -1  22  -1 125.498 75.8458   5
  -1  22  -1 48.2295 65.9417  36
  -1  22  -2 220.737 69.8265  48
  -1  22  -2 216.501 71.1595  45
  -1  22  -2 276.504 94.2585  52
  -1  22  -2 250.666 95.1585  49
  -1  22  -2 195.782 90.2096  58
  -1  22  -2 263.205 86.1840  53
  -1  22  -2 264.806 88.1564   5
  -1  22  -2 257.374 79.8398  36
  -1  22  -3 501.227 94.5314  48
  -1  22  -3 430.788 97.7467  45
  -1  22  -3 594.055 108.207  36
  -1  22  -3 728.106 120.730  53
  -1  22  -3 569.544 129.356  49
  -1  22  -3 724.055 121.460  58
  -1  22  -3 474.104 118.077  52
  -1  22  -3 702.565 114.143   5
  -1  22  -4 16.9187 62.3784  45
  -1  22  -4 49.1941 55.7879  48
  -1  22  -4-61.6438 118.582  20
  -1  22  -4 24.8844 59.4988  36
  -1  22  -4 145.107 89.5572  52
  -1  22  -4 90.2161 74.7223  58
  -1  22  -4 83.8584 82.2864  49
  -1  22  -4 13.0003 72.2361   5
  -1  22  -5 514.316 84.5611  48
  -1  22  -5 464.827 80.7198  45
  -1  22  -5 310.588 172.822  20
  -1  22  -5 424.637 90.8391  36
  -1  22  -5 425.032 105.888  52
  -1  22  -5 502.299 111.300  49
  -1  22  -5 358.312 98.5385  58
  -1  22  -5 111.903 129.481   1
  -1  22  -5 334.955 99.7980   5
  -1  22  -6 298.242 72.1896  48
  -1  22  -6 250.212 143.249  20
  -1  22  -6 428.813 101.274  58
  -1  22  -6 495.163 110.948  52
  -1  22  -6 550.772 115.832  49
  -1  22  -6 688.646 199.479   1
  -1  22  -6 522.781 104.449   5
  -1  22  -6 324.737 84.2176  36
  -1  22  -7 62.8599 110.629  20
  -1  22  -7 87.3963 60.9352  36
  -1  22  -7-16.6234 85.9403  52
  -1  22  -7 146.067 85.4085  58
  -1  22  -7 99.5064 79.5886  49
  -1  22  -7 234.231 138.139   1
  -1  22  -8-12.4723 61.9384  36
  -1  22  -8-126.125 121.275  20
  -1  22  -8 49.3205 77.4482  49
  -1  22  -8 100.368 84.0973  52
  -1  22  -8-57.6304 72.4344  58
  -1  22  -8 10.3143 60.0636  40
  -1  22  -9-11.0121 66.5546  40
  -1  22  -9-63.1422 110.932  20
  -1  22  -9 74.7585 63.5496  36
  -1  22  -9 142.076 78.9956  58
  -1  22  -9 71.5955 84.9877   5
  -1  22  -9 178.968 123.990   1
  -1  22 -10-23.1850 69.4309  40
  -1  22 -10-63.2364 131.410  20
  -1  22 -10-49.7776 60.3633  36
  -1  22 -10-56.0216 65.1768  58
  -1  22 -10-59.4253 132.016   1
  -1  22 -10-42.7806 86.0888   5
  -1  22 -11 157.140 76.6443  40
  -1  22 -11 63.1964 111.032  20
  -1  22 -11 12.4472 61.9719  36
  -1  22 -11 50.9986 84.5294  52
  -1  22 -11 41.4436 69.5944  58
  -1  22 -11 14.0706 79.0187   5
  -1  22 -11 117.346 121.954   1
  -1  22 -12 2279.43 228.701  39
  -1  22 -12 2383.74 245.591  40
  -1  22 -12 1767.14 351.517  20
  -1  22 -12 2177.59 238.036  36
  -1  22 -12 1980.35 256.371  52
  -1  22 -12 1868.66 236.524  58
  -1  22 -12 2161.82 249.833   5
  -1  22 -12 1896.92 350.366   1
  -1  22 -13 375.930 104.955  40
  -1  22 -13 541.194 97.7047  39
  -1  22 -13 315.700 155.967  20
  -1  22 -13 559.163 101.024  36
  -1  22 -13 753.317 134.574  52
  -1  22 -13 431.143 99.6592  58
  -1  22 -13 843.983 126.205   5
  -1  22 -14 186.398 81.8500  40
  -1  22 -14-10.0300 67.5362  39
  -1  22 -14 252.124 148.567  20
  -1  22 -14 111.870 64.2626  36
  -1  22 -14 119.892 88.3699  52
  -1  22 -14-13.3118 63.8428  58
  -1  22 -14 77.7428 77.0253   5
  -1  22 -15 1116.96 153.858  36
  -1  22 -15 1264.10 170.573  40
  -1  22 -15 1551.99 165.102  39
  -1  22 -15 932.603 153.840  58
  -1  22 -15 1272.68 165.974   5
  -1  22 -16 977.154 137.569  36
  -1  22 -16 857.625 135.852  39
  -1  22 -16 949.198 149.634  40
  -1  22 -16 891.288 136.336  58
  -1  22 -16 992.668 141.680   5
  -1  22 -17 417.608 94.7394  36
  -1  22 -17 534.019 108.584  39
  -1  22 -17 661.378 125.160  40
  -1  22 -17 770.264 114.775  58
  -1  22 -17 601.822 106.308   5
   1 -22  18 1769.56 177.499  32
  -1  22 -18 1683.80 194.560  36
  -1  22 -18 1701.64 199.148  39
  -1  22 -18 1430.61 191.323  58
  -1  22 -18 1454.31 201.190  53
  -1  22 -18 1725.23 193.200   5
   1 -22  19 7.54926 41.2737  32
  -1  22 -19 153.659 65.7481  36
  -1  22 -19 78.8625 78.7231  39
  -1  22 -19-24.8784 67.0797  53
  -1  22 -19 86.0345 60.1832   5
  -1  22 -20 181.813 67.7262  36
   1 -22  20 265.883 56.3808  32
  -1  22 -20 277.556 90.0978  39
  -1  22 -20 270.403 93.5316  40
  -1  22 -20 111.269 71.4134  53
  -1  22 -21-32.1548 54.7808  36
   1 -22  21 105.582 46.5346  32
  -1  22 -21 183.750 87.7696  40
  -1  22 -21 86.2020 76.7786  39
  -1  22 -22 49.3478 55.8889  36
   1 -22  22 29.5266 42.2097  32
  -1  22 -22 11.4742 76.4462  40
  -1  22 -22 102.835 79.1115  39
  -1  22 -22-53.5380 53.3658  58
   1 -22  23-28.3129 39.7849  32
  -1  22 -23 8.81957 47.0455  36
  -1  22 -23 52.7929 68.9126  40
  -1  22 -23-144.577 76.0978  39
   1 -22  24 99.7920 42.3132  32
  -1  22 -24 85.3737 69.1798  40
   1 -22  25 18.2516 37.6179  32
  -1  22 -25-8.22367 54.7883  40
   1 -22  26 137.727 38.9784  29
  -1  22 -26 135.010 52.1823  40
   1 -22  26 128.800 38.5773  32
  -1  22 -27 630.207 83.3762  39
  -1  22 -27 522.268 74.9137  40
  -1  21  11 6.45611 39.5897  49
  -1  21  10 222.751 49.3203  48
  -1  21  10 142.367 58.2522  49
  -1  21   9 752.282 91.9727  48
  -1  21   9 477.671 94.8416  49
  -1  21   8 179.722 59.9560  48
  -1  21   8 247.996 82.2624  49
  -1  21   7 251.051 70.5432  48
  -1  21   7 411.682 95.3752  49
  -1  21   6 697.235 133.557  49
  -1  21   5 170.638 93.7430  49
  -1  21   5 37.8251 53.3682  52
  -1  21   4 19.0652 70.4554  45
  -1  21   4 83.8146 65.5547  48
  -1  21   4 65.8412 57.4545  52
  -1  21   4 146.111 98.9025  49
  -1  21   3 9.72073 68.2750  45
  -1  21   3-21.6912 62.0059  48
  -1  21   3-49.1076 67.4850  52
  -1  21   3 16.7142 85.0524  49
  -1  21   2-9.80913 64.9630  45
  -1  21   2 11.0893 63.4557  48
  -1  21   2 94.8027 62.3475   5
  -1  21   2-16.9944 91.5187  49
  -1  21   2 40.0813 70.4299  52
  -1  21   2 74.2019 74.0061  36
  -1  21   1 179.249 75.9569  48
  -1  21   1 353.256 83.1784  45
  -1  21   1 305.543 76.9043   5
  -1  21   1 253.737 77.4748  53
  -1  21   1 393.913 110.725  49
  -1  21   1 128.166 80.6774  52
  -1  21   1 254.183 81.1293  36
  -1  21   0 915.720 130.272  45
  -1  21   0 715.854 124.280  48
  -1  21   0 983.703 134.476   5
  -1  21   0 1148.33 164.744  49
  -1  21   0 1179.22 150.682  52
  -1  21   0 825.951 142.629  58
  -1  21   0 920.486 138.541  53
  -1  21   0 839.266 132.658  36
  -1  21  -1 489.670 97.8028  45
  -1  21  -1 607.180 103.379  48
  -1  21  -1 546.594 103.458   5
  -1  21  -1 513.396 118.667  49
  -1  21  -1 632.912 119.970  52
  -1  21  -1 552.475 121.193  58
  -1  21  -1 589.067 113.977  53
  -1  21  -1 494.356 103.414  36
  -1  21  -2 554.109 96.3640  45
  -1  21  -2 635.837 100.819  48
  -1  21  -2 521.539 105.475  36
  -1  21  -2 407.749 101.544   5
  -1  21  -2 551.697 117.467  58
  -1  21  -2 430.800 107.222  53
  -1  21  -2 489.850 113.302  52
  -1  21  -2 749.497 130.621  49
  -1  21  -3 1614.05 185.218  48
  -1  21  -3 1584.29 182.968  45
  -1  21  -3 2145.54 345.724  20
  -1  21  -3 1446.85 189.627  36
  -1  21  -3 1487.54 287.331   1
  -1  21  -3 1608.36 198.036   5
  -1  21  -3 2153.40 224.531  49
  -1  21  -3 1668.42 206.828  52
  -1  21  -3 1295.31 197.052  58
  -1  21  -4 458.310 89.0709  48
  -1  21  -4 497.770 91.1679  45
  -1  21  -4 614.767 192.353  20
  -1  21  -4 416.178 95.6512  36
  -1  21  -4 437.447 177.609   1
  -1  21  -4 578.930 111.878   5
  -1  21  -4 555.967 115.892  49
  -1  21  -4 619.409 116.598  58
  -1  21  -4 599.459 119.814  52
  -1  21  -5 897.480 120.506  48
  -1  21  -5 1032.95 122.734  45
  -1  21  -5 493.387 192.121  20
  -1  21  -5 686.857 128.763  36
  -1  21  -5 1055.09 147.555   5
  -1  21  -5 730.046 208.242   1
  -1  21  -5 1037.83 152.839  49
  -1  21  -5 926.565 146.892  58
  -1  21  -5 1059.93 152.695  52
  -1  21  -6 6008.90 529.292  49
  -1  21  -6 5277.29 521.628  52
  -1  21  -6 4828.60 511.751  58
  -1  21  -6 4927.43 490.914  48
  -1  21  -6 5321.30 509.281  36
  -1  21  -6 5541.67 515.838   5
  -1  21  -6 4023.16 617.273   1
  -1  21  -6 5253.49 665.651  20
  -1  21  -7 180.485 86.0299  36
  -1  21  -7 309.488 149.339  20
  -1  21  -7 384.588 83.5739  40
  -1  21  -7 364.243 97.0751  58
  -1  21  -7 690.643 120.620  49
  -1  21  -7 428.008 107.576  52
  -1  21  -8 916.967 130.834  40
  -1  21  -8 990.872 233.439  20
  -1  21  -8 797.256 137.989  36
  -1  21  -8 982.885 151.581   5
  -1  21  -8 895.459 152.948  49
  -1  21  -8 1149.86 151.263  58
  -1  21  -8 1141.21 164.148  52
  -1  21  -9 1983.70 211.844  40
  -1  21  -9 1548.76 313.948  20
  -1  21  -9 1502.62 207.677  36
  -1  21  -9 1953.20 222.860   5
  -1  21  -9 1950.16 340.055   1
  -1  21  -9 1858.79 217.545  58
  -1  21 -10 1041.43 141.034  40
  -1  21 -10 1117.18 261.555  20
  -1  21 -10 796.444 131.382  36
  -1  21 -10 761.995 230.800   1
  -1  21 -10 1088.66 152.695   5
  -1  21 -10 855.162 137.542  58
  -1  21 -11 446.173 90.5307  39
  -1  21 -11 615.258 108.585  40
  -1  21 -11 559.001 189.311  20
  -1  21 -11 719.581 109.152  36
  -1  21 -11 748.939 227.255   1
  -1  21 -11 722.171 120.657   5
  -1  21 -11 346.822 101.301  58
  -1  21 -11 828.025 136.263  52
  -1  21 -12 689.974 115.677  40
  -1  21 -12 448.827 91.5598  39
  -1  21 -12 684.082 206.964  20
  -1  21 -12 476.543 98.3574  36
  -1  21 -12 506.281 188.330   1
  -1  21 -12 623.154 113.776   5
  -1  21 -12 596.306 128.242  52
  -1  21 -12 536.556 104.062  58
  -1  21 -13-25.8448 60.0203  36
  -1  21 -13 50.5544 66.4133  39
  -1  21 -13 13.2288 79.7736  40
  -1  21 -13 54.7055 121.473   1
  -1  21 -13-39.4618 70.7977   5
  -1  21 -13 17.1639 85.2227  52
  -1  21 -13 41.0036 65.2708  58
  -1  21 -14 129.945 64.8185  36
  -1  21 -14-13.6305 81.7312  40
  -1  21 -14 63.7818 70.0991  39
  -1  21 -14 63.7565 70.3491   5
  -1  21 -14 159.309 118.078   1
  -1  21 -14 27.1929 66.0923  58
  -1  21 -14 138.092 94.0919  52
  -1  21 -15 366.427 88.6676  36
  -1  21 -15 292.850 103.486  40
  -1  21 -15 444.022 98.2788  39
  -1  21 -15 394.619 94.2024   5
   1 -21  15 252.568 114.177  10
   1 -21  16 191.547 53.3635  32
  -1  21 -16 105.349 68.5226  36
  -1  21 -16 254.472 99.0680  40
  -1  21 -16 46.0016 85.4292  39
  -1  21 -16 154.720 76.6873   5
   1 -21  16 291.821 115.446  10
  -1  21 -17 375.823 91.9684   5
  -1  21 -17 531.021 106.993  39
   1 -21  17 494.303 77.7895  32
  -1  21 -17 449.296 92.4747  36
  -1  21 -18 750.178 122.423   5
  -1  21 -18 706.308 132.676  39
  -1  21 -18 909.432 131.044  36
   1 -21  18 946.046 113.512  32
  -1  21 -19 261.710 99.2036  40
  -1  21 -19 479.591 103.733  39
  -1  21 -19 201.875 84.3611  53
   1 -21  19 302.879 67.7445  32
  -1  21 -19 468.751 91.4382  36
  -1  21 -20 1752.67 192.194  39
  -1  21 -20 1719.66 196.413  40
  -1  21 -20 1364.90 177.549  53
  -1  21 -20 1103.83 171.613  36
   1 -21  20 1521.62 165.020  32
  -1  21 -21 1774.96 215.182  39
  -1  21 -21 2243.53 228.237  40
  -1  21 -21 1493.65 202.763  36
   1 -21  21 1909.58 196.538  32
  -1  21 -22 84.0528 81.7521  40
  -1  21 -22-33.1317 79.5811  39
   1 -21  22 83.2799 44.5545  32
  -1  21 -22 22.7382 54.4643  36
  -1  21 -23 556.244 104.471  40
  -1  21 -23 508.041 88.2048  36
   1 -21  23 393.773 76.5765  32
  -1  21 -24 1438.93 160.511  40
  -1  21 -24 1053.71 143.065  36
   1 -21  24 1265.17 140.796  32
  -1  21 -25 123.294 61.9830  40
  -1  21 -25 69.5299 71.0425  39
  -1  21 -25 85.5631 43.9335  36
   1 -21  25 90.7363 44.2404  32
  -1  21 -26 45.6953 57.9940  39
   1 -21  26 87.2927 41.1305  32
  -1  21 -27 163.815 49.8382  40
  -1  21 -27 159.732 57.4856  39
   1 -21  27 208.495 43.5707  32
  -1  21 -28 134.380 43.4395  39
   1 -21  28 20.0011 45.1613  43
  -1  20  13 50.6254 34.4801  49
  -1  20  12 7.20339 41.5610  49
  -1  20  11 6.09105 39.4494  48
  -1  20  11 27.4337 55.1554  49
  -1  20  10-21.8600 49.8959  48
  -1  20  10-10.9637 63.8524  49
  -1  20   9 8.30269 53.3597  48
  -1  20   9 12.6671 70.3223  49
  -1  20   8 128.209 61.9019  48
  -1  20   8 28.3452 79.8261  49
  -1  20   7 453.674 91.4883  48
  -1  20   7 493.829 112.149  49
  -1  20   6 374.250 90.8390  45
  -1  20   6 442.868 110.755  49
  -1  20   6 201.389 67.1857  52
  -1  20   5 172.227 82.0759  45
  -1  20   5 119.507 92.4529  49
  -1  20   5 255.850 77.9764  52
  -1  20   4 1343.55 155.223  48
  -1  20   4 1480.36 157.216  45
  -1  20   4 925.625 166.876  49
  -1  20   4 817.061 143.419  52
  -1  20   3 2250.01 224.775  45
  -1  20   3 2267.44 227.334  48
  -1  20   3 1652.72 209.900   5
  -1  20   3 1795.16 226.147  52
  -1  20   3 2573.67 261.069  49
  -1  20   3 1744.69 223.287  36
  -1  20   2-10.2762 70.8083  45
  -1  20   2 34.4204 65.5929  48
  -1  20   2-71.8027 61.8740   5
  -1  20   2 71.0413 72.3049  52
  -1  20   2-55.7680 61.9354  53
  -1  20   2-17.6231 84.1704  49
  -1  20   2 13.3526 69.5507  36
  -1  20   1 2618.66 243.520  48
  -1  20   1 2205.72 232.860  45
  -1  20   1 2168.86 232.862   5
  -1  20   1 1956.19 245.181  52
  -1  20   1 2291.22 262.899  49
  -1  20   1 1783.89 242.293  58
  -1  20   1 2085.36 238.795  53
  -1  20   1 1842.00 237.756  36
  -1  20   0 936.451 131.706  48
  -1  20   0 1079.68 136.416  45
  -1  20   0 842.402 131.094   5
  -1  20   0 971.337 141.877  53
  -1  20   0 848.603 153.035  49
  -1  20   0 854.111 146.658  52
  -1  20   0 936.185 149.738  58
  -1  20   0 873.340 136.842  36
  -1  20  -1 231.487 71.9827  48
  -1  20  -1 185.812 78.7215  45
  -1  20  -1 263.083 81.3611   5
  -1  20  -1 291.068 102.350  49
  -1  20  -1 264.055 92.5628  52
  -1  20  -1 549.221 107.628  58
  -1  20  -1 213.861 79.8389  36
  -1  20  -2 533.523 92.0585  48
  -1  20  -2 447.015 88.8471  45
  -1  20  -2 464.596 95.8187  36
  -1  20  -2 153.139 130.752   1
  -1  20  -2 234.052 83.7972   5
  -1  20  -2 376.919 104.485  52
  -1  20  -2 405.573 104.368  49
  -1  20  -2 211.630 98.1181  58
  -1  20  -3 248.023 72.8572  45
  -1  20  -3 215.085 66.6381  48
  -1  20  -3 239.834 142.508  20
  -1  20  -3 171.218 69.6975  36
  -1  20  -3 228.251 81.9151   5
  -1  20  -3 209.910 143.996   1
  -1  20  -3 119.586 75.7523  58
  -1  20  -3 367.383 99.0973  49
  -1  20  -3 252.587 95.5121  52
  -1  20  -4 228.499 71.6644  45
  -1  20  -4 29.2555 53.2324  48
  -1  20  -4 179.500 149.003  20
  -1  20  -4 169.849 70.5485  36
  -1  20  -4 107.813 120.272   1
  -1  20  -4 169.490 80.1454   5
  -1  20  -4 98.9063 80.6326  49
  -1  20  -4 221.474 81.9828  58
  -1  20  -4 126.607 88.6323  52
  -1  20  -5 157.832 63.6037  45
  -1  20  -5 9.22226 51.2451  48
  -1  20  -5-59.7080 132.600  20
  -1  20  -5-51.9225 66.0813  36
  -1  20  -5 55.3234 122.865   1
  -1  20  -5 13.3900 72.1018   5
  -1  20  -5 110.923 79.6884  52
  -1  20  -5 116.593 74.1844  58
  -1  20  -5-16.2782 74.5503  49
  -1  20  -6 267.991 64.8435  48
  -1  20  -6 280.934 76.0474  40
  -1  20  -6 298.046 156.872  20
  -1  20  -6 297.053 76.5884  36
  -1  20  -6 113.111 127.634   1
  -1  20  -6 172.677 79.1371  58
  -1  20  -6 370.143 98.8828  49
  -1  20  -6 222.310 92.7412  52
  -1  20  -7 141.531 67.9281  36
  -1  20  -7 119.040 155.048  20
  -1  20  -7 41.2619 59.7021  40
  -1  20  -7 28.4138 70.7016  58
  -1  20  -7-15.9427 74.2000  52
  -1  20  -7 63.6186 82.9615  49
  -1  20  -8 974.333 139.327  40
  -1  20  -8 951.824 243.112  20
  -1  20  -8 1002.77 147.557  36
  -1  20  -8 1050.17 156.223   5
  -1  20  -8 1271.14 273.457   1
  -1  20  -8 1274.51 166.453  49
  -1  20  -8 1137.12 156.090  58
  -1  20  -9 1422.74 171.705  40
  -1  20  -9 1130.72 267.617  20
  -1  20  -9 1247.51 171.296  36
  -1  20  -9 1436.27 187.721   5
  -1  20  -9 1380.86 293.725   1
  -1  20  -9 1389.08 180.515  58
  -1  20  -9 1543.36 191.273  49
  -1  20 -10-12.8667 71.4652  36
  -1  20 -10 23.5406 72.7977  40
  -1  20 -10-13.7457 74.0188   5
  -1  20 -10 82.6490 69.2847  58
  -1  20 -11 2620.62 281.510  36
  -1  20 -11 2969.74 286.566  40
  -1  20 -11 2489.93 268.077  39
  -1  20 -11 1886.68 378.586   1
  -1  20 -11 2754.85 288.209   5
  -1  20 -11 2149.85 276.800  58
  -1  20 -11 3027.79 301.447  52
  -1  20 -12 3326.23 377.947  36
  -1  20 -12 3973.89 386.923  40
  -1  20 -12 3559.94 370.959  39
  -1  20 -12 4053.82 388.134   5
  -1  20 -12 3513.08 503.872   1
  -1  20 -12 4013.94 388.425  58
  -1  20 -12 3889.01 404.197  52
  -1  20 -13 220.724 97.9359  52
  -1  20 -13 249.443 76.6580  36
  -1  20 -13 159.317 86.7321  40
  -1  20 -13 239.595 78.9820  39
  -1  20 -13 228.457 81.8939   5
  -1  20 -13 157.595 131.758   1
   1 -20  13 171.831 102.679  10
  -1  20 -14 841.618 139.713  52
  -1  20 -14 532.458 107.374  36
  -1  20 -14 690.597 113.421  39
  -1  20 -14 562.455 114.015  40
  -1  20 -14 603.955 112.355   5
  -1  20 -14 511.137 178.258   1
   1 -20  14 775.547 165.231  10
   1 -20  14 390.621 122.615  12
  -1  20 -15 680.915 114.003  51
  -1  20 -15 865.412 121.285  36
  -1  20 -15 801.487 135.551  40
  -1  20 -15 711.147 125.993  39
  -1  20 -15 707.786 119.283   5
   1 -20  15 751.722 162.753  12
   1 -20  15 504.241 155.257  10
  -1  20 -16-12.4025 61.5802  51
  -1  20 -16 82.4545 64.7315  36
   1 -20  16 8.23769 40.9013  32
  -1  20 -16 23.8171 78.2183  39
  -1  20 -16 11.6606 66.6436   5
   1 -20  16-97.5623 98.8798  12
   1 -20  16 36.6682 81.4208  10
  -1  20 -17 928.037 130.645  51
  -1  20 -17 1040.52 143.589  39
   1 -20  17 936.590 117.689  32
  -1  20 -17 552.181 119.287   5
   1 -20  17 975.273 183.888  12
   1 -20  17 1265.79 210.649  10
  -1  20 -18 49.0032 62.3580  51
  -1  20 -18-28.4371 84.2953  40
  -1  20 -18-62.1917 83.4521  39
  -1  20 -18 64.4645 113.180  20
   1 -20  18 44.4691 49.8989  32
  -1  20 -18 42.7587 59.3709   5
   1 -20  18-34.6057 81.5245  12
   1 -20  18 75.3748 83.7055  10
  -1  20 -19 20.5862 49.1801  31
   1 -20  19 36.4697 50.6390  32
  -1  20 -19 97.7779 81.3417  40
  -1  20 -19-74.8711 85.4182  39
  -1  20 -19-75.6176 69.9804  53
  -1  20 -19-119.883 85.7581  51
   1 -20  20 64.7359 53.8659  32
  -1  20 -20-51.9539 52.2561  31
  -1  20 -20 49.4092 89.4179  39
  -1  20 -20-67.8217 81.8098  40
  -1  20 -20-46.1869 62.8226  51
  -1  20 -21-41.0470 58.0936  31
   1 -20  21 101.720 54.3268  32
  -1  20 -21-51.8970 53.0350  35
  -1  20 -21 84.4113 87.2800  39
  -1  20 -21 52.0939 78.5337  40
  -1  20 -21 10.8997 58.6637  51
  -1  20 -22 41.4246 54.1630  35
   1 -20  22 45.5722 50.2338  32
  -1  20 -22 49.4123 77.6773  40
  -1  20 -22 40.1499 52.9993  51
   1 -20  23 290.609 65.9169  32
  -1  20 -23 215.736 59.5806  35
  -1  20 -23 322.486 91.3347  40
  -1  20 -23 107.567 53.9008  51
   1 -20  24 609.162 88.5340  32
  -1  20 -24 818.028 121.756  39
  -1  20 -24 588.190 104.887  40
  -1  20 -24 514.822 83.6376  51
   1 -20  25 15.4450 41.1396  32
  -1  20 -25 18.5122 59.9361  40
  -1  20 -25 9.30215 64.5092  39
   1 -20  26 692.696 96.5957  32
  -1  20 -26 779.058 107.442  40
  -1  20 -26 871.448 115.091  39
   1 -20  27 750.892 87.4019  29
  -1  20 -27 724.649 101.159  39
   1 -20  27 795.871 108.693  43
  -1  20 -27 717.870 93.2760  40
   1 -20  27 625.229 86.2939  32
   1 -20  28-7.43217 47.4477  43
  -1  20 -28 49.6312 43.1269  39
   1 -20  29 383.967 59.4955  43
  -1  19  14 79.3847 37.3720  49
  -1  19  13 390.557 70.8923  49
  -1  19  12 37.9589 42.0095  48
  -1  19  12 48.9462 58.6425  49
  -1  19  11 403.081 75.1738  48
  -1  19  11 372.892 90.6916  49
  -1  19  10 1145.20 136.719  48
  -1  19  10 964.731 154.350  49
  -1  19   9 343.670 80.1934  48
  -1  19   9 463.016 107.065  49
  -1  19   8 163.811 71.3728  48
  -1  19   8 416.233 79.7075  44
  -1  19   8 324.153 105.641  49
  -1  19   7 1320.93 164.299  44
  -1  19   7 1388.39 169.619  48
  -1  19   7 1355.82 192.746  49
  -1  19   6 33.6327 61.3189  44
  -1  19   6 17.7824 84.0106  49
  -1  19   6 154.905 67.0344  52
  -1  19   5 45.3122 58.5039  44
  -1  19   5-21.4345 77.7109  45
  -1  19   5 90.4475 97.4715  49
  -1  19   5 122.766 70.3204  52
  -1  19   4 53.5631 74.3232  45
  -1  19   4 11.5292 65.3227  48
  -1  19   4-90.6834 95.5508  49
  -1  19   4 119.153 77.8236  52
  -1  19   4 81.7750 79.3958  36
  -1  19   3 80.9151 67.9188  48
  -1  19   3-31.8560 75.0352  45
  -1  19   3 49.0349 56.5881   5
  -1  19   3-27.9500 72.7838  52
  -1  19   3-17.9937 90.4585  49
  -1  19   3 27.5008 72.4233  36
  -1  19   2 522.947 95.8644  45
  -1  19   2 493.714 91.1317  48
  -1  19   2 284.995 81.2290   5
  -1  19   2 493.274 107.086  52
  -1  19   2 284.074 79.7262  53
  -1  19   2 212.772 97.7210  49
  -1  19   2 137.274 80.7523  36
  -1  19   1 1345.47 155.017  48
  -1  19   1 1579.39 159.916  45
  -1  19   1 1082.62 145.081   5
  -1  19   1 1030.60 153.816  53
  -1  19   1 1373.63 180.065  49
  -1  19   1 980.760 155.297  52
  -1  19   1 693.979 144.085  36
  -1  19   0 691.067 103.626  45
  -1  19   0 485.717 94.6446  48
  -1  19   0 490.576 95.4858   5
  -1  19   0 235.644 145.129   1
  -1  19   0 478.933 110.063  58
  -1  19   0 451.844 106.793  52
  -1  19   0 545.464 118.638  49
  -1  19   0 443.238 102.812  36
  -1  19  -1 146.168 65.6030  45
  -1  19  -1 10.6884 58.4059  48
  -1  19  -1 105.937 73.7245  36
  -1  19  -1 96.6726 113.979   1
  -1  19  -1-11.7118 65.9018   5
  -1  19  -1 30.3005 73.5336  52
  -1  19  -1 147.548 81.2782  58
  -1  19  -1 100.140 80.9656  49
  -1  19  -2 2388.25 243.511  45
  -1  19  -2 2217.98 242.726  48
  -1  19  -2 1564.59 342.102  20
  -1  19  -2 2101.93 250.041  36
  -1  19  -2 2231.57 360.393   1
  -1  19  -2 2586.46 256.499   5
  -1  19  -2 2782.84 280.375  49
  -1  19  -2 1894.95 258.193  52
  -1  19  -2 2397.95 262.122  58
  -1  19  -3 1919.22 214.110  48
  -1  19  -3 1928.13 213.192  45
  -1  19  -3 1665.15 318.557  20
  -1  19  -3 1867.88 223.143  36
  -1  19  -3 1782.97 319.896   1
  -1  19  -3 2263.33 229.983   5
  -1  19  -3 2070.28 244.716  49
  -1  19  -3 1875.34 230.972  58
  -1  19  -3 2163.89 240.875  52
  -1  19  -4 269.364 74.4874  45
  -1  19  -4 371.459 73.7982  48
  -1  19  -4 170.918 130.532  20
  -1  19  -4 395.009 90.2191  36
  -1  19  -4 314.432 162.553   1
  -1  19  -4 305.559 89.5980   5
  -1  19  -4 507.928 101.779  58
  -1  19  -4 362.236 101.030  49
  -1  19  -4 634.195 113.926  52
  -1  19  -5 7932.97 704.672  49
  -1  19  -5 7099.59 692.313  58
  -1  19  -5 7947.78 703.181  52
  -1  19  -5 7019.24 672.159  45
  -1  19  -5 6543.08 672.173  48
  -1  19  -5 7748.87 692.310  36
  -1  19  -5 7049.73 819.713   1
  -1  19  -5 7757.33 694.188   5
  -1  19  -5 6510.38 814.966  20
  -1  19  -6 1872.92 236.672  36
  -1  19  -6 1858.77 346.740  20
  -1  19  -6 2167.63 229.717  40
  -1  19  -6 1977.20 221.097  48
  -1  19  -6 2462.31 250.243  58
  -1  19  -6 2371.55 256.007  52
  -1  19  -6 2517.54 258.559  49
  -1  19  -7 275.773 86.7199  36
  -1  19  -7 561.676 194.373  20
  -1  19  -7 314.415 80.8966  40
  -1  19  -7 303.690 98.9486  52
  -1  19  -7 313.021 87.0255  58
  -1  19  -7 406.786 98.9530  49
  -1  19  -8 2526.10 265.690  40
  -1  19  -8 3082.66 418.608  18
  -1  19  -8 2030.11 263.897  36
  -1  19  -8 2526.86 273.909   2
  -1  19  -8 2623.35 274.107   4
  -1  19  -8 2448.11 397.576   1
  -1  19  -8 2725.35 280.469   5
  -1  19  -8 2657.05 282.252  49
  -1  19  -8 2603.25 278.721  58
  -1  19  -9 1025.46 152.782  40
  -1  19  -9 941.369 220.604  17
  -1  19  -9 1162.43 272.762  18
  -1  19  -9 1254.73 159.982  36
  -1  19  -9 1412.60 165.317   4
  -1  19  -9 1198.92 164.866   2
  -1  19  -9 1383.38 172.868   5
  -1  19  -9 882.836 241.532   1
  -1  19  -9 1393.54 168.400  58
  -1  19  -9 1128.16 169.738  49
  -1  19 -10 149.735 63.4758  39
  -1  19 -10 115.242 70.7510  40
  -1  19 -10-42.2328 114.909  17
  -1  19 -10-25.2177 64.2505  36
  -1  19 -10 78.9600 76.0040   5
  -1  19 -10 108.151 120.126   1
  -1  19 -10 40.0459 61.2099  58
  -1  19 -10-47.2461 84.8364  52
  -1  19 -11 144.238 87.2850  52
  -1  19 -11 120.744 78.7327  40
  -1  19 -11 112.350 65.8674  39
  -1  19 -11 207.315 142.514  17
  -1  19 -11 292.661 77.2424  36
  -1  19 -11 157.925 143.783   1
  -1  19 -11 102.432 77.7109   5
   1 -19  11 123.755 85.1936  10
  -1  19 -12 65.3081 79.0136  52
  -1  19 -12-9.93660 63.8527  39
  -1  19 -12-25.2839 70.8766  40
  -1  19 -12 40.3788 126.799  17
  -1  19 -12-25.8011 63.2478  36
  -1  19 -12-62.1075 73.6231   5
  -1  19 -12-51.1176 126.903   1
   1 -19  12 136.289 82.8777  12
   1 -19  12 32.3445 71.8206  10
  -1  19 -13 97.2598 64.1086  51
  -1  19 -13-49.8966 86.6734  52
  -1  19 -13-13.1838 78.8915  40
  -1  19 -13-10.5289 69.2339  39
  -1  19 -13 155.574 101.321  17
  -1  19 -13 65.6941 60.2335  36
  -1  19 -13 24.1421 67.0885   5
  -1  19 -13 49.7403 103.365   1
   1 -19  13 134.148 91.2629  10
   1 -19  13-28.7870 87.5883  12
  -1  19 -14 1100.24 175.964  52
  -1  19 -14 1055.87 149.009  51
  -1  19 -14 1061.52 151.771  36
  -1  19 -14 1068.84 247.067   1
  -1  19 -14 1294.62 156.423   5
   1 -19  14 1140.63 204.420  10
   1 -19  14 1210.49 200.101  12
  -1  19 -14 1233.86 157.314  39
  -1  19 -14 1078.00 165.001  40
  -1  19 -15 1316.52 154.247  51
  -1  19 -15 1049.86 152.760  39
  -1  19 -15 1015.08 145.386   5
   1 -19  15 824.373 187.800  12
   1 -19  15 1208.89 208.636  10
  -1  19 -16 50.2251 59.5499  51
  -1  19 -16 97.0767 86.0173  39
  -1  19 -16 312.356 147.294  20
  -1  19 -16 100.486 49.7510  31
  -1  19 -16 67.8752 60.6320   5
   1 -19  16 198.690 100.925  12
   1 -19  16-36.5057 81.3564  10
  -1  19 -17 1707.72 187.486  51
  -1  19 -17 1654.49 201.545  40
  -1  19 -17 1773.34 197.787  39
  -1  19 -17 1913.29 331.741  20
   1 -19  17 863.735 203.337  14
  -1  19 -17 1338.36 170.447  31
  -1  19 -17 1467.11 177.833   5
   1 -19  17 1533.81 249.305  10
   1 -19  17 1653.75 250.317  12
  -1  19 -18 1204.29 167.551  40
  -1  19 -18 1168.42 162.535  39
   1 -19  18 905.164 184.771  14
  -1  19 -18 777.898 241.308  20
   1 -19  18 1183.90 138.157  32
  -1  19 -18 1163.72 139.062  35
  -1  19 -18 1179.19 144.635  31
  -1  19 -18 923.592 143.400  51
   1 -19  18 966.229 199.508  12
   1 -19  18 803.618 187.602  10
  -1  19 -19-13.9393 85.6485  40
  -1  19 -19 12.7565 85.1576  39
  -1  19 -19-130.808 125.893  20
   1 -19  19 100.755 102.267  14
  -1  19 -19 39.7877 60.7416  35
  -1  19 -19 149.219 61.3684  31
   1 -19  19 154.514 63.2197  32
  -1  19 -19 62.5611 59.1975  51
   1 -19  19 155.707 91.8467  10
   1 -19  19 73.5499 104.242  12
   1 -19  20 2933.73 261.923  32
  -1  19 -20 2500.92 258.457  35
  -1  19 -20 2005.07 256.178  31
  -1  19 -20 2132.41 259.783  51
  -1  19 -20 2880.77 282.421  40
  -1  19 -21 1134.93 138.406  35
  -1  19 -21 962.632 137.012  31
   1 -19  21 1092.51 135.317  32
  -1  19 -21 872.935 135.451  51
  -1  19 -21 1076.51 155.222  40
  -1  19 -22 146.536 66.2281  31
  -1  19 -22 289.388 72.8247  35
   1 -19  22 203.915 65.3124  32
  -1  19 -22 119.474 68.3846  51
  -1  19 -22 313.204 92.9152  40
  -1  19 -23 1047.76 137.858  35
  -1  19 -23 1057.03 143.071  31
   1 -19  23 1290.50 142.029  32
  -1  19 -23 1024.99 137.986  51
   1 -19  23 1060.73 129.085  25
  -1  19 -23 1342.64 161.735  40
  -1  19 -23 1335.02 166.053  39
   1 -19  24 134.259 53.4166  32
  -1  19 -24 116.948 57.5655  35
  -1  19 -24 129.497 51.5815  51
   1 -19  24 76.4295 41.8870  25
  -1  19 -24 183.892 70.6552  40
  -1  19 -24 10.6802 80.0958  39
  -1  19 -25 44.4144 49.1383  35
   1 -19  25 41.4518 43.8519  32
   1 -19  25 44.7191 37.4197  25
  -1  19 -25 9.78370 71.7586  39
  -1  19 -25 95.7258 64.7765  40
   1 -19  26 7.48964 41.5764  32
  -1  19 -26 7.98537 54.2908  40
  -1  19 -26-34.8112 65.5320  39
   1 -19  27 13.0966 35.2491  32
  -1  19 -27 23.8143 41.5473  40
  -1  19 -27 14.8504 58.5862  39
   1 -19  27-49.5229 57.6692  43
   1 -19  28 43.2203 28.9869  29
  -1  19 -28-71.0920 50.1087  39
   1 -19  28 32.2028 47.3139  43
   1 -19  28 16.4397 29.5214  32
   1 -19  29 156.299 47.0598  43
  -1  18  13 30.9476 63.2796  49
  -1  18  13-38.4125 41.4883  48
  -1  18  12-48.8803 67.8445  49
  -1  18  12 7.77765 49.2391  48
  -1  18  11 42.0024 73.0891  49
  -1  18  11 193.829 60.1038  44
  -1  18  11 142.660 58.9820  48
  -1  18  10 155.614 88.1817  49
  -1  18  10 137.503 67.9958  48
  -1  18  10 146.688 66.0261  44
  -1  18   9 33.6817 95.3468  49
  -1  18   9 21.0078 60.6104  48
  -1  18   9-57.2411 71.9116  44
  -1  18   8 800.124 145.105  49
  -1  18   8 824.665 118.888  48
  -1  18   8 651.068 120.911  45
  -1  18   8 714.744 117.069  44
  -1  18   7 1780.59 226.793  49
  -1  18   7 1345.43 185.620  52
  -1  18   7 1776.21 198.063  48
  -1  18   7 1907.51 202.623  44
  -1  18   6 36.0637 60.5487  52
  -1  18   6-18.5877 87.6372  49
  -1  18   6 87.7068 66.0946  44
  -1  18   5 620.660 127.525  52
  -1  18   5 926.442 161.679  49
  -1  18   5 999.923 141.884  45
  -1  18   5 1123.70 141.570  44
  -1  18   5 1229.54 157.137  36
  -1  18   4 2135.71 268.335  52
  -1  18   4 2647.23 298.254  49
  -1  18   4 2509.70 268.424  48
  -1  18   4 2565.06 267.690  44
  -1  18   4 3038.10 276.468  45
  -1  18   4 2167.12 271.703  36
  -1  18   3 585.713 110.001  45
  -1  18   3 563.552 98.8356  44
  -1  18   3 819.611 114.963  48
  -1  18   3 520.096 108.856  52
  -1  18   3 749.771 136.028  49
  -1  18   3 448.990 91.7781   5
  -1  18   3 540.067 109.230  36
  -1  18   2 728.296 115.333  45
  -1  18   2 693.167 110.894  48
  -1  18   2 563.790 107.744  53
  -1  18   2 745.236 125.060  52
  -1  18   2 711.892 133.620  49
  -1  18   2 637.426 105.039   5
  -1  18   2 571.822 116.314  36
  -1  18   1 2006.61 226.477  45
  -1  18   1 2201.11 228.401  48
  -1  18   1 2023.67 241.207  52
  -1  18   1 2312.68 254.352  49
  -1  18   1 2257.70 329.615   1
  -1  18   1 1698.88 219.778   5
  -1  18   1 2172.33 237.756  36
  -1  18   0 364.534 86.0922  45
  -1  18   0 432.282 83.0306  48
  -1  18   0 430.166 94.4713  36
  -1  18   0 274.844 92.4683  52
  -1  18   0 555.933 111.092  58
  -1  18   0 327.899 102.534  49
  -1  18   0 242.085 76.9497   5
  -1  18   0 678.488 177.013   1
  -1  18  -1 253.226 75.4029  48
  -1  18  -1 286.559 75.3721  45
  -1  18  -1 55.6947 133.302  20
  -1  18  -1 395.498 82.9677  36
  -1  18  -1 201.598 83.3881  52
  -1  18  -1 430.794 99.8878  49
  -1  18  -1 279.238 91.5037  58
  -1  18  -1 247.738 74.6027   5
  -1  18  -1 92.4832 122.720   1
  -1  18  -2 803.164 116.650  45
  -1  18  -2 792.233 114.759  48
  -1  18  -2 931.067 223.354  20
  -1  18  -2 812.937 125.831  36
  -1  18  -2 848.907 135.438  58
  -1  18  -2 1029.76 142.367  52
  -1  18  -2 1009.27 146.347  49
  -1  18  -2 798.401 125.829   5
  -1  18  -2 617.234 182.498   1
  -1  18  -3 82.4984 53.2864  48
  -1  18  -3 124.325 59.5185  45
  -1  18  -3 269.271 149.621  18
  -1  18  -3 269.844 134.142  20
  -1  18  -3 24.6065 59.1169  36
  -1  18  -3 121.077 76.4412  58
  -1  18  -3 28.4122 69.0615  52
  -1  18  -3 30.2940 67.5860  49
  -1  18  -3 59.6465 66.5459   5
  -1  18  -3-48.9212 115.404   1
  -1  18  -3 125.417 75.4852   2
  -1  18  -4 121.192 57.1374  48
  -1  18  -4 152.735 60.9795  45
  -1  18  -4 229.662 161.648  18
  -1  18  -4 213.196 126.022  20
  -1  18  -4 97.2174 62.0947  36
  -1  18  -4 92.7591 72.1847  58
  -1  18  -4 42.4285 68.4495  52
  -1  18  -4 118.274 71.4734  49
  -1  18  -4 100.719 125.516   1
  -1  18  -4 159.924 77.4607   5
  -1  18  -4 192.638 80.0413   2
  -1  18  -4 152.458 63.8036   4
  -1  18  -5 641.654 91.5670  45
  -1  18  -5 512.769 84.2126  48
  -1  18  -5 536.302 91.3570  40
  -1  18  -5 469.046 187.027  18
  -1  18  -5 580.303 187.155  20
  -1  18  -5 493.889 97.0206  36
  -1  18  -5 628.330 109.761  58
  -1  18  -5 578.822 110.659  49
  -1  18  -5 536.981 113.570  52
  -1  18  -5 721.266 115.293   5
  -1  18  -5 880.143 220.665   1
  -1  18  -5 482.255 99.0039   4
  -1  18  -5 491.971 107.572   2
  -1  18  -6-167.854 92.2267  36
  -1  18  -6-41.2397 112.155  17
  -1  18  -6 64.8080 62.7318  58
  -1  18  -6 42.6743 74.0797  49
  -1  18  -6 56.7106 68.6163  52
  -1  18  -6 93.6472 59.2780  40
  -1  18  -7 2455.42 276.009  40
  -1  18  -7 2312.60 397.904  18
  -1  18  -7 2243.20 361.344  17
  -1  18  -7 2621.14 285.592  36
  -1  18  -7 2802.51 297.502  52
  -1  18  -7 2741.34 293.858  49
  -1  18  -7 3088.07 293.845  58
  -1  18  -7 3001.83 289.325   2
  -1  18  -7 2789.84 291.968   5
  -1  18  -7 2538.82 281.496   4
  -1  18  -7 2717.52 415.026   1
  -1  18  -8 5687.07 532.815  40
  -1  18  -8 4791.89 660.061  18
  -1  18  -8 5172.31 628.618  17
  -1  18  -8 5563.46 539.130  36
  -1  18  -8 5840.58 544.416  58
  -1  18  -8 5688.76 548.153  49
  -1  18  -8 5940.82 691.393   1
  -1  18  -8 5153.01 533.854   4
  -1  18  -8 5841.93 546.915   5
  -1  18  -8 5587.81 537.809   2
  -1  18  -9 265.595 80.4338  49
  -1  18  -9 202.220 78.4896  40
  -1  18  -9 73.6255 59.2466  39
  -1  18  -9-40.0280 99.8079  17
  -1  18  -9 144.708 173.783  18
  -1  18  -9 24.1184 68.9016  36
   1 -18   9 185.861 83.8968  10
  -1  18  -9 138.179 74.0288   4
  -1  18  -9 25.5254 70.7524   5
  -1  18  -9 202.492 85.6765   2
  -1  18  -9-52.1412 142.105   1
  -1  18 -10 1551.47 201.857  52
  -1  18 -10 1506.45 179.839  39
  -1  18 -10 1556.58 189.499  40
  -1  18 -10 1780.41 280.644  17
  -1  18 -10 1862.17 316.232  18
  -1  18 -10 1780.44 192.960  36
   1 -18  10 1309.70 213.127  12
   1 -18  10 1613.37 239.660  10
  -1  18 -10 1801.56 200.202   5
  -1  18 -10 1116.96 268.954   1
  -1  18 -10 1551.68 190.049   4
  -1  18 -10 1748.07 196.351   2
  -1  18 -11 6551.62 612.047  52
  -1  18 -11 5959.98 591.250  51
  -1  18 -11 6074.65 586.439  39
  -1  18 -11 6801.06 600.876  40
  -1  18 -11 5486.33 675.948  17
  -1  18 -11 4982.37 702.188  18
  -1  18 -11 6768.58 601.095  36
   1 -18  11 5842.57 636.698  12
   1 -18  11 7131.46 669.841  10
  -1  18 -11 6596.18 596.083   2
  -1  18 -11 5841.51 589.481   4
  -1  18 -11 5422.36 705.168   1
  -1  18 -11 6104.78 594.133   5
  -1  18 -12 903.229 136.998  51
  -1  18 -12 994.958 160.964  52
  -1  18 -12 1038.34 141.622  39
  -1  18 -12 1316.73 157.554  40
  -1  18 -12 721.351 195.352  17
  -1  18 -12 1317.65 152.936  36
   1 -18  12 1220.73 189.892  12
   1 -18  12 904.937 181.250  10
  -1  18 -12 1051.56 235.186   1
  -1  18 -12 1096.44 148.080   5
  -1  18 -13 2022.22 233.769  52
  -1  18 -13 1855.41 211.285  51
  -1  18 -13 2198.73 298.866  17
  -1  18 -13 1973.39 209.479  47
  -1  18 -13 2074.45 214.395  39
  -1  18 -13 1558.66 216.092  40
   1 -18  13 1751.26 257.973  12
  -1  18 -13 1537.19 294.277   1
  -1  18 -13 1646.10 207.797   5
  -1  18 -14 1755.19 229.832  52
  -1  18 -14 1585.75 203.829  51
  -1  18 -14 1983.01 208.123  47
   1 -18  14 1684.07 246.540  14
  -1  18 -14 2027.73 337.730  20
   1 -18  14 2059.75 271.552  12
  -1  18 -14 1826.56 206.809   5
  -1  18 -14 1602.10 297.298   1
  -1  18 -15 629.694 97.6213  51
  -1  18 -15 298.520 165.923  20
   1 -18  15 343.037 110.671  14
  -1  18 -15 451.993 79.5534  31
   1 -18  15 446.277 132.101  12
  -1  18 -15 452.959 162.659   1
  -1  18 -15 186.969 78.0268   5
  -1  18 -16 176.316 76.8587  51
  -1  18 -16 251.557 97.6533  40
   1 -18  16 274.210 117.419  14
  -1  18 -16 675.598 194.489  20
  -1  18 -16 325.568 71.7594  35
  -1  18 -16 300.565 70.9341  31
   1 -18  16 535.183 136.224  12
  -1  18 -16 217.929 75.3510   5
  -1  18 -17 768.260 116.565  51
  -1  18 -17 653.735 115.682  47
  -1  18 -17 883.019 135.186  40
   1 -18  17 612.116 150.129  14
  -1  18 -17 695.230 219.779  20
  -1  18 -17 730.140 111.404  31
  -1  18 -17 795.197 111.157  35
   1 -18  17 982.554 185.325  12
   1 -18  17 635.708 159.793  10
  -1  18 -17 567.485 104.801   5
  -1  18 -18 69.6579 84.0164  40
  -1  18 -18 12.1778 66.2445  47
   1 -18  18-33.8272 95.7561  14
  -1  18 -18-64.7440 152.487  20
  -1  18 -18 71.8988 57.2337  31
  -1  18 -18 20.9745 59.3798  35
   1 -18  18 38.5329 80.0428  10
   1 -18  18 145.885 110.897  12
  -1  18 -18-64.6337 76.6253  51
  -1  18 -19 51.6195 72.9277  51
  -1  18 -19 178.718 93.2924  40
   1 -18  19 35.2655 88.0269  14
  -1  18 -19 197.439 155.271  20
  -1  18 -19 64.8654 63.6056  35
  -1  18 -19 99.5049 66.8574  31
   1 -18  19 130.315 63.1308  32
   1 -18  19 188.076 118.475  12
   1 -18  19 118.484 98.4749  10
   1 -18  19 112.346 54.2350  25
  -1  18 -20 253.816 84.9119  51
  -1  18 -20 444.288 109.787  40
  -1  18 -20 330.243 204.649  20
   1 -18  20 472.287 145.172  14
  -1  18 -20 456.929 95.3835  31
  -1  18 -20 526.938 94.7607  35
   1 -18  20 602.322 94.8849  32
   1 -18  20 522.493 156.366  10
   1 -18  20 501.030 150.359  12
   1 -18  20 430.382 77.9074  25
   1 -18  21-30.7715 56.9674  32
  -1  18 -21-32.8631 64.3798  35
  -1  18 -21 12.6958 66.1372  31
  -1  18 -21-12.2474 62.3374  51
   1 -18  21-50.4349 54.0449  25
  -1  18 -21 78.5422 85.9993  40
  -1  18 -21-12.5554 84.2345  39
   1 -18  22 1208.16 140.047  32
  -1  18 -22 1124.52 141.363  35
  -1  18 -22 794.837 135.110  31
  -1  18 -22 924.780 136.822  51
   1 -18  22 1110.34 127.972  25
  -1  18 -22 994.362 148.142  40
  -1  18 -22 1012.16 154.734  39
  -1  18 -23 1114.84 154.078  31
  -1  18 -23 1319.59 157.909  35
   1 -18  23 1323.26 155.490  32
  -1  18 -23 1179.73 153.148  51
   1 -18  23 1113.54 141.139  25
  -1  18 -23 1454.79 171.687  40
  -1  18 -23 1390.40 173.084  39
  -1  18 -24 143.493 65.5886  31
  -1  18 -24 85.6601 62.9960  35
   1 -18  24 244.234 64.7794  32
  -1  18 -24 94.6648 51.5497  51
  -1  18 -24 242.260 90.7926  39
  -1  18 -24 99.1218 80.7861  40
   1 -18  24 181.790 53.5460  25
  -1  18 -25 661.355 99.3982  35
   1 -18  25 585.790 93.5281  32
  -1  18 -25 778.988 105.684  31
  -1  18 -25 509.030 88.8252  51
   1 -18  25 692.209 91.4883  25
  -1  18 -25 772.754 112.352  40
  -1  18 -25 842.486 120.303  39
   1 -18  26 777.001 92.4243  32
  -1  18 -26 636.071 91.2472  35
   1 -18  26 628.261 83.0278  25
  -1  18 -26 671.993 106.339  39
  -1  18 -27 37.2646 47.5608  35
   1 -18  27 20.9037 35.9201  32
   1 -18  27 39.6734 32.4471  25
  -1  18 -27-47.4332 44.1988  40
   1 -18  27 124.896 66.4073  43
  -1  18 -27 7.77732 58.2745  39
   1 -18  28 89.4562 32.7400  29
   1 -18  28 153.385 63.8877  43
  -1  18 -28 186.417 54.9803  39
   1 -18  28 176.387 39.9016  32
   1 -18  29 522.205 76.7537  43
  -1  17  14 302.859 63.6461  44
  -1  17  14 365.781 63.5082  48
  -1  17  13 467.304 73.9262  48
  -1  17  13 218.639 66.4219  44
  -1  17  12 51.1763 55.7296  44
  -1  17  12 9.01075 54.8553  48
  -1  17  11 558.109 100.635  48
  -1  17  11 712.251 111.176  44
  -1  17  11 641.663 128.101  49
  -1  17  10 598.142 109.053  44
  -1  17  10 586.613 102.157  48
  -1  17  10 485.002 130.142  49
  -1  17   9 178.058 73.1383  48
  -1  17   9 131.202 75.5343  44
  -1  17   9 10.8613 80.5021  45
  -1  17   9 91.2274 93.2720  49
  -1  17   8 756.744 121.438  45
  -1  17   8 604.268 109.284  48
  -1  17   8 672.616 120.384  44
  -1  17   8 638.671 139.018  49
  -1  17   7-34.5316 69.4356  48
  -1  17   7-53.9030 68.5871  44
  -1  17   7 23.2821 60.6497  52
  -1  17   7-18.9525 88.0440  49
  -1  17   6 149.521 70.6567  48
  -1  17   6 145.604 69.4650  44
  -1  17   6 131.627 96.6160  49
  -1  17   6 174.900 71.9991  52
  -1  17   5-38.3982 69.6493  44
  -1  17   5 13.0975 63.4204  52
  -1  17   5 184.193 104.296  49
  -1  17   5 70.6074 72.7284  36
  -1  17   4 428.124 88.6299  44
  -1  17   4 451.163 100.315  45
  -1  17   4 375.626 115.991  49
  -1  17   4 269.803 86.1649  52
  -1  17   4 319.232 96.0397  36
  -1  17   3 46.3767 59.3035  44
  -1  17   3 54.7882 58.6627  48
  -1  17   3 136.024 74.6341  45
  -1  17   3 97.8011 58.2879   5
  -1  17   3-34.5318 88.0566  49
  -1  17   3 123.283 75.5239  52
  -1  17   3 81.2210 76.1385  36
  -1  17   2 376.241 86.2456  45
  -1  17   2 330.230 80.8657  48
  -1  17   2 453.227 140.383   1
  -1  17   2 331.955 76.5730   5
  -1  17   2 483.003 111.036  49
  -1  17   2 302.608 88.0569  52
  -1  17   2 281.445 79.3640  53
  -1  17   2 276.056 84.6046  36
  -1  17   1 926.480 123.119  48
  -1  17   1 808.764 122.331  45
  -1  17   1 841.206 127.692  36
  -1  17   1 754.926 183.517   1
  -1  17   1 747.964 117.363   5
  -1  17   1 863.123 132.811  52
  -1  17   1 932.032 144.120  49
  -1  17   0 98.8580 62.3539  48
  -1  17   0 133.833 64.3789  45
  -1  17   0 160.317 118.800  20
  -1  17   0 74.2444 59.3701  36
  -1  17   0-128.117 111.344   1
  -1  17   0 52.2126 58.2538   5
  -1  17   0 27.1491 65.0781  52
  -1  17   0 66.6582 69.6627  58
  -1  17   0 139.545 78.1534  49
  -1  17  -1 2886.68 273.626  48
  -1  17  -1 2719.23 271.961  45
  -1  17  -1 1928.67 366.769  20
  -1  17  -1 2711.75 381.703  18
  -1  17  -1 2347.30 275.228  36
  -1  17  -1 2569.34 275.278   2
  -1  17  -1 2449.70 369.723   1
  -1  17  -1 2611.62 275.730   5
  -1  17  -1 2806.34 286.936  58
  -1  17  -1 2834.48 301.222  49
  -1  17  -1 2616.03 285.352  52
  -1  17  -2 2741.15 286.269  45
  -1  17  -2 2809.88 285.902  48
  -1  17  -2 2293.81 390.214  20
  -1  17  -2 2903.75 403.743  18
  -1  17  -2 2787.42 296.929  36
  -1  17  -2 2831.42 288.974   4
  -1  17  -2 3285.27 416.754   1
  -1  17  -2 2889.96 296.161   5
  -1  17  -2 2918.20 291.586   2
  -1  17  -2 3248.09 308.364  52
  -1  17  -2 2945.05 310.768  49
  -1  17  -2 2502.13 295.546  58
  -1  17  -3-8.44635 45.9562  48
  -1  17  -3 25.7595 54.3604  45
  -1  17  -3-43.0716 130.965  18
  -1  17  -3 249.898 135.926  20
  -1  17  -3 11.5471 54.4045  36
  -1  17  -3 30.2622 57.1190   4
  -1  17  -3-22.8395 65.2788   5
  -1  17  -3-46.5726 121.269   1
  -1  17  -3 60.4077 69.8161   2
  -1  17  -3-56.2238 68.9225  49
  -1  17  -3 91.9512 72.1972  52
  -1  17  -3 37.3978 60.3402  58
  -1  17  -4 5583.91 559.692  48
  -1  17  -4 5464.73 560.505  45
  -1  17  -4 6432.85 700.405  18
  -1  17  -4 6365.38 677.062  17
  -1  17  -4 5856.06 572.487  36
  -1  17  -4 6767.22 574.430   4
  -1  17  -4 7228.25 726.022   1
  -1  17  -4 6513.65 580.283   5
  -1  17  -4 5749.03 570.521   2
  -1  17  -4 6212.76 584.627  49
  -1  17  -4 6083.71 578.533  58
  -1  17  -4 6211.84 581.135  52
  -1  17  -5 2420.13 264.302  48
  -1  17  -5 2815.02 273.989  40
  -1  17  -5 3165.26 384.996  17
  -1  17  -5 2408.25 279.949  36
  -1  17  -5 2738.13 280.982   4
  -1  17  -5 2785.32 292.603  49
  -1  17  -5 2944.01 288.771  58
  -1  17  -5 2880.62 293.577  52
  -1  17  -6-157.654 75.5630  36
  -1  17  -6 38.0660 107.769  17
  -1  17  -6 8.88334 52.6945  40
  -1  17  -6 78.5968 63.4290  49
  -1  17  -6-13.1931 63.8819  52
  -1  17  -6 12.0889 61.5418  58
  -1  17  -7 915.273 126.011  40
  -1  17  -7 1017.19 206.265  17
  -1  17  -7 964.458 233.140  18
  -1  17  -7 755.294 129.303  36
  -1  17  -7 1036.52 137.983   4
  -1  17  -7 962.262 234.478   1
  -1  17  -7 1020.57 143.648   5
  -1  17  -7 1278.86 145.188   2
  -1  17  -7 1229.87 144.590  58
  -1  17  -7 831.021 138.166  49
  -1  17  -8 1609.97 199.744  49
  -1  17  -8 2021.06 212.626  54
  -1  17  -8 2045.98 194.966  40
  -1  17  -8 2021.17 317.712  18
  -1  17  -8 1681.47 269.039  17
  -1  17  -8 1417.90 188.807  36
  -1  17  -8 1365.21 189.357   2
  -1  17  -8 1596.29 192.122   4
  -1  17  -8 1351.13 283.303   1
  -1  17  -8 2054.52 208.869   5
   1 -17   8 1400.87 219.923  10
  -1  17  -9 12.8813 80.5442  54
  -1  17  -9 76.4986 57.3015  51
  -1  17  -9 97.7664 76.2592  52
  -1  17  -9 196.243 77.1504  49
  -1  17  -9 119.556 63.2396  39
  -1  17  -9 81.9159 62.1072  40
  -1  17  -9-45.6117 134.147  18
  -1  17  -9 37.0705 101.036  17
  -1  17  -9 45.9465 65.9898  36
  -1  17  -9-48.8064 115.142   1
  -1  17  -9 143.998 77.9717   5
  -1  17  -9 21.7298 63.0357   4
  -1  17  -9 106.739 67.3705   2
   1 -17   9 65.8039 69.2041  12
  -1  17 -10 559.536 108.922  52
  -1  17 -10 605.577 94.5517  51
  -1  17 -10 357.675 103.402  54
  -1  17 -10 521.531 98.1176  40
  -1  17 -10 434.162 84.0699  39
  -1  17 -10 540.074 191.824  18
  -1  17 -10 513.614 158.329  17
  -1  17 -10 479.774 93.1549  36
  -1  17 -10 537.079 98.8462   2
  -1  17 -10 472.180 171.242   1
  -1  17 -10 464.243 100.716   5
  -1  17 -10 474.009 92.4313   4
   1 -17  10 402.091 113.469  12
  -1  17 -11 590.563 118.903  52
  -1  17 -11 701.674 107.115  51
  -1  17 -11 353.845 175.268  18
  -1  17 -11 975.835 189.723  17
   1 -17  11 545.710 117.698  14
  -1  17 -11 637.598 100.965  47
  -1  17 -11 737.799 116.770  40
  -1  17 -11 649.617 110.048   5
  -1  17 -11 319.178 144.660   1
  -1  17 -11 579.008 107.483   2
  -1  17 -11 680.751 105.204   4
   1 -17  11 531.067 135.496  12
  -1  17 -12 226.386 68.6082  51
  -1  17 -12 136.820 76.8339  52
  -1  17 -12 108.775 60.3426  47
  -1  17 -12 206.840 85.5717  40
  -1  17 -12 247.385 121.784  17
  -1  17 -12 476.194 170.532  18
   1 -17  12 94.7832 73.4633  14
  -1  17 -12 261.199 154.120  20
  -1  17 -12 192.180 75.8601   2
  -1  17 -12-44.2994 116.234   1
  -1  17 -12 173.714 71.2287   5
   1 -17  12 161.411 88.2528  12
  -1  17 -13 1956.07 222.016  52
  -1  17 -13 1710.57 195.607  51
  -1  17 -13 1476.86 202.500  40
  -1  17 -13 1885.86 195.575  47
   1 -17  13 1687.66 237.442  14
  -1  17 -13 1674.54 262.510  17
  -1  17 -13 2375.16 342.503  20
  -1  17 -13 1393.41 180.099  31
  -1  17 -13 1739.88 195.495   5
  -1  17 -13 1690.39 290.944   1
   1 -17  13 1911.44 257.425  12
  -1  17 -14 2189.19 282.806  52
  -1  17 -14 2655.00 267.802  51
  -1  17 -14 2283.30 261.211  47
  -1  17 -14 2902.96 410.572  20
  -1  17 -14 2574.00 337.110  17
   1 -17  14 2471.69 314.894  14
  -1  17 -14 2533.93 255.528  35
  -1  17 -14 2332.27 254.308  31
  -1  17 -14 2516.40 262.624   5
  -1  17 -14 2187.97 351.513   1
   1 -17  14 3229.98 347.232  12
  -1  17 -15-36.5615 58.1985  51
  -1  17 -15 53.8653 83.2434  40
   1 -17  15 29.4221 86.4254  14
  -1  17 -15 57.9696 136.529  20
  -1  17 -15 47.2305 52.9600  35
  -1  17 -15 10.4685 49.3114  31
   1 -17  15-31.9829 93.9475  12
  -1  17 -15-10.4509 56.2488   5
  -1  17 -15-42.8407 95.1272   1
   1 -17  16 4107.32 443.826  12
  -1  17 -16 3530.80 354.560   5
  -1  17 -16 3660.23 360.680  51
  -1  17 -16 3975.52 362.899  47
  -1  17 -16 4206.20 375.556  40
   1 -17  16 3193.75 415.359  14
  -1  17 -16 4447.84 538.611  20
  -1  17 -16 3433.51 349.931  35
  -1  17 -16 3137.50 351.333  31
   1 -17  16 3046.68 336.718  25
  -1  17 -16 3720.62 363.062  23
   1 -17  17 3211.46 431.026  12
  -1  17 -17 4048.51 372.294  51
  -1  17 -17 4336.18 381.944  40
  -1  17 -17 3830.49 366.303  47
   1 -17  17 3386.83 427.450  14
  -1  17 -17 3676.56 517.048  20
  -1  17 -17 3511.76 358.612  35
  -1  17 -17 3399.68 361.071  31
   1 -17  17 3198.42 343.758  25
  -1  17 -17 3543.50 370.862  23
  -1  17 -18 26.1723 64.8476  51
  -1  17 -18 135.654 85.0541  40
  -1  17 -18 179.470 72.1543  47
   1 -17  18 139.617 110.013  14
  -1  17 -18 64.2961 101.392  20
  -1  17 -18 209.626 77.0763  35
  -1  17 -18 50.5663 59.4669  31
   1 -17  18 74.3180 51.0937  25
  -1  17 -18 185.969 75.9252  23
   1 -17  18 184.568 116.301  12
   1 -17  19 1472.54 264.023  10
   1 -17  19 1259.21 247.707  12
  -1  17 -19 1528.37 198.278  51
  -1  17 -19 1705.62 209.488  40
  -1  17 -19 1737.94 200.534  47
   1 -17  19 1928.40 278.131  14
  -1  17 -19 1776.90 331.605  20
  -1  17 -19 1685.82 200.122  31
  -1  17 -19 1906.54 200.473  35
   1 -17  19 1924.16 188.422  25
  -1  17 -19 1329.97 198.760  23
   1 -17  20 1327.07 237.219  12
   1 -17  20 1341.44 238.648  10
  -1  17 -20 953.981 157.062  51
  -1  17 -20 1335.76 172.379  40
  -1  17 -20 1207.36 162.650  47
  -1  17 -20 1248.57 173.351  39
   1 -17  20 902.202 202.198  14
  -1  17 -20 1332.06 288.489  20
   1 -17  20 1556.70 162.497  32
  -1  17 -20 1376.45 169.238  31
  -1  17 -20 1107.36 159.293  35
   1 -17  20 1303.21 151.966  25
  -1  17 -20 1339.10 177.193  23
  -1  17 -21 517.759 112.801  40
  -1  17 -21 452.728 117.773  39
  -1  17 -21 664.441 213.111  20
  -1  17 -21 434.030 99.6578  31
   1 -17  21 694.778 100.725  32
  -1  17 -21 585.412 104.102  35
  -1  17 -21 356.307 91.4805  51
   1 -17  21 527.409 87.1165  25
  -1  17 -21 346.629 102.081  23
   1 -17  22 512.049 95.1290  32
  -1  17 -22 438.371 95.1704  35
  -1  17 -22 587.289 102.543  31
  -1  17 -22 485.115 91.1615  51
  -1  17 -22 502.236 104.111  40
  -1  17 -22 368.601 104.889  39
   1 -17  22 364.788 80.5212  25
  -1  17 -22 311.354 96.7956  23
   1 -17  23-20.3605 55.3790  32
  -1  17 -23-11.1198 60.4885  35
  -1  17 -23-25.6816 59.6462  31
  -1  17 -23 22.5507 57.3742  51
  -1  17 -23 23.9701 74.0921  40
  -1  17 -23 82.9558 86.2831  39
   1 -17  23 53.9418 51.3911  25
   1 -17  24 9.72895 53.4728  32
  -1  17 -24-24.1172 59.1271  31
  -1  17 -24 31.3753 65.1753  35
  -1  17 -24-20.3615 55.3816  51
  -1  17 -24-55.6170 72.0162  40
  -1  17 -24 179.925 85.1414  39
   1 -17  24-51.9384 46.5991  25
  -1  17 -25 22.0607 54.6259  31
   1 -17  25 118.094 53.9225  32
  -1  17 -25 191.258 70.4484  35
  -1  17 -25 106.214 53.0257  51
   1 -17  25 32.4673 43.4366  25
  -1  17 -25 41.7118 72.7121  39
  -1  17 -25 217.138 74.3171  40
   1 -17  26 8.26520 45.4931  32
  -1  17 -26 186.436 62.1069  35
  -1  17 -26-19.6233 48.7838  31
   1 -17  26-7.36577 38.0056  25
  -1  17 -26 89.0574 57.9621  40
  -1  17 -26 46.8344 69.0301  39
  -1  17 -27 43.2585 48.8535  35
   1 -17  27 14.5825 39.8582  32
  -1  17 -27 8.38589 43.8520  31
   1 -17  27 102.703 40.5117  25
  -1  17 -27 64.2163 58.2360  39
   1 -17  27 43.0655 62.8107  43
  -1  17 -28 34.7372 41.7728  35
   1 -17  28 65.6086 29.6316  29
   1 -17  28 141.473 59.1577  43
  -1  17 -28 44.6694 53.3033  39
   1 -17  28 58.2737 32.6826  25
   1 -17  29 284.957 59.8367  43
  -1  16  15-39.0719 47.2015  44
  -1  16  15-24.1425 40.2994  48
  -1  16  14-53.4119 49.0688  48
  -1  16  14 28.5376 53.8853  44
  -1  16  13 109.989 68.6599  44
  -1  16  13 8.94700 52.7230  48
  -1  16  12 61.2315 72.0376  44
  -1  16  12 159.551 63.4674  48
  -1  16  11 652.883 146.638  49
  -1  16  11 1017.08 127.878  48
  -1  16  11 726.582 127.975  44
  -1  16  10 296.816 109.030  49
  -1  16  10 249.434 81.1698  44
  -1  16  10 185.447 85.6058  45
  -1  16  10 234.637 78.7710  48
  -1  16   9 419.290 128.292  49
  -1  16   9 496.036 105.905  44
  -1  16   9 604.150 113.445  45
  -1  16   9 376.500 92.6455  48
  -1  16   8 1898.59 271.694  49
  -1  16   8 2305.77 250.891  48
  -1  16   8 2408.80 260.903  44
  -1  16   8 2433.88 255.376  45
  -1  16   7 625.646 130.722  49
  -1  16   7 490.613 97.6075  52
  -1  16   7 467.175 97.1026  48
  -1  16   7 738.722 115.559  45
  -1  16   7 597.292 110.537  44
  -1  16   6 628.428 139.660  49
  -1  16   6 663.632 115.239  52
  -1  16   6 695.727 114.134  48
  -1  16   6 629.735 118.803  44
  -1  16   6 853.397 132.018  36
  -1  16   5 4639.23 435.212  49
  -1  16   5 3667.28 403.852  52
  -1  16   5 4531.71 413.251  44
  -1  16   5 3667.09 408.361  36
  -1  16   4 1106.18 160.720  58
  -1  16   4 1027.57 164.736  49
  -1  16   4 1041.67 148.964  52
  -1  16   4 1169.62 150.629  44
  -1  16   4 1452.22 160.122  45
  -1  16   4 1008.76 154.241  36
  -1  16   3 101.945 61.7618  44
  -1  16   3 111.393 70.4594  45
  -1  16   3 103.637 65.8370  48
  -1  16   3 245.731 93.2673  49
  -1  16   3 221.404 71.5247  52
  -1  16   3 27.9989 53.7540   5
  -1  16   3 103.643 70.4258  36
  -1  16   2 2419.33 239.071  48
  -1  16   2 2510.44 241.486  45
  -1  16   2 1868.69 238.170  36
  -1  16   2 2117.41 245.545  52
  -1  16   2 2290.95 260.263  49
  -1  16   2 2548.62 337.593   1
  -1  16   2 1999.85 230.395   5
  -1  16   1 398.437 79.5135  45
  -1  16   1 316.622 70.9656  48
  -1  16   1 37.3018 115.833  18
  -1  16   1 227.762 78.3169  36
  -1  16   1 150.359 84.2776  49
  -1  16   1 305.447 86.8444  52
  -1  16   1 230.723 66.5372   5
  -1  16   1 273.963 117.348   1
  -1  16   1 357.543 74.9394   2
  -1  16   0 91.5654 56.2149  48
  -1  16   0 192.647 63.2565  45
  -1  16   0 148.887 110.704  20
  -1  16   0 114.705 124.211  18
  -1  16   0 92.4987 61.7989  36
  -1  16   0 43.3477 71.6218  49
  -1  16   0 87.5897 64.5310  52
  -1  16   0 241.526 69.6124   2
  -1  16   0 176.643 67.1089   5
  -1  16   0-39.9316 89.2930   1
  -1  16  -1 44.3434 59.4969  45
  -1  16  -1-17.3743 48.2363  48
  -1  16  -1-96.3034 146.410  20
  -1  16  -1 117.476 144.196  18
  -1  16  -1 78.3820 56.2980  36
  -1  16  -1 123.007 72.9148  52
  -1  16  -1 83.6164 65.6527  58
  -1  16  -1-13.8878 68.0960  49
  -1  16  -1 17.8741 47.5979   4
  -1  16  -1 80.7725 57.7152   5
  -1  16  -1 164.073 124.721   1
[truncated: 4,592,823 more chars]
